# Supplementary material for: Reduced mGluR5 Activity Modulates Mitochondrial Function
Source: Cells. 2021 Jun 2;10(6):1375. doi: 10.3390/cells10061375 (PMC8228325; doi:10.3390/cells10061375)
Supplement: Supplementary file 1 [file cells-10-01375-s001.zip]

Archive with 4 entries (4 files):
- Data S1.xlsx
- Data S2.xlsx
- Data S3.xlsx
- Gonzalez-Lozano_mGluR5_SupplementaryFigures.pdf
