# Supplementary material for: Reduced mGluR5 Activity Modulates Mitochondrial Function
Source: Cells. 2021 Jun 2;10(6):1375. doi: 10.3390/cells10061375 (PMC8228325; doi:10.3390/cells10061375)
Supplement: Supplementary file 1 [file cells-10-01375-s001.zip › Data S1.xlsx]

## Sheet: Data S1A
protGroups.input	ACC.input	ID	fasta	gene	gene.label	#peptides	Abundance WT1	Abundance WT2	Abundance WT3	Abundance WT4	Abundance WT5	Abundance WT6	Abundance KO1	Abundance KO2	Abundance KO3	Abundance KO4	Abundance KO5	Abundance KO6	mean WT	mean KO	sd WT	sd KO	CoV WT	CoV KO	WT vs KO | log2 foldchange	WT vs KO | effect-size; (mu1-mu2)/mean(sd1,sd2)	WT vs KO | moderated effect-size (eBayes@limma)	WT vs KO | p-value	WT vs KO | FDR adjusted p-values	MitoMinner label
P62827;Q14AA6;Q61820	P62827;Q14AA6;Q61820	sp|P62827|RAN_MOUSE;tr|Q14AA6|Q14AA6_MOUSE;sp|Q61820|RANT_MOUSE	>sp|P62827|RAN_MOUSE GTP-binding nuclear protein Ran OS=Mus musculus OX=10090 GN=Ran PE=1 SV=3;>tr|Q14AA6|Q14AA6_MOUSE GTP-binding nuclear protein Ran OS=Mus musculus OX=10090 GN=1700009N14Rik PE=2 SV=1;>sp|Q61820|RANT_MOUSE GTP-binding nuclear protein Ran, testis-specific isoform OS=Mus musculus OX=10090 GN=Rasl2-9 PE=2 SV=1	1700009N14RIK;RAN;RASL2-9	1700009N14RIK;RAN;RASL2-9	5	1659.48	1923.93	1861.1	1980.27	1762.91	1686.93	1597.15	1685.61	1416.34	1598.29	1696.32	1677.24	1812.44	1611.83	130.051	105.334	0.0718864	0.0679705	-0.168838	-1.29448	-2.78456	0.0147654	0.264497
E9Q3M9;F7B0R9	E9Q3M9;F7B0R9	tr|E9Q3M9|E9Q3M9_MOUSE;tr|F7B0R9|F7B0R9_MOUSE	>tr|E9Q3M9|E9Q3M9_MOUSE RIKEN cDNA 2010300C02 gene OS=Mus musculus OX=10090 GN=2010300C02Rik PE=1 SV=1;>tr|F7B0R9|F7B0R9_MOUSE Isoform of E9Q3M9, RIKEN cDNA 2010300C02 gene (Fragment) OS=Mus musculus OX=10090 GN=2010300C02Rik PE=1 SV=1	2010300C02RIK	2010300C02RIK	5	779.886	1010.02	826.659	899.084	689.434	900.471	950.66	832.053	1022.49	918.214	760.932	763.901	850.925	874.708	111.175	106.342	0.133269	0.121854	0.0413648	0.234685	0.427883	0.675331	0.85801
A0A087WSS1;Q148V7-2;E9QM90;Q148V7;G3X9J4;Q148V7-3	A0A087WSS1;Q148V7-2;E9QM90;Q148V7;G3X9J4;Q148V7-3	tr|A0A087WSS1|A0A087WSS1_MOUSE;sp|Q148V7-2|K1468_MOUSE;tr|E9QM90|E9QM90_MOUSE;sp|Q148V7|K1468_MOUSE;tr|G3X9J4|G3X9J4_MOUSE;sp|Q148V7-3|K1468_MOUSE	>tr|A0A087WSS1|A0A087WSS1_MOUSE Isoform of Q148V7, RIKEN cDNA 2310035C23 gene OS=Mus musculus OX=10090 GN=2310035C23Rik PE=1 SV=1;>sp|Q148V7-2|K1468_MOUSE Isoform of Q148V7, Isoform 2 of LisH domain and HEAT repeat-containing protein KIAA1468 OS=Mus musculus OX=10090 GN=Kiaa1468;>tr|E9QM90|E9QM90_MOUSE Isoform of Q148V7, RIKEN cDNA 2310035C23 gene OS=Mus musculus OX=10090 GN=2310035C23Rik PE=1 SV…	2310035C23RIK;KIAA1468	2310035C23RIK;KIAA1468	4	410.235	450.73	423.79	380.769	379.588	401.669	372.808	397.975	367.071	363.473	463.53	402.16	407.797	394.503	27.0878	37.4738	0.065776	0.0912659	-0.0503288	-0.447959	-0.759461	0.460339	0.727835
A0A1D5RLN6;A0A1B0GR85;Q8BRV5	A0A1D5RLN6;A0A1B0GR85;Q8BRV5	tr|A0A1D5RLN6|A0A1D5RLN6_MOUSE;tr|A0A1B0GR85|A0A1B0GR85_MOUSE;sp|Q8BRV5|K1671_MOUSE	>tr|A0A1D5RLN6|A0A1D5RLN6_MOUSE Isoform of Q8BRV5, RIKEN cDNA 2900026A02 gene OS=Mus musculus OX=10090 GN=2900026A02Rik PE=1 SV=1;>tr|A0A1B0GR85|A0A1B0GR85_MOUSE Isoform of Q8BRV5, RIKEN cDNA 2900026A02 gene OS=Mus musculus OX=10090 GN=2900026A02Rik PE=1 SV=1;>sp|Q8BRV5|K1671_MOUSE Uncharacterized protein KIAA1671 OS=Mus musculus OX=10090 GN=Kiaa1671 PE=2 SV=1	2900026A02RIK;KIAA1671	2900026A02RIK;KIAA1671	4	789.362	865.018	835.433	797.228	875.467	834.957	814.807	851.899	820.676	812.149	778.16	848.694	832.911	821.064	34.7052	27.1065	0.0417959	0.0332108	-0.0202798	-0.382819	-0.460428	0.652372	0.842725
Q9QUI0;A0A0A6YXF6;Q62159;A0A0G2JEP8;H3BL56;Q9CR99	Q9QUI0;A0A0A6YXF6;Q62159;A0A0G2JEP8;H3BL56;Q9CR99	sp|Q9QUI0|RHOA_MOUSE;tr|A0A0A6YXF6|A0A0A6YXF6_MOUSE;sp|Q62159|RHOC_MOUSE;tr|A0A0G2JEP8|A0A0G2JEP8_MOUSE;tr|H3BL56|H3BL56_MOUSE;tr|Q9CR99|Q9CR99_MOUSE	>sp|Q9QUI0|RHOA_MOUSE Transforming protein RhoA OS=Mus musculus OX=10090 GN=Rhoa PE=1 SV=1;>tr|A0A0A6YXF6|A0A0A6YXF6_MOUSE Isoform of Q9QUI0, Transforming protein RhoA (Fragment) OS=Mus musculus OX=10090 GN=Rhoa PE=1 SV=1;>sp|Q62159|RHOC_MOUSE Rho-related GTP-binding protein RhoC OS=Mus musculus OX=10090 GN=Rhoc PE=1 SV=2;>tr|A0A0G2JEP8|A0A0G2JEP8_MOUSE Isoform of Q62159, Rho-related GTP-binding …	4930544G11RIK;RHOA;RHOC	4930544G11RIK;RHOA;RHOC	4	2404.77	3040.09	2530.47	2694.67	2923.95	2824.24	2454.9	2749.98	2625.45	2662.87	3143.08	2929.76	2736.36	2761.01	240.52	243.431	0.089004	0.0872586	0.0130473	0.107657	0.182509	0.857834	0.942353
Q3TA40;Q8R0A7;Q8BQB5	Q3TA40;Q8R0A7;Q8BQB5	tr|Q3TA40|Q3TA40_MOUSE;sp|Q8R0A7|K0513_MOUSE;tr|Q8BQB5|Q8BQB5_MOUSE	>tr|Q3TA40|Q3TA40_MOUSE Isoform of Q8R0A7, RIKEN cDNA 6430548M08 gene OS=Mus musculus OX=10090 GN=6430548M08Rik PE=1 SV=1;>sp|Q8R0A7|K0513_MOUSE Uncharacterized protein KIAA0513 OS=Mus musculus OX=10090 GN=Kiaa0513 PE=1 SV=1;>tr|Q8BQB5|Q8BQB5_MOUSE Isoform of Q8R0A7, RIKEN cDNA 6430548M08 gene OS=Mus musculus OX=10090 GN=6430548M08Rik PE=1 SV=1	6430548M08RIK;KIAA0513	6430548M08RIK;KIAA0513	5	689.123	804.72	773.741	771.591	737.459	735.919	631.227	657.303	561.585	621.008	714.112	697.438	752.092	647.112	40.1482	55.4511	0.0539476	0.0872387	-0.219667	-1.44585	-3.53646	0.00334922	0.179234
Q3UHJ0;Q3UHJ0-2	Q3UHJ0;Q3UHJ0-2	sp|Q3UHJ0|AAK1_MOUSE;sp|Q3UHJ0-2|AAK1_MOUSE	>sp|Q3UHJ0|AAK1_MOUSE AP2-associated protein kinase 1 OS=Mus musculus OX=10090 GN=Aak1 PE=1 SV=2;>sp|Q3UHJ0-2|AAK1_MOUSE Isoform of Q3UHJ0, Isoform 2 of AP2-associated protein kinase 1 OS=Mus musculus OX=10090 GN=Aak1	AAK1	AAK1	13	3680.99	3702.16	3436.45	3400.39	3573.8	3590.07	3687.35	3563.21	3552.19	3463.93	3437.75	3570	3563.98	3545.74	123.763	88.7057	0.0348968	0.0249385	-0.00704673	-0.168297	-0.171581	0.866254	0.94338
Q8BGQ7	Q8BGQ7	sp|Q8BGQ7|SYAC_MOUSE	>sp|Q8BGQ7|SYAC_MOUSE Alanine--tRNA ligase, cytoplasmic OS=Mus musculus OX=10090 GN=Aars PE=1 SV=1	AARS	AARS	7	960.519	1113.96	1040.98	1084.7	1073.15	1062.69	898.518	1034.42	872.46	950.724	1061.05	1012.68	1056	971.643	52.6571	76.4748	0.0511273	0.0795336	-0.122335	-1.09345	-2.07866	0.0567758	0.355587
P61922;P61922-2	P61922;P61922-2	sp|P61922|GABT_MOUSE;sp|P61922-2|GABT_MOUSE	>sp|P61922|GABT_MOUSE 4-aminobutyrate aminotransferase, mitochondrial OS=Mus musculus OX=10090 GN=Abat PE=1 SV=1;>sp|P61922-2|GABT_MOUSE Isoform of P61922, Isoform 2 of 4-aminobutyrate aminotransferase, mitochondrial OS=Mus musculus OX=10090 GN=Abat	ABAT	ABAT	17	5440.26	7639.88	6149.07	5237.55	8059.95	7184.68	5844.37	6268.79	6249	6077.31	6980.7	6037.18	6618.56	6242.89	1179.59	393.352	0.182417	0.0611766	-0.0671073	-0.355012	-0.65862	0.520965	0.757221	Known mitochondrial
A0A0G2JDI9;P55096	A0A0G2JDI9;P55096	tr|A0A0G2JDI9|A0A0G2JDI9_MOUSE;sp|P55096|ABCD3_MOUSE	>tr|A0A0G2JDI9|A0A0G2JDI9_MOUSE Isoform of P55096, ATP-binding cassette sub-family D member 3 OS=Mus musculus OX=10090 GN=Abcd3 PE=1 SV=1;>sp|P55096|ABCD3_MOUSE ATP-binding cassette sub-family D member 3 OS=Mus musculus OX=10090 GN=Abcd3 PE=1 SV=2	ABCD3	ABCD3	3	271.074	245.974	277.615	280.377	261.695	268.66	279.546	248.951	281.154	305.805	286.681	272.756	267.566	279.149	12.4843	18.57	0.0475656	0.0674608	0.0597772	0.694502	1.10387	0.288503	0.587654	Predicted mitochondrial
Q99LR1;D6RFU2	Q99LR1;D6RFU2	sp|Q99LR1|ABD12_MOUSE;tr|D6RFU2|D6RFU2_MOUSE	>sp|Q99LR1|ABD12_MOUSE Monoacylglycerol lipase ABHD12 OS=Mus musculus OX=10090 GN=Abhd12 PE=1 SV=2;>tr|D6RFU2|D6RFU2_MOUSE Isoform of Q99LR1, Monoacylglycerol lipase ABHD12 OS=Mus musculus OX=10090 GN=Abhd12 PE=1 SV=1	ABHD12	ABHD12	4	479.192	528.56	595.656	627.644	578.018	532.792	504.092	533.746	527.45	528.207	501.032	513.641	556.977	518.028	53.6202	13.7242	0.0975954	0.0265579	-0.0993575	-0.894859	-1.61559	0.128781	0.459405
Q9Z1Q2	Q9Z1Q2	sp|Q9Z1Q2|ABHGA_MOUSE	>sp|Q9Z1Q2|ABHGA_MOUSE Protein ABHD16A OS=Mus musculus OX=10090 GN=Abhd16a PE=1 SV=3	ABHD16A	ABHD16A	2	206.466	179.723	203.716	223.898	298.802	208.608	229.458	244.182	197.173	226.234	249.169	251.633	220.202	232.975	41.0492	20.3745	0.172635	0.0913198	0.0951412	0.487364	0.920475	0.373117	0.662236
Q8R2Y0-2;Q8R2Y0	Q8R2Y0-2;Q8R2Y0	sp|Q8R2Y0-2|ABHD6_MOUSE;sp|Q8R2Y0|ABHD6_MOUSE	>sp|Q8R2Y0-2|ABHD6_MOUSE Isoform of Q8R2Y0, Isoform 2 of Monoacylglycerol lipase ABHD6 OS=Mus musculus OX=10090 GN=Abhd6;>sp|Q8R2Y0|ABHD6_MOUSE Monoacylglycerol lipase ABHD6 OS=Mus musculus OX=10090 GN=Abhd6 PE=1 SV=1	ABHD6	ABHD6	2	228.573	222.796	214.94	259.972	226.624	201.057	239.85	210.438	239.296	225.771	179.794	202.565	225.66	216.286	19.5713	23.3615	0.0850308	0.111518	-0.0641075	-0.457565	-0.818336	0.427054	0.70487
B7ZCU2;B7ZCU5;B7ZCU4;B7ZCU3;B7ZCU0;J3QNK8;Q8CBW3-5;Q8CBW3-2;Q8CBW3-4;Q8CBW3-3;Q8CBW3	B7ZCU2;B7ZCU5;B7ZCU4;B7ZCU3;B7ZCU0;J3QNK8;Q8CBW3-5;Q8CBW3-2;Q8CBW3-4;Q8CBW3-3;Q8CBW3	tr|B7ZCU2|B7ZCU2_MOUSE;tr|B7ZCU5|B7ZCU5_MOUSE;tr|B7ZCU4|B7ZCU4_MOUSE;tr|B7ZCU3|B7ZCU3_MOUSE;tr|B7ZCU0|B7ZCU0_MOUSE;tr|J3QNK8|J3QNK8_MOUSE;sp|Q8CBW3-5|ABI1_MOUSE;sp|Q8CBW3-2|ABI1_MOUSE;sp|Q8CBW3-4|ABI1_MOUSE;sp|Q8CBW3-3|ABI1_MOUSE;sp|Q8CBW3|ABI1_MOUSE	>tr|B7ZCU2|B7ZCU2_MOUSE Isoform of Q8CBW3, Abl interactor 1 OS=Mus musculus OX=10090 GN=Abi1 PE=1 SV=1;>tr|B7ZCU5|B7ZCU5_MOUSE Isoform of Q8CBW3, Abl interactor 1 OS=Mus musculus OX=10090 GN=Abi1 PE=1 SV=1;>tr|B7ZCU4|B7ZCU4_MOUSE Isoform of Q8CBW3, Abl interactor 1 OS=Mus musculus OX=10090 GN=Abi1 PE=1 SV=1;>tr|B7ZCU3|B7ZCU3_MOUSE Isoform of Q8CBW3, Abl interactor 1 OS=Mus musculus OX=10090 GN=Ab…	ABI1	ABI1	7	1597.93	1637.64	1524.64	1567.51	1603.89	1514.37	1611.82	1646.72	1593.03	1658.91	1494.68	1652.6	1574.33	1609.63	48.0611	61.8778	0.0305882	0.0393062	0.0316349	0.618245	0.736008	0.474037	0.731836
B7ZCU2;B7ZCU5;B7ZCU4;B7ZCU3;B7ZCU0;J3QNK8;Q8CBW3-5;Q8CBW3-2;Q8CBW3-4;Q8CBW3-3;Q8CBW3#A0A087WRS3;A0A087WPP8;Q6AXH6;Q6AXD2;P62484;A0A087WR90;A0A087WNT3	B7ZCU2;B7ZCU5;B7ZCU4;B7ZCU3;B7ZCU0;J3QNK8;Q8CBW3-5;Q8CBW3-2;Q8CBW3-4;Q8CBW3-3;Q8CBW3;A0A087WRS3;A0A087WPP8;Q6AXH6;Q6AXD2;P62484;A0A087WR90;A0A087WNT3	tr|B7ZCU2|B7ZCU2_MOUSE;tr|B7ZCU5|B7ZCU5_MOUSE;tr|B7ZCU4|B7ZCU4_MOUSE;tr|B7ZCU3|B7ZCU3_MOUSE;tr|B7ZCU0|B7ZCU0_MOUSE;tr|J3QNK8|J3QNK8_MOUSE;sp|Q8CBW3-5|ABI1_MOUSE;sp|Q8CBW3-2|ABI1_MOUSE;sp|Q8CBW3-4|ABI1_MOUSE;sp|Q8CBW3-3|ABI1_MOUSE;sp|Q8CBW3|ABI1_MOUSE;tr|A0A087WRS3|A0A087WRS3_MOUSE;tr|A0A087WPP8|A0A087WPP8_MOUSE;tr|Q6AXH6|Q6AXH6_MOUSE;tr|Q6AXD2|Q6AXD2_MOUSE;sp|P62484|ABI2_MOUSE;tr|A0A087WR90|A0A08…	>tr|B7ZCU2|B7ZCU2_MOUSE Isoform of Q8CBW3, Abl interactor 1 OS=Mus musculus OX=10090 GN=Abi1 PE=1 SV=1;>tr|B7ZCU5|B7ZCU5_MOUSE Isoform of Q8CBW3, Abl interactor 1 OS=Mus musculus OX=10090 GN=Abi1 PE=1 SV=1;>tr|B7ZCU4|B7ZCU4_MOUSE Isoform of Q8CBW3, Abl interactor 1 OS=Mus musculus OX=10090 GN=Abi1 PE=1 SV=1;>tr|B7ZCU3|B7ZCU3_MOUSE Isoform of Q8CBW3, Abl interactor 1 OS=Mus musculus OX=10090 GN=Ab…	ABI1;ABI2	ABI1;ABI2	4	559.542	552.451	550.243	573.36	548.599	554.914	640.274	554.304	550.862	522.878	505.812	593.513	556.518	561.274	9.09953	48.9646	0.0162142	0.0858975	0.00796538	0.0937371	0.142222	0.888958	0.955586
A0A087WRS3;A0A087WPP8;Q6AXH6;Q6AXD2;P62484;A0A087WR90;A0A087WNT3	A0A087WRS3;A0A087WPP8;Q6AXH6;Q6AXD2;P62484;A0A087WR90;A0A087WNT3	tr|A0A087WRS3|A0A087WRS3_MOUSE;tr|A0A087WPP8|A0A087WPP8_MOUSE;tr|Q6AXH6|Q6AXH6_MOUSE;tr|Q6AXD2|Q6AXD2_MOUSE;sp|P62484|ABI2_MOUSE;tr|A0A087WR90|A0A087WR90_MOUSE;tr|A0A087WNT3|A0A087WNT3_MOUSE	>tr|A0A087WRS3|A0A087WRS3_MOUSE Isoform of P62484, Abl interactor 2 OS=Mus musculus OX=10090 GN=Abi2 PE=1 SV=1;>tr|A0A087WPP8|A0A087WPP8_MOUSE Isoform of P62484, Abl interactor 2 OS=Mus musculus OX=10090 GN=Abi2 PE=1 SV=1;>tr|Q6AXH6|Q6AXH6_MOUSE Isoform of P62484, Abi2 protein OS=Mus musculus OX=10090 GN=Abi2 PE=1 SV=1;>tr|Q6AXD2|Q6AXD2_MOUSE Isoform of P62484, Abi2 protein OS=Mus musculus OX=100…	ABI2	ABI2	4	918.982	978.771	935.558	970.703	1038.52	893.336	890.99	1007.12	923.618	940.923	904.681	1052.53	955.978	953.312	51.4947	63.2849	0.0534333	0.0653145	-0.00489402	-0.0596511	-0.0892088	0.930196	0.972284
E9Q9C7;E9Q9C4;E9Q9C0;E9Q9C1;E9Q9C2;E9QK41;Q8K4G5-4;Q8K4G5-2;Q8K4G5;E9Q9Q7;E9Q9D1;E9Q9D2;E9Q030;Q8K4G5-3	E9Q9C7;E9Q9C4;E9Q9C0;E9Q9C1;E9Q9C2;E9QK41;Q8K4G5-4;Q8K4G5-2;Q8K4G5;E9Q9Q7;E9Q9D1;E9Q9D2;E9Q030;Q8K4G5-3	tr|E9Q9C7|E9Q9C7_MOUSE;tr|E9Q9C4|E9Q9C4_MOUSE;tr|E9Q9C0|E9Q9C0_MOUSE;tr|E9Q9C1|E9Q9C1_MOUSE;tr|E9Q9C2|E9Q9C2_MOUSE;tr|E9QK41|E9QK41_MOUSE;sp|Q8K4G5-4|ABLM1_MOUSE;sp|Q8K4G5-2|ABLM1_MOUSE;sp|Q8K4G5|ABLM1_MOUSE;tr|E9Q9Q7|E9Q9Q7_MOUSE;tr|E9Q9D1|E9Q9D1_MOUSE;tr|E9Q9D2|E9Q9D2_MOUSE;tr|E9Q030|E9Q030_MOUSE;sp|Q8K4G5-3|ABLM1_MOUSE	>tr|E9Q9C7|E9Q9C7_MOUSE Isoform of Q8K4G5, Actin-binding LIM protein 1 OS=Mus musculus OX=10090 GN=Ablim1 PE=1 SV=1;>tr|E9Q9C4|E9Q9C4_MOUSE Isoform of Q8K4G5, Actin-binding LIM protein 1 OS=Mus musculus OX=10090 GN=Ablim1 PE=1 SV=1;>tr|E9Q9C0|E9Q9C0_MOUSE Isoform of Q8K4G5, Actin-binding LIM protein 1 OS=Mus musculus OX=10090 GN=Ablim1 PE=1 SV=1;>tr|E9Q9C1|E9Q9C1_MOUSE Isoform of Q8K4G5, Actin-bi…	ABLIM1	ABLIM1	2	145.893	143.501	150.324	171.126	149.66	134.744	156.99	156.204	160.704	149.252	139.026	150.144	149.208	152.053	12.1213	7.71525	0.0791566	0.0516648	0.0294905	0.316745	0.501169	0.624142	0.826431
E9Q4K0;Q8BL65-2;Q8BL65-3;Q8BL65;Q8BL65-4;E9Q0W6;Q8BL65-5;F6VVW4;D3Z0Y4;F6UI99	E9Q4K0;Q8BL65-2;Q8BL65-3;Q8BL65;Q8BL65-4;E9Q0W6;Q8BL65-5;F6VVW4;D3Z0Y4;F6UI99	tr|E9Q4K0|E9Q4K0_MOUSE;sp|Q8BL65-2|ABLM2_MOUSE;sp|Q8BL65-3|ABLM2_MOUSE;sp|Q8BL65|ABLM2_MOUSE;sp|Q8BL65-4|ABLM2_MOUSE;tr|E9Q0W6|E9Q0W6_MOUSE;sp|Q8BL65-5|ABLM2_MOUSE;tr|F6VVW4|F6VVW4_MOUSE;tr|D3Z0Y4|D3Z0Y4_MOUSE;tr|F6UI99|F6UI99_MOUSE	>tr|E9Q4K0|E9Q4K0_MOUSE Isoform of Q8BL65, Actin-binding LIM protein 2 OS=Mus musculus OX=10090 GN=Ablim2 PE=1 SV=1;>sp|Q8BL65-2|ABLM2_MOUSE Isoform of Q8BL65, Isoform 2 of Actin-binding LIM protein 2 OS=Mus musculus OX=10090 GN=Ablim2;>sp|Q8BL65-3|ABLM2_MOUSE Isoform of Q8BL65, Isoform 3 of Actin-binding LIM protein 2 OS=Mus musculus OX=10090 GN=Ablim2;>sp|Q8BL65|ABLM2_MOUSE Actin-binding LIM pr…	ABLIM2	ABLIM2	4	589.353	531.89	609.404	565.594	495.479	574.586	567.693	495.871	513.704	488.12	478.988	573.934	561.051	519.718	41.2138	41.2386	0.0751438	0.0782714	-0.110775	-0.921456	-1.71497	0.108682	0.430341
E9PUE7;Q5SSL4;Q5SSL4-2;Q5SSL4-4;Q5SSL4-3	E9PUE7;Q5SSL4;Q5SSL4-2;Q5SSL4-4;Q5SSL4-3	tr|E9PUE7|E9PUE7_MOUSE;sp|Q5SSL4|ABR_MOUSE;sp|Q5SSL4-2|ABR_MOUSE;sp|Q5SSL4-4|ABR_MOUSE;sp|Q5SSL4-3|ABR_MOUSE	>tr|E9PUE7|E9PUE7_MOUSE Isoform of Q5SSL4, Active breakpoint cluster region-related protein OS=Mus musculus OX=10090 GN=Abr PE=1 SV=1;>sp|Q5SSL4|ABR_MOUSE Active breakpoint cluster region-related protein OS=Mus musculus OX=10090 GN=Abr PE=1 SV=1;>sp|Q5SSL4-2|ABR_MOUSE Isoform of Q5SSL4, Isoform 2 of Active breakpoint cluster region-related protein OS=Mus musculus OX=10090 GN=Abr;>sp|Q5SSL4-4|ABR_…	ABR	ABR	5	835.188	873.451	795.901	893.059	819.143	829.043	765.628	851.412	792.12	793.852	812.903	763.486	840.964	796.567	35.9211	32.7218	0.042496	0.0406476	-0.0781596	-1.11261	-1.70863	0.109876	0.4312
Q921H8;H3BKL5;H3BJZ9;Q8VCH0	Q921H8;H3BKL5;H3BJZ9;Q8VCH0	sp|Q921H8|THIKA_MOUSE;tr|H3BKL5|H3BKL5_MOUSE;tr|H3BJZ9|H3BJZ9_MOUSE;sp|Q8VCH0|THIKB_MOUSE	>sp|Q921H8|THIKA_MOUSE 3-ketoacyl-CoA thiolase A, peroxisomal OS=Mus musculus OX=10090 GN=Acaa1a PE=1 SV=1;>tr|H3BKL5|H3BKL5_MOUSE Isoform of Q921H8, 3-ketoacyl-CoA thiolase A, peroxisomal OS=Mus musculus OX=10090 GN=Acaa1a PE=1 SV=1;>tr|H3BJZ9|H3BJZ9_MOUSE Isoform of Q921H8, 3-ketoacyl-CoA thiolase A, peroxisomal OS=Mus musculus OX=10090 GN=Acaa1a PE=1 SV=1;>sp|Q8VCH0|THIKB_MOUSE 3-ketoacyl-CoA …	ACAA1A;ACAA1B	ACAA1A;ACAA1B	6	746.209	757.176	830.55	697.112	738.499	804.922	691.99	725.863	713.87	804.531	748.8	795.946	762.411	746.833	48.116	45.3412	0.0629862	0.060476	-0.0296	-0.343197	-0.528596	0.605474	0.81538	Predicted mitochondrial
Q8BWT1	Q8BWT1	sp|Q8BWT1|THIM_MOUSE	>sp|Q8BWT1|THIM_MOUSE 3-ketoacyl-CoA thiolase, mitochondrial OS=Mus musculus OX=10090 GN=Acaa2 PE=1 SV=3	ACAA2	ACAA2	3	215.829	215.992	238.248	257.723	279.662	240.66	259.191	293.644	294.325	263.804	243.524	303.168	241.352	276.276	24.6587	23.9613	0.101147	0.0878279	0.196552	1.18664	2.60112	0.0211078	0.278501	Known mitochondrial
Q5SWU9;Q5SWU9-2	Q5SWU9;Q5SWU9-2	sp|Q5SWU9|ACACA_MOUSE;sp|Q5SWU9-2|ACACA_MOUSE	>sp|Q5SWU9|ACACA_MOUSE Acetyl-CoA carboxylase 1 OS=Mus musculus OX=10090 GN=Acaca PE=1 SV=1;>sp|Q5SWU9-2|ACACA_MOUSE Isoform of Q5SWU9, Isoform 2 of Acetyl-CoA carboxylase 1 OS=Mus musculus OX=10090 GN=Acaca	ACACA	ACACA	2	131.589	140.943	143.709	137.029	167.136	68.8051	150.458	170.482	172.479	121.715	153.613	186.634	131.535	159.23	33.0738	22.6672	0.318894	0.150821	0.313004	0.837662	1.77237	0.0983729	0.422088
Q8JZN5	Q8JZN5	sp|Q8JZN5|ACAD9_MOUSE	>sp|Q8JZN5|ACAD9_MOUSE Acyl-CoA dehydrogenase family member 9, mitochondrial OS=Mus musculus OX=10090 GN=Acad9 PE=1 SV=2	ACAD9	ACAD9	8	707.406	833.481	816.258	793.361	932.419	901.411	773.479	788.871	775.63	802.602	890.649	889.66	830.722	820.148	80.1983	55.2238	0.0983907	0.0662925	-0.0154229	-0.133592	-0.2239	0.826112	0.92632	Known mitochondrial
P45952	P45952	sp|P45952|ACADM_MOUSE	>sp|P45952|ACADM_MOUSE Medium-chain specific acyl-CoA dehydrogenase, mitochondrial OS=Mus musculus OX=10090 GN=Acadm PE=1 SV=1	ACADM	ACADM	2	145.12	187.577	156.703	164.112	197.229	141.155	166.475	177.417	162.724	171.833	136.219	166.878	165.316	163.591	22.7211	14.3401	0.135984	0.0931354	-0.00899665	-0.0563083	-0.100624	0.921295	0.971741	Known mitochondrial
Q9DBL1;E9Q5L3	Q9DBL1;E9Q5L3	sp|Q9DBL1|ACDSB_MOUSE;tr|E9Q5L3|E9Q5L3_MOUSE	>sp|Q9DBL1|ACDSB_MOUSE Short/branched chain specific acyl-CoA dehydrogenase, mitochondrial OS=Mus musculus OX=10090 GN=Acadsb PE=1 SV=1;>tr|E9Q5L3|E9Q5L3_MOUSE Isoform of Q9DBL1, Short/branched chain-specific acyl-CoA dehydrogenase, mitochondrial OS=Mus musculus OX=10090 GN=Acadsb PE=1 SV=1	ACADSB	ACADSB	2	142.01	240.36	139.852	126.013	180.611	174.563	129.708	126.674	145.857	128.804	347.131	168.383	167.235	174.426	41.6297	86.071	0.237669	0.403966	-0.0119932	-0.0271565	-0.0521074	0.959189	0.981987	Known mitochondrial
Q8QZT1	Q8QZT1	sp|Q8QZT1|THIL_MOUSE	>sp|Q8QZT1|THIL_MOUSE Acetyl-CoA acetyltransferase, mitochondrial OS=Mus musculus OX=10090 GN=Acat1 PE=1 SV=1	ACAT1	ACAT1	14	6449.56	8070.19	7209.97	7267.54	7834	7401.88	6576.01	7385.94	7582.17	7187.4	7618.39	7184.88	7372.19	7255.8	563.891	381.248	0.0781311	0.0538625	-0.0210633	-0.226874	-0.357036	0.726459	0.882662	Known mitochondrial
Q8CAY6;G3XA25;Q80X81	Q8CAY6;G3XA25;Q80X81	sp|Q8CAY6|THIC_MOUSE;tr|G3XA25|G3XA25_MOUSE;tr|Q80X81|Q80X81_MOUSE	>sp|Q8CAY6|THIC_MOUSE Acetyl-CoA acetyltransferase, cytosolic OS=Mus musculus OX=10090 GN=Acat2 PE=1 SV=2;>tr|G3XA25|G3XA25_MOUSE Isoform of Q8CAY6, Acetyl-CoA acetyltransferase, cytosolic OS=Mus musculus OX=10090 GN=Acat2 PE=1 SV=1;>tr|Q80X81|Q80X81_MOUSE Acetyl-Coenzyme A acetyltransferase 3 OS=Mus musculus OX=10090 GN=Acat3 PE=1 SV=1	ACAT2;ACAT3	ACAT2;ACAT3	3	245.611	260.819	253.282	246.026	304.258	303.648	216.661	247.636	209.478	211.798	272.213	275.634	268.941	238.903	27.6854	30.4309	0.100803	0.12687	-0.17434	-0.960278	-1.9775	0.0682867	0.376857
Q3V117;Q91V92	Q3V117;Q91V92	tr|Q3V117|Q3V117_MOUSE;sp|Q91V92|ACLY_MOUSE	>tr|Q3V117|Q3V117_MOUSE Isoform of Q91V92, ATP-citrate synthase OS=Mus musculus OX=10090 GN=Acly PE=1 SV=1;>sp|Q91V92|ACLY_MOUSE ATP-citrate synthase OS=Mus musculus OX=10090 GN=Acly PE=1 SV=1	ACLY	ACLY	13	2861.07	3401.74	3273.81	3192.55	2737.36	3101.36	2731.18	2766.06	2489.45	2786.56	2903.73	2839.4	3094.65	2752.73	252.288	142.42	0.0829128	0.0532277	-0.166506	-1.28772	-2.75397	0.0156759	0.264497	Known mitochondrial
P28271	P28271	sp|P28271|ACOC_MOUSE	>sp|P28271|ACOC_MOUSE Cytoplasmic aconitate hydratase OS=Mus musculus OX=10090 GN=Aco1 PE=1 SV=3	ACO1	ACO1	2	105.342	96.0254	95.1639	97.2618	100.127	104.9	142.486	101.86	86.8339	92.2963	101.177	105.055	99.8034	104.951	4.4502	19.6013	0.0443507	0.172809	0.0550444	0.315057	0.576817	0.573342	0.794758	Predicted NOT mitochondrial
Q99KI0	Q99KI0	sp|Q99KI0|ACON_MOUSE	>sp|Q99KI0|ACON_MOUSE Aconitate hydratase, mitochondrial OS=Mus musculus OX=10090 GN=Aco2 PE=1 SV=1	ACO2	ACO2	30	41110.5	48732.8	45736.5	42337.9	57835.4	50073.2	43002.3	46916.3	46812.1	43319.4	47485.8	48481.5	47637.7	46002.9	6089.82	2281.91	0.125108	0.0502439	-0.0423936	-0.319838	-0.55871	0.585302	0.803141	Known mitochondrial
Q9QYR9;O55137	Q9QYR9;O55137	sp|Q9QYR9|ACOT2_MOUSE;sp|O55137|ACOT1_MOUSE	>sp|Q9QYR9|ACOT2_MOUSE Acyl-coenzyme A thioesterase 2, mitochondrial OS=Mus musculus OX=10090 GN=Acot2 PE=1 SV=2;>sp|O55137|ACOT1_MOUSE Acyl-coenzyme A thioesterase 1 OS=Mus musculus OX=10090 GN=Acot1 PE=1 SV=1	ACOT1;ACOT2	ACOT1;ACOT2	6	448.608	526.613	467.857	466.072	470.911	463.576	470.098	552.152	435.401	448.514	488.625	449.15	473.939	473.99	26.9506	42.6469	0.0549791	0.0866378	-0.00260491	-0.026138	-0.0419256	0.967158	0.986144
Q9R0X4;Q32MW3	Q9R0X4;Q32MW3	sp|Q9R0X4|ACOT9_MOUSE;sp|Q32MW3|ACO10_MOUSE	>sp|Q9R0X4|ACOT9_MOUSE Acyl-coenzyme A thioesterase 9, mitochondrial OS=Mus musculus OX=10090 GN=Acot9 PE=1 SV=1;>sp|Q32MW3|ACO10_MOUSE Acyl-coenzyme A thioesterase 10, mitochondrial OS=Mus musculus OX=10090 GN=Acot10 PE=2 SV=1	ACOT10;ACOT9	ACOT10;ACOT9	5	701.85	899.405	805.485	803.296	904.705	837.417	738.017	766.836	766.823	739.295	871.049	847.409	825.36	788.238	74.9133	56.9087	0.0935257	0.0710139	-0.064315	-0.54112	-0.940675	0.363028	0.654191
Q9CQR4	Q9CQR4	sp|Q9CQR4|ACO13_MOUSE	>sp|Q9CQR4|ACO13_MOUSE Acyl-coenzyme A thioesterase 13 OS=Mus musculus OX=10090 GN=Acot13 PE=1 SV=1	ACOT13	ACOT13	2	1004.49	1231.77	1143.69	1241.78	1414.28	1186.64	1065.65	1113.66	1074.11	1084.1	1062.17	1096.82	1203.77	1082.75	134.28	19.7297	0.112499	0.0181493	-0.145539	-1.08518	-2.17796	0.0472439	0.347528	Predicted mitochondrial
Q91V12-2;E9PYH2;Q91V12-4;Q91V12;Q91V12-3	Q91V12-2;E9PYH2;Q91V12-4;Q91V12;Q91V12-3	sp|Q91V12-2|BACH_MOUSE;tr|E9PYH2|E9PYH2_MOUSE;sp|Q91V12-4|BACH_MOUSE;sp|Q91V12|BACH_MOUSE;sp|Q91V12-3|BACH_MOUSE	>sp|Q91V12-2|BACH_MOUSE Isoform of Q91V12, Isoform A of Cytosolic acyl coenzyme A thioester hydrolase OS=Mus musculus OX=10090 GN=Acot7;>tr|E9PYH2|E9PYH2_MOUSE Isoform of Q91V12, Cytosolic acyl coenzyme A thioester hydrolase OS=Mus musculus OX=10090 GN=Acot7 PE=1 SV=1;>sp|Q91V12-4|BACH_MOUSE Isoform of Q91V12, Isoform D of Cytosolic acyl coenzyme A thioester hydrolase OS=Mus musculus OX=10090 GN=…	ACOT7	ACOT7	10	11400.4	13406.5	11528.5	11849	10572.1	10492.2	9512.95	9612.19	8863.97	9926.28	10982.2	8915.86	11541.4	9635.57	1061.46	778.051	0.0896141	0.0790114	-0.259283	-1.45422	-3.74406	0.00222519	0.157188
Q9R0H0-2;Q9R0H0;A2A848	Q9R0H0-2;Q9R0H0;A2A848	sp|Q9R0H0-2|ACOX1_MOUSE;sp|Q9R0H0|ACOX1_MOUSE;tr|A2A848|A2A848_MOUSE	>sp|Q9R0H0-2|ACOX1_MOUSE Isoform of Q9R0H0, Isoform 2 of Peroxisomal acyl-coenzyme A oxidase 1 OS=Mus musculus OX=10090 GN=Acox1;>sp|Q9R0H0|ACOX1_MOUSE Peroxisomal acyl-coenzyme A oxidase 1 OS=Mus musculus OX=10090 GN=Acox1 PE=1 SV=5;>tr|A2A848|A2A848_MOUSE Isoform of Q9R0H0, Peroxisomal acyl-coenzyme A oxidase 1 (Fragment) OS=Mus musculus OX=10090 GN=Acox1 PE=1 SV=1	ACOX1	ACOX1	2	115.05	105.589	132.474	116.832	103.295	109.968	123.163	92.829	107.468	107.751	105.88	106.064	113.868	107.193	10.5064	9.64105	0.0896377	0.0898643	-0.0870899	-0.663105	-1.20153	0.249739	0.564873	Probable contaminant
Q9D358;A0A1W2P7X3;Q561M1;Q9D358-2	Q9D358;A0A1W2P7X3;Q561M1;Q9D358-2	sp|Q9D358|PPAC_MOUSE;tr|A0A1W2P7X3|A0A1W2P7X3_MOUSE;tr|Q561M1|Q561M1_MOUSE;sp|Q9D358-2|PPAC_MOUSE	>sp|Q9D358|PPAC_MOUSE Low molecular weight phosphotyrosine protein phosphatase OS=Mus musculus OX=10090 GN=Acp1 PE=1 SV=3;>tr|A0A1W2P7X3|A0A1W2P7X3_MOUSE Isoform of Q9D358, Low molecular weight phosphotyrosine protein phosphatase OS=Mus musculus OX=10090 GN=Acp1 PE=1 SV=1;>tr|Q561M1|Q561M1_MOUSE Isoform of Q9D358, Acp1 protein OS=Mus musculus OX=10090 GN=Acp1 PE=1 SV=1;>sp|Q9D358-2|PPAC_MOUSE Iso…	ACP1	ACP1	2	846.841	948.653	958.947	1047.46	924.502	908.561	818.596	824.458	726.923	810.24	863.317	865.592	939.161	818.188	66.1579	50.4294	0.0700469	0.063594	-0.198363	-1.4323	-3.36874	0.00466522	0.211251
Q8BP40	Q8BP40	sp|Q8BP40|PPA6_MOUSE	>sp|Q8BP40|PPA6_MOUSE Lysophosphatidic acid phosphatase type 6 OS=Mus musculus OX=10090 GN=Acp6 PE=1 SV=1	ACP6	ACP6	2	150.605	173.022	165.982	147.842	167.206	163.055	184.799	163.333	164.282	166.874	169.246	191.782	161.285	173.386	9.92787	11.9347	0.0624001	0.0675115	0.103916	0.994242	1.79741	0.0941544	0.412587	Known mitochondrial
Q99PU5	Q99PU5	sp|Q99PU5|ACBG1_MOUSE	>sp|Q99PU5|ACBG1_MOUSE Long-chain-fatty-acid--CoA ligase ACSBG1 OS=Mus musculus OX=10090 GN=Acsbg1 PE=1 SV=1	ACSBG1	ACSBG1	11	2144.21	2018.23	2305.01	2043.82	1916.91	2130.37	1953.26	1884.53	1889.89	1867.77	2007.57	2016.78	2093.09	1936.63	132.653	65.3799	0.0629972	0.0336594	-0.110376	-1.2233	-2.20585	0.044848	0.342047
D3Z041;P41216	D3Z041;P41216	tr|D3Z041|D3Z041_MOUSE;sp|P41216|ACSL1_MOUSE	>tr|D3Z041|D3Z041_MOUSE Isoform of P41216, Long-chain-fatty-acid--CoA ligase 1 OS=Mus musculus OX=10090 GN=Acsl1 PE=1 SV=1;>sp|P41216|ACSL1_MOUSE Long-chain-fatty-acid--CoA ligase 1 OS=Mus musculus OX=10090 GN=Acsl1 PE=1 SV=2	ACSL1	ACSL1	6	546.718	544.209	593.075	589.933	559.016	561.808	590.418	594.877	568.324	547.563	553.259	594.095	565.793	574.756	21.0646	21.2935	0.0370141	0.0372387	0.0226705	0.432586	0.517827	0.61277	0.821207	Known mitochondrial
Q91WC3;Q91WC3-2#Q5ICG5;Q8R1X1;Q5F2C5;Q8BYJ0;E9Q7Y2	Q91WC3;Q91WC3-2;Q5ICG5;Q8R1X1;Q5F2C5;Q8BYJ0;E9Q7Y2	sp|Q91WC3|ACSL6_MOUSE;sp|Q91WC3-2|ACSL6_MOUSE;tr|Q5ICG5|Q5ICG5_MOUSE;tr|Q8R1X1|Q8R1X1_MOUSE;tr|Q5F2C5|Q5F2C5_MOUSE;tr|Q8BYJ0|Q8BYJ0_MOUSE;tr|E9Q7Y2|E9Q7Y2_MOUSE	>sp|Q91WC3|ACSL6_MOUSE Long-chain-fatty-acid--CoA ligase 6 OS=Mus musculus OX=10090 GN=Acsl6 PE=1 SV=1;>sp|Q91WC3-2|ACSL6_MOUSE Isoform of Q91WC3, Isoform 2 of Long-chain-fatty-acid--CoA ligase 6 OS=Mus musculus OX=10090 GN=Acsl6;>tr|Q5ICG5|Q5ICG5_MOUSE Isoform of Q91WC3, Long chain acyl-CoA synthetase 6 isoform 3 OS=Mus musculus OX=10090 GN=Acsl6 PE=1 SV=1;>tr|Q8R1X1|Q8R1X1_MOUSE Isoform of Q91W…	ACSL6	ACSL6	11	1785.02	1716.81	1810.84	1793.02	1854.26	1974.18	2227.24	1996.36	2113.04	2154.23	1969.31	2151.88	1822.35	2102.01	86.7145	99.791	0.0469126	0.04785	0.205932	1.63782	4.24698	0.00083602	0.0738205	Predicted mitochondrial
P63260;B1ATY1#P60710;E9Q1F2#E9Q5F4;E9Q606#P68134;P68033;P63268;P62737;A0A1D5RM20;D3Z2K3;D3YZY0#G3UZ07#Q8BFZ3	P63260;B1ATY1;P60710;E9Q1F2;E9Q5F4;E9Q606;P68134;P68033;P63268;P62737;A0A1D5RM20;D3Z2K3;D3YZY0;G3UZ07;Q8BFZ3	sp|P63260|ACTG_MOUSE;tr|B1ATY1|B1ATY1_MOUSE;sp|P60710|ACTB_MOUSE;tr|E9Q1F2|E9Q1F2_MOUSE;tr|E9Q5F4|E9Q5F4_MOUSE;tr|E9Q606|E9Q606_MOUSE;sp|P68134|ACTS_MOUSE;sp|P68033|ACTC_MOUSE;sp|P63268|ACTH_MOUSE;sp|P62737|ACTA_MOUSE;tr|A0A1D5RM20|A0A1D5RM20_MOUSE;tr|D3Z2K3|D3Z2K3_MOUSE;tr|D3YZY0|D3YZY0_MOUSE;tr|G3UZ07|G3UZ07_MOUSE;sp|Q8BFZ3|ACTBL_MOUSE	>sp|P63260|ACTG_MOUSE Actin, cytoplasmic 2 OS=Mus musculus OX=10090 GN=Actg1 PE=1 SV=1;>tr|B1ATY1|B1ATY1_MOUSE Isoform of P63260, Actin, cytoplasmic 2 OS=Mus musculus OX=10090 GN=Actg1 PE=1 SV=1;>sp|P60710|ACTB_MOUSE Actin, cytoplasmic 1 OS=Mus musculus OX=10090 GN=Actb PE=1 SV=1;>tr|E9Q1F2|E9Q1F2_MOUSE Isoform of P60710, Actin, cytoplasmic 1 OS=Mus musculus OX=10090 GN=Actb PE=1 SV=1;>tr|E9Q5F4|…	ACTA1;ACTA2;ACTB;ACTBL2;ACTC1;ACTG1;ACTG2	ACTA1;ACTA2;ACTB;ACTBL2;ACTC1;ACTG1;ACTG2	4	37512.4	35710.5	42936.7	44368.7	39599.8	39424.8	41553.2	39539.9	38973	36450.1	36804.9	45222.1	39925.5	39757.2	3248.24	3268.22	0.0812966	0.0806521	-0.00607922	-0.0546452	-0.090555	0.929146	0.972284
P63260;B1ATY1#P60710;E9Q1F2#E9Q5F4;E9Q606#P68134;P68033;P63268;P62737;A0A1D5RM20;D3Z2K3;D3YZY0#G3UZ07	P63260;B1ATY1;P60710;E9Q1F2;E9Q5F4;E9Q606;P68134;P68033;P63268;P62737;A0A1D5RM20;D3Z2K3;D3YZY0;G3UZ07	sp|P63260|ACTG_MOUSE;tr|B1ATY1|B1ATY1_MOUSE;sp|P60710|ACTB_MOUSE;tr|E9Q1F2|E9Q1F2_MOUSE;tr|E9Q5F4|E9Q5F4_MOUSE;tr|E9Q606|E9Q606_MOUSE;sp|P68134|ACTS_MOUSE;sp|P68033|ACTC_MOUSE;sp|P63268|ACTH_MOUSE;sp|P62737|ACTA_MOUSE;tr|A0A1D5RM20|A0A1D5RM20_MOUSE;tr|D3Z2K3|D3Z2K3_MOUSE;tr|D3YZY0|D3YZY0_MOUSE;tr|G3UZ07|G3UZ07_MOUSE	>sp|P63260|ACTG_MOUSE Actin, cytoplasmic 2 OS=Mus musculus OX=10090 GN=Actg1 PE=1 SV=1;>tr|B1ATY1|B1ATY1_MOUSE Isoform of P63260, Actin, cytoplasmic 2 OS=Mus musculus OX=10090 GN=Actg1 PE=1 SV=1;>sp|P60710|ACTB_MOUSE Actin, cytoplasmic 1 OS=Mus musculus OX=10090 GN=Actb PE=1 SV=1;>tr|E9Q1F2|E9Q1F2_MOUSE Isoform of P60710, Actin, cytoplasmic 1 OS=Mus musculus OX=10090 GN=Actb PE=1 SV=1;>tr|E9Q5F4|…	ACTA1;ACTA2;ACTB;ACTC1;ACTG1;ACTG2	ACTA1;ACTA2;ACTB;ACTC1;ACTG1;ACTG2	8	96227	91709.3	91193	89254.7	94657.1	96915.3	102104	96204.7	92293.2	86478.5	87880.1	99184.4	93326.1	94024.1	3059.74	6234.52	0.0328423	0.0665061	0.00874853	0.121133	0.171449	0.866356	0.94338
E9Q5F4;E9Q606	E9Q5F4;E9Q606	tr|E9Q5F4|E9Q5F4_MOUSE;tr|E9Q606|E9Q606_MOUSE	>tr|E9Q5F4|E9Q5F4_MOUSE Isoform of P60710, Actin, cytoplasmic 1 (Fragment) OS=Mus musculus OX=10090 GN=Actb PE=1 SV=1;>tr|E9Q606|E9Q606_MOUSE Isoform of P60710, Actin, cytoplasmic 1 (Fragment) OS=Mus musculus OX=10090 GN=Actb PE=1 SV=1	ACTB	ACTB	2	254.855	307.79	324.182	230.139	384.121	401.766	317.721	285.964	284.162	291.256	316.822	596.844	317.142	348.795	68.167	122.435	0.222833	0.292759	0.109129	0.306352	0.5915	0.563739	0.785764
P63260;B1ATY1#P60710;E9Q1F2	P63260;B1ATY1;P60710;E9Q1F2	sp|P63260|ACTG_MOUSE;tr|B1ATY1|B1ATY1_MOUSE;sp|P60710|ACTB_MOUSE;tr|E9Q1F2|E9Q1F2_MOUSE	>sp|P63260|ACTG_MOUSE Actin, cytoplasmic 2 OS=Mus musculus OX=10090 GN=Actg1 PE=1 SV=1;>tr|B1ATY1|B1ATY1_MOUSE Isoform of P63260, Actin, cytoplasmic 2 OS=Mus musculus OX=10090 GN=Actg1 PE=1 SV=1;>sp|P60710|ACTB_MOUSE Actin, cytoplasmic 1 OS=Mus musculus OX=10090 GN=Actb PE=1 SV=1;>tr|E9Q1F2|E9Q1F2_MOUSE Isoform of P60710, Actin, cytoplasmic 1 OS=Mus musculus OX=10090 GN=Actb PE=1 SV=1	ACTB;ACTG1	ACTB;ACTG1	9	91138.5	92111.6	94802.9	91633.8	95464.4	95560.8	94470.1	96984.7	94711.3	87617.3	90314.7	107066	93452	95194.1	2038.47	6725.08	0.0218236	0.0691743	0.0240212	0.335572	0.476335	0.641281	0.836412
Q8BFZ3	Q8BFZ3	sp|Q8BFZ3|ACTBL_MOUSE	>sp|Q8BFZ3|ACTBL_MOUSE Beta-actin-like protein 2 OS=Mus musculus OX=10090 GN=Actbl2 PE=1 SV=1	ACTBL2	ACTBL2	3	3925.34	4124.9	3539.85	3279.41	3726.2	5035.81	3945.71	3819.21	3824.42	3586.52	4371.79	4246.14	3938.58	3965.63	612.763	292.967	0.149156	0.0735842	0.0202552	0.125526	0.224983	0.825286	0.92632
A1BN54;Q7TPR4	A1BN54;Q7TPR4	tr|A1BN54|A1BN54_MOUSE;sp|Q7TPR4|ACTN1_MOUSE	>tr|A1BN54|A1BN54_MOUSE Isoform of Q7TPR4, Alpha actinin 1a OS=Mus musculus OX=10090 GN=Actn1 PE=1 SV=1;>sp|Q7TPR4|ACTN1_MOUSE Alpha-actinin-1 OS=Mus musculus OX=10090 GN=Actn1 PE=1 SV=1	ACTN1	ACTN1	10	1248.14	1442.6	1286.52	1479.11	1339.36	1398.56	1603.18	1521.81	1402.6	1267.2	1155.66	1501.32	1365.72	1408.63	90.1547	169.283	0.0663437	0.12452	0.038211	0.276414	0.485641	0.634833	0.832305
A1BN54;Q7TPR4#A0A1L1SV25;P57780#Q9JI91#E9Q2W9	A1BN54;Q7TPR4;A0A1L1SV25;P57780;Q9JI91;E9Q2W9	tr|A1BN54|A1BN54_MOUSE;sp|Q7TPR4|ACTN1_MOUSE;tr|A0A1L1SV25|A0A1L1SV25_MOUSE;sp|P57780|ACTN4_MOUSE;sp|Q9JI91|ACTN2_MOUSE;tr|E9Q2W9|E9Q2W9_MOUSE	>tr|A1BN54|A1BN54_MOUSE Isoform of Q7TPR4, Alpha actinin 1a OS=Mus musculus OX=10090 GN=Actn1 PE=1 SV=1;>sp|Q7TPR4|ACTN1_MOUSE Alpha-actinin-1 OS=Mus musculus OX=10090 GN=Actn1 PE=1 SV=1;>tr|A0A1L1SV25|A0A1L1SV25_MOUSE Isoform of P57780, Alpha-actinin-4 OS=Mus musculus OX=10090 GN=Actn4 PE=1 SV=1;>sp|P57780|ACTN4_MOUSE Alpha-actinin-4 OS=Mus musculus OX=10090 GN=Actn4 PE=1 SV=1;>sp|Q9JI91|ACTN2_M…	ACTN1;ACTN2;ACTN4	ACTN1;ACTN2;ACTN4	5	1327.74	1588.03	1281.32	1376.1	1450.28	1592.14	1499.17	1575.68	1519.01	1389.55	1298.78	1581.91	1435.93	1477.35	131.857	111.722	0.0915726	0.0777444	0.0424974	0.35797	0.611197	0.550993	0.774724
A1BN54;Q7TPR4#A0A1L1SV25;P57780#E9Q2W9	A1BN54;Q7TPR4;A0A1L1SV25;P57780;E9Q2W9	tr|A1BN54|A1BN54_MOUSE;sp|Q7TPR4|ACTN1_MOUSE;tr|A0A1L1SV25|A0A1L1SV25_MOUSE;sp|P57780|ACTN4_MOUSE;tr|E9Q2W9|E9Q2W9_MOUSE	>tr|A1BN54|A1BN54_MOUSE Isoform of Q7TPR4, Alpha actinin 1a OS=Mus musculus OX=10090 GN=Actn1 PE=1 SV=1;>sp|Q7TPR4|ACTN1_MOUSE Alpha-actinin-1 OS=Mus musculus OX=10090 GN=Actn1 PE=1 SV=1;>tr|A0A1L1SV25|A0A1L1SV25_MOUSE Isoform of P57780, Alpha-actinin-4 OS=Mus musculus OX=10090 GN=Actn4 PE=1 SV=1;>sp|P57780|ACTN4_MOUSE Alpha-actinin-4 OS=Mus musculus OX=10090 GN=Actn4 PE=1 SV=1;>tr|E9Q2W9|E9Q2W9_…	ACTN1;ACTN4	ACTN1;ACTN4	4	2720.85	3040.27	2494.23	2425.16	2553.27	2709.44	2787.44	2876.21	3024.99	2627.39	2516.91	2704.17	2657.2	2756.19	221.236	181.211	0.081346	0.0656232	0.0542059	0.514349	0.861405	0.403717	0.68644
Q9JI91	Q9JI91	sp|Q9JI91|ACTN2_MOUSE	>sp|Q9JI91|ACTN2_MOUSE Alpha-actinin-2 OS=Mus musculus OX=10090 GN=Actn2 PE=1 SV=2	ACTN2	ACTN2	6	542.205	619.08	691.766	637.845	540.877	585.187	486.739	561.042	602.482	565.772	442.623	560.96	602.827	536.603	58.6931	59.4981	0.0967829	0.115775	-0.170047	-0.993361	-2.0458	0.0603028	0.360652
A0A1L1SV25;P57780#E9Q2W9	A0A1L1SV25;P57780;E9Q2W9	tr|A0A1L1SV25|A0A1L1SV25_MOUSE;sp|P57780|ACTN4_MOUSE;tr|E9Q2W9|E9Q2W9_MOUSE	>tr|A0A1L1SV25|A0A1L1SV25_MOUSE Isoform of P57780, Alpha-actinin-4 OS=Mus musculus OX=10090 GN=Actn4 PE=1 SV=1;>sp|P57780|ACTN4_MOUSE Alpha-actinin-4 OS=Mus musculus OX=10090 GN=Actn4 PE=1 SV=1;>tr|E9Q2W9|E9Q2W9_MOUSE Isoform of P57780, Alpha-actinin-4 (Fragment) OS=Mus musculus OX=10090 GN=Actn4 PE=1 SV=1	ACTN4	ACTN4	8	1305.94	1452.43	1279.59	1176.7	1352.37	1513.77	1332.51	1361.25	1357.16	1268.08	1408.85	1433.43	1346.8	1360.21	121.809	58.2979	0.0908578	0.0432131	0.018111	0.184533	0.295453	0.772042	0.903153
P61164	P61164	sp|P61164|ACTZ_MOUSE	>sp|P61164|ACTZ_MOUSE Alpha-centractin OS=Mus musculus OX=10090 GN=Actr1a PE=1 SV=1	ACTR1A	ACTR1A	3	334.413	394.372	333.897	312.793	325.21	343.161	328.645	364.318	320.328	355.074	352.186	301.209	340.641	336.96	28.2533	24.2169	0.0796566	0.0729341	-0.0149255	-0.141897	-0.231826	0.820072	0.923038
Q8R5C5#P61164	Q8R5C5;P61164	sp|Q8R5C5|ACTY_MOUSE;sp|P61164|ACTZ_MOUSE	>sp|Q8R5C5|ACTY_MOUSE Beta-centractin OS=Mus musculus OX=10090 GN=Actr1b PE=1 SV=1;>sp|P61164|ACTZ_MOUSE Alpha-centractin OS=Mus musculus OX=10090 GN=Actr1a PE=1 SV=1	ACTR1A;ACTR1B	ACTR1A;ACTR1B	4	978.341	894.427	964.649	966.344	803.963	747.741	945.646	885.972	862.332	846.223	907.819	837.812	892.577	880.967	96.7728	40.8564	0.112497	0.0459529	-0.0127725	-0.108186	-0.182238	0.858043	0.942353
Q8R5C5	Q8R5C5	sp|Q8R5C5|ACTY_MOUSE	>sp|Q8R5C5|ACTY_MOUSE Beta-centractin OS=Mus musculus OX=10090 GN=Actr1b PE=1 SV=1	ACTR1B	ACTR1B	2	344.788	372.889	293.255	256.604	327.214	345.937	359.97	393.254	385.956	358.285	336.594	360.895	323.448	365.826	41.9513	20.6276	0.136149	0.0564358	0.18643	1.0788	2.28875	0.0383819	0.312362
P61161	P61161	sp|P61161|ARP2_MOUSE	>sp|P61161|ARP2_MOUSE Actin-related protein 2 OS=Mus musculus OX=10090 GN=Actr2 PE=1 SV=1	ACTR2	ACTR2	14	13129.9	13516.6	12798.9	12565.3	14738.4	13708.3	13576.8	14041	14399.5	13519.9	12973	13742.7	13409.6	13708.8	778.487	486.433	0.05716	0.0355743	0.0330661	0.488555	0.680432	0.507474	0.745584
Q99JY9	Q99JY9	sp|Q99JY9|ARP3_MOUSE	>sp|Q99JY9|ARP3_MOUSE Actin-related protein 3 OS=Mus musculus OX=10090 GN=Actr3 PE=1 SV=3	ACTR3	ACTR3	11	7565.27	8301.81	7600.79	7471.63	7758.95	7592.52	7846.82	7932.04	8135.59	7848.05	7490.47	7508.58	7715.16	7793.59	301.984	251.015	0.0382085	0.0322879	0.0148578	0.301646	0.345168	0.735167	0.8832
Q99JY9#Q641P0;Q641P0-2	Q99JY9;Q641P0;Q641P0-2	sp|Q99JY9|ARP3_MOUSE;sp|Q641P0|ARP3B_MOUSE;sp|Q641P0-2|ARP3B_MOUSE	>sp|Q99JY9|ARP3_MOUSE Actin-related protein 3 OS=Mus musculus OX=10090 GN=Actr3 PE=1 SV=3;>sp|Q641P0|ARP3B_MOUSE Actin-related protein 3B OS=Mus musculus OX=10090 GN=Actr3b PE=1 SV=1;>sp|Q641P0-2|ARP3B_MOUSE Isoform of Q641P0, Isoform 2 of Actin-related protein 3B OS=Mus musculus OX=10090 GN=Actr3b	ACTR3;ACTR3B	ACTR3;ACTR3B	6	3205.44	3257.13	2407.03	2518.85	3495.96	3483.87	3629.41	3465.85	3451.52	3414.75	3204.02	2961.22	3061.38	3354.46	479.364	235.938	0.165712	0.0722467	0.144586	0.75934	1.49657	0.156996	0.492686
Q641P0;Q641P0-2	Q641P0;Q641P0-2	sp|Q641P0|ARP3B_MOUSE;sp|Q641P0-2|ARP3B_MOUSE	>sp|Q641P0|ARP3B_MOUSE Actin-related protein 3B OS=Mus musculus OX=10090 GN=Actr3b PE=1 SV=1;>sp|Q641P0-2|ARP3B_MOUSE Isoform of Q641P0, Isoform 2 of Actin-related protein 3B OS=Mus musculus OX=10090 GN=Actr3b	ACTR3B	ACTR3B	8	2043.71	1892.24	1840.58	1830.31	1988.67	2010.49	2065.32	2353.22	2211.51	2112.6	1971.24	2020.92	1934.33	2122.47	91.7568	139.801	0.0475376	0.0648071	0.132715	1.27093	2.48858	0.026229	0.28223
P56376;E9QJT5	P56376;E9QJT5	sp|P56376|ACYP1_MOUSE;tr|E9QJT5|E9QJT5_MOUSE	>sp|P56376|ACYP1_MOUSE Acylphosphatase-1 OS=Mus musculus OX=10090 GN=Acyp1 PE=1 SV=2;>tr|E9QJT5|E9QJT5_MOUSE Isoform of P56376, Acylphosphatase OS=Mus musculus OX=10090 GN=Acyp1 PE=1 SV=1	ACYP1	ACYP1	2	426.038	431.006	413.576	469.001	390.109	363.529	422.828	396.616	471.466	377.65	421.596	442.513	415.543	422.112	36.2306	33.105	0.0878459	0.0784655	0.0235377	0.20463	0.343472	0.736414	0.883573
Q7TQG7;Q9R1V4	Q7TQG7;Q9R1V4	tr|Q7TQG7|Q7TQG7_MOUSE;sp|Q9R1V4|ADA11_MOUSE	>tr|Q7TQG7|Q7TQG7_MOUSE Isoform of Q9R1V4, A disintegrin and metallopeptidase domain 11, isoform CRA_a OS=Mus musculus OX=10090 GN=Adam11 PE=1 SV=1;>sp|Q9R1V4|ADA11_MOUSE Disintegrin and metalloproteinase domain-containing protein 11 OS=Mus musculus OX=10090 GN=Adam11 PE=1 SV=2	ADAM11	ADAM11	5	1344.55	1235.5	1266.58	1230.63	1503.23	1392.78	1307.72	1316.38	1399.89	1313.61	1119.27	1350.39	1328.88	1301.21	106.753	95.5854	0.0788797	0.0770805	-0.0300293	-0.277401	-0.459565	0.652976	0.842725
D3YUP9;Q9R1V6-19;Q9R1V6-2;Q9R1V6-18;Q9R1V6-21;Q9R1V6-20;Q9R1V6-1;Q9R1V6-9;Q9R1V6-5;Q9R1V6-4;Q9R1V6-17;Q9R1V6-16;Q9R1V6-6;Q9R1V6;Q9R1V6-7;Q9R1V6-10;Q9R1V6-13;Q9R1V6-15;Q9R1V6-8;Q9R1V6-14;Q9R1V6-11;Q9R1V6-12	D3YUP9;Q9R1V6-19;Q9R1V6-2;Q9R1V6-18;Q9R1V6-21;Q9R1V6-20;Q9R1V6-1;Q9R1V6-9;Q9R1V6-5;Q9R1V6-4;Q9R1V6-17;Q9R1V6-16;Q9R1V6-6;Q9R1V6;Q9R1V6-7;Q9R1V6-10;Q9R1V6-13;Q9R1V6-15;Q9R1V6-8;Q9R1V6-14;Q9R1V6-11;Q9R1V6-12	tr|D3YUP9|D3YUP9_MOUSE;sp|Q9R1V6-19|ADA22_MOUSE;sp|Q9R1V6-2|ADA22_MOUSE;sp|Q9R1V6-18|ADA22_MOUSE;sp|Q9R1V6-21|ADA22_MOUSE;sp|Q9R1V6-20|ADA22_MOUSE;sp|Q9R1V6-1|ADA22_MOUSE;sp|Q9R1V6-9|ADA22_MOUSE;sp|Q9R1V6-5|ADA22_MOUSE;sp|Q9R1V6-4|ADA22_MOUSE;sp|Q9R1V6-17|ADA22_MOUSE;sp|Q9R1V6-16|ADA22_MOUSE;sp|Q9R1V6-6|ADA22_MOUSE;sp|Q9R1V6|ADA22_MOUSE;sp|Q9R1V6-7|ADA22_MOUSE;sp|Q9R1V6-10|ADA22_MOUSE;sp|Q9R1V6-1…	>tr|D3YUP9|D3YUP9_MOUSE Isoform of Q9R1V6, Disintegrin and metalloproteinase domain-containing protein 22 OS=Mus musculus OX=10090 GN=Adam22 PE=1 SV=1;>sp|Q9R1V6-19|ADA22_MOUSE Isoform of Q9R1V6, Isoform 18 of Disintegrin and metalloproteinase domain-containing protein 22 OS=Mus musculus OX=10090 GN=Adam22;>sp|Q9R1V6-2|ADA22_MOUSE Isoform of Q9R1V6, Isoform 17 of Disintegrin and metalloproteinase…	ADAM22	ADAM22	7	3142.08	2665.96	2808.56	3015.67	2700.4	2888.13	3084.43	2970.38	3216.02	3105.29	2889.58	2945.13	2870.13	3035.14	184.255	121.286	0.0637759	0.0398069	0.0821418	0.969509	1.59817	0.132616	0.461932
Q9R1V7-2;Q9R1V7;Q9R1V7-4;Q9R1V7-3	Q9R1V7-2;Q9R1V7;Q9R1V7-4;Q9R1V7-3	sp|Q9R1V7-2|ADA23_MOUSE;sp|Q9R1V7|ADA23_MOUSE;sp|Q9R1V7-4|ADA23_MOUSE;sp|Q9R1V7-3|ADA23_MOUSE	>sp|Q9R1V7-2|ADA23_MOUSE Isoform of Q9R1V7, Isoform Beta of Disintegrin and metalloproteinase domain-containing protein 23 OS=Mus musculus OX=10090 GN=Adam23;>sp|Q9R1V7|ADA23_MOUSE Disintegrin and metalloproteinase domain-containing protein 23 OS=Mus musculus OX=10090 GN=Adam23 PE=1 SV=1;>sp|Q9R1V7-4|ADA23_MOUSE Isoform of Q9R1V7, Isoform Delta of Disintegrin and metalloproteinase domain-containi…	ADAM23	ADAM23	5	1097.09	969.92	981.767	1060.09	1030.66	1033.62	1158.99	1096.03	1184	1100.64	1039.52	1092	1028.86	1111.86	47.6411	51.8238	0.0463111	0.0465636	0.11192	1.29302	2.3303	0.035482	0.307639
E9PY16	E9PY16	tr|E9PY16|E9PY16_MOUSE	>tr|E9PY16|E9PY16_MOUSE ArfGAP with dual PH domains 1 OS=Mus musculus OX=10090 GN=Adap1 PE=1 SV=1	ADAP1	ADAP1	6	791.601	839.388	667.316	633.346	685.883	774.36	669.952	659.872	670.13	752.275	857.214	651.01	731.982	710.075	81.1448	80.8026	0.111359	0.108296	-0.0436941	-0.286793	-0.513272	0.61587	0.82147
P51830;E9Q706	P51830;E9Q706	sp|P51830|ADCY9_MOUSE;tr|E9Q706|E9Q706_MOUSE	>sp|P51830|ADCY9_MOUSE Adenylate cyclase type 9 OS=Mus musculus OX=10090 GN=Adcy9 PE=1 SV=1;>tr|E9Q706|E9Q706_MOUSE Isoform of P51830, Adenylate cyclase type 9 OS=Mus musculus OX=10090 GN=Adcy9 PE=1 SV=1	ADCY9	ADCY9	8	831.499	682.605	758.554	865.311	764.783	817.427	891.92	890.679	908.129	900.904	756.339	894.999	786.697	873.828	65.1752	57.9186	0.0847971	0.0702258	0.152938	1.14594	2.34346	0.0346076	0.305585
E9Q968;E9PVE8;P70205;E9Q3E8;Q6NXJ9;E9Q4B3	E9Q968;E9PVE8;P70205;E9Q3E8;Q6NXJ9;E9Q4B3	tr|E9Q968|E9Q968_MOUSE;tr|E9PVE8|E9PVE8_MOUSE;sp|P70205|PACR_MOUSE;tr|E9Q3E8|E9Q3E8_MOUSE;tr|Q6NXJ9|Q6NXJ9_MOUSE;tr|E9Q4B3|E9Q4B3_MOUSE	>tr|E9Q968|E9Q968_MOUSE Isoform of P70205, Pituitary adenylate cyclase-activating polypeptide type I receptor OS=Mus musculus OX=10090 GN=Adcyap1r1 PE=1 SV=1;>tr|E9PVE8|E9PVE8_MOUSE Isoform of P70205, Pituitary adenylate cyclase-activating polypeptide type I receptor OS=Mus musculus OX=10090 GN=Adcyap1r1 PE=1 SV=1;>sp|P70205|PACR_MOUSE Pituitary adenylate cyclase-activating polypeptide type I rec…	ADCYAP1R1	ADCYAP1R1	2	159.041	167.429	184.472	180.807	184.151	228.995	206.383	183.137	185.313	184.989	222.256	245.006	184.149	204.514	24.2173	25.1586	0.125484	0.119921	0.152282	0.818505	1.62958	0.125769	0.45583
Q9QYC0;F8WHZ9;F8WGR0;Q9QYC0-2#E9Q1K3	Q9QYC0;F8WHZ9;F8WGR0;Q9QYC0-2;E9Q1K3	sp|Q9QYC0|ADDA_MOUSE;tr|F8WHZ9|F8WHZ9_MOUSE;tr|F8WGR0|F8WGR0_MOUSE;sp|Q9QYC0-2|ADDA_MOUSE;tr|E9Q1K3|E9Q1K3_MOUSE	>sp|Q9QYC0|ADDA_MOUSE Alpha-adducin OS=Mus musculus OX=10090 GN=Add1 PE=1 SV=2;>tr|F8WHZ9|F8WHZ9_MOUSE Isoform of Q9QYC0, Alpha-adducin OS=Mus musculus OX=10090 GN=Add1 PE=1 SV=1;>tr|F8WGR0|F8WGR0_MOUSE Isoform of Q9QYC0, Alpha-adducin OS=Mus musculus OX=10090 GN=Add1 PE=1 SV=1;>sp|Q9QYC0-2|ADDA_MOUSE Isoform of Q9QYC0, Isoform 2 of Alpha-adducin OS=Mus musculus OX=10090 GN=Add1;>tr|E9Q1K3|E9Q1K3…	ADD1	ADD1	11	3034.54	3091.72	2984.13	3185.5	3025.36	2912.37	3150.89	3064.55	3139.8	2862.81	2610.84	2923.85	3038.94	2958.79	93.2683	206.085	0.0305927	0.0716049	-0.0410167	-0.521659	-0.783022	0.446829	0.71867
Q9QYB8;Q9QYB8-2;Q9QYB8-3	Q9QYB8;Q9QYB8-2;Q9QYB8-3	sp|Q9QYB8|ADDB_MOUSE;sp|Q9QYB8-2|ADDB_MOUSE;sp|Q9QYB8-3|ADDB_MOUSE	>sp|Q9QYB8|ADDB_MOUSE Beta-adducin OS=Mus musculus OX=10090 GN=Add2 PE=1 SV=4;>sp|Q9QYB8-2|ADDB_MOUSE Isoform of Q9QYB8, Isoform 2 of Beta-adducin OS=Mus musculus OX=10090 GN=Add2;>sp|Q9QYB8-3|ADDB_MOUSE Isoform of Q9QYB8, Isoform 3 of Beta-adducin OS=Mus musculus OX=10090 GN=Add2	ADD2	ADD2	7	1922.24	1862.44	1949.13	2068.7	1777.72	1769.59	1818.86	1911.43	1962.8	1763.35	1651.79	1805.78	1891.63	1819	113.419	109.955	0.0595424	0.0609627	-0.0565658	-0.643361	-1.0251	0.322932	0.619092
Q9QYB5;Q9QYB5-2	Q9QYB5;Q9QYB5-2	sp|Q9QYB5|ADDG_MOUSE;sp|Q9QYB5-2|ADDG_MOUSE	>sp|Q9QYB5|ADDG_MOUSE Gamma-adducin OS=Mus musculus OX=10090 GN=Add3 PE=1 SV=2;>sp|Q9QYB5-2|ADDG_MOUSE Isoform of Q9QYB5, Isoform 1 of Gamma-adducin OS=Mus musculus OX=10090 GN=Add3	ADD3	ADD3	9	2277.39	2322.12	2322.05	2207.72	2326.82	2405.21	2115.92	2243.21	2295.31	2091.17	2101.74	2396.66	2310.22	2207.34	65.0608	124.795	0.0282588	0.0560129	-0.0671398	-0.954457	-1.42756	0.175629	0.50803
Q3UHD1;A0A087WQV8	Q3UHD1;A0A087WQV8	sp|Q3UHD1|AGRB1_MOUSE;tr|A0A087WQV8|A0A087WQV8_MOUSE	>sp|Q3UHD1|AGRB1_MOUSE Adhesion G protein-coupled receptor B1 OS=Mus musculus OX=10090 GN=Adgrb1 PE=1 SV=1;>tr|A0A087WQV8|A0A087WQV8_MOUSE Isoform of Q3UHD1, Adhesion G protein-coupled receptor B1 OS=Mus musculus OX=10090 GN=Adgrb1 PE=1 SV=1	ADGRB1	ADGRB1	3	233.143	212.639	217.822	189.863	238.384	234.18	247.84	243.012	236.705	241.762	227.542	212.943	221.005	234.967	18.2916	12.8049	0.0857805	0.055817	0.0908464	0.82486	1.46474	0.165374	0.501148
Q8BJ13;Q68FL1;Q80ZF8	Q8BJ13;Q68FL1;Q80ZF8	tr|Q8BJ13|Q8BJ13_MOUSE;tr|Q68FL1|Q68FL1_MOUSE;sp|Q80ZF8|AGRB3_MOUSE	>tr|Q8BJ13|Q8BJ13_MOUSE Isoform of Q80ZF8, Adhesion G protein-coupled receptor B3 OS=Mus musculus OX=10090 GN=Adgrb3 PE=1 SV=1;>tr|Q68FL1|Q68FL1_MOUSE Isoform of Q80ZF8, Adhesion G protein-coupled receptor B3 (Fragment) OS=Mus musculus OX=10090 GN=Adgrb3 PE=1 SV=1;>sp|Q80ZF8|AGRB3_MOUSE Adhesion G protein-coupled receptor B3 OS=Mus musculus OX=10090 GN=Adgrb3 PE=1 SV=2	ADGRB3	ADGRB3	4	443.344	374.447	404.52	389.237	432.334	412.379	497.817	432.717	477.423	462.711	410.813	457.708	409.377	456.531	25.8422	31.1055	0.063323	0.0688797	0.15686	1.28185	2.68298	0.0180047	0.273465
H7BX15;E9Q3V9;E9Q9Q9;Q80TR1;Q80TR1-2	H7BX15;E9Q3V9;E9Q9Q9;Q80TR1;Q80TR1-2	tr|H7BX15|H7BX15_MOUSE;tr|E9Q3V9|E9Q3V9_MOUSE;tr|E9Q9Q9|E9Q9Q9_MOUSE;sp|Q80TR1|AGRL1_MOUSE;sp|Q80TR1-2|AGRL1_MOUSE	>tr|H7BX15|H7BX15_MOUSE Isoform of Q80TR1, Adhesion G protein-coupled receptor L1 OS=Mus musculus OX=10090 GN=Adgrl1 PE=1 SV=1;>tr|E9Q3V9|E9Q3V9_MOUSE Isoform of Q80TR1, Adhesion G protein-coupled receptor L1 OS=Mus musculus OX=10090 GN=Adgrl1 PE=1 SV=1;>tr|E9Q9Q9|E9Q9Q9_MOUSE Isoform of Q80TR1, Adhesion G protein-coupled receptor L1 OS=Mus musculus OX=10090 GN=Adgrl1 PE=1 SV=1;>sp|Q80TR1|AGRL1_M…	ADGRL1	ADGRL1	9	1343.17	1234.36	1402.91	1304.89	1345.38	1298.57	1509.96	1361.16	1622.24	1493.03	1371.03	1410.42	1321.55	1461.31	56.6768	100.042	0.0430892	0.0675908	0.143375	1.32701	2.69268	0.0176675	0.273465
D3YU23;D3Z6J2;D3YWR3;D3Z4V0;D3YWB1;D3Z6H9;D3Z3X6;D3Z6H7;D3Z634;D3Z593;D3Z3G4;D3YTW7;D3YVT9;D3Z4S7;D3Z5M6;Q80TS3-2;Q80TS3-5;Q80TS3;Q80TS3-3;K3W4M8;Q80TS3-4;Q80TS3-6	D3YU23;D3Z6J2;D3YWR3;D3Z4V0;D3YWB1;D3Z6H9;D3Z3X6;D3Z6H7;D3Z634;D3Z593;D3Z3G4;D3YTW7;D3YVT9;D3Z4S7;D3Z5M6;Q80TS3-2;Q80TS3-5;Q80TS3;Q80TS3-3;K3W4M8;Q80TS3-4;Q80TS3-6	tr|D3YU23|D3YU23_MOUSE;tr|D3Z6J2|D3Z6J2_MOUSE;tr|D3YWR3|D3YWR3_MOUSE;tr|D3Z4V0|D3Z4V0_MOUSE;tr|D3YWB1|D3YWB1_MOUSE;tr|D3Z6H9|D3Z6H9_MOUSE;tr|D3Z3X6|D3Z3X6_MOUSE;tr|D3Z6H7|D3Z6H7_MOUSE;tr|D3Z634|D3Z634_MOUSE;tr|D3Z593|D3Z593_MOUSE;tr|D3Z3G4|D3Z3G4_MOUSE;tr|D3YTW7|D3YTW7_MOUSE;tr|D3YVT9|D3YVT9_MOUSE;tr|D3Z4S7|D3Z4S7_MOUSE;tr|D3Z5M6|D3Z5M6_MOUSE;sp|Q80TS3-2|AGRL3_MOUSE;sp|Q80TS3-5|AGRL3_MOUSE;sp|Q80…	>tr|D3YU23|D3YU23_MOUSE Isoform of Q80TS3, Adhesion G protein-coupled receptor L3 OS=Mus musculus OX=10090 GN=Adgrl3 PE=1 SV=1;>tr|D3Z6J2|D3Z6J2_MOUSE Isoform of Q80TS3, Adhesion G protein-coupled receptor L3 OS=Mus musculus OX=10090 GN=Adgrl3 PE=1 SV=1;>tr|D3YWR3|D3YWR3_MOUSE Isoform of Q80TS3, Adhesion G protein-coupled receptor L3 OS=Mus musculus OX=10090 GN=Adgrl3 PE=1 SV=1;>tr|D3Z4V0|D3Z4V0_…	ADGRL3	ADGRL3	7	715.675	604.215	743.494	718.342	752.919	663.265	787.689	791.384	886.343	771.429	717.507	752.338	699.652	784.448	56.2097	56.7853	0.0833272	0.0707494	0.166056	1.2114	2.55746	0.0229689	0.278501
P46664	P46664	sp|P46664|PURA2_MOUSE	>sp|P46664|PURA2_MOUSE Adenylosuccinate synthetase isozyme 2 OS=Mus musculus OX=10090 GN=Adss PE=1 SV=2	ADSS	ADSS	5	627.351	745.375	704.296	671.789	670.778	669.477	551.458	617.961	512.621	568.568	637.9	617.903	681.511	584.402	39.7131	48.1645	0.0578866	0.0839842	-0.223932	-1.46107	-3.61859	0.00284837	0.163676
E9Q852;E9Q9C3;Q9QZQ1-2;Q9QZQ1#E9PYX7	E9Q852;E9Q9C3;Q9QZQ1-2;Q9QZQ1;E9PYX7	tr|E9Q852|E9Q852_MOUSE;tr|E9Q9C3|E9Q9C3_MOUSE;sp|Q9QZQ1-2|AFAD_MOUSE;sp|Q9QZQ1|AFAD_MOUSE;tr|E9PYX7|E9PYX7_MOUSE	>tr|E9Q852|E9Q852_MOUSE Isoform of Q9QZQ1, Afadin OS=Mus musculus OX=10090 GN=Afdn PE=1 SV=2;>tr|E9Q9C3|E9Q9C3_MOUSE Isoform of Q9QZQ1, Afadin OS=Mus musculus OX=10090 GN=Afdn PE=1 SV=1;>sp|Q9QZQ1-2|AFAD_MOUSE Isoform of Q9QZQ1, Isoform 1 of Afadin OS=Mus musculus OX=10090 GN=Afdn;>sp|Q9QZQ1|AFAD_MOUSE Afadin OS=Mus musculus OX=10090 GN=Afdn PE=1 SV=3;>tr|E9PYX7|E9PYX7_MOUSE Isoform of Q9QZQ1, Af…	AFDN	AFDN	4	270.478	297.818	298.359	297.8	254.165	271.642	302.564	275.186	281.923	282.04	258.275	295.136	281.71	282.521	18.8775	15.5121	0.0679303	0.0554442	0.0050562	0.0593148	0.090066	0.929527	0.972284
Q8JZQ2	Q8JZQ2	sp|Q8JZQ2|AFG32_MOUSE	>sp|Q8JZQ2|AFG32_MOUSE AFG3-like protein 2 OS=Mus musculus OX=10090 GN=Afg3l2 PE=1 SV=1	AFG3L2	AFG3L2	10	1032.17	1090.53	1332.4	1272.38	1305.4	1211.19	1327.44	1143.63	1179.39	1298.32	1255.78	1307.72	1207.35	1252.05	121.516	74.7961	0.103609	0.060721	0.0565649	0.470455	0.813911	0.429501	0.705702	Known mitochondrial
Q3UHD9-2;Q3UHD9	Q3UHD9-2;Q3UHD9	sp|Q3UHD9-2|AGAP2_MOUSE;sp|Q3UHD9|AGAP2_MOUSE	>sp|Q3UHD9-2|AGAP2_MOUSE Isoform of Q3UHD9, Isoform 2 of Arf-GAP with GTPase, ANK repeat and PH domain-containing protein 2 OS=Mus musculus OX=10090 GN=Agap2;>sp|Q3UHD9|AGAP2_MOUSE Arf-GAP with GTPase, ANK repeat and PH domain-containing protein 2 OS=Mus musculus OX=10090 GN=Agap2 PE=1 SV=1	AGAP2	AGAP2	8	1278.9	1563.79	1439.52	1775.18	1218.7	1513.38	1621.3	1564.9	1548.27	1526.74	1168.18	1438.58	1464.91	1478	202.119	163.062	0.138103	0.119521	0.0161023	0.0909227	0.164948	0.871374	0.946836
F8VQE9;Q8VHH5	F8VQE9;Q8VHH5	tr|F8VQE9|F8VQE9_MOUSE;sp|Q8VHH5|AGAP3_MOUSE	>tr|F8VQE9|F8VQE9_MOUSE Isoform of Q8VHH5, Arf-GAP with GTPase, ANK repeat and PH domain-containing protein 3 OS=Mus musculus OX=10090 GN=Agap3 PE=1 SV=1;>sp|Q8VHH5|AGAP3_MOUSE Arf-GAP with GTPase, ANK repeat and PH domain-containing protein 3 OS=Mus musculus OX=10090 GN=Agap3 PE=1 SV=1	AGAP3	AGAP3	6	694.48	917.799	806.744	880.584	730.526	785.245	733.205	750.932	692.98	797.131	725.676	746.59	802.563	741.086	85.505	34.2988	0.106834	0.0460664	-0.109431	-0.864899	-1.6123	0.129497	0.459405
Q9ESW4	Q9ESW4	sp|Q9ESW4|AGK_MOUSE	>sp|Q9ESW4|AGK_MOUSE Acylglycerol kinase, mitochondrial OS=Mus musculus OX=10090 GN=Agk PE=1 SV=1	AGK	AGK	7	1708.63	1838.51	1755.96	1852.82	2032.9	1944.48	1847.91	1805.63	1770.76	2001.75	2126.55	1915.81	1855.55	1911.4	119.301	133.769	0.0640051	0.0689509	0.0423708	0.450533	0.722173	0.482233	0.732005	Known mitochondrial
F8VPN4;A0A0G2JGI9;F6XXE6	F8VPN4;A0A0G2JGI9;F6XXE6	tr|F8VPN4|F8VPN4_MOUSE;tr|A0A0G2JGI9|A0A0G2JGI9_MOUSE;tr|F6XXE6|F6XXE6_MOUSE	>tr|F8VPN4|F8VPN4_MOUSE Amylo-1,6-glucosidase, 4-alpha-glucanotransferase OS=Mus musculus OX=10090 GN=Agl PE=1 SV=1;>tr|A0A0G2JGI9|A0A0G2JGI9_MOUSE Isoform of F8VPN4, Amylo-1,6-glucosidase, 4-alpha-glucanotransferase OS=Mus musculus OX=10090 GN=Agl PE=1 SV=1;>tr|F6XXE6|F6XXE6_MOUSE Isoform of F8VPN4, Amylo-1,6-glucosidase, 4-alpha-glucanotransferase (Fragment) OS=Mus musculus OX=10090 GN=Agl PE=1…	AGL	AGL	4	302.022	329.001	336.887	322.314	354.051	311.074	264.492	274.599	290.087	312.018	297.345	296.827	325.891	289.228	18.5778	17.1443	0.0568303	0.0598432	-0.172377	-1.42972	-3.18337	0.00673123	0.233875
A0A0R4J263;O35083;G3UWV6	A0A0R4J263;O35083;G3UWV6	tr|A0A0R4J263|A0A0R4J263_MOUSE;sp|O35083|PLCA_MOUSE;tr|G3UWV6|G3UWV6_MOUSE	>tr|A0A0R4J263|A0A0R4J263_MOUSE Isoform of O35083, 1-acyl-sn-glycerol-3-phosphate acyltransferase OS=Mus musculus OX=10090 GN=Agpat1 PE=1 SV=1;>sp|O35083|PLCA_MOUSE 1-acyl-sn-glycerol-3-phosphate acyltransferase alpha OS=Mus musculus OX=10090 GN=Agpat1 PE=1 SV=1;>tr|G3UWV6|G3UWV6_MOUSE Isoform of O35083, 1-acyl-sn-glycerol-3-phosphate acyltransferase (Fragment) OS=Mus musculus OX=10090 GN=Agpat1 …	AGPAT1	AGPAT1	3	398.644	417.033	362.013	490.799	472.367	432.17	443.148	434.626	414.69	432.351	427.215	460.274	428.838	435.384	47.4588	15.3917	0.111942	0.0351776	0.0285523	0.248761	0.418163	0.682254	0.861328
Q9D517	Q9D517	sp|Q9D517|PLCC_MOUSE	>sp|Q9D517|PLCC_MOUSE 1-acyl-sn-glycerol-3-phosphate acyltransferase gamma OS=Mus musculus OX=10090 GN=Agpat3 PE=1 SV=2	AGPAT3	AGPAT3	3	210.107	206.026	201.092	201.455	231.26	208.772	227.323	221.603	219.701	212.471	192.62	250.346	209.785	220.677	11.1481	18.872	0.0515635	0.0858319	0.0702513	0.675919	1.14956	0.269835	0.573963
P50247	P50247	sp|P50247|SAHH_MOUSE	>sp|P50247|SAHH_MOUSE Adenosylhomocysteinase OS=Mus musculus OX=10090 GN=Ahcy PE=1 SV=3	AHCY	AHCY	7	700.068	802.631	747.234	839.373	704.665	730.347	632.41	679.545	597.259	686.5	731.093	739.196	754.053	677.667	55.8594	55.2001	0.0729912	0.0828084	-0.154928	-1.15353	-2.36955	0.0329344	0.304615
Q80SW1	Q80SW1	sp|Q80SW1|SAHH2_MOUSE	>sp|Q80SW1|SAHH2_MOUSE S-adenosylhomocysteine hydrolase-like protein 1 OS=Mus musculus OX=10090 GN=Ahcyl1 PE=1 SV=1	AHCYL1	AHCYL1	3	1012.03	938.756	934.279	849.23	961.141	992.107	982.502	924.271	950.498	1003.01	982.215	864.842	947.924	951.223	57.0036	50.6146	0.0615843	0.0543837	0.00550254	0.0688702	0.101883	0.920314	0.971473
Q80SW1#F8WGT1;Q68FL4;F8WI65;Q68FL4-2;H3BKT5	Q80SW1;F8WGT1;Q68FL4;F8WI65;Q68FL4-2;H3BKT5	sp|Q80SW1|SAHH2_MOUSE;tr|F8WGT1|F8WGT1_MOUSE;sp|Q68FL4|SAHH3_MOUSE;tr|F8WI65|F8WI65_MOUSE;sp|Q68FL4-2|SAHH3_MOUSE;tr|H3BKT5|H3BKT5_MOUSE	>sp|Q80SW1|SAHH2_MOUSE S-adenosylhomocysteine hydrolase-like protein 1 OS=Mus musculus OX=10090 GN=Ahcyl1 PE=1 SV=1;>tr|F8WGT1|F8WGT1_MOUSE Isoform of Q68FL4, Adenosylhomocysteinase OS=Mus musculus OX=10090 GN=Ahcyl2 PE=1 SV=1;>sp|Q68FL4|SAHH3_MOUSE Putative adenosylhomocysteinase 3 OS=Mus musculus OX=10090 GN=Ahcyl2 PE=1 SV=1;>tr|F8WI65|F8WI65_MOUSE Isoform of Q68FL4, Adenosylhomocysteinase OS=M…	AHCYL1;AHCYL2	AHCYL1;AHCYL2	7	2751.23	2902.83	3460.15	3496.03	2577.26	2882.29	3409.61	3004.56	3079.6	3126.97	2853.76	3695.49	3011.63	3195	379.701	305.681	0.124564	0.0936637	0.0892925	0.564681	1.04625	0.313406	0.606881
Q8BK64	Q8BK64	sp|Q8BK64|AHSA1_MOUSE	>sp|Q8BK64|AHSA1_MOUSE Activator of 90 kDa heat shock protein ATPase homolog 1 OS=Mus musculus OX=10090 GN=Ahsa1 PE=1 SV=2	AHSA1	AHSA1	4	790.609	953.031	829.281	858.567	847.731	783.989	681.125	780.811	669.813	800.286	824.255	723.766	843.868	746.676	61.2903	64.4787	0.0708878	0.0870358	-0.17799	-1.24247	-2.68993	0.0177623	0.273465
B1AU25;Q9Z0X1	B1AU25;Q9Z0X1	tr|B1AU25|B1AU25_MOUSE;sp|Q9Z0X1|AIFM1_MOUSE	>tr|B1AU25|B1AU25_MOUSE Isoform of Q9Z0X1, Apoptosis-inducing factor 1, mitochondrial OS=Mus musculus OX=10090 GN=Aifm1 PE=1 SV=1;>sp|Q9Z0X1|AIFM1_MOUSE Apoptosis-inducing factor 1, mitochondrial OS=Mus musculus OX=10090 GN=Aifm1 PE=1 SV=1	AIFM1	AIFM1	6	835.248	813.495	801.767	833.072	985.625	935.404	904.518	990.346	970.764	1017.02	1033.91	1022.5	867.435	989.842	74.8694	47.731	0.084215	0.0493923	0.193325	1.39577	3.21709	0.00629704	0.231679	Known mitochondrial
A2AJA9-2;A2AJA9	A2AJA9-2;A2AJA9	sp|A2AJA9-2|AJM1_MOUSE;sp|A2AJA9|AJM1_MOUSE	>sp|A2AJA9-2|AJM1_MOUSE Isoform of A2AJA9, Isoform 2 of Apical junction component 1 homolog OS=Mus musculus OX=10090 GN=Ajm1;>sp|A2AJA9|AJM1_MOUSE Apical junction component 1 homolog OS=Mus musculus OX=10090 GN=Ajm1 PE=1 SV=1	AJM1	AJM1	5	594.905	491.392	641.056	588.883	514.599	579.873	720.854	578.968	641.885	604.671	529.074	633.185	568.452	618.106	55.4209	64.7905	0.0994291	0.10467	0.1201	0.782621	1.49766	0.156717	0.492686
Q9R0Y5;Q9R0Y5-2	Q9R0Y5;Q9R0Y5-2	sp|Q9R0Y5|KAD1_MOUSE;sp|Q9R0Y5-2|KAD1_MOUSE	>sp|Q9R0Y5|KAD1_MOUSE Adenylate kinase isoenzyme 1 OS=Mus musculus OX=10090 GN=Ak1 PE=1 SV=1;>sp|Q9R0Y5-2|KAD1_MOUSE Isoform of Q9R0Y5, Isoform 2 of Adenylate kinase isoenzyme 1 OS=Mus musculus OX=10090 GN=Ak1	AK1	AK1	6	2588.37	3033.25	2190.81	2593.12	2540.02	2793.91	2290.49	2531.71	2191.87	2452.65	2995.47	1946.5	2623.25	2401.45	280.458	356.559	0.108693	0.146588	-0.133376	-0.702201	-1.36756	0.193285	0.52595
Q9WTP7	Q9WTP7	sp|Q9WTP7|KAD3_MOUSE	>sp|Q9WTP7|KAD3_MOUSE GTP:AMP phosphotransferase AK3, mitochondrial OS=Mus musculus OX=10090 GN=Ak3 PE=1 SV=3	AK3	AK3	3	313.207	380.626	368.966	361.865	440.331	415.292	337.244	401.642	403.325	346.912	403.339	389.931	380.048	380.399	44.2667	30.258	0.118771	0.0818256	0.00571459	0.0408448	0.0713349	0.944154	0.974048	Known mitochondrial
Q9WUR9;A2ARF6;F6TEU8	Q9WUR9;A2ARF6;F6TEU8	sp|Q9WUR9|KAD4_MOUSE;tr|A2ARF6|A2ARF6_MOUSE;tr|F6TEU8|F6TEU8_MOUSE	>sp|Q9WUR9|KAD4_MOUSE Adenylate kinase 4, mitochondrial OS=Mus musculus OX=10090 GN=Ak4 PE=1 SV=1;>tr|A2ARF6|A2ARF6_MOUSE Isoform of Q9WUR9, Adenylate kinase 4, mitochondrial (Fragment) OS=Mus musculus OX=10090 GN=Ak4 PE=1 SV=1;>tr|F6TEU8|F6TEU8_MOUSE Isoform of Q9WUR9, Adenylate kinase 4, mitochondrial (Fragment) OS=Mus musculus OX=10090 GN=Ak4 PE=1 SV=1	AK4	AK4	4	699.992	888.309	586.616	576.189	908.632	778.66	622.008	811.046	748.023	780.221	817.625	636.72	739.733	735.94	144.144	86.3079	0.200006	0.121481	0.00728871	0.0322805	0.060012	0.953005	0.978905	Known mitochondrial
Q920P5	Q920P5	sp|Q920P5|KAD5_MOUSE	>sp|Q920P5|KAD5_MOUSE Adenylate kinase isoenzyme 5 OS=Mus musculus OX=10090 GN=Ak5 PE=1 SV=2	AK5	AK5	4	487.085	744.255	420.606	687.748	456.275	488.082	469.05	557.994	487.695	497.298	492.895	345.44	547.342	475.062	134.154	70.2677	0.236666	0.162981	-0.185259	-0.632749	-1.26374	0.227232	0.546693
Q8BR92#F7AA26;O54931-4;O54931	Q8BR92;F7AA26;O54931-4;O54931	sp|Q8BR92|PALM2_MOUSE;tr|F7AA26|F7AA26_MOUSE;sp|O54931-4|AKAP2_MOUSE;sp|O54931|AKAP2_MOUSE	>sp|Q8BR92|PALM2_MOUSE Paralemmin-2 OS=Mus musculus OX=10090 GN=Palm2 PE=1 SV=1;>tr|F7AA26|F7AA26_MOUSE Isoform of Q8BR92, Paralemmin A kinase anchor protein (Fragment) OS=Mus musculus OX=10090 GN=Pakap PE=1 SV=1;>sp|O54931-4|AKAP2_MOUSE Isoform of O54931, Isoform 4 of A-kinase anchor protein 2 OS=Mus musculus OX=10090 GN=Akap2;>sp|O54931|AKAP2_MOUSE A-kinase anchor protein 2 OS=Mus musculus OX=1…	AKAP2;PAKAP;PALM2	AKAP2;PAKAP;PALM2	2	274.158	204.305	235.094	284.291	281.846	241.918	334.9	275.607	303.135	281.04	243.638	286.897	253.602	287.536	31.8476	30.3269	0.13069	0.105822	0.184432	0.974279	2.02769	0.0623318	0.36496
H3BIV5;D3YVF0	H3BIV5;D3YVF0	tr|H3BIV5|H3BIV5_MOUSE;sp|D3YVF0|AKAP5_MOUSE	>tr|H3BIV5|H3BIV5_MOUSE Isoform of D3YVF0, A-kinase anchor protein 5 OS=Mus musculus OX=10090 GN=Akap5 PE=1 SV=1;>sp|D3YVF0|AKAP5_MOUSE A-kinase anchor protein 5 OS=Mus musculus OX=10090 GN=Akap5 PE=1 SV=2	AKAP5	AKAP5	4	345.692	254.836	282.078	287.421	295.139	252.661	389.38	305.465	398.805	339.076	302.902	305.095	286.304	340.121	33.9007	44.0101	0.114996	0.127121	0.24678	1.17375	2.66912	0.0184969	0.273465
Q9JII6;B1AXW3	Q9JII6;B1AXW3	sp|Q9JII6|AK1A1_MOUSE;tr|B1AXW3|B1AXW3_MOUSE	>sp|Q9JII6|AK1A1_MOUSE Alcohol dehydrogenase [NADP(+)] OS=Mus musculus OX=10090 GN=Akr1a1 PE=1 SV=3;>tr|B1AXW3|B1AXW3_MOUSE Isoform of Q9JII6, Alcohol dehydrogenase [NADP(+)] (Fragment) OS=Mus musculus OX=10090 GN=Akr1a1 PE=1 SV=8	AKR1A1	AKR1A1	5	1355.28	1611.55	1572.18	1694.84	1491.24	1473.54	1186.21	1329.97	1103.12	1318.51	1433.52	1391.05	1533.1	1293.73	118.963	125.564	0.0784535	0.0999922	-0.247127	-1.38422	-3.4063	0.00433132	0.206179
P45376;D3YVJ7	P45376;D3YVJ7	sp|P45376|ALDR_MOUSE;tr|D3YVJ7|D3YVJ7_MOUSE	>sp|P45376|ALDR_MOUSE Aldose reductase OS=Mus musculus OX=10090 GN=Akr1b1 PE=1 SV=3;>tr|D3YVJ7|D3YVJ7_MOUSE Isoform of P45376, Aldo-keto reductase family 1, member B3 (aldose reductase) (Fragment) OS=Mus musculus OX=10090 GN=Akr1b3 PE=1 SV=1	AKR1B1;AKR1B3	AKR1B1;AKR1B3	3	694.181	809.73	730.516	703.383	624.904	689.782	551.932	570.009	538.929	619.343	724.938	579.686	708.749	597.473	60.5009	68.261	0.084626	0.108561	-0.249386	-1.33689	-3.23078	0.00612885	0.231679
Q9DCT1;Q8CEB6	Q9DCT1;Q8CEB6	sp|Q9DCT1|AKCL2_MOUSE;tr|Q8CEB6|Q8CEB6_MOUSE	>sp|Q9DCT1|AKCL2_MOUSE 1,5-anhydro-D-fructose reductase OS=Mus musculus OX=10090 GN=Akr1e2 PE=1 SV=1;>tr|Q8CEB6|Q8CEB6_MOUSE Isoform of Q9DCT1, Aldo-keto reductase family 1, member E1 OS=Mus musculus OX=10090 GN=Akr1e1 PE=1 SV=1	AKR1E1;AKR1E2	AKR1E1;AKR1E2	3	186.402	176.416	240.675	248.367	197.346	177.712	218.017	211.674	183.878	178.132	199.01	230.402	204.486	203.519	31.9938	20.2483	0.152604	0.100371	0.00129123	0.00730271	0.0132326	0.989631	0.995749
P07724	P07724	sp|P07724|ALBU_MOUSE	>sp|P07724|ALBU_MOUSE Serum albumin OS=Mus musculus OX=10090 GN=Alb PE=1 SV=3	ALB	ALB	4	522.008	833.957	639.316	586.686	339.788	666.017	414.026	1175.63	600.062	605.181	485.903	743.077	597.962	670.646	164.064	271.848	0.309534	0.376863	0.131397	0.282125	0.547768	0.592591	0.810625
E9Q3Q6;E9Q4G8;Q61490	E9Q3Q6;E9Q4G8;Q61490	tr|E9Q3Q6|E9Q3Q6_MOUSE;tr|E9Q4G8|E9Q4G8_MOUSE;sp|Q61490|CD166_MOUSE	>tr|E9Q3Q6|E9Q3Q6_MOUSE Isoform of Q61490, CD166 antigen OS=Mus musculus OX=10090 GN=Alcam PE=1 SV=1;>tr|E9Q4G8|E9Q4G8_MOUSE Isoform of Q61490, CD166 antigen OS=Mus musculus OX=10090 GN=Alcam PE=1 SV=1;>sp|Q61490|CD166_MOUSE CD166 antigen OS=Mus musculus OX=10090 GN=Alcam PE=1 SV=3	ALCAM	ALCAM	6	2003.1	1668.85	1765.38	1742.57	1929.74	1933.72	1977.19	1944.38	2156.32	1943.11	1818.61	1829.94	1840.56	1944.93	132.507	122.402	0.0723907	0.0619066	0.0803773	0.790996	1.35907	0.195896	0.527137
Q9CZS1	Q9CZS1	sp|Q9CZS1|AL1B1_MOUSE	>sp|Q9CZS1|AL1B1_MOUSE Aldehyde dehydrogenase X, mitochondrial OS=Mus musculus OX=10090 GN=Aldh1b1 PE=1 SV=1	ALDH1B1	ALDH1B1	7	707.153	874.087	716.339	612.489	908.405	798.274	658.324	811.624	756.44	773.448	889.289	756.09	769.458	774.203	111.738	75.7858	0.148444	0.0989588	0.016001	0.0925202	0.16733	0.869535	0.945566	Known mitochondrial
Q8R0Y6	Q8R0Y6	sp|Q8R0Y6|AL1L1_MOUSE	>sp|Q8R0Y6|AL1L1_MOUSE Cytosolic 10-formyltetrahydrofolate dehydrogenase OS=Mus musculus OX=10090 GN=Aldh1l1 PE=1 SV=1	ALDH1L1	ALDH1L1	10	1262.02	1242.1	1700.01	1555.02	1460.55	1420.86	1229.58	1367.5	1321.32	1365.78	1394.97	1466.64	1440.09	1357.63	174.621	78.9396	0.121173	0.0589189	-0.0783537	-0.572319	-1.03287	0.319408	0.615712	Known mitochondrial
P47738;A0A0G2JEU1	P47738;A0A0G2JEU1	sp|P47738|ALDH2_MOUSE;tr|A0A0G2JEU1|A0A0G2JEU1_MOUSE	>sp|P47738|ALDH2_MOUSE Aldehyde dehydrogenase, mitochondrial OS=Mus musculus OX=10090 GN=Aldh2 PE=1 SV=1;>tr|A0A0G2JEU1|A0A0G2JEU1_MOUSE Isoform of P47738, Aldehyde dehydrogenase, mitochondrial OS=Mus musculus OX=10090 GN=Aldh2 PE=1 SV=1	ALDH2	ALDH2	9	1406.78	1502.08	1386.57	1388.99	1802.65	1643.2	1299.49	1516.13	1488.12	1406.21	1580.96	1431.99	1521.71	1453.82	169.211	97.7585	0.107803	0.0682592	-0.0615114	-0.480892	-0.845468	0.412252	0.69271	Known mitochondrial
B1AV77;B1ATI0;P47740	B1AV77;B1ATI0;P47740	tr|B1AV77|B1AV77_MOUSE;tr|B1ATI0|B1ATI0_MOUSE;sp|P47740|AL3A2_MOUSE	>tr|B1AV77|B1AV77_MOUSE Isoform of P47740, Aldehyde dehydrogenase OS=Mus musculus OX=10090 GN=Aldh3a2 PE=1 SV=1;>tr|B1ATI0|B1ATI0_MOUSE Isoform of P47740, Aldehyde dehydrogenase OS=Mus musculus OX=10090 GN=Aldh3a2 PE=1 SV=1;>sp|P47740|AL3A2_MOUSE Fatty aldehyde dehydrogenase OS=Mus musculus OX=10090 GN=Aldh3a2 PE=1 SV=2	ALDH3A2	ALDH3A2	2	207.608	224.091	234.344	190.193	227.435	222.173	196.536	219.425	217.319	228.78	201.533	220.652	217.641	214.041	16.0692	12.3574	0.0763334	0.0585329	-0.0226811	-0.240789	-0.381077	0.708942	0.876742	Known mitochondrial
Q8BWF0	Q8BWF0	sp|Q8BWF0|SSDH_MOUSE	>sp|Q8BWF0|SSDH_MOUSE Succinate-semialdehyde dehydrogenase, mitochondrial OS=Mus musculus OX=10090 GN=Aldh5a1 PE=1 SV=1	ALDH5A1	ALDH5A1	13	3013.4	3996.6	3662.57	3615.31	4542.72	4000.79	3337.03	3637.65	3519.77	3370.24	3503.66	3678.2	3805.23	3507.76	510.328	137.217	0.138097	0.0391888	-0.107203	-0.715345	-1.34494	0.200306	0.531437	Known mitochondrial
Q9EQ20	Q9EQ20	sp|Q9EQ20|MMSA_MOUSE	>sp|Q9EQ20|MMSA_MOUSE Methylmalonate-semialdehyde dehydrogenase [acylating], mitochondrial OS=Mus musculus OX=10090 GN=Aldh6a1 PE=1 SV=1	ALDH6A1	ALDH6A1	7	739.776	849.334	915.775	914.04	1059.65	969.195	725.6	870.991	861.429	856.277	907.937	907.676	907.962	854.985	108.241	67.2607	0.122474	0.0831707	-0.081927	-0.546932	-1.00135	0.333874	0.626373	Known mitochondrial
Q9DBF1-2;Q9DBF1;G3UYR8;G3UY72	Q9DBF1-2;Q9DBF1;G3UYR8;G3UY72	sp|Q9DBF1-2|AL7A1_MOUSE;sp|Q9DBF1|AL7A1_MOUSE;tr|G3UYR8|G3UYR8_MOUSE;tr|G3UY72|G3UY72_MOUSE	>sp|Q9DBF1-2|AL7A1_MOUSE Isoform of Q9DBF1, Isoform 2 of Alpha-aminoadipic semialdehyde dehydrogenase OS=Mus musculus OX=10090 GN=Aldh7a1;>sp|Q9DBF1|AL7A1_MOUSE Alpha-aminoadipic semialdehyde dehydrogenase OS=Mus musculus OX=10090 GN=Aldh7a1 PE=1 SV=4;>tr|G3UYR8|G3UYR8_MOUSE Isoform of Q9DBF1, Alpha-aminoadipic semialdehyde dehydrogenase OS=Mus musculus OX=10090 GN=Aldh7a1 PE=1 SV=1;>tr|G3UY72|G3…	ALDH7A1	ALDH7A1	6	1104.9	1144.93	1193.12	1133.22	1134.87	1169.02	907.917	1076.93	992.41	1057.24	1144.07	1005.05	1146.68	1030.6	30.7439	81.1104	0.0267447	0.0795918	-0.157309	-1.35896	-2.87684	0.0123211	0.264497	Known mitochondrial
Q9JLJ2;Q3U367	Q9JLJ2;Q3U367	sp|Q9JLJ2|AL9A1_MOUSE;tr|Q3U367|Q3U367_MOUSE	>sp|Q9JLJ2|AL9A1_MOUSE 4-trimethylaminobutyraldehyde dehydrogenase OS=Mus musculus OX=10090 GN=Aldh9a1 PE=1 SV=1;>tr|Q3U367|Q3U367_MOUSE Isoform of Q9JLJ2, 4-trimethylaminobutyraldehyde dehydrogenase OS=Mus musculus OX=10090 GN=Aldh9a1 PE=1 SV=1	ALDH9A1	ALDH9A1	4	564.903	593.106	604.73	543.772	607.998	629.487	531.046	580.994	552.883	534.976	589.481	568.966	590.666	559.724	31.2217	24.104	0.0534838	0.0431508	-0.0770384	-0.987917	-1.56951	0.13914	0.473453	Known mitochondrial
P05064;A6ZI44;D3YWI1;A0A0U1RPN8#D3Z510	P05064;A6ZI44;D3YWI1;A0A0U1RPN8;D3Z510	sp|P05064|ALDOA_MOUSE;tr|A6ZI44|A6ZI44_MOUSE;tr|D3YWI1|D3YWI1_MOUSE;tr|A0A0U1RPN8|A0A0U1RPN8_MOUSE;tr|D3Z510|D3Z510_MOUSE	>sp|P05064|ALDOA_MOUSE Fructose-bisphosphate aldolase A OS=Mus musculus OX=10090 GN=Aldoa PE=1 SV=2;>tr|A6ZI44|A6ZI44_MOUSE Isoform of P05064, Fructose-bisphosphate aldolase OS=Mus musculus OX=10090 GN=Aldoa PE=1 SV=1;>tr|D3YWI1|D3YWI1_MOUSE Isoform of P05064, Fructose-bisphosphate aldolase (Fragment) OS=Mus musculus OX=10090 GN=Aldoa PE=1 SV=8;>tr|A0A0U1RPN8|A0A0U1RPN8_MOUSE Isoform of P05064, F…	ALDOA	ALDOA	8	38406.7	43545.4	38392.5	40297.6	44997.7	42949.6	34144.5	39111.5	37432.9	40647.8	41894.6	38904.6	41431.6	38689.3	2798.61	2704.36	0.0677347	0.0716472	-0.0990759	-0.91007	-1.63771	0.124048	0.452629
P05064;A6ZI44;D3YWI1;A0A0U1RPN8#Q9CPQ9;A6ZI46	P05064;A6ZI44;D3YWI1;A0A0U1RPN8;Q9CPQ9;A6ZI46	sp|P05064|ALDOA_MOUSE;tr|A6ZI44|A6ZI44_MOUSE;tr|D3YWI1|D3YWI1_MOUSE;tr|A0A0U1RPN8|A0A0U1RPN8_MOUSE;tr|Q9CPQ9|Q9CPQ9_MOUSE;tr|A6ZI46|A6ZI46_MOUSE	>sp|P05064|ALDOA_MOUSE Fructose-bisphosphate aldolase A OS=Mus musculus OX=10090 GN=Aldoa PE=1 SV=2;>tr|A6ZI44|A6ZI44_MOUSE Isoform of P05064, Fructose-bisphosphate aldolase OS=Mus musculus OX=10090 GN=Aldoa PE=1 SV=1;>tr|D3YWI1|D3YWI1_MOUSE Isoform of P05064, Fructose-bisphosphate aldolase (Fragment) OS=Mus musculus OX=10090 GN=Aldoa PE=1 SV=8;>tr|A0A0U1RPN8|A0A0U1RPN8_MOUSE Isoform of P05064, F…	ALDOA;ALDOART1	ALDOA;ALDOART1	13	27963.9	28497	29905.6	30408	23622.1	27631.9	29970.1	26979.1	27833.4	27027.9	27715.5	20985.6	28004.7	26751.9	2407.45	3027.63	0.0901569	0.12263	-0.0698315	-0.459357	-0.834339	0.418282	0.695374
P05064;A6ZI44;D3YWI1;A0A0U1RPN8#P05063	P05064;A6ZI44;D3YWI1;A0A0U1RPN8;P05063	sp|P05064|ALDOA_MOUSE;tr|A6ZI44|A6ZI44_MOUSE;tr|D3YWI1|D3YWI1_MOUSE;tr|A0A0U1RPN8|A0A0U1RPN8_MOUSE;sp|P05063|ALDOC_MOUSE	>sp|P05064|ALDOA_MOUSE Fructose-bisphosphate aldolase A OS=Mus musculus OX=10090 GN=Aldoa PE=1 SV=2;>tr|A6ZI44|A6ZI44_MOUSE Isoform of P05064, Fructose-bisphosphate aldolase OS=Mus musculus OX=10090 GN=Aldoa PE=1 SV=1;>tr|D3YWI1|D3YWI1_MOUSE Isoform of P05064, Fructose-bisphosphate aldolase (Fragment) OS=Mus musculus OX=10090 GN=Aldoa PE=1 SV=8;>tr|A0A0U1RPN8|A0A0U1RPN8_MOUSE Isoform of P05064, F…	ALDOA;ALDOC	ALDOA;ALDOC	3	989.799	1223.44	659.944	978.129	723.838	799.207	872.038	714.88	874.027	1128.47	1214.35	572.374	895.726	896.023	208.563	242.48	0.232714	0.285856	-0.0135793	-0.0385225	-0.0734414	0.942507	0.973751
P05063	P05063	sp|P05063|ALDOC_MOUSE	>sp|P05063|ALDOC_MOUSE Fructose-bisphosphate aldolase C OS=Mus musculus OX=10090 GN=Aldoc PE=1 SV=4	ALDOC	ALDOC	14	11951.1	11768.2	14041	12677.6	13277.8	15085.6	12077.2	12193.8	11738.1	13054.6	13036	14274.4	13133.5	12729	1274.74	925.397	0.0960258	0.0714838	-0.0426704	-0.3606	-0.615301	0.548357	0.774719
Q9DBE8;F6RBY3	Q9DBE8;F6RBY3	sp|Q9DBE8|ALG2_MOUSE;tr|F6RBY3|F6RBY3_MOUSE	>sp|Q9DBE8|ALG2_MOUSE Alpha-1,3/1,6-mannosyltransferase ALG2 OS=Mus musculus OX=10090 GN=Alg2 PE=1 SV=2;>tr|F6RBY3|F6RBY3_MOUSE Isoform of Q9DBE8, Alpha-1,3/1,6-mannosyltransferase ALG2 (Fragment) OS=Mus musculus OX=10090 GN=Alg2 PE=1 SV=1	ALG2	ALG2	4	355.612	328.436	313.934	324.049	391.643	365.31	332.281	366.068	379.242	341.05	347.586	362.295	346.497	354.754	29.5488	17.4858	0.0844221	0.0492826	0.0368165	0.380066	0.612152	0.550379	0.774724
A2AE27;Q9DBT5	A2AE27;Q9DBT5	tr|A2AE27|A2AE27_MOUSE;sp|Q9DBT5|AMPD2_MOUSE	>tr|A2AE27|A2AE27_MOUSE Isoform of Q9DBT5, AMP deaminase OS=Mus musculus OX=10090 GN=Ampd2 PE=1 SV=1;>sp|Q9DBT5|AMPD2_MOUSE AMP deaminase 2 OS=Mus musculus OX=10090 GN=Ampd2 PE=1 SV=1	AMPD2	AMPD2	5	638.951	696.239	673.58	715.075	695.347	671.31	626.48	657.26	611.301	644.699	673.251	621.913	681.75	639.151	26.506	23.4728	0.0392438	0.0365865	-0.0929748	-1.3046	-2.10695	0.0538928	0.354254
A0A0G2JEG8;Q7TQF7	A0A0G2JEG8;Q7TQF7	tr|A0A0G2JEG8|A0A0G2JEG8_MOUSE;sp|Q7TQF7|AMPH_MOUSE	>tr|A0A0G2JEG8|A0A0G2JEG8_MOUSE Isoform of Q7TQF7, Amphiphysin OS=Mus musculus OX=10090 GN=Amph PE=1 SV=1;>sp|Q7TQF7|AMPH_MOUSE Amphiphysin OS=Mus musculus OX=10090 GN=Amph PE=1 SV=1	AMPH	AMPH	14	13585.8	14085.7	13519.2	13218.1	13160.4	12840.2	12963.1	12657.9	11748.4	12000.9	13038.5	13260.5	13401.6	12611.6	429.616	607.806	0.03192	0.0487725	-0.0884591	-1.20991	-1.94088	0.0729545	0.379495
D3Z5M4;A0A0R4J1N7;Q02357-6;G5E8J2;B7ZW98;E9QNT8;G8JL84;D3YTV8;Q0VGY9;Q02357-5;Q02357-2;Q02357;Q02357-3;Q02357-4;F7D1P5;G3UY11	D3Z5M4;A0A0R4J1N7;Q02357-6;G5E8J2;B7ZW98;E9QNT8;G8JL84;D3YTV8;Q0VGY9;Q02357-5;Q02357-2;Q02357;Q02357-3;Q02357-4;F7D1P5;G3UY11	tr|D3Z5M4|D3Z5M4_MOUSE;tr|A0A0R4J1N7|A0A0R4J1N7_MOUSE;sp|Q02357-6|ANK1_MOUSE;tr|G5E8J2|G5E8J2_MOUSE;tr|B7ZW98|B7ZW98_MOUSE;tr|E9QNT8|E9QNT8_MOUSE;tr|G8JL84|G8JL84_MOUSE;tr|D3YTV8|D3YTV8_MOUSE;tr|Q0VGY9|Q0VGY9_MOUSE;sp|Q02357-5|ANK1_MOUSE;sp|Q02357-2|ANK1_MOUSE;sp|Q02357|ANK1_MOUSE;sp|Q02357-3|ANK1_MOUSE;sp|Q02357-4|ANK1_MOUSE;tr|F7D1P5|F7D1P5_MOUSE;tr|G3UY11|G3UY11_MOUSE	>tr|D3Z5M4|D3Z5M4_MOUSE Isoform of Q02357, Ankyrin-1 OS=Mus musculus OX=10090 GN=Ank1 PE=1 SV=1;>tr|A0A0R4J1N7|A0A0R4J1N7_MOUSE Isoform of Q02357, Ankyrin-1 OS=Mus musculus OX=10090 GN=Ank1 PE=1 SV=1;>sp|Q02357-6|ANK1_MOUSE Isoform of Q02357, Isoform 6 of Ankyrin-1 OS=Mus musculus OX=10090 GN=Ank1;>tr|G5E8J2|G5E8J2_MOUSE Isoform of Q02357, Ankyrin 1, erythroid OS=Mus musculus OX=10090 GN=Ank1 PE=…	ANK1	ANK1	5	2005.75	1736.15	1844.1	1593.1	1647.74	1859.7	1773.21	1965.32	1918.21	1831.26	1650.91	1596.28	1781.09	1789.2	152.16	145.623	0.0853388	0.0822653	0.00689498	0.0598793	0.100145	0.921668	0.971741
S4R2F3;Q8C8R3-2;Q8C8R3;Q8C8R3-5#Q8C8R3-4;S4R2R5	S4R2F3;Q8C8R3-2;Q8C8R3;Q8C8R3-5;Q8C8R3-4;S4R2R5	tr|S4R2F3|S4R2F3_MOUSE;sp|Q8C8R3-2|ANK2_MOUSE;sp|Q8C8R3|ANK2_MOUSE;sp|Q8C8R3-5|ANK2_MOUSE;sp|Q8C8R3-4|ANK2_MOUSE;tr|S4R2R5|S4R2R5_MOUSE	>tr|S4R2F3|S4R2F3_MOUSE Isoform of Q8C8R3, Ankyrin-2 OS=Mus musculus OX=10090 GN=Ank2 PE=1 SV=3;>sp|Q8C8R3-2|ANK2_MOUSE Isoform of Q8C8R3, Isoform 2 of Ankyrin-2 OS=Mus musculus OX=10090 GN=Ank2;>sp|Q8C8R3|ANK2_MOUSE Ankyrin-2 OS=Mus musculus OX=10090 GN=Ank2 PE=1 SV=2;>sp|Q8C8R3-5|ANK2_MOUSE Isoform of Q8C8R3, Isoform 5 of Ankyrin-2 OS=Mus musculus OX=10090 GN=Ank2;>sp|Q8C8R3-4|ANK2_MOUSE Isofor…	ANK2	ANK2	46	24464.5	20288	20766.7	19678.8	22652.3	21514.9	22015.9	22253.4	24442.4	22562.9	22137.7	21371.9	21560.9	22464	1755.97	1045.78	0.0798962	0.0454806	0.0618182	0.651002	1.06942	0.303207	0.598415
S4R2F3;Q8C8R3-2;Q8C8R3;Q8C8R3-5#Q8C8R3-4;S4R2R5#S4R2K9;A0A1W2P812;S4R1S2;G5E8K2;G5E8K3;S4R2S8;G5E8K5-2;G5E8K5-3;G5E8K5	S4R2F3;Q8C8R3-2;Q8C8R3;Q8C8R3-5;Q8C8R3-4;S4R2R5;S4R2K9;A0A1W2P812;S4R1S2;G5E8K2;G5E8K3;S4R2S8;G5E8K5-2;G5E8K5-3;G5E8K5	tr|S4R2F3|S4R2F3_MOUSE;sp|Q8C8R3-2|ANK2_MOUSE;sp|Q8C8R3|ANK2_MOUSE;sp|Q8C8R3-5|ANK2_MOUSE;sp|Q8C8R3-4|ANK2_MOUSE;tr|S4R2R5|S4R2R5_MOUSE;tr|S4R2K9|S4R2K9_MOUSE;tr|A0A1W2P812|A0A1W2P812_MOUSE;tr|S4R1S2|S4R1S2_MOUSE;tr|G5E8K2|G5E8K2_MOUSE;tr|G5E8K3|G5E8K3_MOUSE;tr|S4R2S8|S4R2S8_MOUSE;sp|G5E8K5-2|ANK3_MOUSE;sp|G5E8K5-3|ANK3_MOUSE;sp|G5E8K5|ANK3_MOUSE	>tr|S4R2F3|S4R2F3_MOUSE Isoform of Q8C8R3, Ankyrin-2 OS=Mus musculus OX=10090 GN=Ank2 PE=1 SV=3;>sp|Q8C8R3-2|ANK2_MOUSE Isoform of Q8C8R3, Isoform 2 of Ankyrin-2 OS=Mus musculus OX=10090 GN=Ank2;>sp|Q8C8R3|ANK2_MOUSE Ankyrin-2 OS=Mus musculus OX=10090 GN=Ank2 PE=1 SV=2;>sp|Q8C8R3-5|ANK2_MOUSE Isoform of Q8C8R3, Isoform 5 of Ankyrin-2 OS=Mus musculus OX=10090 GN=Ank2;>sp|Q8C8R3-4|ANK2_MOUSE Isofor…	ANK2;ANK3	ANK2;ANK3	7	5995.81	5085.57	5360.64	4831.69	5011.68	4969.34	5156.03	5250.46	5943.02	5566.71	5105.33	4838.41	5209.12	5309.99	423.328	389.4	0.0782355	0.0723064	0.0282691	0.270465	0.443311	0.664403	0.85108
S4R2K9;A0A1W2P812;S4R1S2;G5E8K2;G5E8K3;S4R2S8;G5E8K5-2;G5E8K5-3;G5E8K5	S4R2K9;A0A1W2P812;S4R1S2;G5E8K2;G5E8K3;S4R2S8;G5E8K5-2;G5E8K5-3;G5E8K5	tr|S4R2K9|S4R2K9_MOUSE;tr|A0A1W2P812|A0A1W2P812_MOUSE;tr|S4R1S2|S4R1S2_MOUSE;tr|G5E8K2|G5E8K2_MOUSE;tr|G5E8K3|G5E8K3_MOUSE;tr|S4R2S8|S4R2S8_MOUSE;sp|G5E8K5-2|ANK3_MOUSE;sp|G5E8K5-3|ANK3_MOUSE;sp|G5E8K5|ANK3_MOUSE	>tr|S4R2K9|S4R2K9_MOUSE Isoform of G5E8K5, Ankyrin-3 (Fragment) OS=Mus musculus OX=10090 GN=Ank3 PE=1 SV=1;>tr|A0A1W2P812|A0A1W2P812_MOUSE Isoform of G5E8K5, Ankyrin-3 OS=Mus musculus OX=10090 GN=Ank3 PE=1 SV=1;>tr|S4R1S2|S4R1S2_MOUSE Isoform of G5E8K5, Ankyrin-3 OS=Mus musculus OX=10090 GN=Ank3 PE=1 SV=1;>tr|G5E8K2|G5E8K2_MOUSE Isoform of G5E8K5, Ankyrin 3, epithelial, isoform CRA_l OS=Mus muscu…	ANK3	ANK3	20	3391.49	2572.8	3274.07	3163.98	3267.43	3203.18	3308.49	3217.12	3536.36	3336.16	2852.67	3207.4	3145.49	3243.03	291.055	225.087	0.0996293	0.071235	0.0467288	0.385038	0.662455	0.518578	0.754995
S4R1Q0;S4R2I2;S4R2H2;S4R2Q2;A0A0R4J2A6;S4R1H2;A0A0R4J2A8;E9QPP6;Q8BIZ1-2;Q8BIZ1-4;S4R286;Q8BIZ1;S4R2H8;A0A0R4J2A2;Q8BIZ1-3;S4R2H3;A0A140T8U6;S4R2E3;Q8BIZ1-5	S4R1Q0;S4R2I2;S4R2H2;S4R2Q2;A0A0R4J2A6;S4R1H2;A0A0R4J2A8;E9QPP6;Q8BIZ1-2;Q8BIZ1-4;S4R286;Q8BIZ1;S4R2H8;A0A0R4J2A2;Q8BIZ1-3;S4R2H3;A0A140T8U6;S4R2E3;Q8BIZ1-5	tr|S4R1Q0|S4R1Q0_MOUSE;tr|S4R2I2|S4R2I2_MOUSE;tr|S4R2H2|S4R2H2_MOUSE;tr|S4R2Q2|S4R2Q2_MOUSE;tr|A0A0R4J2A6|A0A0R4J2A6_MOUSE;tr|S4R1H2|S4R1H2_MOUSE;tr|A0A0R4J2A8|A0A0R4J2A8_MOUSE;tr|E9QPP6|E9QPP6_MOUSE;sp|Q8BIZ1-2|ANS1B_MOUSE;sp|Q8BIZ1-4|ANS1B_MOUSE;tr|S4R286|S4R286_MOUSE;sp|Q8BIZ1|ANS1B_MOUSE;tr|S4R2H8|S4R2H8_MOUSE;tr|A0A0R4J2A2|A0A0R4J2A2_MOUSE;sp|Q8BIZ1-3|ANS1B_MOUSE;tr|S4R2H3|S4R2H3_MOUSE;tr|A0…	>tr|S4R1Q0|S4R1Q0_MOUSE Isoform of Q8BIZ1, Ankyrin repeat and sterile alpha motif domain-containing protein 1B OS=Mus musculus OX=10090 GN=Anks1b PE=1 SV=1;>tr|S4R2I2|S4R2I2_MOUSE Isoform of Q8BIZ1, Ankyrin repeat and sterile alpha motif domain-containing protein 1B OS=Mus musculus OX=10090 GN=Anks1b PE=1 SV=1;>tr|S4R2H2|S4R2H2_MOUSE Isoform of Q8BIZ1, Ankyrin repeat and sterile alpha motif domai…	ANKS1B	ANKS1B	9	7892.5	6565.62	8392.95	7035.79	6459.18	6611.02	8497.57	7213.3	8257.86	7365.54	6390.73	7259.1	7159.51	7497.35	802.244	769.186	0.109288	0.103478	0.0674194	0.448975	0.812803	0.430115	0.705702
P97384;D3Z7U0	P97384;D3Z7U0	sp|P97384|ANX11_MOUSE;tr|D3Z7U0|D3Z7U0_MOUSE	>sp|P97384|ANX11_MOUSE Annexin A11 OS=Mus musculus OX=10090 GN=Anxa11 PE=1 SV=2;>tr|D3Z7U0|D3Z7U0_MOUSE Isoform of P97384, Annexin OS=Mus musculus OX=10090 GN=Anxa11 PE=1 SV=1	ANXA11	ANXA11	8	1094.22	955.448	964.084	957.658	1136.1	1095.36	1134.98	1006.66	1100.28	1232.35	840.673	1003.56	1033.81	1053.08	83.3102	134.757	0.0805947	0.132517	0.0203016	0.134724	0.238902	0.814689	0.9205
P48036	P48036	sp|P48036|ANXA5_MOUSE	>sp|P48036|ANXA5_MOUSE Annexin A5 OS=Mus musculus OX=10090 GN=Anxa5 PE=1 SV=1	ANXA5	ANXA5	8	3894.66	3868.42	4188.95	3853.24	3191.23	4487.99	4074.53	3666.46	3991.87	4225.01	3867.32	4493.12	3914.08	4053.05	432.112	286.838	0.114613	0.0705628	0.0550022	0.41144	0.725428	0.480297	0.731836
F8WIT2#P14824	F8WIT2;P14824	tr|F8WIT2|F8WIT2_MOUSE;sp|P14824|ANXA6_MOUSE	>tr|F8WIT2|F8WIT2_MOUSE Isoform of P14824, Annexin OS=Mus musculus OX=10090 GN=Anxa6 PE=1 SV=1;>sp|P14824|ANXA6_MOUSE Annexin A6 OS=Mus musculus OX=10090 GN=Anxa6 PE=1 SV=3	ANXA6	ANXA6	19	14047.4	11674.6	11759.6	11851.9	12520.4	12925.1	14620.6	12698.8	14111.4	14827.3	11742.3	11589.6	12463.2	13265	918.34	1445.05	0.0719424	0.11037	0.085879	0.633963	1.15161	0.269021	0.573963
A0A2C9F2D2;Q07076	A0A2C9F2D2;Q07076	tr|A0A2C9F2D2|A0A2C9F2D2_MOUSE;sp|Q07076|ANXA7_MOUSE	>tr|A0A2C9F2D2|A0A2C9F2D2_MOUSE Isoform of Q07076, Annexin OS=Mus musculus OX=10090 GN=Anxa7 PE=1 SV=1;>sp|Q07076|ANXA7_MOUSE Annexin A7 OS=Mus musculus OX=10090 GN=Anxa7 PE=1 SV=2	ANXA7	ANXA7	8	3759.85	3339.56	3549.53	3503.94	3245.32	3352.22	4117.56	3629.67	3913.36	3702.65	3325.76	3677.02	3458.4	3727.67	185.5	268.637	0.053071	0.0724671	0.106733	1.03071	1.8733	0.0823362	0.398372
O35643;Q5SVG5;Q5SVG4	O35643;Q5SVG5;Q5SVG4	sp|O35643|AP1B1_MOUSE;tr|Q5SVG5|Q5SVG5_MOUSE;tr|Q5SVG4|Q5SVG4_MOUSE	>sp|O35643|AP1B1_MOUSE AP-1 complex subunit beta-1 OS=Mus musculus OX=10090 GN=Ap1b1 PE=1 SV=2;>tr|Q5SVG5|Q5SVG5_MOUSE Isoform of O35643, AP complex subunit beta OS=Mus musculus OX=10090 GN=Ap1b1 PE=1 SV=1;>tr|Q5SVG4|Q5SVG4_MOUSE Isoform of O35643, AP complex subunit beta OS=Mus musculus OX=10090 GN=Ap1b1 PE=1 SV=1	AP1B1	AP1B1	15	4620.15	4901.24	4097.79	4126.06	4380.72	4139.09	4206.61	4307.54	4301.24	4098.28	4590.28	3853.28	4377.51	4226.2	326.034	245.202	0.0731007	0.0583426	-0.0495363	-0.524313	-0.847514	0.41115	0.69271
Q9DBG3;Q9DBG3-2;H3BIY9;H3BKM0#O35643;Q5SVG5;Q5SVG4	Q9DBG3;Q9DBG3-2;H3BIY9;H3BKM0;O35643;Q5SVG5;Q5SVG4	sp|Q9DBG3|AP2B1_MOUSE;sp|Q9DBG3-2|AP2B1_MOUSE;tr|H3BIY9|H3BIY9_MOUSE;tr|H3BKM0|H3BKM0_MOUSE;sp|O35643|AP1B1_MOUSE;tr|Q5SVG5|Q5SVG5_MOUSE;tr|Q5SVG4|Q5SVG4_MOUSE	>sp|Q9DBG3|AP2B1_MOUSE AP-2 complex subunit beta OS=Mus musculus OX=10090 GN=Ap2b1 PE=1 SV=1;>sp|Q9DBG3-2|AP2B1_MOUSE Isoform of Q9DBG3, Isoform 2 of AP-2 complex subunit beta OS=Mus musculus OX=10090 GN=Ap2b1;>tr|H3BIY9|H3BIY9_MOUSE Isoform of Q9DBG3, AP complex subunit beta OS=Mus musculus OX=10090 GN=Ap2b1 PE=1 SV=1;>tr|H3BKM0|H3BKM0_MOUSE Isoform of Q9DBG3, AP complex subunit beta OS=Mus musc…	AP1B1;AP2B1	AP1B1;AP2B1	23	21784.7	20039.2	20543.8	19317.7	20120.7	18968.3	20683.3	19383.6	19904.5	19037.2	20334.5	21246	20129.1	20098.2	992.669	823.338	0.0488112	0.0409742	-0.00178461	-0.0288018	-0.037676	0.970485	0.988395
Q8CBB7;P22892	Q8CBB7;P22892	tr|Q8CBB7|Q8CBB7_MOUSE;sp|P22892|AP1G1_MOUSE	>tr|Q8CBB7|Q8CBB7_MOUSE Isoform of P22892, AP-1 complex subunit gamma-1 OS=Mus musculus OX=10090 GN=Ap1g1 PE=1 SV=1;>sp|P22892|AP1G1_MOUSE AP-1 complex subunit gamma-1 OS=Mus musculus OX=10090 GN=Ap1g1 PE=1 SV=3	AP1G1	AP1G1	7	1104.33	1105.8	995.356	1153.2	965.546	970.79	917.744	955.919	911.713	946.899	1049.58	899.874	1049.17	946.956	81.3684	54.6348	0.0775626	0.0560559	-0.146194	-1.21526	-2.46457	0.0274669	0.28223
P35585	P35585	sp|P35585|AP1M1_MOUSE	>sp|P35585|AP1M1_MOUSE AP-1 complex subunit mu-1 OS=Mus musculus OX=10090 GN=Ap1m1 PE=1 SV=3	AP1M1	AP1M1	3	604.159	675.516	716.449	765.479	610.805	612.225	609.548	663.867	579.398	547.974	641.478	681.242	664.106	620.584	66.7424	51.1463	0.0989236	0.0835849	-0.0960097	-0.709455	-1.30435	0.213427	0.535385
P17426-2;P17426	P17426-2;P17426	sp|P17426-2|AP2A1_MOUSE;sp|P17426|AP2A1_MOUSE	>sp|P17426-2|AP2A1_MOUSE Isoform of P17426, Isoform B of AP-2 complex subunit alpha-1 OS=Mus musculus OX=10090 GN=Ap2a1;>sp|P17426|AP2A1_MOUSE AP-2 complex subunit alpha-1 OS=Mus musculus OX=10090 GN=Ap2a1 PE=1 SV=1	AP2A1	AP2A1	26	30872.1	26557.1	30747.6	27182.9	26501.5	26026.2	28417.4	26590.6	28272.3	26410.2	28018.6	28618.5	27981.2	27721.3	2222.06	967.364	0.0779398	0.0352553	-0.0105175	-0.126295	-0.190209	0.851912	0.941572
P17427#P17426-2;P17426	P17427;P17426-2;P17426	sp|P17427|AP2A2_MOUSE;sp|P17426-2|AP2A1_MOUSE;sp|P17426|AP2A1_MOUSE	>sp|P17427|AP2A2_MOUSE AP-2 complex subunit alpha-2 OS=Mus musculus OX=10090 GN=Ap2a2 PE=1 SV=2;>sp|P17426-2|AP2A1_MOUSE Isoform of P17426, Isoform B of AP-2 complex subunit alpha-1 OS=Mus musculus OX=10090 GN=Ap2a1;>sp|P17426|AP2A1_MOUSE AP-2 complex subunit alpha-1 OS=Mus musculus OX=10090 GN=Ap2a1 PE=1 SV=1	AP2A1;AP2A2	AP2A1;AP2A2	8	17678.2	16192.1	13386.8	13345.2	13733.1	14112.5	15441.8	14343.9	15077.5	14921.2	15748.2	12131.2	14741.3	14610.6	1784.7	1305.23	0.116779	0.0950412	-0.00967956	-0.066249	-0.116667	0.908803	0.963427
P17427	P17427	sp|P17427|AP2A2_MOUSE	>sp|P17427|AP2A2_MOUSE AP-2 complex subunit alpha-2 OS=Mus musculus OX=10090 GN=Ap2a2 PE=1 SV=2	AP2A2	AP2A2	28	28633.8	25044.5	26090.9	24369.1	23285	22310.1	25796.7	24695	25827	24329.6	24745.3	24186.2	24955.6	24930	2234.24	715.368	0.0882097	0.0285483	0.00273758	0.0304069	0.0471186	0.963093	0.984842
Q9DBG3;Q9DBG3-2;H3BIY9;H3BKM0	Q9DBG3;Q9DBG3-2;H3BIY9;H3BKM0	sp|Q9DBG3|AP2B1_MOUSE;sp|Q9DBG3-2|AP2B1_MOUSE;tr|H3BIY9|H3BIY9_MOUSE;tr|H3BKM0|H3BKM0_MOUSE	>sp|Q9DBG3|AP2B1_MOUSE AP-2 complex subunit beta OS=Mus musculus OX=10090 GN=Ap2b1 PE=1 SV=1;>sp|Q9DBG3-2|AP2B1_MOUSE Isoform of Q9DBG3, Isoform 2 of AP-2 complex subunit beta OS=Mus musculus OX=10090 GN=Ap2b1;>tr|H3BIY9|H3BIY9_MOUSE Isoform of Q9DBG3, AP complex subunit beta OS=Mus musculus OX=10090 GN=Ap2b1 PE=1 SV=1;>tr|H3BKM0|H3BKM0_MOUSE Isoform of Q9DBG3, AP complex subunit beta OS=Mus musc…	AP2B1	AP2B1	18	17472.5	16384.1	15135.5	11535.7	16747.8	16264.4	16719.3	16288.4	15768.4	15877.1	16531.7	15289.3	15590	16079	2126.67	532.842	0.151528	0.0332905	0.0566654	0.370429	0.66768	0.515336	0.752757
Q3TWV4;P84091	Q3TWV4;P84091	tr|Q3TWV4|Q3TWV4_MOUSE;sp|P84091|AP2M1_MOUSE	>tr|Q3TWV4|Q3TWV4_MOUSE Isoform of P84091, AP-2 complex subunit mu OS=Mus musculus OX=10090 GN=Ap2m1 PE=1 SV=1;>sp|P84091|AP2M1_MOUSE AP-2 complex subunit mu OS=Mus musculus OX=10090 GN=Ap2m1 PE=1 SV=1	AP2M1	AP2M1	12	12871.2	12518.1	12491.6	11848.9	11205.3	10985.9	11736.6	11703.6	11859.7	11439.7	12161	11192.6	11986.8	11682.2	768.217	335.458	0.0647418	0.0287736	-0.0351319	-0.493069	-0.705042	0.4925	0.740847
P62743;A0A0U1RPS0	P62743;A0A0U1RPS0	sp|P62743|AP2S1_MOUSE;tr|A0A0U1RPS0|A0A0U1RPS0_MOUSE	>sp|P62743|AP2S1_MOUSE AP-2 complex subunit sigma OS=Mus musculus OX=10090 GN=Ap2s1 PE=1 SV=1;>tr|A0A0U1RPS0|A0A0U1RPS0_MOUSE Isoform of P62743, AP-2 complex subunit sigma OS=Mus musculus OX=10090 GN=Ap2s1 PE=1 SV=1	AP2S1	AP2S1	6	4890.11	4039.48	5587.76	5460.91	3936.43	3850.78	5605.7	4239.09	4472.58	4138.2	3881.24	5156.1	4627.58	4582.15	788.956	662.592	0.170664	0.141225	-0.00898793	-0.041967	-0.077668	0.939206	0.97243
Q9JME5#Q9Z1T1	Q9JME5;Q9Z1T1	sp|Q9JME5|AP3B2_MOUSE;sp|Q9Z1T1|AP3B1_MOUSE	>sp|Q9JME5|AP3B2_MOUSE AP-3 complex subunit beta-2 OS=Mus musculus OX=10090 GN=Ap3b2 PE=1 SV=2;>sp|Q9Z1T1|AP3B1_MOUSE AP-3 complex subunit beta-1 OS=Mus musculus OX=10090 GN=Ap3b1 PE=1 SV=2	AP3B1;AP3B2	AP3B1;AP3B2	2	232.566	219.106	177.321	204.935	176.411	157.334	195.221	207.182	175.825	162.97	184.768	144.76	194.612	178.454	28.8684	22.4867	0.150147	0.129785	-0.121574	-0.600958	-1.15831	0.266369	0.573963
Q9JME5	Q9JME5	sp|Q9JME5|AP3B2_MOUSE	>sp|Q9JME5|AP3B2_MOUSE AP-3 complex subunit beta-2 OS=Mus musculus OX=10090 GN=Ap3b2 PE=1 SV=2	AP3B2	AP3B2	11	2657.88	2944.94	2838.01	2714.78	2645.76	2542.96	2495.37	2549.16	2396.19	2507.08	2613.45	2704	2724.06	2544.21	145.029	105.855	0.0528566	0.0415312	-0.0978901	-1.17989	-2.01581	0.0636968	0.365223
O54774	O54774	sp|O54774|AP3D1_MOUSE	>sp|O54774|AP3D1_MOUSE AP-3 complex subunit delta-1 OS=Mus musculus OX=10090 GN=Ap3d1 PE=1 SV=1	AP3D1	AP3D1	15	2462.01	2776.39	2512.64	2477.8	2487.2	2468.92	2360.25	2374.64	2254.77	2349.83	2539.15	2461.29	2530.83	2389.99	121.584	98.3357	0.0463854	0.0410143	-0.0822957	-1.11265	-1.7599	0.100535	0.423555
Q8R2R9	Q8R2R9	sp|Q8R2R9|AP3M2_MOUSE	>sp|Q8R2R9|AP3M2_MOUSE AP-3 complex subunit mu-2 OS=Mus musculus OX=10090 GN=Ap3m2 PE=1 SV=1	AP3M2	AP3M2	5	646.768	742.277	639.418	654.196	690.57	648.488	628.762	670.162	605.906	629.055	678.384	666.504	670.286	646.462	39.5832	29.1322	0.0574349	0.0453237	-0.051423	-0.676477	-1.01492	0.327586	0.622463
A0A1B0GR67;A0A087WRP1;A0A087WQH0;A0A087WR62;A0A087WPS7;A0A087WPI2;A0A0R4J2C6;A0A0R4J2C1;Q9QXJ1-2;Q9QXJ1	A0A1B0GR67;A0A087WRP1;A0A087WQH0;A0A087WR62;A0A087WPS7;A0A087WPI2;A0A0R4J2C6;A0A0R4J2C1;Q9QXJ1-2;Q9QXJ1	tr|A0A1B0GR67|A0A1B0GR67_MOUSE;tr|A0A087WRP1|A0A087WRP1_MOUSE;tr|A0A087WQH0|A0A087WQH0_MOUSE;tr|A0A087WR62|A0A087WR62_MOUSE;tr|A0A087WPS7|A0A087WPS7_MOUSE;tr|A0A087WPI2|A0A087WPI2_MOUSE;tr|A0A0R4J2C6|A0A0R4J2C6_MOUSE;tr|A0A0R4J2C1|A0A0R4J2C1_MOUSE;sp|Q9QXJ1-2|APBB1_MOUSE;sp|Q9QXJ1|APBB1_MOUSE	>tr|A0A1B0GR67|A0A1B0GR67_MOUSE Isoform of Q9QXJ1, Amyloid-beta A4 precursor protein-binding family B member 1 (Fragment) OS=Mus musculus OX=10090 GN=Apbb1 PE=1 SV=1;>tr|A0A087WRP1|A0A087WRP1_MOUSE Isoform of Q9QXJ1, Amyloid-beta A4 precursor protein-binding family B member 1 (Fragment) OS=Mus musculus OX=10090 GN=Apbb1 PE=1 SV=1;>tr|A0A087WQH0|A0A087WQH0_MOUSE Isoform of Q9QXJ1, Amyloid-beta A4 …	APBB1	APBB1	2	188.588	193.03	162.835	149.113	172.958	182.972	164.054	176.772	178.676	162.552	178.495	194.686	174.916	175.872	16.7066	11.7184	0.0982475	0.0661724	0.0109019	0.0946939	0.158449	0.876395	0.948354
Q9D7N9	Q9D7N9	sp|Q9D7N9|APMAP_MOUSE	>sp|Q9D7N9|APMAP_MOUSE Adipocyte plasma membrane-associated protein OS=Mus musculus OX=10090 GN=Apmap PE=1 SV=1	APMAP	APMAP	2	263.36	267.557	253.593	259.337	273.09	256.573	272.384	268.034	272.23	278.831	248.864	242.09	262.252	263.739	7.24653	14.7173	0.0275358	0.0567863	0.00670024	0.109049	0.142088	0.889061	0.955586
P08226;A0A1B0GX15;G3UWN5	P08226;A0A1B0GX15;G3UWN5	sp|P08226|APOE_MOUSE;tr|A0A1B0GX15|A0A1B0GX15_MOUSE;tr|G3UWN5|G3UWN5_MOUSE	>sp|P08226|APOE_MOUSE Apolipoprotein E OS=Mus musculus OX=10090 GN=Apoe PE=1 SV=2;>tr|A0A1B0GX15|A0A1B0GX15_MOUSE Isoform of P08226, Apolipoprotein E (Fragment) OS=Mus musculus OX=10090 GN=Apoe PE=1 SV=1;>tr|G3UWN5|G3UWN5_MOUSE Isoform of P08226, Apolipoprotein E (Fragment) OS=Mus musculus OX=10090 GN=Apoe PE=1 SV=1	APOE	APOE	4	478.635	449.902	375.568	350.883	460.728	516.483	381.22	468.604	525.768	496.03	535.425	529.329	438.7	489.396	63.1716	58.6762	0.1497	0.129826	0.161243	0.769823	1.53837	0.146541	0.48192
Q9DCZ4-2;Q9DCZ4;Q9DCZ4-3	Q9DCZ4-2;Q9DCZ4;Q9DCZ4-3	sp|Q9DCZ4-2|MIC26_MOUSE;sp|Q9DCZ4|MIC26_MOUSE;sp|Q9DCZ4-3|MIC26_MOUSE	>sp|Q9DCZ4-2|MIC26_MOUSE Isoform of Q9DCZ4, Isoform 2 of MICOS complex subunit Mic26 OS=Mus musculus OX=10090 GN=Apoo;>sp|Q9DCZ4|MIC26_MOUSE MICOS complex subunit Mic26 OS=Mus musculus OX=10090 GN=Apoo PE=1 SV=2;>sp|Q9DCZ4-3|MIC26_MOUSE Isoform of Q9DCZ4, Isoform 3 of MICOS complex subunit Mic26 OS=Mus musculus OX=10090 GN=Apoo	APOO	APOO	4	1564.41	1543.62	1677.37	1639.61	1884.83	1780.81	1844.17	1771.82	1691.02	1800.8	1872.83	1892.88	1681.77	1812.25	130.918	74.3674	0.0768765	0.0415413	0.110347	1.0755	1.97005	0.0692141	0.378428
Q8K3H0	Q8K3H0	sp|Q8K3H0|DP13A_MOUSE	>sp|Q8K3H0|DP13A_MOUSE DCC-interacting protein 13-alpha OS=Mus musculus OX=10090 GN=Appl1 PE=1 SV=1	APPL1	APPL1	3	154.119	169.404	143.506	154.108	142.613	145.642	138.909	152.973	156.272	131.571	166.726	172.276	151.565	153.121	10.113	15.6737	0.0651813	0.104138	0.0109041	0.091351	0.154244	0.879647	0.949233
A0A0R4J0Z3;P55088;P55088-3;P55088-2	A0A0R4J0Z3;P55088;P55088-3;P55088-2	tr|A0A0R4J0Z3|A0A0R4J0Z3_MOUSE;sp|P55088|AQP4_MOUSE;sp|P55088-3|AQP4_MOUSE;sp|P55088-2|AQP4_MOUSE	>tr|A0A0R4J0Z3|A0A0R4J0Z3_MOUSE Isoform of P55088, Aquaporin 4, isoform CRA_a OS=Mus musculus OX=10090 GN=Aqp4 PE=1 SV=1;>sp|P55088|AQP4_MOUSE Aquaporin-4 OS=Mus musculus OX=10090 GN=Aqp4 PE=1 SV=2;>sp|P55088-3|AQP4_MOUSE Isoform of P55088, Isoform 3 of Aquaporin-4 OS=Mus musculus OX=10090 GN=Aqp4;>sp|P55088-2|AQP4_MOUSE Isoform of P55088, Isoform 1 of Aquaporin-4 OS=Mus musculus OX=10090 GN=Aqp4	AQP4	AQP4	6	2278.38	2359.41	2001.93	2333.04	2353.9	2415.39	2477.84	2466.54	2327.58	2309.55	2135.58	1845.7	2290.34	2260.46	148.049	238.438	0.0677824	0.111279	-0.0234231	-0.184429	-0.31682	0.756117	0.891667
P84078;P61205;Q8BSL7	P84078;P61205;Q8BSL7	sp|P84078|ARF1_MOUSE;sp|P61205|ARF3_MOUSE;sp|Q8BSL7|ARF2_MOUSE	>sp|P84078|ARF1_MOUSE ADP-ribosylation factor 1 OS=Mus musculus OX=10090 GN=Arf1 PE=1 SV=2;>sp|P61205|ARF3_MOUSE ADP-ribosylation factor 3 OS=Mus musculus OX=10090 GN=Arf3 PE=2 SV=2;>sp|Q8BSL7|ARF2_MOUSE ADP-ribosylation factor 2 OS=Mus musculus OX=10090 GN=Arf2 PE=1 SV=2	ARF1;ARF2;ARF3	ARF1;ARF2;ARF3	5	1304.69	1716.74	933.911	1031.84	1826.43	1540.8	1937.58	1515.1	1320.97	1354.93	1727.77	1068.48	1392.4	1487.47	364.283	310.467	0.279372	0.213506	0.112545	0.329412	0.636283	0.534991	0.766256
P84078;P61205;Q8BSL7#P84084#P61750;E9Q798	P84078;P61205;Q8BSL7;P84084;P61750;E9Q798	sp|P84078|ARF1_MOUSE;sp|P61205|ARF3_MOUSE;sp|Q8BSL7|ARF2_MOUSE;sp|P84084|ARF5_MOUSE;sp|P61750|ARF4_MOUSE;tr|E9Q798|E9Q798_MOUSE	>sp|P84078|ARF1_MOUSE ADP-ribosylation factor 1 OS=Mus musculus OX=10090 GN=Arf1 PE=1 SV=2;>sp|P61205|ARF3_MOUSE ADP-ribosylation factor 3 OS=Mus musculus OX=10090 GN=Arf3 PE=2 SV=2;>sp|Q8BSL7|ARF2_MOUSE ADP-ribosylation factor 2 OS=Mus musculus OX=10090 GN=Arf2 PE=1 SV=2;>sp|P84084|ARF5_MOUSE ADP-ribosylation factor 5 OS=Mus musculus OX=10090 GN=Arf5 PE=1 SV=2;>sp|P61750|ARF4_MOUSE ADP-ribosylat…	ARF1;ARF2;ARF3;ARF4;ARF5	ARF1;ARF2;ARF3;ARF4;ARF5	4	13061	15124.9	13978.2	14623.8	13340.1	13600.2	11438.6	12789.2	11337	11395.2	13820.7	13054.3	13954.7	12305.8	789.917	1059.12	0.0561553	0.0854415	-0.183906	-1.33125	-2.96709	0.0103166	0.264497
P62331	P62331	sp|P62331|ARF6_MOUSE	>sp|P62331|ARF6_MOUSE ADP-ribosylation factor 6 OS=Mus musculus OX=10090 GN=Arf6 PE=1 SV=2	ARF6	ARF6	3	918.025	910.192	932.582	934.437	989.88	987.425	828.788	929.291	873.241	815.314	991.746	936.463	945.423	895.807	34.6933	68.4955	0.0364261	0.0765246	-0.0804823	-0.870645	-1.46357	0.165689	0.501148
A2A5R2	A2A5R2	sp|A2A5R2|BIG2_MOUSE	>sp|A2A5R2|BIG2_MOUSE Brefeldin A-inhibited guanine nucleotide-exchange protein 2 OS=Mus musculus OX=10090 GN=Arfgef2 PE=1 SV=1	ARFGEF2	ARFGEF2	2	95.5709	88.8028	80.5589	166.328	90.3954	86.5293	81.2855	80.1182	83.8605	73.2409	77.0904	151.191	101.364	91.131	32.2022	29.6494	0.269514	0.273839	-0.155334	-0.413188	-0.807699	0.432951	0.705993
A0A1B0GS63;Q8K221;A0A1B0GSM3	A0A1B0GS63;Q8K221;A0A1B0GSM3	tr|A0A1B0GS63|A0A1B0GS63_MOUSE;sp|Q8K221|ARFP2_MOUSE;tr|A0A1B0GSM3|A0A1B0GSM3_MOUSE	>tr|A0A1B0GS63|A0A1B0GS63_MOUSE Isoform of Q8K221, ADP-ribosylation factor interacting protein 2, isoform CRA_c OS=Mus musculus OX=10090 GN=Arfip2 PE=1 SV=1;>sp|Q8K221|ARFP2_MOUSE Arfaptin-2 OS=Mus musculus OX=10090 GN=Arfip2 PE=1 SV=2;>tr|A0A1B0GSM3|A0A1B0GSM3_MOUSE Isoform of Q8K221, ADP-ribosylation factor interacting protein 2, isoform CRA_d OS=Mus musculus OX=10090 GN=Arfip2 PE=1 SV=1	ARFIP2	ARFIP2	3	425.52	449.789	450.188	430.092	435.771	435.878	384.413	392.268	387.87	370.045	436.473	439.464	437.873	401.755	10.1508	29.0395	0.0231304	0.0713736	-0.126956	-1.28844	-2.47318	0.0270167	0.28223
Q5FWK3;A2AH25	Q5FWK3;A2AH25	sp|Q5FWK3|RHG01_MOUSE;tr|A2AH25|A2AH25_MOUSE	>sp|Q5FWK3|RHG01_MOUSE Rho GTPase-activating protein 1 OS=Mus musculus OX=10090 GN=Arhgap1 PE=1 SV=1;>tr|A2AH25|A2AH25_MOUSE Isoform of Q5FWK3, Rho GTPase-activating protein 1 OS=Mus musculus OX=10090 GN=Arhgap1 PE=1 SV=1	ARHGAP1	ARHGAP1	6	1411.28	1639.9	1521	1524.39	1429.32	1534.91	1332.5	1361.83	1276.81	1309.88	1572.31	1478.63	1510.13	1388.66	82.556	113.501	0.0544456	0.0799678	-0.123091	-1.08111	-2.0605	0.0587007	0.356239
A0A0A0MQE8;B7ZCJ1;G3UWM5;B7ZCJ0;Q6DFV3	A0A0A0MQE8;B7ZCJ1;G3UWM5;B7ZCJ0;Q6DFV3	tr|A0A0A0MQE8|A0A0A0MQE8_MOUSE;tr|B7ZCJ1|B7ZCJ1_MOUSE;tr|G3UWM5|G3UWM5_MOUSE;tr|B7ZCJ0|B7ZCJ0_MOUSE;sp|Q6DFV3|RHG21_MOUSE	>tr|A0A0A0MQE8|A0A0A0MQE8_MOUSE Isoform of Q6DFV3, Rho GTPase-activating protein 21 OS=Mus musculus OX=10090 GN=Arhgap21 PE=1 SV=1;>tr|B7ZCJ1|B7ZCJ1_MOUSE Isoform of Q6DFV3, Rho GTPase-activating protein 21 OS=Mus musculus OX=10090 GN=Arhgap21 PE=1 SV=1;>tr|G3UWM5|G3UWM5_MOUSE Isoform of Q6DFV3, Rho GTPase-activating protein 21 (Fragment) OS=Mus musculus OX=10090 GN=Arhgap21 PE=1 SV=1;>tr|B7ZCJ0|…	ARHGAP21	ARHGAP21	3	224.695	176.224	299.206	591.426	205.879	188.306	260.749	215.487	248.723	212.906	180.897	257.236	280.956	229.333	158.164	31.4614	0.476618	0.143228	-0.162051	-0.345462	-0.674512	0.511115	0.747829
F8VQ11;B1AQY2;Q69ZH9;D6RDB5	F8VQ11;B1AQY2;Q69ZH9;D6RDB5	tr|F8VQ11|F8VQ11_MOUSE;tr|B1AQY2|B1AQY2_MOUSE;sp|Q69ZH9|RHG23_MOUSE;tr|D6RDB5|D6RDB5_MOUSE	>tr|F8VQ11|F8VQ11_MOUSE Isoform of Q69ZH9, Rho GTPase-activating protein 23 OS=Mus musculus OX=10090 GN=Arhgap23 PE=1 SV=1;>tr|B1AQY2|B1AQY2_MOUSE Isoform of Q69ZH9, Rho GTPase-activating protein 23 OS=Mus musculus OX=10090 GN=Arhgap23 PE=1 SV=1;>sp|Q69ZH9|RHG23_MOUSE Rho GTPase-activating protein 23 OS=Mus musculus OX=10090 GN=Arhgap23 PE=1 SV=2;>tr|D6RDB5|D6RDB5_MOUSE Isoform of Q69ZH9, Rho GTP…	ARHGAP23	ARHGAP23	2	166.097	152.934	117.982	119.791	127.604	138.903	188.087	159.877	160.65	154.098	164.163	163.788	137.219	165.11	19.2352	11.8249	0.138161	0.0687855	0.275552	1.32786	3.25702	0.0058189	0.231679
Q811P8-2;Q811P8	Q811P8-2;Q811P8	sp|Q811P8-2|RHG32_MOUSE;sp|Q811P8|RHG32_MOUSE	>sp|Q811P8-2|RHG32_MOUSE Isoform of Q811P8, Isoform 2 of Rho GTPase-activating protein 32 OS=Mus musculus OX=10090 GN=Arhgap32;>sp|Q811P8|RHG32_MOUSE Rho GTPase-activating protein 32 OS=Mus musculus OX=10090 GN=Arhgap32 PE=1 SV=2	ARHGAP32	ARHGAP32	3	152.096	145.522	181.764	159.476	162.986	143.168	178.142	150.089	172.871	153.923	155.501	165.682	157.502	162.701	14.1482	11.302	0.0877742	0.0691279	0.0486687	0.436756	0.738006	0.47286	0.731836
H7BX46;G3X932;P59281-2;P59281	H7BX46;G3X932;P59281-2;P59281	tr|H7BX46|H7BX46_MOUSE;tr|G3X932|G3X932_MOUSE;sp|P59281-2|RHG39_MOUSE;sp|P59281|RHG39_MOUSE	>tr|H7BX46|H7BX46_MOUSE Isoform of P59281, Rho GTPase-activating protein 39 OS=Mus musculus OX=10090 GN=Arhgap39 PE=1 SV=1;>tr|G3X932|G3X932_MOUSE Isoform of P59281, DNA segment, Chr 15, Wayne State University 169, expressed, isoform CRA_a OS=Mus musculus OX=10090 GN=Arhgap39 PE=1 SV=1;>sp|P59281-2|RHG39_MOUSE Isoform of P59281, Isoform 2 of Rho GTPase-activating protein 39 OS=Mus musculus OX=100…	ARHGAP39	ARHGAP39	3	258.808	399.694	422.407	494.503	347.027	357.291	408.23	421.406	376.432	400.503	315.111	431.789	379.955	392.245	79.483	42.2788	0.221935	0.115156	0.0662406	0.272367	0.514059	0.615334	0.821375
Q5SSM3-2;Q5SSM3-3;Q5SSM3;F6T1Y2;Q5SSM3-4	Q5SSM3-2;Q5SSM3-3;Q5SSM3;F6T1Y2;Q5SSM3-4	sp|Q5SSM3-2|RHG44_MOUSE;sp|Q5SSM3-3|RHG44_MOUSE;sp|Q5SSM3|RHG44_MOUSE;tr|F6T1Y2|F6T1Y2_MOUSE;sp|Q5SSM3-4|RHG44_MOUSE	>sp|Q5SSM3-2|RHG44_MOUSE Isoform of Q5SSM3, Isoform 2 of Rho GTPase-activating protein 44 OS=Mus musculus OX=10090 GN=Arhgap44;>sp|Q5SSM3-3|RHG44_MOUSE Isoform of Q5SSM3, Isoform 3 of Rho GTPase-activating protein 44 OS=Mus musculus OX=10090 GN=Arhgap44;>sp|Q5SSM3|RHG44_MOUSE Rho GTPase-activating protein 44 OS=Mus musculus OX=10090 GN=Arhgap44 PE=1 SV=1;>tr|F6T1Y2|F6T1Y2_MOUSE Isoform of Q5SSM3,…	ARHGAP44	ARHGAP44	4	400.943	418.575	401.043	452.476	372.566	389.389	422.444	410.755	379.255	387.451	356.595	419.665	405.832	396.028	27.4297	26.0125	0.0665339	0.0667014	-0.0352402	-0.377439	-0.600093	0.558159	0.781688
Q99PT1	Q99PT1	sp|Q99PT1|GDIR1_MOUSE	>sp|Q99PT1|GDIR1_MOUSE Rho GDP-dissociation inhibitor 1 OS=Mus musculus OX=10090 GN=Arhgdia PE=1 SV=3	ARHGDIA	ARHGDIA	6	2966.62	3621.71	3054.74	3334.74	3073.8	3208.08	2697.42	2897.4	2467.08	2892.7	3197.76	2772.99	3209.95	2820.89	239.566	243.211	0.0729531	0.0864997	-0.187629	-1.27443	-2.81924	0.0137957	0.264497
H3BJU7;H3BJX8;H3BJ45;H3BJ40;H3BKH9;Q60875-5;Q60875-4;Q60875;Q60875-3;Q60875-2	H3BJU7;H3BJX8;H3BJ45;H3BJ40;H3BKH9;Q60875-5;Q60875-4;Q60875;Q60875-3;Q60875-2	tr|H3BJU7|H3BJU7_MOUSE;tr|H3BJX8|H3BJX8_MOUSE;tr|H3BJ45|H3BJ45_MOUSE;tr|H3BJ40|H3BJ40_MOUSE;tr|H3BKH9|H3BKH9_MOUSE;sp|Q60875-5|ARHG2_MOUSE;sp|Q60875-4|ARHG2_MOUSE;sp|Q60875|ARHG2_MOUSE;sp|Q60875-3|ARHG2_MOUSE;sp|Q60875-2|ARHG2_MOUSE	>tr|H3BJU7|H3BJU7_MOUSE Isoform of Q60875, Rho guanine nucleotide exchange factor 2 OS=Mus musculus OX=10090 GN=Arhgef2 PE=1 SV=1;>tr|H3BJX8|H3BJX8_MOUSE Isoform of Q60875, Rho guanine nucleotide exchange factor 2 OS=Mus musculus OX=10090 GN=Arhgef2 PE=1 SV=1;>tr|H3BJ45|H3BJ45_MOUSE Isoform of Q60875, Rho guanine nucleotide exchange factor 2 OS=Mus musculus OX=10090 GN=Arhgef2 PE=1 SV=1;>tr|H3BJ4…	ARHGEF2	ARHGEF2	6	632.321	605.028	618.572	661.091	642.043	657.117	685.359	691.651	730.109	705.08	592.785	681.291	636.029	681.046	21.8566	46.703	0.0345077	0.0715892	0.0963852	1.0457	1.81914	0.0906235	0.411417
Q9ES28-4;Q9ES28-3;Q9ES28-2;Q9ES28-7;Q9ES28;D3Z0V2;A0A0R4J0X8;Q9ES28-6;Q9ES28-8;Q9ES28-5	Q9ES28-4;Q9ES28-3;Q9ES28-2;Q9ES28-7;Q9ES28;D3Z0V2;A0A0R4J0X8;Q9ES28-6;Q9ES28-8;Q9ES28-5	sp|Q9ES28-4|ARHG7_MOUSE;sp|Q9ES28-3|ARHG7_MOUSE;sp|Q9ES28-2|ARHG7_MOUSE;sp|Q9ES28-7|ARHG7_MOUSE;sp|Q9ES28|ARHG7_MOUSE;tr|D3Z0V2|D3Z0V2_MOUSE;tr|A0A0R4J0X8|A0A0R4J0X8_MOUSE;sp|Q9ES28-6|ARHG7_MOUSE;sp|Q9ES28-8|ARHG7_MOUSE;sp|Q9ES28-5|ARHG7_MOUSE	>sp|Q9ES28-4|ARHG7_MOUSE Isoform of Q9ES28, Isoform D of Rho guanine nucleotide exchange factor 7 OS=Mus musculus OX=10090 GN=Arhgef7;>sp|Q9ES28-3|ARHG7_MOUSE Isoform of Q9ES28, Isoform C of Rho guanine nucleotide exchange factor 7 OS=Mus musculus OX=10090 GN=Arhgef7;>sp|Q9ES28-2|ARHG7_MOUSE Isoform of Q9ES28, Isoform A of Rho guanine nucleotide exchange factor 7 OS=Mus musculus OX=10090 GN=Arhge…	ARHGEF7	ARHGEF7	2	292.939	317.834	308.764	305.569	265.171	313.418	293.646	295.251	282.455	277.768	286.656	264.255	300.616	283.339	19.3214	11.4469	0.0667276	0.0409356	-0.0837847	-0.954712	-1.59457	0.133421	0.463567
Q8BGR6;B7ZN40	Q8BGR6;B7ZN40	sp|Q8BGR6|ARL15_MOUSE;tr|B7ZN40|B7ZN40_MOUSE	>sp|Q8BGR6|ARL15_MOUSE ADP-ribosylation factor-like protein 15 OS=Mus musculus OX=10090 GN=Arl15 PE=1 SV=1;>tr|B7ZN40|B7ZN40_MOUSE Isoform of Q8BGR6, ADP-ribosylation factor-like protein 15 OS=Mus musculus OX=10090 GN=Arl15 PE=1 SV=1	ARL15	ARL15	2	398.638	324.794	379.047	382.381	388.255	364.08	412.596	437.711	423.308	401.01	394.146	418.347	372.866	414.519	26.1453	15.691	0.0730358	0.0378175	0.155037	1.36288	2.86931	0.0125047	0.264497
Q9WUL7	Q9WUL7	sp|Q9WUL7|ARL3_MOUSE	>sp|Q9WUL7|ARL3_MOUSE ADP-ribosylation factor-like protein 3 OS=Mus musculus OX=10090 GN=Arl3 PE=1 SV=1	ARL3	ARL3	3	541.987	552.122	598.541	592.004	525.226	486.124	476.372	537.242	457.618	481.146	496.01	494.515	549.334	490.484	42.1439	26.8313	0.0776835	0.0539037	-0.161651	-1.29575	-2.74652	0.0159057	0.264497
Q8R5J9	Q8R5J9	sp|Q8R5J9|PRAF3_MOUSE	>sp|Q8R5J9|PRAF3_MOUSE PRA1 family protein 3 OS=Mus musculus OX=10090 GN=Arl6ip5 PE=1 SV=2	ARL6IP5	ARL6IP5	4	1081.7	1052.19	1176.52	1201.63	1191.27	1086.58	1142.78	1055.96	1044.75	1066.71	1049.22	1304.66	1131.65	1110.68	65.2765	101.699	0.057887	0.0871483	-0.0296845	-0.288821	-0.471444	0.644682	0.839287
Q8VEH3;F6QKK2	Q8VEH3;F6QKK2	sp|Q8VEH3|ARL8A_MOUSE;tr|F6QKK2|F6QKK2_MOUSE	>sp|Q8VEH3|ARL8A_MOUSE ADP-ribosylation factor-like protein 8A OS=Mus musculus OX=10090 GN=Arl8a PE=1 SV=1;>tr|F6QKK2|F6QKK2_MOUSE Isoform of Q8VEH3, ADP-ribosylation factor-like protein 8A (Fragment) OS=Mus musculus OX=10090 GN=Arl8a PE=1 SV=1	ARL8A	ARL8A	2	410.905	411.229	446.212	462.823	426.752	392.243	398.19	427.979	404.943	422.797	430.937	446.706	425.027	421.925	25.8649	17.8013	0.0605545	0.0423217	-0.00943322	-0.131067	-0.18524	0.855732	0.941572
Q9CQW2;A0A0N4SVB8#Q8VEH3;F6QKK2	Q9CQW2;A0A0N4SVB8;Q8VEH3;F6QKK2	sp|Q9CQW2|ARL8B_MOUSE;tr|A0A0N4SVB8|A0A0N4SVB8_MOUSE;sp|Q8VEH3|ARL8A_MOUSE;tr|F6QKK2|F6QKK2_MOUSE	>sp|Q9CQW2|ARL8B_MOUSE ADP-ribosylation factor-like protein 8B OS=Mus musculus OX=10090 GN=Arl8b PE=1 SV=1;>tr|A0A0N4SVB8|A0A0N4SVB8_MOUSE Isoform of Q9CQW2, ADP-ribosylation factor-like protein 8B OS=Mus musculus OX=10090 GN=Arl8b PE=1 SV=1;>sp|Q8VEH3|ARL8A_MOUSE ADP-ribosylation factor-like protein 8A OS=Mus musculus OX=10090 GN=Arl8a PE=1 SV=1;>tr|F6QKK2|F6QKK2_MOUSE Isoform of Q8VEH3, ADP-rib…	ARL8A;ARL8B	ARL8A;ARL8B	3	1125.23	1314.22	1245.13	1070.66	1438.85	1358.18	1022.72	1152.86	1092.27	1168.59	1420.89	1271.26	1258.71	1188.1	140.563	140.901	0.113712	0.116252	-0.0838374	-0.512388	-0.947989	0.359422	0.650232
Q9CQW2;A0A0N4SVB8	Q9CQW2;A0A0N4SVB8	sp|Q9CQW2|ARL8B_MOUSE;tr|A0A0N4SVB8|A0A0N4SVB8_MOUSE	>sp|Q9CQW2|ARL8B_MOUSE ADP-ribosylation factor-like protein 8B OS=Mus musculus OX=10090 GN=Arl8b PE=1 SV=1;>tr|A0A0N4SVB8|A0A0N4SVB8_MOUSE Isoform of Q9CQW2, ADP-ribosylation factor-like protein 8B OS=Mus musculus OX=10090 GN=Arl8b PE=1 SV=1	ARL8B	ARL8B	2	332.534	337.058	368.618	356.447	361.144	339.103	329.356	351.937	329.847	356.673	376.923	410.985	349.151	359.287	14.828	31.007	0.042402	0.0846141	0.0380173	0.40428	0.645642	0.529089	0.762343
Q9D7A8	Q9D7A8	sp|Q9D7A8|ARMC1_MOUSE	>sp|Q9D7A8|ARMC1_MOUSE Armadillo repeat-containing protein 1 OS=Mus musculus OX=10090 GN=Armc1 PE=1 SV=1	ARMC1	ARMC1	3	239.787	232.257	247.354	209.662	281.555	303.839	236.761	199.229	234.606	263.224	285.549	232.233	252.409	241.934	34.3882	29.5086	0.135057	0.123065	-0.0591908	-0.32946	-0.606092	0.554282	0.777491
G3X920;Q9DBR3;Q9DBR3-2;Q9DBR3-3	G3X920;Q9DBR3;Q9DBR3-2;Q9DBR3-3	tr|G3X920|G3X920_MOUSE;sp|Q9DBR3|ARMC8_MOUSE;sp|Q9DBR3-2|ARMC8_MOUSE;sp|Q9DBR3-3|ARMC8_MOUSE	>tr|G3X920|G3X920_MOUSE Isoform of Q9DBR3, Armadillo repeat containing 8, isoform CRA_b OS=Mus musculus OX=10090 GN=Armc8 PE=1 SV=1;>sp|Q9DBR3|ARMC8_MOUSE Armadillo repeat-containing protein 8 OS=Mus musculus OX=10090 GN=Armc8 PE=1 SV=2;>sp|Q9DBR3-2|ARMC8_MOUSE Isoform of Q9DBR3, Isoform 2 of Armadillo repeat-containing protein 8 OS=Mus musculus OX=10090 GN=Armc8;>sp|Q9DBR3-3|ARMC8_MOUSE Isoform …	ARMC8	ARMC8	2	105.51	89.8102	123.38	129.719	104.14	95.1489	126.586	92.4568	86.5944	85.8023	81.5893	111.739	107.951	97.4613	15.6549	17.7937	0.144087	0.174882	-0.153771	-0.659347	-1.30203	0.214197	0.535974
Q9R0Q6;A0A0G2JF52	Q9R0Q6;A0A0G2JF52	sp|Q9R0Q6|ARC1A_MOUSE;tr|A0A0G2JF52|A0A0G2JF52_MOUSE	>sp|Q9R0Q6|ARC1A_MOUSE Actin-related protein 2/3 complex subunit 1A OS=Mus musculus OX=10090 GN=Arpc1a PE=1 SV=1;>tr|A0A0G2JF52|A0A0G2JF52_MOUSE Isoform of Q9R0Q6, Actin related protein 2/3 complex, subunit 1A, isoform CRA_b OS=Mus musculus OX=10090 GN=Arpc1a PE=1 SV=1	ARPC1A	ARPC1A	7	6772.43	7005.4	6389.5	6599.06	6330.25	6602.32	6794.07	6880.99	7005.2	6621.08	6437.49	5964.43	6616.49	6617.21	248.809	376.783	0.0374001	0.0583659	-0.00101197	-0.0150187	-0.0205296	0.983914	0.992584
Q9CVB6;D3YXG6	Q9CVB6;D3YXG6	sp|Q9CVB6|ARPC2_MOUSE;tr|D3YXG6|D3YXG6_MOUSE	>sp|Q9CVB6|ARPC2_MOUSE Actin-related protein 2/3 complex subunit 2 OS=Mus musculus OX=10090 GN=Arpc2 PE=1 SV=3;>tr|D3YXG6|D3YXG6_MOUSE Isoform of Q9CVB6, Arp2/3 complex 34 kDa subunit OS=Mus musculus OX=10090 GN=Arpc2 PE=1 SV=1	ARPC2	ARPC2	11	7389.53	7620.03	7111.44	6572.6	7568.6	7097	7355.64	7513.45	7875.16	7563.25	6986.52	7142.39	7226.53	7406.07	388.864	317.608	0.05485	0.0428641	0.0360839	0.513716	0.730477	0.477303	0.731836
Q9JM76;H7BWZ3;A0A0G2JFK7;D3Z2F7;D3Z2F8	Q9JM76;H7BWZ3;A0A0G2JFK7;D3Z2F7;D3Z2F8	sp|Q9JM76|ARPC3_MOUSE;tr|H7BWZ3|H7BWZ3_MOUSE;tr|A0A0G2JFK7|A0A0G2JFK7_MOUSE;tr|D3Z2F7|D3Z2F7_MOUSE;tr|D3Z2F8|D3Z2F8_MOUSE	>sp|Q9JM76|ARPC3_MOUSE Actin-related protein 2/3 complex subunit 3 OS=Mus musculus OX=10090 GN=Arpc3 PE=1 SV=3;>tr|H7BWZ3|H7BWZ3_MOUSE Isoform of Q9JM76, Actin-related protein 2/3 complex subunit 3 OS=Mus musculus OX=10090 GN=Arpc3 PE=1 SV=1;>tr|A0A0G2JFK7|A0A0G2JFK7_MOUSE Isoform of Q9JM76, Actin-related protein 2/3 complex subunit 3 (Fragment) OS=Mus musculus OX=10090 GN=Arpc3 PE=1 SV=1;>tr|D3Z…	ARPC3	ARPC3	4	2947.11	2756.73	2436.78	2532.56	2511.44	2266.88	2687.01	2453.6	3021.01	2853.39	2724.86	2356.29	2575.25	2682.69	241.402	246.744	0.0929164	0.0928057	0.0590422	0.45023	0.793491	0.440907	0.713042
P59999	P59999	sp|P59999|ARPC4_MOUSE	>sp|P59999|ARPC4_MOUSE Actin-related protein 2/3 complex subunit 4 OS=Mus musculus OX=10090 GN=Arpc4 PE=1 SV=3	ARPC4	ARPC4	7	13113.5	13412.6	13645.9	13037.6	13434.8	13364.3	13520.9	13325.8	14638.8	13577.1	12598.9	13422.4	13334.8	13514	224.056	655.818	0.0168202	0.0481272	0.0180298	0.357388	0.416168	0.683679	0.861797
Q9CPW4;Q3UA72	Q9CPW4;Q3UA72	sp|Q9CPW4|ARPC5_MOUSE;tr|Q3UA72|Q3UA72_MOUSE	>sp|Q9CPW4|ARPC5_MOUSE Actin-related protein 2/3 complex subunit 5 OS=Mus musculus OX=10090 GN=Arpc5 PE=1 SV=3;>tr|Q3UA72|Q3UA72_MOUSE Isoform of Q9CPW4, Actin-related protein 2/3 complex subunit 5 OS=Mus musculus OX=10090 GN=Arpc5 PE=1 SV=1	ARPC5	ARPC5	3	1437.91	1339.95	1457.12	1618.25	1572.67	1417.26	1708.74	1609.13	1563.97	1479.63	1353.15	1629.23	1473.86	1557.31	103.267	125.339	0.069752	0.0826731	0.0783549	0.695	1.21574	0.244448	0.56357
Q9D898	Q9D898	sp|Q9D898|ARP5L_MOUSE	>sp|Q9D898|ARP5L_MOUSE Actin-related protein 2/3 complex subunit 5-like protein OS=Mus musculus OX=10090 GN=Arpc5l PE=1 SV=1	ARPC5L	ARPC5L	5	3404.24	3582.41	3630.41	3531.31	3463.08	3378.81	3639.17	3468.45	3755.38	3543.22	3307.66	3421.46	3498.38	3522.55	99.9817	159.727	0.0285684	0.045271	0.00919507	0.175925	0.208554	0.837839	0.933517
J3QNU6;Q8BWG8-2;Q8BWG8	J3QNU6;Q8BWG8-2;Q8BWG8	tr|J3QNU6|J3QNU6_MOUSE;sp|Q8BWG8-2|ARRB1_MOUSE;sp|Q8BWG8|ARRB1_MOUSE	>tr|J3QNU6|J3QNU6_MOUSE Isoform of Q8BWG8, Beta-arrestin-1 OS=Mus musculus OX=10090 GN=Arrb1 PE=1 SV=1;>sp|Q8BWG8-2|ARRB1_MOUSE Isoform of Q8BWG8, Isoform 1B of Beta-arrestin-1 OS=Mus musculus OX=10090 GN=Arrb1;>sp|Q8BWG8|ARRB1_MOUSE Beta-arrestin-1 OS=Mus musculus OX=10090 GN=Arrb1 PE=1 SV=1	ARRB1	ARRB1	3	125.437	55.9805	129.064	119.741	126.117	114.74	146.831	146.893	120.774	124.248	105.243	138.731	111.847	130.453	27.8442	16.5816	0.332502	0.131711	0.264895	0.721979	1.48379	0.160316	0.495829
Q9WV54	Q9WV54	sp|Q9WV54|ASAH1_MOUSE	>sp|Q9WV54|ASAH1_MOUSE Acid ceramidase OS=Mus musculus OX=10090 GN=Asah1 PE=1 SV=1	ASAH1	ASAH1	4	438.837	316.132	410.537	424.978	360.008	368.966	384.528	385.416	381.073	399.873	432.754	374.715	386.576	393.06	46.3861	21.1351	0.123877	0.0522928	0.031305	0.238293	0.413405	0.685655	0.861826
H3BKD4;H3BKE6;E9QMI7;E9QMJ1;H3BL41;H3BJY2;E9QN63;Q9QWY8-2;Q9QWY8-4;Q9QWY8-3;Q9QWY8	H3BKD4;H3BKE6;E9QMI7;E9QMJ1;H3BL41;H3BJY2;E9QN63;Q9QWY8-2;Q9QWY8-4;Q9QWY8-3;Q9QWY8	tr|H3BKD4|H3BKD4_MOUSE;tr|H3BKE6|H3BKE6_MOUSE;tr|E9QMI7|E9QMI7_MOUSE;tr|E9QMJ1|E9QMJ1_MOUSE;tr|H3BL41|H3BL41_MOUSE;tr|H3BJY2|H3BJY2_MOUSE;tr|E9QN63|E9QN63_MOUSE;sp|Q9QWY8-2|ASAP1_MOUSE;sp|Q9QWY8-4|ASAP1_MOUSE;sp|Q9QWY8-3|ASAP1_MOUSE;sp|Q9QWY8|ASAP1_MOUSE	>tr|H3BKD4|H3BKD4_MOUSE Isoform of Q9QWY8, Arf-GAP with SH3 domain, ANK repeat and PH domain-containing protein 1 OS=Mus musculus OX=10090 GN=Asap1 PE=1 SV=1;>tr|H3BKE6|H3BKE6_MOUSE Isoform of Q9QWY8, Arf-GAP with SH3 domain, ANK repeat and PH domain-containing protein 1 OS=Mus musculus OX=10090 GN=Asap1 PE=1 SV=1;>tr|E9QMI7|E9QMI7_MOUSE Isoform of Q9QWY8, Arf-GAP with SH3 domain, ANK repeat and …	ASAP1	ASAP1	2	171.868	204.401	174.285	167.771	186.509	173.032	173.907	188.621	186.215	175.781	176.386	179.315	179.644	180.038	13.6668	6.02316	0.0735844	0.0332198	0.00581074	0.0740264	0.108697	0.915005	0.967604
Q91YI0;E0CY49	Q91YI0;E0CY49	sp|Q91YI0|ARLY_MOUSE;tr|E0CY49|E0CY49_MOUSE	>sp|Q91YI0|ARLY_MOUSE Argininosuccinate lyase OS=Mus musculus OX=10090 GN=Asl PE=1 SV=1;>tr|E0CY49|E0CY49_MOUSE Isoform of Q91YI0, Argininosuccinate lyase (Fragment) OS=Mus musculus OX=10090 GN=Asl PE=1 SV=1	ASL	ASL	3	282.684	330.478	364.698	323.912	295.534	307.039	282.305	299.147	256.102	305.148	303.068	308.335	317.391	292.351	29.1249	19.976	0.0906066	0.071104	-0.116553	-0.915414	-1.72905	0.106069	0.427665
O54984	O54984	sp|O54984|ASNA_MOUSE	>sp|O54984|ASNA_MOUSE ATPase Asna1 OS=Mus musculus OX=10090 GN=Asna1 PE=1 SV=2	ASNA1	ASNA1	4	524.225	550.155	535.101	560.545	474.71	457.33	525.221	487.155	462.573	479.701	487.043	511.806	517.011	492.25	41.7712	22.6308	0.0826706	0.0457867	-0.0680309	-0.691197	-1.1564	0.26712	0.573963
Q8C0M9	Q8C0M9	sp|Q8C0M9|ASGL1_MOUSE	>sp|Q8C0M9|ASGL1_MOUSE Isoaspartyl peptidase/L-asparaginase OS=Mus musculus OX=10090 GN=Asrgl1 PE=1 SV=1	ASRGL1	ASRGL1	7	1492.5	1423.17	1658.82	1709.13	1396.11	1497.88	1462.16	1387.85	1311.44	1366.34	1569.39	1404.61	1529.6	1416.96	126.85	89.4129	0.0819004	0.0620738	-0.108634	-0.946195	-1.74648	0.102911	0.423555
P16460	P16460	sp|P16460|ASSY_MOUSE	>sp|P16460|ASSY_MOUSE Argininosuccinate synthase OS=Mus musculus OX=10090 GN=Ass1 PE=1 SV=1	ASS1	ASS1	2	574.154	525.037	639.343	595.942	577.458	701.064	589.749	579.04	535.832	590.612	610.744	600.959	602.166	584.489	60.9029	26.1647	0.099774	0.0459148	-0.0382158	-0.35237	-0.586838	0.566778	0.788134
Q61137-2;Q61137;A0A0A6YWE6;Q3TPU9;A0A0A6YXJ4	Q61137-2;Q61137;A0A0A6YWE6;Q3TPU9;A0A0A6YXJ4	sp|Q61137-2|ASTN1_MOUSE;sp|Q61137|ASTN1_MOUSE;tr|A0A0A6YWE6|A0A0A6YWE6_MOUSE;tr|Q3TPU9|Q3TPU9_MOUSE;tr|A0A0A6YXJ4|A0A0A6YXJ4_MOUSE	>sp|Q61137-2|ASTN1_MOUSE Isoform of Q61137, Isoform 2 of Astrotactin-1 OS=Mus musculus OX=10090 GN=Astn1;>sp|Q61137|ASTN1_MOUSE Astrotactin-1 OS=Mus musculus OX=10090 GN=Astn1 PE=1 SV=4;>tr|A0A0A6YWE6|A0A0A6YWE6_MOUSE Isoform of Q61137, Astrotactin-1 OS=Mus musculus OX=10090 GN=Astn1 PE=1 SV=1;>tr|Q3TPU9|Q3TPU9_MOUSE Isoform of Q61137, Astrotactin-1 OS=Mus musculus OX=10090 GN=Astn1 PE=1 SV=1;>tr…	ASTN1	ASTN1	8	1250.84	939.395	1153.3	1029.55	1204	1080.35	1204.39	1175.37	1316.79	1186.45	1096.59	1112.18	1109.57	1181.96	115.761	78.6186	0.106538	0.06545	0.0952832	0.72657	1.33007	0.205036	0.531437
Q9D5T0	Q9D5T0	sp|Q9D5T0|ATAD1_MOUSE	>sp|Q9D5T0|ATAD1_MOUSE ATPase family AAA domain-containing protein 1 OS=Mus musculus OX=10090 GN=Atad1 PE=1 SV=1	ATAD1	ATAD1	3	276.65	296.862	316.044	297.452	351.562	306.363	335.964	339.021	328.736	373.619	339.224	325.311	307.489	340.312	25.2255	17.2634	0.0803442	0.0492888	0.148763	1.23889	2.53281	0.0240881	0.281719	Known mitochondrial
Q925I1;Q925I1-2	Q925I1;Q925I1-2	sp|Q925I1|ATAD3_MOUSE;sp|Q925I1-2|ATAD3_MOUSE	>sp|Q925I1|ATAD3_MOUSE ATPase family AAA domain-containing protein 3 OS=Mus musculus OX=10090 GN=Atad3 PE=1 SV=1;>sp|Q925I1-2|ATAD3_MOUSE Isoform of Q925I1, Isoform 2 of ATPase family AAA domain-containing protein 3 OS=Mus musculus OX=10090 GN=Atad3	ATAD3	ATAD3	5	782.48	868.021	811.947	770.551	914.761	906.698	899.6	885.126	880.723	954.822	964.517	858.07	842.41	907.143	62.7801	42.925	0.0746888	0.0469722	0.108818	1.05806	1.93119	0.0742378	0.381116
Q8BHE3	Q8BHE3	sp|Q8BHE3|ATCAY_MOUSE	>sp|Q8BHE3|ATCAY_MOUSE Caytaxin OS=Mus musculus OX=10090 GN=Atcay PE=1 SV=1	ATCAY	ATCAY	4	713.72	791.669	527.446	474.382	704.789	689.679	537.975	670.03	563.678	639.09	800.109	548.33	650.281	626.535	122.121	100.087	0.201547	0.153389	-0.0450909	-0.183736	-0.345211	0.735135	0.8832
Q9CPX6	Q9CPX6	sp|Q9CPX6|ATG3_MOUSE	>sp|Q9CPX6|ATG3_MOUSE Ubiquitin-like-conjugating enzyme ATG3 OS=Mus musculus OX=10090 GN=Atg3 PE=1 SV=1	ATG3	ATG3	2	120.063	139.604	136.452	126.559	148.443	132.893	123.382	128.125	112.246	120.301	131.205	147.009	134.002	127.044	9.96854	11.7894	0.0747336	0.0913026	-0.0786371	-0.646181	-1.1461	0.271217	0.573963
Q9CWJ9	Q9CWJ9	sp|Q9CWJ9|PUR9_MOUSE	>sp|Q9CWJ9|PUR9_MOUSE Bifunctional purine biosynthesis protein PURH OS=Mus musculus OX=10090 GN=Atic PE=1 SV=2	ATIC	ATIC	4	392.364	435.043	375.149	482.489	433.076	455.189	341.198	381.088	340.638	388.489	403.603	362.68	428.885	369.616	39.6032	25.8393	0.0934482	0.0701613	-0.21232	-1.33839	-3.11665	0.0076802	0.237952	Predicted mitochondrial
Q8BH66	Q8BH66	sp|Q8BH66|ATLA1_MOUSE	>sp|Q8BH66|ATLA1_MOUSE Atlastin-1 OS=Mus musculus OX=10090 GN=Atl1 PE=1 SV=1	ATL1	ATL1	5	1300.44	1245.25	1182.06	1196.98	1387.64	1232.1	1214.95	1262.61	1244.58	1200.04	1345.75	1381.08	1257.41	1274.83	76.0673	72.8844	0.0593561	0.0565553	0.0200619	0.249639	0.371911	0.715601	0.880663
Q8VDN2	Q8VDN2	sp|Q8VDN2|AT1A1_MOUSE	>sp|Q8VDN2|AT1A1_MOUSE Sodium/potassium-transporting ATPase subunit alpha-1 OS=Mus musculus OX=10090 GN=Atp1a1 PE=1 SV=1	ATP1A1	ATP1A1	24	36057	27559.9	36862	35588.4	33318.8	33119	37158	33263.9	38392.8	36383.3	30748.4	37111.2	33750.8	35509.6	3384.93	2900.7	0.106526	0.0845704	0.0756204	0.548934	0.988908	0.339711	0.632171
A0A0G2JGX4;Q6PIC6;Q8VCE0#Q6PIE5;D3YYN7#Q8VDN2	A0A0G2JGX4;Q6PIC6;Q8VCE0;Q6PIE5;D3YYN7;Q8VDN2	tr|A0A0G2JGX4|A0A0G2JGX4_MOUSE;sp|Q6PIC6|AT1A3_MOUSE;tr|Q8VCE0|Q8VCE0_MOUSE;sp|Q6PIE5|AT1A2_MOUSE;tr|D3YYN7|D3YYN7_MOUSE;sp|Q8VDN2|AT1A1_MOUSE	>tr|A0A0G2JGX4|A0A0G2JGX4_MOUSE Isoform of Q6PIC6, Sodium/potassium-transporting ATPase subunit alpha OS=Mus musculus OX=10090 GN=Atp1a3 PE=1 SV=1;>sp|Q6PIC6|AT1A3_MOUSE Sodium/potassium-transporting ATPase subunit alpha-3 OS=Mus musculus OX=10090 GN=Atp1a3 PE=1 SV=1;>tr|Q8VCE0|Q8VCE0_MOUSE Isoform of Q6PIC6, Sodium/potassium-transporting ATPase subunit alpha OS=Mus musculus OX=10090 GN=Atp1a3 PE…	ATP1A1;ATP1A2;ATP1A3	ATP1A1;ATP1A2;ATP1A3	4	50499.8	40680.1	52370.8	47432.8	53979.2	52807.4	51659.8	52163.6	56758.5	53268.2	47169.8	56645.3	49628.4	52944.2	4943.85	3576.45	0.105718	0.0687548	0.0969374	0.73195	1.34433	0.2005	0.531437
A0A0G2JGX4;Q6PIC6;Q8VCE0#Q6PIE5;D3YYN7#Q8VDN2#Q9WV27	A0A0G2JGX4;Q6PIC6;Q8VCE0;Q6PIE5;D3YYN7;Q8VDN2;Q9WV27	tr|A0A0G2JGX4|A0A0G2JGX4_MOUSE;sp|Q6PIC6|AT1A3_MOUSE;tr|Q8VCE0|Q8VCE0_MOUSE;sp|Q6PIE5|AT1A2_MOUSE;tr|D3YYN7|D3YYN7_MOUSE;sp|Q8VDN2|AT1A1_MOUSE;sp|Q9WV27|AT1A4_MOUSE	>tr|A0A0G2JGX4|A0A0G2JGX4_MOUSE Isoform of Q6PIC6, Sodium/potassium-transporting ATPase subunit alpha OS=Mus musculus OX=10090 GN=Atp1a3 PE=1 SV=1;>sp|Q6PIC6|AT1A3_MOUSE Sodium/potassium-transporting ATPase subunit alpha-3 OS=Mus musculus OX=10090 GN=Atp1a3 PE=1 SV=1;>tr|Q8VCE0|Q8VCE0_MOUSE Isoform of Q6PIC6, Sodium/potassium-transporting ATPase subunit alpha OS=Mus musculus OX=10090 GN=Atp1a3 PE…	ATP1A1;ATP1A2;ATP1A3;ATP1A4	ATP1A1;ATP1A2;ATP1A3;ATP1A4	5	110551	86790	99613.9	97479.7	104490	102285	120004	106787	115847	110653	96281.2	104860	100202	109072	7968.4	8419.77	0.0816689	0.0781974	0.122664	0.964923	1.84407	0.0867214	0.403026
A0A0G2JGX4;Q6PIC6;Q8VCE0#Q6PIE5;D3YYN7#Q8VDN2#Q9WV27#Q91WH7;E9QNX7;Q64436	A0A0G2JGX4;Q6PIC6;Q8VCE0;Q6PIE5;D3YYN7;Q8VDN2;Q9WV27;Q91WH7;E9QNX7;Q64436	tr|A0A0G2JGX4|A0A0G2JGX4_MOUSE;sp|Q6PIC6|AT1A3_MOUSE;tr|Q8VCE0|Q8VCE0_MOUSE;sp|Q6PIE5|AT1A2_MOUSE;tr|D3YYN7|D3YYN7_MOUSE;sp|Q8VDN2|AT1A1_MOUSE;sp|Q9WV27|AT1A4_MOUSE;tr|Q91WH7|Q91WH7_MOUSE;tr|E9QNX7|E9QNX7_MOUSE;sp|Q64436|ATP4A_MOUSE	>tr|A0A0G2JGX4|A0A0G2JGX4_MOUSE Isoform of Q6PIC6, Sodium/potassium-transporting ATPase subunit alpha OS=Mus musculus OX=10090 GN=Atp1a3 PE=1 SV=1;>sp|Q6PIC6|AT1A3_MOUSE Sodium/potassium-transporting ATPase subunit alpha-3 OS=Mus musculus OX=10090 GN=Atp1a3 PE=1 SV=1;>tr|Q8VCE0|Q8VCE0_MOUSE Isoform of Q6PIC6, Sodium/potassium-transporting ATPase subunit alpha OS=Mus musculus OX=10090 GN=Atp1a3 PE…	ATP1A1;ATP1A2;ATP1A3;ATP1A4;ATP4A	ATP1A1;ATP1A2;ATP1A3;ATP1A4;ATP4A	4	8601.93	6769.82	9081.49	8680.38	6698.7	6787.95	9994.86	7127.14	7896.66	7879.14	6788.8	7709.96	7770.04	7899.43	1127.24	1118.66	0.146195	0.134116	0.0253916	0.131917	0.241982	0.812349	0.9205
Q6PIE5;D3YYN7	Q6PIE5;D3YYN7	sp|Q6PIE5|AT1A2_MOUSE;tr|D3YYN7|D3YYN7_MOUSE	>sp|Q6PIE5|AT1A2_MOUSE Sodium/potassium-transporting ATPase subunit alpha-2 OS=Mus musculus OX=10090 GN=Atp1a2 PE=1 SV=1;>tr|D3YYN7|D3YYN7_MOUSE Isoform of Q6PIE5, Sodium/potassium-transporting ATPase subunit alpha OS=Mus musculus OX=10090 GN=Atp1a2 PE=1 SV=1	ATP1A2	ATP1A2	26	40509.8	31393.9	41263.9	37546.7	34489	38027.6	40010.9	36502.6	41642.3	41348.6	37672.1	40447.1	37205.2	39603.9	3723.85	2070.05	0.103231	0.0530807	0.0947178	0.769852	1.39762	0.184266	0.515712
A0A0G2JGX4;Q6PIC6;Q8VCE0	A0A0G2JGX4;Q6PIC6;Q8VCE0	tr|A0A0G2JGX4|A0A0G2JGX4_MOUSE;sp|Q6PIC6|AT1A3_MOUSE;tr|Q8VCE0|Q8VCE0_MOUSE	>tr|A0A0G2JGX4|A0A0G2JGX4_MOUSE Isoform of Q6PIC6, Sodium/potassium-transporting ATPase subunit alpha OS=Mus musculus OX=10090 GN=Atp1a3 PE=1 SV=1;>sp|Q6PIC6|AT1A3_MOUSE Sodium/potassium-transporting ATPase subunit alpha-3 OS=Mus musculus OX=10090 GN=Atp1a3 PE=1 SV=1;>tr|Q8VCE0|Q8VCE0_MOUSE Isoform of Q6PIC6, Sodium/potassium-transporting ATPase subunit alpha OS=Mus musculus OX=10090 GN=Atp1a3 PE…	ATP1A3	ATP1A3	35	170230	134998	158541	151511	158411	161523	174075	162741	178797	170759	151223	162277	155869	166645	11886	9919.34	0.0788862	0.0602812	0.0979317	0.897117	1.61144	0.129685	0.459405
P14094;A0A0A6YX05	P14094;A0A0A6YX05	sp|P14094|AT1B1_MOUSE;tr|A0A0A6YX05|A0A0A6YX05_MOUSE	>sp|P14094|AT1B1_MOUSE Sodium/potassium-transporting ATPase subunit beta-1 OS=Mus musculus OX=10090 GN=Atp1b1 PE=1 SV=1;>tr|A0A0A6YX05|A0A0A6YX05_MOUSE Isoform of P14094, Sodium/potassium-transporting ATPase subunit beta (Fragment) OS=Mus musculus OX=10090 GN=Atp1b1 PE=1 SV=1	ATP1B1	ATP1B1	13	120526	92103.4	117772	115925	105462	107468	127235	116858	129471	118849	102454	118493	109876	118893	10521.5	9550.2	0.0996987	0.0829316	0.115551	0.827828	1.56821	0.139445	0.473576
P14231	P14231	sp|P14231|AT1B2_MOUSE	>sp|P14231|AT1B2_MOUSE Sodium/potassium-transporting ATPase subunit beta-2 OS=Mus musculus OX=10090 GN=Atp1b2 PE=1 SV=2	ATP1B2	ATP1B2	9	4946.54	4140.56	5207.93	4478.93	4367.81	5117.99	5841.18	4873.68	5223.18	4748.89	4370.7	5219.82	4709.96	5046.24	439.338	503.571	0.0941698	0.0994264	0.0988431	0.693334	1.28557	0.219724	0.540134
O55143;O55143-2	O55143;O55143-2	sp|O55143|AT2A2_MOUSE;sp|O55143-2|AT2A2_MOUSE	>sp|O55143|AT2A2_MOUSE Sarcoplasmic/endoplasmic reticulum calcium ATPase 2 OS=Mus musculus OX=10090 GN=Atp2a2 PE=1 SV=2;>sp|O55143-2|AT2A2_MOUSE Isoform of O55143, Isoform 2 of Sarcoplasmic/endoplasmic reticulum calcium ATPase 2 OS=Mus musculus OX=10090 GN=Atp2a2	ATP2A2	ATP2A2	26	8043.32	7806.21	8559.93	9449.33	8331.91	7693.48	8813.24	8415.09	8191.15	8381.15	7079.35	8286.3	8314.03	8194.38	642.798	586.23	0.0753246	0.0749417	-0.0207166	-0.199639	-0.325463	0.749707	0.887983
G5E829	G5E829	sp|G5E829|AT2B1_MOUSE	>sp|G5E829|AT2B1_MOUSE Plasma membrane calcium-transporting ATPase 1 OS=Mus musculus OX=10090 GN=Atp2b1 PE=1 SV=1	ATP2B1	ATP2B1	21	28568.7	19277.8	26595.5	24742.1	30255.1	26754.1	35014.7	29587.8	32951.8	30799.6	24650	28417.9	26032.2	30237	3805.04	3618.23	0.158901	0.123002	0.221362	0.978656	2.08647	0.0559665	0.354254
Q3UHH0;F8WHB1;Q9R0K7#G5E829#S4R1C4#A2ALL9;Q8C048#Q0VF55#A0A1W2P772;A0A1W2P882	Q3UHH0;F8WHB1;Q9R0K7;G5E829;S4R1C4;A2ALL9;Q8C048;Q0VF55;A0A1W2P772;A0A1W2P882	tr|Q3UHH0|Q3UHH0_MOUSE;tr|F8WHB1|F8WHB1_MOUSE;sp|Q9R0K7|AT2B2_MOUSE;sp|G5E829|AT2B1_MOUSE;tr|S4R1C4|S4R1C4_MOUSE;tr|A2ALL9|A2ALL9_MOUSE;tr|Q8C048|Q8C048_MOUSE;tr|Q0VF55|Q0VF55_MOUSE;tr|A0A1W2P772|A0A1W2P772_MOUSE;tr|A0A1W2P882|A0A1W2P882_MOUSE	>tr|Q3UHH0|Q3UHH0_MOUSE Isoform of Q9R0K7, Calcium-transporting ATPase OS=Mus musculus OX=10090 GN=Atp2b2 PE=1 SV=1;>tr|F8WHB1|F8WHB1_MOUSE Isoform of Q9R0K7, Calcium-transporting ATPase OS=Mus musculus OX=10090 GN=Atp2b2 PE=1 SV=1;>sp|Q9R0K7|AT2B2_MOUSE Plasma membrane calcium-transporting ATPase 2 OS=Mus musculus OX=10090 GN=Atp2b2 PE=1 SV=2;>sp|G5E829|AT2B1_MOUSE Plasma membrane calcium-transp…	ATP2B1;ATP2B2;ATP2B3	ATP2B1;ATP2B2;ATP2B3	2	1280.84	861.57	956.069	1029.34	1437.53	1142.1	1823.32	1569.83	1481.04	1568.37	1140.66	1003.54	1117.91	1431.13	214.024	303.838	0.191428	0.227251	0.348953	1.02947	2.30577	0.0371685	0.312362
Q3UHH0;F8WHB1;Q9R0K7#G5E829#S4R1C4#A2ALL9;Q8C048#Q0VF55#F7AAP4;E9Q828;Q6Q477-2;Q6Q477	Q3UHH0;F8WHB1;Q9R0K7;G5E829;S4R1C4;A2ALL9;Q8C048;Q0VF55;F7AAP4;E9Q828;Q6Q477-2;Q6Q477	tr|Q3UHH0|Q3UHH0_MOUSE;tr|F8WHB1|F8WHB1_MOUSE;sp|Q9R0K7|AT2B2_MOUSE;sp|G5E829|AT2B1_MOUSE;tr|S4R1C4|S4R1C4_MOUSE;tr|A2ALL9|A2ALL9_MOUSE;tr|Q8C048|Q8C048_MOUSE;tr|Q0VF55|Q0VF55_MOUSE;tr|F7AAP4|F7AAP4_MOUSE;tr|E9Q828|E9Q828_MOUSE;sp|Q6Q477-2|AT2B4_MOUSE;sp|Q6Q477|AT2B4_MOUSE	>tr|Q3UHH0|Q3UHH0_MOUSE Isoform of Q9R0K7, Calcium-transporting ATPase OS=Mus musculus OX=10090 GN=Atp2b2 PE=1 SV=1;>tr|F8WHB1|F8WHB1_MOUSE Isoform of Q9R0K7, Calcium-transporting ATPase OS=Mus musculus OX=10090 GN=Atp2b2 PE=1 SV=1;>sp|Q9R0K7|AT2B2_MOUSE Plasma membrane calcium-transporting ATPase 2 OS=Mus musculus OX=10090 GN=Atp2b2 PE=1 SV=2;>sp|G5E829|AT2B1_MOUSE Plasma membrane calcium-transp…	ATP2B1;ATP2B2;ATP2B3;ATP2B4	ATP2B1;ATP2B2;ATP2B3;ATP2B4	9	7539.48	5969.49	6789.2	6046.56	8703.72	7482.19	8175.16	7855.06	8630.02	7903.68	6609.92	7440.66	7088.44	7769.08	1038.72	690.382	0.145716	0.0918006	0.14005	0.76901	1.50955	0.153684	0.490221
G5E829#F7AAP4;E9Q828;Q6Q477-2;Q6Q477	G5E829;F7AAP4;E9Q828;Q6Q477-2;Q6Q477	sp|G5E829|AT2B1_MOUSE;tr|F7AAP4|F7AAP4_MOUSE;tr|E9Q828|E9Q828_MOUSE;sp|Q6Q477-2|AT2B4_MOUSE;sp|Q6Q477|AT2B4_MOUSE	>sp|G5E829|AT2B1_MOUSE Plasma membrane calcium-transporting ATPase 1 OS=Mus musculus OX=10090 GN=Atp2b1 PE=1 SV=1;>tr|F7AAP4|F7AAP4_MOUSE Isoform of Q6Q477, Calcium-transporting ATPase OS=Mus musculus OX=10090 GN=Atp2b4 PE=1 SV=1;>tr|E9Q828|E9Q828_MOUSE Isoform of Q6Q477, Calcium-transporting ATPase OS=Mus musculus OX=10090 GN=Atp2b4 PE=1 SV=1;>sp|Q6Q477-2|AT2B4_MOUSE Isoform of Q6Q477, Isoform 2…	ATP2B1;ATP2B4	ATP2B1;ATP2B4	3	1692.11	1238.08	1533.83	1429.58	2028.6	1750.89	2058.4	1789.28	1934.66	1774.66	1543.91	1915.51	1612.18	1836.07	275.124	177.078	0.173141	0.0996018	0.199435	0.909047	1.89128	0.0797394	0.390082
Q3UHH0;F8WHB1;Q9R0K7#S4R1C4	Q3UHH0;F8WHB1;Q9R0K7;S4R1C4	tr|Q3UHH0|Q3UHH0_MOUSE;tr|F8WHB1|F8WHB1_MOUSE;sp|Q9R0K7|AT2B2_MOUSE;tr|S4R1C4|S4R1C4_MOUSE	>tr|Q3UHH0|Q3UHH0_MOUSE Isoform of Q9R0K7, Calcium-transporting ATPase OS=Mus musculus OX=10090 GN=Atp2b2 PE=1 SV=1;>tr|F8WHB1|F8WHB1_MOUSE Isoform of Q9R0K7, Calcium-transporting ATPase OS=Mus musculus OX=10090 GN=Atp2b2 PE=1 SV=1;>sp|Q9R0K7|AT2B2_MOUSE Plasma membrane calcium-transporting ATPase 2 OS=Mus musculus OX=10090 GN=Atp2b2 PE=1 SV=2;>tr|S4R1C4|S4R1C4_MOUSE Isoform of Q9R0K7, Calcium-tr…	ATP2B2	ATP2B2	25	12557.5	10537.9	10487.2	10126.2	12902.4	12278.1	13703.2	11986.8	13451.7	12671.1	12032.9	12206.9	11481.5	12675.4	1226.95	743.687	0.107395	0.0580898	0.147564	1.04409	2.09737	0.0548535	0.354254
A2ALL9;Q8C048#Q0VF55	A2ALL9;Q8C048;Q0VF55	tr|A2ALL9|A2ALL9_MOUSE;tr|Q8C048|Q8C048_MOUSE;tr|Q0VF55|Q0VF55_MOUSE	>tr|A2ALL9|A2ALL9_MOUSE Isoform of Q0VF55, Calcium-transporting ATPase OS=Mus musculus OX=10090 GN=Atp2b3 PE=1 SV=1;>tr|Q8C048|Q8C048_MOUSE Isoform of Q0VF55, Calcium-transporting ATPase OS=Mus musculus OX=10090 GN=Atp2b3 PE=1 SV=1;>tr|Q0VF55|Q0VF55_MOUSE Calcium-transporting ATPase OS=Mus musculus OX=10090 GN=Atp2b3 PE=1 SV=1	ATP2B3	ATP2B3	24	10026.7	8070.77	9474.47	8662.08	9907.38	9598.01	10547.1	9264.47	10443.7	9683.59	8412.59	10164.3	9289.91	9752.62	765.986	814.494	0.0850695	0.0861932	0.0700146	0.568613	1.00084	0.334113	0.626373
F7AAP4;E9Q828;Q6Q477-2;Q6Q477	F7AAP4;E9Q828;Q6Q477-2;Q6Q477	tr|F7AAP4|F7AAP4_MOUSE;tr|E9Q828|E9Q828_MOUSE;sp|Q6Q477-2|AT2B4_MOUSE;sp|Q6Q477|AT2B4_MOUSE	>tr|F7AAP4|F7AAP4_MOUSE Isoform of Q6Q477, Calcium-transporting ATPase OS=Mus musculus OX=10090 GN=Atp2b4 PE=1 SV=1;>tr|E9Q828|E9Q828_MOUSE Isoform of Q6Q477, Calcium-transporting ATPase OS=Mus musculus OX=10090 GN=Atp2b4 PE=1 SV=1;>sp|Q6Q477-2|AT2B4_MOUSE Isoform of Q6Q477, Isoform 2 of Plasma membrane calcium-transporting ATPase 4 OS=Mus musculus OX=10090 GN=Atp2b4;>sp|Q6Q477|AT2B4_MOUSE Plasma…	ATP2B4	ATP2B4	8	2177.82	1841.47	2271.98	2555.36	1978.54	2104.87	2010.74	1958.53	2184.61	1906.81	2708.53	2741.36	2155.01	2251.76	247.565	378.396	0.113802	0.164122	0.0548422	0.280815	0.519853	0.611394	0.820458
Q03265;D3Z6F5	Q03265;D3Z6F5	sp|Q03265|ATPA_MOUSE;tr|D3Z6F5|D3Z6F5_MOUSE	>sp|Q03265|ATPA_MOUSE ATP synthase subunit alpha, mitochondrial OS=Mus musculus OX=10090 GN=Atp5f1a PE=1 SV=1;>tr|D3Z6F5|D3Z6F5_MOUSE Isoform of Q03265, ATP synthase subunit alpha OS=Mus musculus OX=10090 GN=Atp5a1 PE=1 SV=1	ATP5A1;ATP5F1A	ATP5A1;ATP5F1A	23	104445	101017	110340	102319	121399	108214	113124	109272	116037	121509	118160	111239	107955	114890	7466.27	4556.85	0.0673327	0.0395559	0.0916457	1.02149	1.74657	0.102893	0.423555	Known mitochondrial
Q8C2Q8;Q91VR2	Q8C2Q8;Q91VR2	tr|Q8C2Q8|Q8C2Q8_MOUSE;sp|Q91VR2|ATPG_MOUSE	>tr|Q8C2Q8|Q8C2Q8_MOUSE Isoform of Q91VR2, ATP synthase subunit gamma OS=Mus musculus OX=10090 GN=Atp5c1 PE=1 SV=1;>sp|Q91VR2|ATPG_MOUSE ATP synthase subunit gamma, mitochondrial OS=Mus musculus OX=10090 GN=Atp5f1c PE=1 SV=1	ATP5C1;ATP5F1C	ATP5C1;ATP5F1C	9	9405.77	9686.17	9955.33	9121.07	10244.1	9564.5	9681.83	9139.98	10146.8	10833.7	10697.1	9637.81	9662.83	10022.9	398.317	659.006	0.0411656	0.0658854	0.0511939	0.639197	0.978429	0.344684	0.635399	Known mitochondrial
Q9D3D9;D3Z7S4	Q9D3D9;D3Z7S4	sp|Q9D3D9|ATPD_MOUSE;tr|D3Z7S4|D3Z7S4_MOUSE	>sp|Q9D3D9|ATPD_MOUSE ATP synthase subunit delta, mitochondrial OS=Mus musculus OX=10090 GN=Atp5f1d PE=1 SV=1;>tr|D3Z7S4|D3Z7S4_MOUSE Isoform of Q9D3D9, ATP synthase, H+-transporting, mitochondrial F1 complex, delta subunit OS=Mus musculus OX=10090 GN=Atp5d PE=1 SV=1	ATP5D;ATP5F1D	ATP5D;ATP5F1D	2	94.7739	117.077	110.38	180.55	133.017	114.28	109.365	166.495	132.652	128.322	112.874	150.006	125.013	133.286	29.8499	21.8921	0.222133	0.1629	0.107114	0.395163	0.759429	0.460358	0.727835	Known mitochondrial
Q9CQQ7	Q9CQQ7	sp|Q9CQQ7|AT5F1_MOUSE	>sp|Q9CQQ7|AT5F1_MOUSE ATP synthase F(0) complex subunit B1, mitochondrial OS=Mus musculus OX=10090 GN=Atp5f1 PE=1 SV=1	ATP5F1	ATP5F1	15	3633.58	3934.83	3146.32	2996.03	4826.13	4305.79	4016.58	4187.81	4168.26	4629.47	4459.19	4097.5	3807.11	4259.8	696.851	234.722	0.184431	0.0543296	0.180405	0.86687	1.77215	0.0984107	0.422088	Known mitochondrial
P56480	P56480	sp|P56480|ATPB_MOUSE	>sp|P56480|ATPB_MOUSE ATP synthase subunit beta, mitochondrial OS=Mus musculus OX=10090 GN=Atp5f1b PE=1 SV=2	ATP5F1B	ATP5F1B	41	188714	190524	200977	187386	225380	210785	199229	203759	209511	230704	219492	205286	200627	211330	15068.6	11709.6	0.073618	0.0545298	0.0764697	0.783848	1.32565	0.206458	0.531437
Q9DCX2;B1ASE2	Q9DCX2;B1ASE2	sp|Q9DCX2|ATP5H_MOUSE;tr|B1ASE2|B1ASE2_MOUSE	>sp|Q9DCX2|ATP5H_MOUSE ATP synthase subunit d, mitochondrial OS=Mus musculus OX=10090 GN=Atp5h PE=1 SV=3;>tr|B1ASE2|B1ASE2_MOUSE Isoform of Q9DCX2, ATP synthase subunit d, mitochondrial (Fragment) OS=Mus musculus OX=10090 GN=Atp5h PE=1 SV=1	ATP5H	ATP5H	8	9325.91	9480.23	8907.34	9037.2	9888.49	9310.97	9848.48	10019.6	10181.1	10913.7	10253	9162.83	9325.02	10063.1	346.148	571.299	0.0368854	0.0571876	0.108766	1.24749	2.2266	0.0431399	0.335218	Known mitochondrial
Q06185;Q8BTB6	Q06185;Q8BTB6	sp|Q06185|ATP5I_MOUSE;tr|Q8BTB6|Q8BTB6_MOUSE	>sp|Q06185|ATP5I_MOUSE ATP synthase subunit e, mitochondrial OS=Mus musculus OX=10090 GN=Atp5i PE=1 SV=2;>tr|Q8BTB6|Q8BTB6_MOUSE Isoform of Q06185, ATP synthase, H+-transporting, mitochondrial F1F0 complex, subunit E OS=Mus musculus OX=10090 GN=Atp5k PE=1 SV=1	ATP5I;ATP5K	ATP5I;ATP5K	4	4445.2	4851.45	4919.75	4956.73	5521.58	5253.73	5147.2	4968.46	5016.72	5439.85	5281.02	4861.72	4991.41	5119.16	367.196	214.154	0.0739663	0.041615	0.0386867	0.455704	0.702891	0.493797	0.740906
P97450;E9QAD6	P97450;E9QAD6	sp|P97450|ATP5J_MOUSE;tr|E9QAD6|E9QAD6_MOUSE	>sp|P97450|ATP5J_MOUSE ATP synthase-coupling factor 6, mitochondrial OS=Mus musculus OX=10090 GN=Atp5j PE=1 SV=1;>tr|E9QAD6|E9QAD6_MOUSE Isoform of P97450, ATP synthase-coupling factor 6, mitochondrial (Fragment) OS=Mus musculus OX=10090 GN=Atp5j PE=1 SV=8	ATP5J	ATP5J	5	1446.08	1521.91	2023.08	5185.71	1953.91	1810.73	2206.73	2877.99	2300.01	1980.62	1366.93	2707.76	2323.57	2240.01	1420.88	540.381	0.493086	0.270955	0.0650898	0.124329	0.239834	0.813981	0.9205	Known mitochondrial
P56135;F8WHP8	P56135;F8WHP8	sp|P56135|ATPK_MOUSE;tr|F8WHP8|F8WHP8_MOUSE	>sp|P56135|ATPK_MOUSE ATP synthase subunit f, mitochondrial OS=Mus musculus OX=10090 GN=Atp5j2 PE=1 SV=3;>tr|F8WHP8|F8WHP8_MOUSE Isoform of P56135, ATP synthase subunit f, mitochondrial OS=Mus musculus OX=10090 GN=Atp5j2 PE=1 SV=1	ATP5J2	ATP5J2	10	16202	15802.8	18102	16948.2	16727.2	16667.2	19204.4	17443.5	18470.6	19223.6	17767.1	17678	16741.6	18297.9	783.798	787.988	0.0462281	0.0429146	0.128426	1.41319	2.72388	0.0166247	0.264497	Known mitochondrial
Q9CPQ8	Q9CPQ8	sp|Q9CPQ8|ATP5L_MOUSE	>sp|Q9CPQ8|ATP5L_MOUSE ATP synthase subunit g, mitochondrial OS=Mus musculus OX=10090 GN=Atp5l PE=1 SV=1	ATP5L	ATP5L	3	2902.85	3189.99	3628.09	3569.69	3756.28	3810.68	4018.32	3529.22	3591.08	3674.03	3465.69	4033.28	3476.26	3718.6	355.747	247.763	0.106814	0.0658651	0.101239	0.762605	1.40933	0.180847	0.514294	Known mitochondrial
Q9DB20	Q9DB20	sp|Q9DB20|ATPO_MOUSE	>sp|Q9DB20|ATPO_MOUSE ATP synthase subunit O, mitochondrial OS=Mus musculus OX=10090 GN=Atp5o PE=1 SV=1	ATP5O	ATP5O	10	22515.2	22839.8	23587.5	22620.5	26190.1	24536.9	24419.8	23731.9	25534.7	26928.4	26575.5	24369.5	23715	25260	1429.79	1297.97	0.0589994	0.0512283	0.0915953	1.02055	1.74491	0.103192	0.423555	Known mitochondrial
Q9R1Q9;Q3TKX1	Q9R1Q9;Q3TKX1	sp|Q9R1Q9|VAS1_MOUSE;tr|Q3TKX1|Q3TKX1_MOUSE	>sp|Q9R1Q9|VAS1_MOUSE V-type proton ATPase subunit S1 OS=Mus musculus OX=10090 GN=Atp6ap1 PE=1 SV=1;>tr|Q3TKX1|Q3TKX1_MOUSE Isoform of Q9R1Q9, ATPase, H+ transporting, lysosomal accessory protein OS=Mus musculus OX=10090 GN=Atp6ap1 PE=1 SV=1	ATP6AP1	ATP6AP1	4	5532.53	5325.19	5516.93	5533.54	4724.55	4925.96	6109.92	5365.47	5890.01	5587.88	5174.84	5354.36	5259.78	5580.41	351.469	357.233	0.0684259	0.0634103	0.0857059	0.847824	1.46869	0.164314	0.501148
K3W4T3;Q9Z1G4-3;Q9Z1G4-2;Q9Z1G4	K3W4T3;Q9Z1G4-3;Q9Z1G4-2;Q9Z1G4	tr|K3W4T3|K3W4T3_MOUSE;sp|Q9Z1G4-3|VPP1_MOUSE;sp|Q9Z1G4-2|VPP1_MOUSE;sp|Q9Z1G4|VPP1_MOUSE	>tr|K3W4T3|K3W4T3_MOUSE Isoform of Q9Z1G4, V-type proton ATPase subunit a OS=Mus musculus OX=10090 GN=Atp6v0a1 PE=1 SV=1;>sp|Q9Z1G4-3|VPP1_MOUSE Isoform of Q9Z1G4, Isoform A1-III of V-type proton ATPase 116 kDa subunit a isoform 1 OS=Mus musculus OX=10090 GN=Atp6v0a1;>sp|Q9Z1G4-2|VPP1_MOUSE Isoform of Q9Z1G4, Isoform A1-I of V-type proton ATPase 116 kDa subunit a isoform 1 OS=Mus musculus OX=1009…	ATP6V0A1	ATP6V0A1	25	52524.1	48251.3	48058.9	47160.3	46701.5	47152.7	51881.4	49308.7	53414.3	51484.1	49706.2	49324	48308.1	50853.1	2148.21	1676.54	0.0432266	0.0327797	0.0745658	1.13731	1.68283	0.114858	0.439047
E9Q9C5;P63082;D3Z3B2	E9Q9C5;P63082;D3Z3B2	tr|E9Q9C5|E9Q9C5_MOUSE;sp|P63082|VATL_MOUSE;tr|D3Z3B2|D3Z3B2_MOUSE	>tr|E9Q9C5|E9Q9C5_MOUSE Isoform of P63082, V-type proton ATPase proteolipid subunit (Fragment) OS=Mus musculus OX=10090 GN=Atp6v0c PE=1 SV=1;>sp|P63082|VATL_MOUSE V-type proton ATPase 16 kDa proteolipid subunit OS=Mus musculus OX=10090 GN=Atp6v0c PE=1 SV=1;>tr|D3Z3B2|D3Z3B2_MOUSE Isoform of P63082, V-type proton ATPase proteolipid subunit (Fragment) OS=Mus musculus OX=10090 GN=Atp6v0c PE=1 SV=1	ATP6V0C	ATP6V0C	9	19817.3	19750.7	17723.6	21337.2	15431.4	13832.6	19757.5	20510.1	21570.7	19989	12757.6	15179.5	17982.1	18294.1	2882.5	3493.27	0.168012	0.210608	0.0164759	0.0634303	0.119182	0.906847	0.963013
P51863	P51863	sp|P51863|VA0D1_MOUSE	>sp|P51863|VA0D1_MOUSE V-type proton ATPase subunit d 1 OS=Mus musculus OX=10090 GN=Atp6v0d1 PE=1 SV=2	ATP6V0D1	ATP6V0D1	10	18801.7	17449.4	19764.7	21189.9	16923.4	17865.5	21644.8	18600.9	18983.6	18920.4	17794.6	20814.4	18665.8	19459.8	1597.09	1458.58	0.0843193	0.0739442	0.0610957	0.538348	0.923908	0.371389	0.661823
P50516;P50516-2	P50516;P50516-2	sp|P50516|VATA_MOUSE;sp|P50516-2|VATA_MOUSE	>sp|P50516|VATA_MOUSE V-type proton ATPase catalytic subunit A OS=Mus musculus OX=10090 GN=Atp6v1a PE=1 SV=2;>sp|P50516-2|VATA_MOUSE Isoform of P50516, Isoform 2 of V-type proton ATPase catalytic subunit A OS=Mus musculus OX=10090 GN=Atp6v1a	ATP6V1A	ATP6V1A	30	39074.1	39443	38587.5	37738.1	37983.3	37661.6	36625.2	38273.3	38507.4	38833.9	39086.9	39489	38414.6	38469.3	739.335	999.468	0.0191996	0.0263363	0.00185971	0.0586454	0.0481521	0.962284	0.984585
P62814	P62814	sp|P62814|VATB2_MOUSE	>sp|P62814|VATB2_MOUSE V-type proton ATPase subunit B, brain isoform OS=Mus musculus OX=10090 GN=Atp6v1b2 PE=1 SV=1	ATP6V1B2	ATP6V1B2	23	37281.2	38495.9	35739.5	36292.4	37710	38237.9	36045.2	37499.9	37873.6	38022.4	38928.5	38983.6	37292.8	37892.2	1088.88	1081.47	0.0293555	0.0288199	0.0230232	0.551153	0.566837	0.579918	0.801357
Q9Z1G3	Q9Z1G3	sp|Q9Z1G3|VATC1_MOUSE	>sp|Q9Z1G3|VATC1_MOUSE V-type proton ATPase subunit C 1 OS=Mus musculus OX=10090 GN=Atp6v1c1 PE=1 SV=4	ATP6V1C1	ATP6V1C1	14	12259.2	12424.6	14681.4	14216.8	11672.7	11621.2	13943.5	12260.8	12934.9	11653.9	11732.1	14899.8	12812.6	12904.2	1314.51	1297.26	0.100598	0.0988814	0.0104914	0.0765948	0.133283	0.895891	0.959536
P57746	P57746	sp|P57746|VATD_MOUSE	>sp|P57746|VATD_MOUSE V-type proton ATPase subunit D OS=Mus musculus OX=10090 GN=Atp6v1d PE=1 SV=1	ATP6V1D	ATP6V1D	10	5322.74	5734.13	4997.16	4956.77	5111.95	5400.23	5278.96	5253.9	5299.26	5274.22	5316.78	5147.55	5253.83	5261.78	293.641	59.9839	0.0552032	0.011478	0.00394852	0.0719991	0.087809	0.931289	0.972284
P50518;A0A0N4SW07#A0A0N4SWA3	P50518;A0A0N4SW07;A0A0N4SWA3	sp|P50518|VATE1_MOUSE;tr|A0A0N4SW07|A0A0N4SW07_MOUSE;tr|A0A0N4SWA3|A0A0N4SWA3_MOUSE	>sp|P50518|VATE1_MOUSE V-type proton ATPase subunit E 1 OS=Mus musculus OX=10090 GN=Atp6v1e1 PE=1 SV=2;>tr|A0A0N4SW07|A0A0N4SW07_MOUSE Isoform of P50518, V-type proton ATPase subunit E 1 (Fragment) OS=Mus musculus OX=10090 GN=Atp6v1e1 PE=1 SV=1;>tr|A0A0N4SWA3|A0A0N4SWA3_MOUSE Isoform of P50518, V-type proton ATPase subunit E 1 (Fragment) OS=Mus musculus OX=10090 GN=Atp6v1e1 PE=1 SV=1	ATP6V1E1	ATP6V1E1	12	18719.9	18924.8	18704.4	18109.1	19507.7	17647.9	18642.7	18545.2	19099.5	17971.4	18234.9	19241.2	18602.3	18622.5	648.413	488.018	0.0349915	0.0262138	0.00188531	0.0443323	0.0456622	0.964233	0.984998
Q9D1K2	Q9D1K2	sp|Q9D1K2|VATF_MOUSE	>sp|Q9D1K2|VATF_MOUSE V-type proton ATPase subunit F OS=Mus musculus OX=10090 GN=Atp6v1f PE=1 SV=2	ATP6V1F	ATP6V1F	6	4875.28	5269.68	6064.2	7305.92	4529.75	4685.28	5202.7	5535.81	5210.57	4761.25	4713.83	6593.42	5455.02	5336.26	1059.81	688.763	0.184184	0.123297	-0.0202306	-0.0943791	-0.174836	0.863745	0.94338
Q9CR51	Q9CR51	sp|Q9CR51|VATG1_MOUSE	>sp|Q9CR51|VATG1_MOUSE V-type proton ATPase subunit G 1 OS=Mus musculus OX=10090 GN=Atp6v1g1 PE=1 SV=3	ATP6V1G1	ATP6V1G1	2	197.585	248.774	193.003	176.091	237.579	230.734	206.984	206.516	195.714	210.1	232.135	205.894	213.961	209.557	28.9573	12.0912	0.137712	0.0562834	-0.0207387	-0.143509	-0.252685	0.804233	0.915715
Q9WTT4;B0V2H4	Q9WTT4;B0V2H4	sp|Q9WTT4|VATG2_MOUSE;tr|B0V2H4|B0V2H4_MOUSE	>sp|Q9WTT4|VATG2_MOUSE V-type proton ATPase subunit G 2 OS=Mus musculus OX=10090 GN=Atp6v1g2 PE=1 SV=1;>tr|B0V2H4|B0V2H4_MOUSE Isoform of Q9WTT4, V-type proton ATPase subunit G OS=Mus musculus OX=10090 GN=Atp6v1g2 PE=1 SV=1	ATP6V1G2	ATP6V1G2	6	3106.84	3500.67	3182.71	3228.27	3328.49	3349.88	3169.73	3125.27	3201.61	3244.68	3340.76	3416.41	3282.81	3249.74	140.004	109.816	0.0424454	0.0335796	-0.0142002	-0.26721	-0.320758	0.753194	0.890322
A0A0A6YX18;Q8BVE3;A0A0A6YWP6	A0A0A6YX18;Q8BVE3;A0A0A6YWP6	tr|A0A0A6YX18|A0A0A6YX18_MOUSE;sp|Q8BVE3|VATH_MOUSE;tr|A0A0A6YWP6|A0A0A6YWP6_MOUSE	>tr|A0A0A6YX18|A0A0A6YX18_MOUSE Isoform of Q8BVE3, V-type proton ATPase subunit H OS=Mus musculus OX=10090 GN=Atp6v1h PE=1 SV=1;>sp|Q8BVE3|VATH_MOUSE V-type proton ATPase subunit H OS=Mus musculus OX=10090 GN=Atp6v1h PE=1 SV=1;>tr|A0A0A6YWP6|A0A0A6YWP6_MOUSE Isoform of Q8BVE3, V-type proton ATPase subunit H OS=Mus musculus OX=10090 GN=Atp6v1h PE=1 SV=1	ATP6V1H	ATP6V1H	14	7164.76	7850.97	6971.58	6902.05	7187.43	7077.07	7116.52	7014.22	6919.87	6902.23	7081.06	7020.35	7192.31	7009.04	340.843	85.1497	0.0461067	0.0121574	-0.036026	-0.72011	-0.850253	0.409677	0.69271
P70704-3;P70704;A0A0M3HEP7;P70704-2	P70704-3;P70704;A0A0M3HEP7;P70704-2	sp|P70704-3|AT8A1_MOUSE;sp|P70704|AT8A1_MOUSE;tr|A0A0M3HEP7|A0A0M3HEP7_MOUSE;sp|P70704-2|AT8A1_MOUSE	>sp|P70704-3|AT8A1_MOUSE Isoform of P70704, Isoform 3 of Phospholipid-transporting ATPase IA OS=Mus musculus OX=10090 GN=Atp8a1;>sp|P70704|AT8A1_MOUSE Phospholipid-transporting ATPase IA OS=Mus musculus OX=10090 GN=Atp8a1 PE=1 SV=2;>tr|A0A0M3HEP7|A0A0M3HEP7_MOUSE Isoform of P70704, Phospholipid-transporting ATPase OS=Mus musculus OX=10090 GN=Atp8a1 PE=1 SV=1;>sp|P70704-2|AT8A1_MOUSE Isoform of P7…	ATP8A1	ATP8A1	16	5764.78	5695.15	6283.12	6400.17	5445.7	5559.24	6283.09	5907.92	6293.37	5945.99	5474.18	6135.04	5858.03	6006.6	392.207	307.267	0.0661658	0.0522519	0.0371648	0.441407	0.677816	0.509081	0.746089
Q8C4G3;Q8C288;A2AQC3;O70228	Q8C4G3;Q8C288;A2AQC3;O70228	tr|Q8C4G3|Q8C4G3_MOUSE;tr|Q8C288|Q8C288_MOUSE;tr|A2AQC3|A2AQC3_MOUSE;sp|O70228|ATP9A_MOUSE	>tr|Q8C4G3|Q8C4G3_MOUSE Isoform of O70228, Phospholipid-transporting ATPase OS=Mus musculus OX=10090 GN=Atp9a PE=1 SV=1;>tr|Q8C288|Q8C288_MOUSE Isoform of O70228, Phospholipid-transporting ATPase OS=Mus musculus OX=10090 GN=Atp9a PE=1 SV=1;>tr|A2AQC3|A2AQC3_MOUSE Isoform of O70228, Phospholipid-transporting ATPase OS=Mus musculus OX=10090 GN=Atp9a PE=1 SV=1;>sp|O70228|ATP9A_MOUSE Probable phospho…	ATP9A	ATP9A	3	302.653	251.721	291.8	344.289	262.125	289.72	306.342	291.941	309.18	316.586	281.618	290.694	290.385	299.394	32.7175	13.3177	0.111223	0.0445767	0.0503515	0.422521	0.725981	0.479969	0.731836
P28658	P28658	sp|P28658|ATX10_MOUSE	>sp|P28658|ATX10_MOUSE Ataxin-10 OS=Mus musculus OX=10090 GN=Atxn10 PE=1 SV=2	ATXN10	ATXN10	2	223.684	264.385	194.074	199.046	232.611	226.523	218.631	247.63	244.443	218.698	232.194	229.504	223.387	231.85	25.407	12.3363	0.112743	0.0531164	0.059597	0.477405	0.834225	0.418345	0.695374
A0A0R4J023;Q9JLZ3;F6RT60;F6R307	A0A0R4J023;Q9JLZ3;F6RT60;F6R307	tr|A0A0R4J023|A0A0R4J023_MOUSE;sp|Q9JLZ3|AUHM_MOUSE;tr|F6RT60|F6RT60_MOUSE;tr|F6R307|F6R307_MOUSE	>tr|A0A0R4J023|A0A0R4J023_MOUSE Isoform of Q9JLZ3, Methylglutaconyl-CoA hydratase, mitochondrial OS=Mus musculus OX=10090 GN=Auh PE=1 SV=1;>sp|Q9JLZ3|AUHM_MOUSE Methylglutaconyl-CoA hydratase, mitochondrial OS=Mus musculus OX=10090 GN=Auh PE=1 SV=1;>tr|F6RT60|F6RT60_MOUSE Isoform of Q9JLZ3, Methylglutaconyl-CoA hydratase, mitochondrial (Fragment) OS=Mus musculus OX=10090 GN=Auh PE=1 SV=1;>tr|F6R3…	AUH	AUH	7	2470.32	2906.73	2594.88	2673.24	3031.65	2857.97	2718.44	2663.05	2609.07	2885.61	2820.83	2393.15	2755.8	2681.69	211.434	173.878	0.0772352	0.0661885	-0.0383557	-0.380456	-0.62092	0.54476	0.773971	Known mitochondrial
Q3UF95;Q9Z1R2;G3UYQ2;A0A1B0GX81;G3UZT6;G3UXT8	Q3UF95;Q9Z1R2;G3UYQ2;A0A1B0GX81;G3UZT6;G3UXT8	tr|Q3UF95|Q3UF95_MOUSE;sp|Q9Z1R2|BAG6_MOUSE;tr|G3UYQ2|G3UYQ2_MOUSE;tr|A0A1B0GX81|A0A1B0GX81_MOUSE;tr|G3UZT6|G3UZT6_MOUSE;tr|G3UXT8|G3UXT8_MOUSE	>tr|Q3UF95|Q3UF95_MOUSE Isoform of Q9Z1R2, Large proline-rich protein BAG6 OS=Mus musculus OX=10090 GN=Bag6 PE=1 SV=1;>sp|Q9Z1R2|BAG6_MOUSE Large proline-rich protein BAG6 OS=Mus musculus OX=10090 GN=Bag6 PE=1 SV=1;>tr|G3UYQ2|G3UYQ2_MOUSE Isoform of Q9Z1R2, Large proline-rich protein BAG6 OS=Mus musculus OX=10090 GN=Bag6 PE=1 SV=1;>tr|A0A1B0GX81|A0A1B0GX81_MOUSE Isoform of Q9Z1R2, Large proline-r…	BAG6	BAG6	4	301.607	343.559	297.521	358.451	369.844	345.834	290.263	325.455	305.078	314.793	328.084	305.628	336.136	311.55	29.8888	14.1939	0.0908751	0.0458517	-0.105959	-0.935465	-1.71499	0.108677	0.430341
Q8BKX1-2;B1AZ46;Q8BKX1-4;Q8BKX1-3;Q8BKX1	Q8BKX1-2;B1AZ46;Q8BKX1-4;Q8BKX1-3;Q8BKX1	sp|Q8BKX1-2|BAIP2_MOUSE;tr|B1AZ46|B1AZ46_MOUSE;sp|Q8BKX1-4|BAIP2_MOUSE;sp|Q8BKX1-3|BAIP2_MOUSE;sp|Q8BKX1|BAIP2_MOUSE	>sp|Q8BKX1-2|BAIP2_MOUSE Isoform of Q8BKX1, Isoform 2 of Brain-specific angiogenesis inhibitor 1-associated protein 2 OS=Mus musculus OX=10090 GN=Baiap2;>tr|B1AZ46|B1AZ46_MOUSE Isoform of Q8BKX1, Brain-specific angiogenesis inhibitor 1-associated protein 2 OS=Mus musculus OX=10090 GN=Baiap2 PE=1 SV=1;>sp|Q8BKX1-4|BAIP2_MOUSE Isoform of Q8BKX1, Isoform 4 of Brain-specific angiogenesis inhibitor 1-…	BAIAP2	BAIAP2	15	8262.34	8209.23	8951.9	8092.87	7468.02	8072.6	10123.3	8792.24	9505.72	9075.62	7997.71	8975.02	8176.16	9078.26	475.273	712.011	0.058023	0.0790703	0.149288	1.2127	2.47655	0.0268424	0.28223
Q91XV3	Q91XV3	sp|Q91XV3|BASP1_MOUSE	>sp|Q91XV3|BASP1_MOUSE Brain acid soluble protein 1 OS=Mus musculus OX=10090 GN=Basp1 PE=1 SV=3	BASP1	BASP1	11	5893.59	7496.33	5242.52	5754.15	7339.13	7413.32	5284.82	6867.24	5992.71	6257.05	7607.88	6725.84	6523.17	6455.92	1003.29	799.329	0.15767	0.126021	-0.00973987	-0.0498567	-0.0914374	0.928458	0.972284
P63168;Q80ZS7#Q9D0M5;D6RIN4	P63168;Q80ZS7;Q9D0M5;D6RIN4	sp|P63168|DYL1_MOUSE;tr|Q80ZS7|Q80ZS7_MOUSE;sp|Q9D0M5|DYL2_MOUSE;tr|D6RIN4|D6RIN4_MOUSE	>sp|P63168|DYL1_MOUSE Dynein light chain 1, cytoplasmic OS=Mus musculus OX=10090 GN=Dynll1 PE=1 SV=1;>tr|Q80ZS7|Q80ZS7_MOUSE Dynein light chain OS=Mus musculus OX=10090 GN=BC048507 PE=1 SV=1;>sp|Q9D0M5|DYL2_MOUSE Dynein light chain 2, cytoplasmic OS=Mus musculus OX=10090 GN=Dynll2 PE=1 SV=1;>tr|D6RIN4|D6RIN4_MOUSE Isoform of Q9D0M5, Dynein light chain OS=Mus musculus OX=10090 GN=Dynll2 PE=1 SV=1	BC048507;DYNLL1;DYNLL2	BC048507;DYNLL1;DYNLL2	2	981.009	1142.84	764.504	985.197	943.752	835.764	989.811	1304.96	1189.97	1421.13	1040.68	732.6	942.177	1113.19	131.542	246.1	0.141076	0.239896	0.220356	0.756596	1.54958	0.143838	0.47928
Q61361	Q61361	sp|Q61361|PGCB_MOUSE	>sp|Q61361|PGCB_MOUSE Brevican core protein OS=Mus musculus OX=10090 GN=Bcan PE=1 SV=2	BCAN	BCAN	9	1406.87	1259.1	1450.86	1721.79	1482.31	1343.41	1841.14	1820.44	1920.06	1469.15	1295.1	1807.83	1444.05	1692.29	157.713	249.544	0.106315	0.158271	0.221483	1.0171	2.18672	0.0464793	0.346339
Q0VF62;B1AR74;Q8CCN5;F7C0F2;B1AR76;F7CPM1;Q8CCN5-2	Q0VF62;B1AR74;Q8CCN5;F7C0F2;B1AR76;F7CPM1;Q8CCN5-2	tr|Q0VF62|Q0VF62_MOUSE;tr|B1AR74|B1AR74_MOUSE;sp|Q8CCN5|BCAS3_MOUSE;tr|F7C0F2|F7C0F2_MOUSE;tr|B1AR76|B1AR76_MOUSE;tr|F7CPM1|F7CPM1_MOUSE;sp|Q8CCN5-2|BCAS3_MOUSE	>tr|Q0VF62|Q0VF62_MOUSE Isoform of Q8CCN5, Bcas3 protein OS=Mus musculus OX=10090 GN=Bcas3 PE=1 SV=1;>tr|B1AR74|B1AR74_MOUSE Isoform of Q8CCN5, Breast carcinoma-amplified sequence 3 homolog OS=Mus musculus OX=10090 GN=Bcas3 PE=1 SV=1;>sp|Q8CCN5|BCAS3_MOUSE Breast carcinoma-amplified sequence 3 homolog OS=Mus musculus OX=10090 GN=Bcas3 PE=1 SV=2;>tr|F7C0F2|F7C0F2_MOUSE Isoform of Q8CCN5, Breast ca…	BCAS3	BCAS3	2	119.415	123.984	126.596	133.533	124.977	116.365	124.795	117.622	122.939	110.484	125.041	136.475	124.145	122.893	5.96253	8.65431	0.0478488	0.0704468	-0.0162261	-0.195073	-0.294189	0.772987	0.903153
Q8CBC8;P24288;E9Q4K3;B2KFA8	Q8CBC8;P24288;E9Q4K3;B2KFA8	tr|Q8CBC8|Q8CBC8_MOUSE;sp|P24288|BCAT1_MOUSE;tr|E9Q4K3|E9Q4K3_MOUSE;tr|B2KFA8|B2KFA8_MOUSE	>tr|Q8CBC8|Q8CBC8_MOUSE Isoform of P24288, Branched-chain-amino-acid aminotransferase OS=Mus musculus OX=10090 GN=Bcat1 PE=1 SV=1;>sp|P24288|BCAT1_MOUSE Branched-chain-amino-acid aminotransferase, cytosolic OS=Mus musculus OX=10090 GN=Bcat1 PE=1 SV=2;>tr|E9Q4K3|E9Q4K3_MOUSE Isoform of P24288, Branched-chain-amino-acid aminotransferase OS=Mus musculus OX=10090 GN=Bcat1 PE=1 SV=1;>tr|B2KFA8|B2KFA8_…	BCAT1	BCAT1	4	561.197	673.243	657.471	707.94	628.189	579.877	586.83	566.854	508.635	586.319	549.12	575.585	634.653	562.224	56.2474	29.7641	0.089612	0.0544391	-0.171792	-1.26593	-2.7244	0.0166078	0.264497	Predicted mitochondrial
Q9CZP5	Q9CZP5	sp|Q9CZP5|BCS1_MOUSE	>sp|Q9CZP5|BCS1_MOUSE Mitochondrial chaperone BCS1 OS=Mus musculus OX=10090 GN=Bcs1l PE=1 SV=1	BCS1L	BCS1L	3	219.358	231.24	206.739	300.647	273.122	240.359	218.99	224.968	241.58	257.528	231.774	209.228	245.244	230.678	35.2687	17.1484	0.14079	0.0737277	-0.0796154	-0.499285	-0.91845	0.374139	0.662849	Known mitochondrial
Q80XN0;D3Z2Y8	Q80XN0;D3Z2Y8	sp|Q80XN0|BDH_MOUSE;tr|D3Z2Y8|D3Z2Y8_MOUSE	>sp|Q80XN0|BDH_MOUSE D-beta-hydroxybutyrate dehydrogenase, mitochondrial OS=Mus musculus OX=10090 GN=Bdh1 PE=1 SV=2;>tr|D3Z2Y8|D3Z2Y8_MOUSE Isoform of Q80XN0, D-beta-hydroxybutyrate dehydrogenase, mitochondrial (Fragment) OS=Mus musculus OX=10090 GN=Bdh1 PE=1 SV=1	BDH1	BDH1	7	4317.37	4676.29	4294.72	4076.54	5096.95	4803.55	5499.33	5334.38	5523.28	5748.28	5928.6	5259.11	4544.24	5548.83	380.17	251.808	0.0833713	0.0450919	0.291096	1.63793	4.93871	0.000226544	0.0285769	Known mitochondrial
F8WIG2;A0A1B0GT88;Q68EF6	F8WIG2;A0A1B0GT88;Q68EF6	tr|F8WIG2|F8WIG2_MOUSE;tr|A0A1B0GT88|A0A1B0GT88_MOUSE;sp|Q68EF6|BEGIN_MOUSE	>tr|F8WIG2|F8WIG2_MOUSE Isoform of Q68EF6, Brain-enriched guanylate kinase-associated protein OS=Mus musculus OX=10090 GN=Begain PE=1 SV=2;>tr|A0A1B0GT88|A0A1B0GT88_MOUSE Isoform of Q68EF6, Brain-enriched guanylate kinase-associated protein OS=Mus musculus OX=10090 GN=Begain PE=1 SV=1;>sp|Q68EF6|BEGIN_MOUSE Brain-enriched guanylate kinase-associated protein OS=Mus musculus OX=10090 GN=Begain PE=1…	BEGAIN	BEGAIN	2	176.821	122.008	169.436	165.691	171.067	140.153	209.48	181.517	182.851	171.041	118.549	193.041	157.529	176.08	21.5754	31.0284	0.14674	0.200439	0.151042	0.598719	1.17716	0.259014	0.573641
O08539;Q6P1B9;O08539-2	O08539;Q6P1B9;O08539-2	sp|O08539|BIN1_MOUSE;tr|Q6P1B9|Q6P1B9_MOUSE;sp|O08539-2|BIN1_MOUSE	>sp|O08539|BIN1_MOUSE Myc box-dependent-interacting protein 1 OS=Mus musculus OX=10090 GN=Bin1 PE=1 SV=1;>tr|Q6P1B9|Q6P1B9_MOUSE Isoform of O08539, Bin1 protein OS=Mus musculus OX=10090 GN=Bin1 PE=1 SV=1;>sp|O08539-2|BIN1_MOUSE Isoform of O08539, Isoform 2 of Myc box-dependent-interacting protein 1 OS=Mus musculus OX=10090 GN=Bin1	BIN1	BIN1	10	4572.53	4850.03	4451.94	4611.25	4365.56	4411.74	4105.73	4238.15	3893.88	4097.42	4598.82	4751.51	4543.84	4280.92	177.087	328.179	0.0384768	0.0758973	-0.0885746	-0.93504	-1.60684	0.130694	0.459969
Q8R164	Q8R164	sp|Q8R164|BPHL_MOUSE	>sp|Q8R164|BPHL_MOUSE Valacyclovir hydrolase OS=Mus musculus OX=10090 GN=Bphl PE=1 SV=1	BPHL	BPHL	3	470.506	549.898	474.179	456.042	672.032	593.952	426.249	530.228	498.759	482.448	544.933	477.068	536.102	493.281	85.5111	42.2763	0.155755	0.0875034	-0.109925	-0.603391	-1.14865	0.270197	0.573963	Predicted mitochondrial
A0A1B0GRV0#Q9Z0S1	A0A1B0GRV0;Q9Z0S1	tr|A0A1B0GRV0|A0A1B0GRV0_MOUSE;sp|Q9Z0S1|BPNT1_MOUSE	>tr|A0A1B0GRV0|A0A1B0GRV0_MOUSE Isoform of Q9Z0S1, 3'(2'),5'-bisphosphate nucleotidase 1 OS=Mus musculus OX=10090 GN=Bpnt1 PE=1 SV=1;>sp|Q9Z0S1|BPNT1_MOUSE 3'(2'),5'-bisphosphate nucleotidase 1 OS=Mus musculus OX=10090 GN=Bpnt1 PE=1 SV=2	BPNT1	BPNT1	4	291.263	357.898	362.224	375.242	343.166	339.595	322.192	314.814	279.201	298.764	335.573	306.428	344.898	309.495	29.3183	19.5542	0.0892322	0.0639235	-0.154065	-1.15365	-2.36601	0.0331565	0.304615
Q920P3	Q920P3	sp|Q920P3|BRNP1_MOUSE	>sp|Q920P3|BRNP1_MOUSE BMP/retinoic acid-inducible neural-specific protein 1 OS=Mus musculus OX=10090 GN=Brinp1 PE=1 SV=1	BRINP1	BRINP1	3	1156.85	1705.36	1140.39	1238.69	1046.85	1857.79	1189.05	1042.79	1149.31	1436.5	1778.46	1090.79	1357.65	1281.15	337.436	279.417	0.239511	0.204253	-0.0747795	-0.245256	-0.46836	0.646831	0.840547
Q91VR8	Q91VR8	sp|Q91VR8|BRK1_MOUSE	>sp|Q91VR8|BRK1_MOUSE Protein BRICK1 OS=Mus musculus OX=10090 GN=Brk1 PE=1 SV=1	BRK1	BRK1	2	1099.94	1061.15	1059.6	1038.95	1036.48	993.841	1154.8	1087.2	1077.8	1045.09	1004.81	1113	1048.33	1080.45	35.0776	52.1784	0.0335628	0.0484534	0.0428128	0.696024	0.935043	0.365822	0.657214
K3W4Q8;P18572-2;P18572;J3QP71	K3W4Q8;P18572-2;P18572;J3QP71	tr|K3W4Q8|K3W4Q8_MOUSE;sp|P18572-2|BASI_MOUSE;sp|P18572|BASI_MOUSE;tr|J3QP71|J3QP71_MOUSE	>tr|K3W4Q8|K3W4Q8_MOUSE Isoform of P18572, Basigin OS=Mus musculus OX=10090 GN=Bsg PE=1 SV=1;>sp|P18572-2|BASI_MOUSE Isoform of P18572, Isoform 2 of Basigin OS=Mus musculus OX=10090 GN=Bsg;>sp|P18572|BASI_MOUSE Basigin OS=Mus musculus OX=10090 GN=Bsg PE=1 SV=2;>tr|J3QP71|J3QP71_MOUSE Isoform of P18572, Basigin (Fragment) OS=Mus musculus OX=10090 GN=Bsg PE=1 SV=1	BSG	BSG	7	1651.78	1270.2	1502.42	1418.36	1642.13	1575.96	1836.43	1650.32	1747.84	1704.04	1547.71	1552.14	1510.14	1673.08	146.882	113.219	0.100927	0.0675869	0.15103	1.06473	2.15453	0.0493486	0.352832
O88737;O88737-2	O88737;O88737-2	sp|O88737|BSN_MOUSE;sp|O88737-2|BSN_MOUSE	>sp|O88737|BSN_MOUSE Protein bassoon OS=Mus musculus OX=10090 GN=Bsn PE=1 SV=4;>sp|O88737-2|BSN_MOUSE Isoform of O88737, Isoform 2 of Protein bassoon OS=Mus musculus OX=10090 GN=Bsn	BSN	BSN	46	16118	14262.4	15245.6	12448.6	14633.2	15002.1	15718.5	14009.4	16040.8	15514.6	14230	14523.8	14618.3	15006.2	1234.87	856.164	0.0877342	0.0571569	0.0403186	0.388265	0.639969	0.532662	0.764781
Q8R5L1;O35658	Q8R5L1;O35658	tr|Q8R5L1|Q8R5L1_MOUSE;sp|O35658|C1QBP_MOUSE	>tr|Q8R5L1|Q8R5L1_MOUSE Isoform of O35658, Complement component 1 Q subcomponent-binding protein, mitochondrial OS=Mus musculus OX=10090 GN=C1qbp PE=1 SV=1;>sp|O35658|C1QBP_MOUSE Complement component 1 Q subcomponent-binding protein, mitochondrial OS=Mus musculus OX=10090 GN=C1qbp PE=1 SV=1	C1QBP	C1QBP	4	1560.04	1884.64	1536.07	1584.21	2085.69	1898.88	1595.91	1815.87	1648.17	1735.1	1838.76	1663.47	1758.26	1716.21	228.869	97.149	0.129404	0.0565156	-0.0267832	-0.194696	-0.340279	0.738765	0.883983	Known mitochondrial
Q80X80;Q8CAA2	Q80X80;Q8CAA2	sp|Q80X80|C2C2L_MOUSE;tr|Q8CAA2|Q8CAA2_MOUSE	>sp|Q80X80|C2C2L_MOUSE Phospholipid transfer protein C2CD2L OS=Mus musculus OX=10090 GN=C2cd2l PE=1 SV=3;>tr|Q8CAA2|Q8CAA2_MOUSE Isoform of Q80X80, Phospholipid transfer protein C2CD2L OS=Mus musculus OX=10090 GN=C2cd2l PE=1 SV=1	C2CD2L	C2CD2L	3	399.217	425.678	378.839	410.131	418.61	412.715	395.419	418.675	400.296	368.077	380.138	381.657	407.532	390.71	16.6017	17.9003	0.0414173	0.0455615	-0.0610451	-0.90009	-1.30865	0.212005	0.533098
P00920	P00920	sp|P00920|CAH2_MOUSE	>sp|P00920|CAH2_MOUSE Carbonic anhydrase 2 OS=Mus musculus OX=10090 GN=Ca2 PE=1 SV=4	CA2	CA2	3	615.836	498.124	536.216	524.656	401.763	501.247	490.477	547.074	481.424	491.092	509.773	461.389	512.974	496.872	69.2577	29.1844	0.139677	0.0578432	-0.0366734	-0.248345	-0.441021	0.666021	0.85108
Q64444;F6ST32	Q64444;F6ST32	sp|Q64444|CAH4_MOUSE;tr|F6ST32|F6ST32_MOUSE	>sp|Q64444|CAH4_MOUSE Carbonic anhydrase 4 OS=Mus musculus OX=10090 GN=Ca4 PE=1 SV=1;>tr|F6ST32|F6ST32_MOUSE Isoform of Q64444, Carbonic anhydrase 4 (Fragment) OS=Mus musculus OX=10090 GN=Car4 PE=1 SV=1	CA4;CAR4	CA4;CAR4	3	480.089	450.049	489.345	480.401	480.389	382.981	525.694	519.455	625.448	596.905	419.896	432.493	460.542	519.982	40.3134	83.3602	0.0934122	0.163678	0.164395	0.815854	1.64033	0.123497	0.452629
Q06138	Q06138	sp|Q06138|CAB39_MOUSE	>sp|Q06138|CAB39_MOUSE Calcium-binding protein 39 OS=Mus musculus OX=10090 GN=Cab39 PE=1 SV=2	CAB39	CAB39	4	604.982	661.37	524.367	520.022	567.201	563.309	485.425	616.882	502.225	540.77	543.289	748.646	573.542	572.873	53.1597	97.3418	0.0909129	0.160552	-0.0126151	-0.0706215	-0.128209	0.899831	0.960061
A0A1L1SQZ2;P97445;E9Q1R5	A0A1L1SQZ2;P97445;E9Q1R5	tr|A0A1L1SQZ2|A0A1L1SQZ2_MOUSE;sp|P97445|CAC1A_MOUSE;tr|E9Q1R5|E9Q1R5_MOUSE	>tr|A0A1L1SQZ2|A0A1L1SQZ2_MOUSE Isoform of P97445, Voltage-dependent P/Q-type calcium channel subunit alpha (Fragment) OS=Mus musculus OX=10090 GN=Cacna1a PE=1 SV=1;>sp|P97445|CAC1A_MOUSE Voltage-dependent P/Q-type calcium channel subunit alpha-1A OS=Mus musculus OX=10090 GN=Cacna1a PE=1 SV=2;>tr|E9Q1R5|E9Q1R5_MOUSE Isoform of P97445, Voltage-dependent P/Q-type calcium channel subunit alpha OS=Mu…	CACNA1A	CACNA1A	2	296.511	241.589	243.645	209.832	248.29	267.867	299.85	250.964	307.541	293.681	262.495	243.254	251.289	276.297	28.983	27.4126	0.115655	0.100137	0.138884	0.841014	1.65219	0.121031	0.449982
A0A1L1SQZ2;P97445;E9Q1R5#A2AIS0;A2AIR9;A2AIR7;O55017;O55017-2	A0A1L1SQZ2;P97445;E9Q1R5;A2AIS0;A2AIR9;A2AIR7;O55017;O55017-2	tr|A0A1L1SQZ2|A0A1L1SQZ2_MOUSE;sp|P97445|CAC1A_MOUSE;tr|E9Q1R5|E9Q1R5_MOUSE;tr|A2AIS0|A2AIS0_MOUSE;tr|A2AIR9|A2AIR9_MOUSE;tr|A2AIR7|A2AIR7_MOUSE;sp|O55017|CAC1B_MOUSE;sp|O55017-2|CAC1B_MOUSE	>tr|A0A1L1SQZ2|A0A1L1SQZ2_MOUSE Isoform of P97445, Voltage-dependent P/Q-type calcium channel subunit alpha (Fragment) OS=Mus musculus OX=10090 GN=Cacna1a PE=1 SV=1;>sp|P97445|CAC1A_MOUSE Voltage-dependent P/Q-type calcium channel subunit alpha-1A OS=Mus musculus OX=10090 GN=Cacna1a PE=1 SV=2;>tr|E9Q1R5|E9Q1R5_MOUSE Isoform of P97445, Voltage-dependent P/Q-type calcium channel subunit alpha OS=Mu…	CACNA1A;CACNA1B	CACNA1A;CACNA1B	2	319.634	241.171	329.177	303.019	221.146	204.62	332.701	288.884	331.019	282.312	203.341	261.417	269.794	283.279	53.9403	48.2122	0.206405	0.183644	0.0760786	0.282686	0.537583	0.599417	0.814731
A0A087WS83;Q61290;E9QK20;A0A1D5RLU3#A0A1L1SQZ2;P97445;E9Q1R5	A0A087WS83;Q61290;E9QK20;A0A1D5RLU3;A0A1L1SQZ2;P97445;E9Q1R5	tr|A0A087WS83|A0A087WS83_MOUSE;sp|Q61290|CAC1E_MOUSE;tr|E9QK20|E9QK20_MOUSE;tr|A0A1D5RLU3|A0A1D5RLU3_MOUSE;tr|A0A1L1SQZ2|A0A1L1SQZ2_MOUSE;sp|P97445|CAC1A_MOUSE;tr|E9Q1R5|E9Q1R5_MOUSE	>tr|A0A087WS83|A0A087WS83_MOUSE Isoform of Q61290, Voltage-dependent R-type calcium channel subunit alpha OS=Mus musculus OX=10090 GN=Cacna1e PE=1 SV=1;>sp|Q61290|CAC1E_MOUSE Voltage-dependent R-type calcium channel subunit alpha-1E OS=Mus musculus OX=10090 GN=Cacna1e PE=1 SV=1;>tr|E9QK20|E9QK20_MOUSE Isoform of Q61290, Voltage-dependent R-type calcium channel subunit alpha OS=Mus musculus OX=100…	CACNA1A;CACNA1E	CACNA1A;CACNA1E	2	470.294	367.509	504.191	463.824	419.781	444.982	522.49	415.934	518.47	470.499	413.911	468.127	445.097	468.238	47.1984	47.2417	0.1101	0.101807	0.0740256	0.491876	0.895119	0.386053	0.671329
A0A087WS83;Q61290;E9QK20;A0A1D5RLU3	A0A087WS83;Q61290;E9QK20;A0A1D5RLU3	tr|A0A087WS83|A0A087WS83_MOUSE;sp|Q61290|CAC1E_MOUSE;tr|E9QK20|E9QK20_MOUSE;tr|A0A1D5RLU3|A0A1D5RLU3_MOUSE	>tr|A0A087WS83|A0A087WS83_MOUSE Isoform of Q61290, Voltage-dependent R-type calcium channel subunit alpha OS=Mus musculus OX=10090 GN=Cacna1e PE=1 SV=1;>sp|Q61290|CAC1E_MOUSE Voltage-dependent R-type calcium channel subunit alpha-1E OS=Mus musculus OX=10090 GN=Cacna1e PE=1 SV=1;>tr|E9QK20|E9QK20_MOUSE Isoform of Q61290, Voltage-dependent R-type calcium channel subunit alpha OS=Mus musculus OX=100…	CACNA1E	CACNA1E	5	971.874	801.725	908.371	872.847	944.324	829.257	986.674	898.516	1023.53	913.475	868.925	883.903	888.066	929.17	65.9483	61.7651	0.0747213	0.0654067	0.0660156	0.644406	1.08606	0.296038	0.59342
O08532-5;E9Q1X8;O08532-2;O08532-4;O08532;O08532-3	O08532-5;E9Q1X8;O08532-2;O08532-4;O08532;O08532-3	sp|O08532-5|CA2D1_MOUSE;tr|E9Q1X8|E9Q1X8_MOUSE;sp|O08532-2|CA2D1_MOUSE;sp|O08532-4|CA2D1_MOUSE;sp|O08532|CA2D1_MOUSE;sp|O08532-3|CA2D1_MOUSE	>sp|O08532-5|CA2D1_MOUSE Isoform of O08532, Isoform 2E of Voltage-dependent calcium channel subunit alpha-2/delta-1 OS=Mus musculus OX=10090 GN=Cacna2d1;>tr|E9Q1X8|E9Q1X8_MOUSE Isoform of O08532, Voltage-dependent calcium channel subunit alpha-2/delta-1 OS=Mus musculus OX=10090 GN=Cacna2d1 PE=1 SV=2;>sp|O08532-2|CA2D1_MOUSE Isoform of O08532, Isoform 2B of Voltage-dependent calcium channel subuni…	CACNA2D1	CACNA2D1	19	7301.96	5929.22	6462.68	6086.59	6522.83	6210.67	6862.42	6112.01	7023.92	6377.3	5645.02	6236.25	6418.99	6376.15	487.051	505.956	0.073717	0.079923	-0.0101499	-0.0959957	-0.156908	0.877587	0.949063
Q9Z1L5	Q9Z1L5	sp|Q9Z1L5|CA2D3_MOUSE	>sp|Q9Z1L5|CA2D3_MOUSE Voltage-dependent calcium channel subunit alpha-2/delta-3 OS=Mus musculus OX=10090 GN=Cacna2d3 PE=1 SV=1	CACNA2D3	CACNA2D3	9	2349.42	1854.97	2014.07	1759.43	1870	1900.59	2339.16	2038.47	2238.69	2209.6	2053.9	1786.53	1958.08	2111.06	208.539	195.902	0.101506	0.0959374	0.109507	0.744477	1.40221	0.182919	0.51498
A2A543;A0A0R4J194;Q8R3Z5-4;Q8R3Z5;A2A542;A2A545;Q8R3Z5-3;Q8R3Z5-2	A2A543;A0A0R4J194;Q8R3Z5-4;Q8R3Z5;A2A542;A2A545;Q8R3Z5-3;Q8R3Z5-2	tr|A2A543|A2A543_MOUSE;tr|A0A0R4J194|A0A0R4J194_MOUSE;sp|Q8R3Z5-4|CACB1_MOUSE;sp|Q8R3Z5|CACB1_MOUSE;tr|A2A542|A2A542_MOUSE;tr|A2A545|A2A545_MOUSE;sp|Q8R3Z5-3|CACB1_MOUSE;sp|Q8R3Z5-2|CACB1_MOUSE	>tr|A2A543|A2A543_MOUSE Isoform of Q8R3Z5, Voltage-dependent L-type calcium channel subunit beta-1 OS=Mus musculus OX=10090 GN=Cacnb1 PE=1 SV=1;>tr|A0A0R4J194|A0A0R4J194_MOUSE Isoform of Q8R3Z5, Voltage-dependent L-type calcium channel subunit beta-1 OS=Mus musculus OX=10090 GN=Cacnb1 PE=1 SV=1;>sp|Q8R3Z5-4|CACB1_MOUSE Isoform of Q8R3Z5, Isoform 4 of Voltage-dependent L-type calcium channel subun…	CACNB1	CACNB1	3	485.127	381.604	451.987	414.037	442.871	425.608	514.174	442.629	516.399	465.716	380.238	443.122	433.539	460.38	35.2964	51.1785	0.0820208	0.114341	0.0830011	0.57955	1.0567	0.308775	0.601872
C7IVS7;Q8CC27-4;Q8CC27-2;Q8CC27-3;Q8CC27	C7IVS7;Q8CC27-4;Q8CC27-2;Q8CC27-3;Q8CC27	tr|C7IVS7|C7IVS7_MOUSE;sp|Q8CC27-4|CACB2_MOUSE;sp|Q8CC27-2|CACB2_MOUSE;sp|Q8CC27-3|CACB2_MOUSE;sp|Q8CC27|CACB2_MOUSE	>tr|C7IVS7|C7IVS7_MOUSE Isoform of Q8CC27, Calcium channel voltage-dependent beta 2 subunit OS=Mus musculus OX=10090 GN=Cacnb2 PE=1 SV=1;>sp|Q8CC27-4|CACB2_MOUSE Isoform of Q8CC27, Isoform 4 of Voltage-dependent L-type calcium channel subunit beta-2 OS=Mus musculus OX=10090 GN=Cacnb2;>sp|Q8CC27-2|CACB2_MOUSE Isoform of Q8CC27, Isoform 2 of Voltage-dependent L-type calcium channel subunit beta-2 O…	CACNB2	CACNB2	2	234.005	172.659	170.261	162.011	167.502	175.138	185.24	199.206	249.73	211.154	145.529	171.182	180.263	193.673	26.7141	35.7029	0.135092	0.186293	0.0946955	0.415938	0.791012	0.442305	0.714648
D3Z3Z3;P54285	D3Z3Z3;P54285	tr|D3Z3Z3|D3Z3Z3_MOUSE;sp|P54285|CACB3_MOUSE	>tr|D3Z3Z3|D3Z3Z3_MOUSE Isoform of P54285, Voltage-dependent L-type calcium channel subunit beta-3 OS=Mus musculus OX=10090 GN=Cacnb3 PE=1 SV=1;>sp|P54285|CACB3_MOUSE Voltage-dependent L-type calcium channel subunit beta-3 OS=Mus musculus OX=10090 GN=Cacnb3 PE=1 SV=2	CACNB3	CACNB3	2	356	291.356	339.788	303.605	267.095	271.312	319.247	271.506	333.848	345.93	284.124	256.336	304.859	301.832	36.2516	36.2661	0.117678	0.121479	-0.014819	-0.0903015	-0.162112	0.873564	0.946836
J3QK20;Q8R0S4-2;Q8R0S4-1;Q8R0S4	J3QK20;Q8R0S4-2;Q8R0S4-1;Q8R0S4	tr|J3QK20|J3QK20_MOUSE;sp|Q8R0S4-2|CACB4_MOUSE;sp|Q8R0S4-1|CACB4_MOUSE;sp|Q8R0S4|CACB4_MOUSE	>tr|J3QK20|J3QK20_MOUSE Isoform of Q8R0S4, Voltage-dependent L-type calcium channel subunit beta-4 OS=Mus musculus OX=10090 GN=Cacnb4 PE=1 SV=1;>sp|Q8R0S4-2|CACB4_MOUSE Isoform of Q8R0S4, Isoform 2 of Voltage-dependent L-type calcium channel subunit beta-4 OS=Mus musculus OX=10090 GN=Cacnb4;>sp|Q8R0S4-1|CACB4_MOUSE Isoform of Q8R0S4, Isoform 1 of Voltage-dependent L-type calcium channel subunit b…	CACNB4	CACNB4	3	536.548	440.504	516.718	431.667	539.041	536.687	604.125	511.141	561.821	514.359	509.186	547.715	500.194	541.391	50.387	37.6188	0.104468	0.0681895	0.11774	0.867078	1.64627	0.122257	0.450908
F7CZ64;Q8VHW2	F7CZ64;Q8VHW2	tr|F7CZ64|F7CZ64_MOUSE;sp|Q8VHW2|CCG8_MOUSE	>tr|F7CZ64|F7CZ64_MOUSE Isoform of Q8VHW2, Multifunctional fusion protein OS=Mus musculus OX=10090 GN=Cacng8 PE=1 SV=2;>sp|Q8VHW2|CCG8_MOUSE Voltage-dependent calcium channel gamma-8 subunit OS=Mus musculus OX=10090 GN=Cacng8 PE=1 SV=1	CACNG8	CACNG8	4	683.745	546.819	522.78	512.891	690.403	645.839	755.903	728.502	814.431	758.209	607.556	585.062	600.413	708.277	82.0555	91.3956	0.137822	0.133945	0.23919	1.06725	2.34386	0.0345816	0.305585
Q9CXW3	Q9CXW3	sp|Q9CXW3|CYBP_MOUSE	>sp|Q9CXW3|CYBP_MOUSE Calcyclin-binding protein OS=Mus musculus OX=10090 GN=Cacybp PE=1 SV=1	CACYBP	CACYBP	2	352.622	430.51	413.286	384.351	391.28	403.476	353.955	383.312	377.19	384.932	391.323	381.812	395.921	378.754	26.778	12.9903	0.06882	0.0350443	-0.0618688	-0.757243	-1.18639	0.25547	0.570366
Q8R5M8-4;E0CY16;E9PYN1;Q8R5M8-3;Q8R5M8-2;Q8R5M8;Q8R5M8-5;Q8R5M8-7;Q8R5M8-6	Q8R5M8-4;E0CY16;E9PYN1;Q8R5M8-3;Q8R5M8-2;Q8R5M8;Q8R5M8-5;Q8R5M8-7;Q8R5M8-6	sp|Q8R5M8-4|CADM1_MOUSE;tr|E0CY16|E0CY16_MOUSE;tr|E9PYN1|E9PYN1_MOUSE;sp|Q8R5M8-3|CADM1_MOUSE;sp|Q8R5M8-2|CADM1_MOUSE;sp|Q8R5M8|CADM1_MOUSE;sp|Q8R5M8-5|CADM1_MOUSE;sp|Q8R5M8-7|CADM1_MOUSE;sp|Q8R5M8-6|CADM1_MOUSE	>sp|Q8R5M8-4|CADM1_MOUSE Isoform of Q8R5M8, Isoform 4 of Cell adhesion molecule 1 OS=Mus musculus OX=10090 GN=Cadm1;>tr|E0CY16|E0CY16_MOUSE Isoform of Q8R5M8, Cell adhesion molecule 1 OS=Mus musculus OX=10090 GN=Cadm1 PE=1 SV=1;>tr|E9PYN1|E9PYN1_MOUSE Isoform of Q8R5M8, Cell adhesion molecule 1 OS=Mus musculus OX=10090 GN=Cadm1 PE=1 SV=1;>sp|Q8R5M8-3|CADM1_MOUSE Isoform of Q8R5M8, Isoform 3 of Ce…	CADM1	CADM1	4	3875.13	3157.29	3801.93	3979.02	3391.3	3327.32	4295.95	3636.19	4071.32	3722.97	3376.58	3926.07	3588.66	3838.18	338.602	328.262	0.0952158	0.0860645	0.0979549	0.727345	1.33998	0.201875	0.531437
G3UZM4;Q8BLQ9-3;Q8BLQ9-2;Q8BLQ9	G3UZM4;Q8BLQ9-3;Q8BLQ9-2;Q8BLQ9	tr|G3UZM4|G3UZM4_MOUSE;sp|Q8BLQ9-3|CADM2_MOUSE;sp|Q8BLQ9-2|CADM2_MOUSE;sp|Q8BLQ9|CADM2_MOUSE	>tr|G3UZM4|G3UZM4_MOUSE Isoform of Q8BLQ9, Cell adhesion molecule 2 (Fragment) OS=Mus musculus OX=10090 GN=Cadm2 PE=1 SV=1;>sp|Q8BLQ9-3|CADM2_MOUSE Isoform of Q8BLQ9, Isoform 3 of Cell adhesion molecule 2 OS=Mus musculus OX=10090 GN=Cadm2;>sp|Q8BLQ9-2|CADM2_MOUSE Isoform of Q8BLQ9, Isoform 2 of Cell adhesion molecule 2 OS=Mus musculus OX=10090 GN=Cadm2;>sp|Q8BLQ9|CADM2_MOUSE Cell adhesion molecul…	CADM2	CADM2	8	8942.39	7284.92	7392.01	7318.33	7527.43	7750.58	8848.18	8764.23	8920.32	8597.27	7993.67	7112.44	7702.61	8372.69	630.658	701.657	0.0778636	0.0879804	0.119611	0.919669	1.74869	0.102515	0.423555
K4DI58;Q99N28	K4DI58;Q99N28	tr|K4DI58|K4DI58_MOUSE;sp|Q99N28|CADM3_MOUSE	>tr|K4DI58|K4DI58_MOUSE Isoform of Q99N28, Cell adhesion molecule 3 OS=Mus musculus OX=10090 GN=Cadm3 PE=1 SV=1;>sp|Q99N28|CADM3_MOUSE Cell adhesion molecule 3 OS=Mus musculus OX=10090 GN=Cadm3 PE=1 SV=1	CADM3	CADM3	8	4801.53	4030.42	4046.57	4436.86	3683.37	4007.93	4414.58	4438.15	4913.55	4649.37	4055.73	3823.63	4167.78	4382.5	391.869	394.076	0.0925692	0.09111	0.0727322	0.552395	0.985851	0.341157	0.632931
Q8R464	Q8R464	sp|Q8R464|CADM4_MOUSE	>sp|Q8R464|CADM4_MOUSE Cell adhesion molecule 4 OS=Mus musculus OX=10090 GN=Cadm4 PE=1 SV=1	CADM4	CADM4	4	987.359	891.545	930.955	940.551	973.516	928.8	952.466	961.133	951.939	977.381	966.186	843.48	942.121	942.097	34.3355	49.2287	0.0365214	0.0545105	-0.000970914	-0.0152221	-0.0202247	0.984153	0.992584
Q80TJ1-4;Q80TJ1;K4DI76;J3QJW3#Q80TJ1-2;A0A286YDH6	Q80TJ1-4;Q80TJ1;K4DI76;J3QJW3;Q80TJ1-2;A0A286YDH6	sp|Q80TJ1-4|CAPS1_MOUSE;sp|Q80TJ1|CAPS1_MOUSE;tr|K4DI76|K4DI76_MOUSE;tr|J3QJW3|J3QJW3_MOUSE;sp|Q80TJ1-2|CAPS1_MOUSE;tr|A0A286YDH6|A0A286YDH6_MOUSE	>sp|Q80TJ1-4|CAPS1_MOUSE Isoform of Q80TJ1, Isoform 4 of Calcium-dependent secretion activator 1 OS=Mus musculus OX=10090 GN=Cadps;>sp|Q80TJ1|CAPS1_MOUSE Calcium-dependent secretion activator 1 OS=Mus musculus OX=10090 GN=Cadps PE=1 SV=3;>tr|K4DI76|K4DI76_MOUSE Isoform of Q80TJ1, Calcium-dependent secretion activator 1 OS=Mus musculus OX=10090 GN=Cadps PE=1 SV=1;>tr|J3QJW3|J3QJW3_MOUSE Isoform of…	CADPS	CADPS	30	16020.2	17846.5	15837.7	14395.7	17396.7	16271.1	14284.5	14854.1	13577	14509.3	16050.2	14718.3	16294.7	14665.6	1225.82	813.644	0.0762363	0.0549262	-0.150335	-1.24862	-2.56455	0.0226563	0.278501
Q80TJ1-4;Q80TJ1;K4DI76;J3QJW3#Q80TJ1-2;A0A286YDH6#A0A0M3HEP6;E9Q835;Q8BYR5-5;Q8BYR5-4;Q8BYR5;Q8BYR5-2;S4R1C6;E9Q5C0;Q8BYR5-3;F6SH36;Q8BYR5-6	Q80TJ1-4;Q80TJ1;K4DI76;J3QJW3;Q80TJ1-2;A0A286YDH6;A0A0M3HEP6;E9Q835;Q8BYR5-5;Q8BYR5-4;Q8BYR5;Q8BYR5-2;S4R1C6;E9Q5C0;Q8BYR5-3;F6SH36;Q8BYR5-6	sp|Q80TJ1-4|CAPS1_MOUSE;sp|Q80TJ1|CAPS1_MOUSE;tr|K4DI76|K4DI76_MOUSE;tr|J3QJW3|J3QJW3_MOUSE;sp|Q80TJ1-2|CAPS1_MOUSE;tr|A0A286YDH6|A0A286YDH6_MOUSE;tr|A0A0M3HEP6|A0A0M3HEP6_MOUSE;tr|E9Q835|E9Q835_MOUSE;sp|Q8BYR5-5|CAPS2_MOUSE;sp|Q8BYR5-4|CAPS2_MOUSE;sp|Q8BYR5|CAPS2_MOUSE;sp|Q8BYR5-2|CAPS2_MOUSE;tr|S4R1C6|S4R1C6_MOUSE;tr|E9Q5C0|E9Q5C0_MOUSE;sp|Q8BYR5-3|CAPS2_MOUSE;tr|F6SH36|F6SH36_MOUSE;sp|Q8BYR5-6…	>sp|Q80TJ1-4|CAPS1_MOUSE Isoform of Q80TJ1, Isoform 4 of Calcium-dependent secretion activator 1 OS=Mus musculus OX=10090 GN=Cadps;>sp|Q80TJ1|CAPS1_MOUSE Calcium-dependent secretion activator 1 OS=Mus musculus OX=10090 GN=Cadps PE=1 SV=3;>tr|K4DI76|K4DI76_MOUSE Isoform of Q80TJ1, Calcium-dependent secretion activator 1 OS=Mus musculus OX=10090 GN=Cadps PE=1 SV=1;>tr|J3QJW3|J3QJW3_MOUSE Isoform of…	CADPS;CADPS2	CADPS;CADPS2	6	3249.85	3251.61	3264.89	3365.1	2898.52	2676.09	3159.91	2907.65	2627.31	2804.47	2854.97	2661.29	3117.68	2835.93	268.821	192.604	0.0896556	0.0669352	-0.134667	-1.04055	-2.04007	0.0609388	0.361565
P12658	P12658	sp|P12658|CALB1_MOUSE	>sp|P12658|CALB1_MOUSE Calbindin OS=Mus musculus OX=10090 GN=Calb1 PE=1 SV=2	CALB1	CALB1	6	829.352	938.13	1041.2	1095.95	900.941	866.905	867.105	931.081	880.536	791.264	931.627	1175.2	945.413	929.469	103.442	130.978	0.108067	0.133518	-0.0285203	-0.170674	-0.30796	0.762707	0.896959
Q08331;Q8CCS7	Q08331;Q8CCS7	sp|Q08331|CALB2_MOUSE;tr|Q8CCS7|Q8CCS7_MOUSE	>sp|Q08331|CALB2_MOUSE Calretinin OS=Mus musculus OX=10090 GN=Calb2 PE=1 SV=3;>tr|Q8CCS7|Q8CCS7_MOUSE Isoform of Q08331, Calbindin 2, isoform CRA_a OS=Mus musculus OX=10090 GN=Calb2 PE=1 SV=1	CALB2	CALB2	2	620.549	821.654	775.735	832.788	236.304	455.816	590.224	645.522	484.305	568.518	649.37	436.892	623.808	562.472	238.449	86.1809	0.521977	0.160787	-0.0422526	-0.0840702	-0.161876	0.873747	0.946836
P0DP28;P0DP27;P0DP26;Q3UKW2;Q9D6P8	P0DP28;P0DP27;P0DP26;Q3UKW2;Q9D6P8	sp|P0DP28|CALM3_MOUSE;sp|P0DP27|CALM2_MOUSE;sp|P0DP26|CALM1_MOUSE;tr|Q3UKW2|Q3UKW2_MOUSE;sp|Q9D6P8|CALL3_MOUSE	>sp|P0DP28|CALM3_MOUSE Calmodulin-3 OS=Mus musculus OX=10090 GN=Calm3 PE=1 SV=1;>sp|P0DP27|CALM2_MOUSE Calmodulin-2 OS=Mus musculus OX=10090 GN=Calm2 PE=1 SV=1;>sp|P0DP26|CALM1_MOUSE Calmodulin-1 OS=Mus musculus OX=10090 GN=Calm1 PE=1 SV=1;>tr|Q3UKW2|Q3UKW2_MOUSE Isoform of P0DP26, Calmodulin-1 OS=Mus musculus OX=10090 GN=Calm1 PE=1 SV=1;>sp|Q9D6P8|CALL3_MOUSE Calmodulin-like protein 3 OS=Mus mus…	CALM1;CALM2;CALM3;CALML3	CALM1;CALM2;CALM3;CALML3	10	36308	41632.5	38875.5	45165.7	39541.3	47020.4	41650.6	47998.4	43455.4	42762.3	41380.1	52519.7	41423.9	44961.1	4039.22	4410.03	0.0972248	0.0948103	0.118377	0.813228	1.54983	0.14378	0.47928
P14211	P14211	sp|P14211|CALR_MOUSE	>sp|P14211|CALR_MOUSE Calreticulin OS=Mus musculus OX=10090 GN=Calr PE=1 SV=1	CALR	CALR	7	2367.78	2288.79	2480.8	2533.07	2583.85	2238.31	2558.21	2452.85	2430.98	2763.9	2241.98	2381.62	2415.43	2471.59	138.678	176.5	0.0576732	0.0706132	0.0321347	0.356417	0.558753	0.585273	0.803141
O35887;G3UWR0;G3V004;G3UXA8#Q6XLQ8	O35887;G3UWR0;G3V004;G3UXA8;Q6XLQ8	sp|O35887|CALU_MOUSE;tr|G3UWR0|G3UWR0_MOUSE;tr|G3V004|G3V004_MOUSE;tr|G3UXA8|G3UXA8_MOUSE;tr|Q6XLQ8|Q6XLQ8_MOUSE	>sp|O35887|CALU_MOUSE Calumenin OS=Mus musculus OX=10090 GN=Calu PE=1 SV=1;>tr|G3UWR0|G3UWR0_MOUSE Isoform of O35887, Calumenin OS=Mus musculus OX=10090 GN=Calu PE=1 SV=1;>tr|G3V004|G3V004_MOUSE Isoform of O35887, Calumenin OS=Mus musculus OX=10090 GN=Calu PE=1 SV=1;>tr|G3UXA8|G3UXA8_MOUSE Isoform of O35887, Calumenin (Fragment) OS=Mus musculus OX=10090 GN=Calu PE=1 SV=1;>tr|Q6XLQ8|Q6XLQ8_MOUSE I…	CALU	CALU	2	92.5479	89.534	88.0573	110.392	114.087	100.656	104.565	122.863	126.995	105.31	112.068	130.513	99.2124	117.052	11.053	11.247	0.110396	0.0967122	0.240323	1.26627	2.9573	0.0105175	0.264497
Q8BW96-2;Q8BW96#Q91YS8;D3Z368	Q8BW96-2;Q8BW96;Q91YS8;D3Z368	sp|Q8BW96-2|KCC1D_MOUSE;sp|Q8BW96|KCC1D_MOUSE;sp|Q91YS8|KCC1A_MOUSE;tr|D3Z368|D3Z368_MOUSE	>sp|Q8BW96-2|KCC1D_MOUSE Isoform of Q8BW96, Isoform 2 of Calcium/calmodulin-dependent protein kinase type 1D OS=Mus musculus OX=10090 GN=Camk1d;>sp|Q8BW96|KCC1D_MOUSE Calcium/calmodulin-dependent protein kinase type 1D OS=Mus musculus OX=10090 GN=Camk1d PE=1 SV=2;>sp|Q91YS8|KCC1A_MOUSE Calcium/calmodulin-dependent protein kinase type 1 OS=Mus musculus OX=10090 GN=Camk1 PE=1 SV=1;>tr|D3Z368|D3Z368…	CAMK1;CAMK1D	CAMK1;CAMK1D	2	491.208	537.655	556.12	565.641	506.428	477.522	443.273	485.018	429.246	468.665	471.58	500.786	522.429	466.428	36.0044	26.3677	0.0691706	0.0569773	-0.162655	-1.33712	-2.85878	0.0127659	0.264497
Q8BW96-2;Q8BW96	Q8BW96-2;Q8BW96	sp|Q8BW96-2|KCC1D_MOUSE;sp|Q8BW96|KCC1D_MOUSE	>sp|Q8BW96-2|KCC1D_MOUSE Isoform of Q8BW96, Isoform 2 of Calcium/calmodulin-dependent protein kinase type 1D OS=Mus musculus OX=10090 GN=Camk1d;>sp|Q8BW96|KCC1D_MOUSE Calcium/calmodulin-dependent protein kinase type 1D OS=Mus musculus OX=10090 GN=Camk1d PE=1 SV=2	CAMK1D	CAMK1D	3	924.59	1023.54	987.381	966.604	1022.53	948.45	923.128	970.202	816.343	917.038	901.288	935.265	978.849	910.544	39.9898	51.6337	0.0409492	0.0583642	-0.105357	-1.19068	-2.10737	0.0538516	0.354254
P11798#F8WIS9	P11798;F8WIS9	sp|P11798|KCC2A_MOUSE;tr|F8WIS9|F8WIS9_MOUSE	>sp|P11798|KCC2A_MOUSE Calcium/calmodulin-dependent protein kinase type II subunit alpha OS=Mus musculus OX=10090 GN=Camk2a PE=1 SV=2;>tr|F8WIS9|F8WIS9_MOUSE Isoform of P11798, Calcium/calmodulin-dependent protein kinase type II subunit alpha OS=Mus musculus OX=10090 GN=Camk2a PE=1 SV=1	CAMK2A	CAMK2A	10	43350.7	64687	48385.6	66416.8	43303.3	61011.1	61014	67153.2	60476.5	66539.6	43935.8	59767.5	54525.7	59814.4	10726	8403.52	0.201556	0.155801	0.14379	0.559686	1.09496	0.292256	0.591207
P11798#Q5SVJ0;P28652;Q5SVI3;Q5SVI0;Q5SVI2;Q5SVI9#F8WIS9#Q5SVJ1;Q68EG2;Q5SVI1#E9Q1V9;E9Q1W0;E9Q1T1;A0A0G2JGS4;Q6PHZ2-2;Q6PHZ2-4;Q6PHZ2;Q6PHZ2-5;Q8CCM0	P11798;Q5SVJ0;P28652;Q5SVI3;Q5SVI0;Q5SVI2;Q5SVI9;F8WIS9;Q5SVJ1;Q68EG2;Q5SVI1;E9Q1V9;E9Q1W0;E9Q1T1;A0A0G2JGS4;Q6PHZ2-2;Q6PHZ2-4;Q6PHZ2;Q6PHZ2-5;Q8CCM0	sp|P11798|KCC2A_MOUSE;tr|Q5SVJ0|Q5SVJ0_MOUSE;sp|P28652|KCC2B_MOUSE;tr|Q5SVI3|Q5SVI3_MOUSE;tr|Q5SVI0|Q5SVI0_MOUSE;tr|Q5SVI2|Q5SVI2_MOUSE;tr|Q5SVI9|Q5SVI9_MOUSE;tr|F8WIS9|F8WIS9_MOUSE;tr|Q5SVJ1|Q5SVJ1_MOUSE;tr|Q68EG2|Q68EG2_MOUSE;tr|Q5SVI1|Q5SVI1_MOUSE;tr|E9Q1V9|E9Q1V9_MOUSE;tr|E9Q1W0|E9Q1W0_MOUSE;tr|E9Q1T1|E9Q1T1_MOUSE;tr|A0A0G2JGS4|A0A0G2JGS4_MOUSE;sp|Q6PHZ2-2|KCC2D_MOUSE;sp|Q6PHZ2-4|KCC2D_MOUSE;…	>sp|P11798|KCC2A_MOUSE Calcium/calmodulin-dependent protein kinase type II subunit alpha OS=Mus musculus OX=10090 GN=Camk2a PE=1 SV=2;>tr|Q5SVJ0|Q5SVJ0_MOUSE Isoform of P28652, Calcium/calmodulin-dependent protein kinase II, beta, isoform CRA_b OS=Mus musculus OX=10090 GN=Camk2b PE=1 SV=1;>sp|P28652|KCC2B_MOUSE Calcium/calmodulin-dependent protein kinase type II subunit beta OS=Mus musculus OX=10…	CAMK2A;CAMK2B;CAMK2D	CAMK2A;CAMK2B;CAMK2D	2	28823.1	40756.8	30623.9	40072.1	24040.6	37625.8	42876.1	42089.4	37566.5	41476	29257.6	33486.6	33657	37792	6816.95	5464.65	0.213908	0.153096	0.179839	0.665307	1.33031	0.204957	0.531437
P11798#Q5SVJ0;P28652;Q5SVI3;Q5SVI0;Q5SVI2;Q5SVI9#F8WIS9#Q5SVJ1;Q68EG2;Q5SVI1#Q923T9-2;Q923T9;Q923T9-3;A0A2I3BQP6#E9Q1V9;E9Q1W0;E9Q1T1;A0A0G2JGS4;Q6PHZ2-2;Q6PHZ2-4;Q6PHZ2;Q6PHZ2-5;Q8CCM0	P11798;Q5SVJ0;P28652;Q5SVI3;Q5SVI0;Q5SVI2;Q5SVI9;F8WIS9;Q5SVJ1;Q68EG2;Q5SVI1;Q923T9-2;Q923T9;Q923T9-3;A0A2I3BQP6;E9Q1V9;E9Q1W0;E9Q1T1;A0A0G2JGS4;Q6PHZ2-2;Q6PHZ2-4;Q6PHZ2;Q6PHZ2-5;Q8CCM0	sp|P11798|KCC2A_MOUSE;tr|Q5SVJ0|Q5SVJ0_MOUSE;sp|P28652|KCC2B_MOUSE;tr|Q5SVI3|Q5SVI3_MOUSE;tr|Q5SVI0|Q5SVI0_MOUSE;tr|Q5SVI2|Q5SVI2_MOUSE;tr|Q5SVI9|Q5SVI9_MOUSE;tr|F8WIS9|F8WIS9_MOUSE;tr|Q5SVJ1|Q5SVJ1_MOUSE;tr|Q68EG2|Q68EG2_MOUSE;tr|Q5SVI1|Q5SVI1_MOUSE;sp|Q923T9-2|KCC2G_MOUSE;sp|Q923T9|KCC2G_MOUSE;sp|Q923T9-3|KCC2G_MOUSE;tr|A0A2I3BQP6|A0A2I3BQP6_MOUSE;tr|E9Q1V9|E9Q1V9_MOUSE;tr|E9Q1W0|E9Q1W0_MOUSE;t…	>sp|P11798|KCC2A_MOUSE Calcium/calmodulin-dependent protein kinase type II subunit alpha OS=Mus musculus OX=10090 GN=Camk2a PE=1 SV=2;>tr|Q5SVJ0|Q5SVJ0_MOUSE Isoform of P28652, Calcium/calmodulin-dependent protein kinase II, beta, isoform CRA_b OS=Mus musculus OX=10090 GN=Camk2b PE=1 SV=1;>sp|P28652|KCC2B_MOUSE Calcium/calmodulin-dependent protein kinase type II subunit beta OS=Mus musculus OX=10…	CAMK2A;CAMK2B;CAMK2D;CAMK2G	CAMK2A;CAMK2B;CAMK2D;CAMK2G	3	11193.6	16031.4	15482.3	20658.4	11156.8	16849.1	16786.6	16890.8	15551.1	16292.7	11096	16862.9	15228.6	15580	3624.3	2255.43	0.246176	0.165374	0.0528641	0.184662	0.350317	0.731384	0.88286
Q5SVJ0;P28652;Q5SVI3;Q5SVI0;Q5SVI2;Q5SVI9#Q5SVJ1;Q68EG2;Q5SVI1	Q5SVJ0;P28652;Q5SVI3;Q5SVI0;Q5SVI2;Q5SVI9;Q5SVJ1;Q68EG2;Q5SVI1	tr|Q5SVJ0|Q5SVJ0_MOUSE;sp|P28652|KCC2B_MOUSE;tr|Q5SVI3|Q5SVI3_MOUSE;tr|Q5SVI0|Q5SVI0_MOUSE;tr|Q5SVI2|Q5SVI2_MOUSE;tr|Q5SVI9|Q5SVI9_MOUSE;tr|Q5SVJ1|Q5SVJ1_MOUSE;tr|Q68EG2|Q68EG2_MOUSE;tr|Q5SVI1|Q5SVI1_MOUSE	>tr|Q5SVJ0|Q5SVJ0_MOUSE Isoform of P28652, Calcium/calmodulin-dependent protein kinase II, beta, isoform CRA_b OS=Mus musculus OX=10090 GN=Camk2b PE=1 SV=1;>sp|P28652|KCC2B_MOUSE Calcium/calmodulin-dependent protein kinase type II subunit beta OS=Mus musculus OX=10090 GN=Camk2b PE=1 SV=2;>tr|Q5SVI3|Q5SVI3_MOUSE Isoform of P28652, Calcium/calmodulin-dependent protein kinase type II subunit beta OS…	CAMK2B	CAMK2B	6	5693.73	9284.38	6187.72	8432.22	5391.15	8265.26	8208.66	8919.92	7961.42	8731.67	5945.94	7282.62	7209.08	7841.7	1646.98	1096.36	0.234554	0.150548	0.140445	0.505309	0.98577	0.341195	0.632931
Q5SVJ0;P28652;Q5SVI3;Q5SVI0;Q5SVI2;Q5SVI9#Q5SVJ1;Q68EG2;Q5SVI1#Q923T9-2;Q923T9;Q923T9-3;A0A2I3BQP6#A0A286YCW8;A0A286YDK9	Q5SVJ0;P28652;Q5SVI3;Q5SVI0;Q5SVI2;Q5SVI9;Q5SVJ1;Q68EG2;Q5SVI1;Q923T9-2;Q923T9;Q923T9-3;A0A2I3BQP6;A0A286YCW8;A0A286YDK9	tr|Q5SVJ0|Q5SVJ0_MOUSE;sp|P28652|KCC2B_MOUSE;tr|Q5SVI3|Q5SVI3_MOUSE;tr|Q5SVI0|Q5SVI0_MOUSE;tr|Q5SVI2|Q5SVI2_MOUSE;tr|Q5SVI9|Q5SVI9_MOUSE;tr|Q5SVJ1|Q5SVJ1_MOUSE;tr|Q68EG2|Q68EG2_MOUSE;tr|Q5SVI1|Q5SVI1_MOUSE;sp|Q923T9-2|KCC2G_MOUSE;sp|Q923T9|KCC2G_MOUSE;sp|Q923T9-3|KCC2G_MOUSE;tr|A0A2I3BQP6|A0A2I3BQP6_MOUSE;tr|A0A286YCW8|A0A286YCW8_MOUSE;tr|A0A286YDK9|A0A286YDK9_MOUSE	>tr|Q5SVJ0|Q5SVJ0_MOUSE Isoform of P28652, Calcium/calmodulin-dependent protein kinase II, beta, isoform CRA_b OS=Mus musculus OX=10090 GN=Camk2b PE=1 SV=1;>sp|P28652|KCC2B_MOUSE Calcium/calmodulin-dependent protein kinase type II subunit beta OS=Mus musculus OX=10090 GN=Camk2b PE=1 SV=2;>tr|Q5SVI3|Q5SVI3_MOUSE Isoform of P28652, Calcium/calmodulin-dependent protein kinase type II subunit beta OS…	CAMK2B;CAMK2G	CAMK2B;CAMK2G	6	6344.86	10084.1	8316.64	11399.1	6151.49	9493.85	9301.04	9921.76	8757.38	9164.99	5967.1	9810.45	8631.67	8820.45	2097.21	1462.07	0.256027	0.192047	0.0485996	0.157697	0.29991	0.768711	0.901423
E9Q1V9;E9Q1W0;E9Q1T1;A0A0G2JGS4;Q6PHZ2-2;Q6PHZ2-4;Q6PHZ2;Q6PHZ2-5;Q8CCM0	E9Q1V9;E9Q1W0;E9Q1T1;A0A0G2JGS4;Q6PHZ2-2;Q6PHZ2-4;Q6PHZ2;Q6PHZ2-5;Q8CCM0	tr|E9Q1V9|E9Q1V9_MOUSE;tr|E9Q1W0|E9Q1W0_MOUSE;tr|E9Q1T1|E9Q1T1_MOUSE;tr|A0A0G2JGS4|A0A0G2JGS4_MOUSE;sp|Q6PHZ2-2|KCC2D_MOUSE;sp|Q6PHZ2-4|KCC2D_MOUSE;sp|Q6PHZ2|KCC2D_MOUSE;sp|Q6PHZ2-5|KCC2D_MOUSE;tr|Q8CCM0|Q8CCM0_MOUSE	>tr|E9Q1V9|E9Q1V9_MOUSE Isoform of Q6PHZ2, Calcium/calmodulin-dependent protein kinase type II subunit delta OS=Mus musculus OX=10090 GN=Camk2d PE=1 SV=2;>tr|E9Q1W0|E9Q1W0_MOUSE Isoform of Q6PHZ2, Calcium/calmodulin-dependent protein kinase type II subunit delta OS=Mus musculus OX=10090 GN=Camk2d PE=1 SV=2;>tr|E9Q1T1|E9Q1T1_MOUSE Isoform of Q6PHZ2, Calcium/calmodulin-dependent protein kinase type…	CAMK2D	CAMK2D	5	2131.4	3264.67	2693.63	3506.91	2339.11	3271.27	3463.18	3304.63	3004.12	3255.99	2280.3	3367.1	2867.83	3112.55	562.298	435.799	0.205307	0.156329	0.128842	0.499891	0.969722	0.348855	0.639552
Q923T9-2;Q923T9;Q923T9-3;A0A2I3BQP6#A0A286YCW8;A0A286YDK9	Q923T9-2;Q923T9;Q923T9-3;A0A2I3BQP6;A0A286YCW8;A0A286YDK9	sp|Q923T9-2|KCC2G_MOUSE;sp|Q923T9|KCC2G_MOUSE;sp|Q923T9-3|KCC2G_MOUSE;tr|A0A2I3BQP6|A0A2I3BQP6_MOUSE;tr|A0A286YCW8|A0A286YCW8_MOUSE;tr|A0A286YDK9|A0A286YDK9_MOUSE	>sp|Q923T9-2|KCC2G_MOUSE Isoform of Q923T9, Isoform 2 of Calcium/calmodulin-dependent protein kinase type II subunit gamma OS=Mus musculus OX=10090 GN=Camk2g;>sp|Q923T9|KCC2G_MOUSE Calcium/calmodulin-dependent protein kinase type II subunit gamma OS=Mus musculus OX=10090 GN=Camk2g PE=1 SV=1;>sp|Q923T9-3|KCC2G_MOUSE Isoform of Q923T9, Isoform 3 of Calcium/calmodulin-dependent protein kinase type I…	CAMK2G	CAMK2G	2	1287	1779.41	1324.84	1736.57	1110.56	1721.82	1588.06	1670.48	1499.97	1578.67	1349.03	1365.05	1493.37	1508.54	286.597	129.284	0.200139	0.0868294	0.0332261	0.157395	0.291732	0.774826	0.903197
Q3UHL1;A0A0A6YW88	Q3UHL1;A0A0A6YW88	sp|Q3UHL1|CAMKV_MOUSE;tr|A0A0A6YW88|A0A0A6YW88_MOUSE	>sp|Q3UHL1|CAMKV_MOUSE CaM kinase-like vesicle-associated protein OS=Mus musculus OX=10090 GN=Camkv PE=1 SV=2;>tr|A0A0A6YW88|A0A0A6YW88_MOUSE Isoform of Q3UHL1, CaM kinase-like vesicle-associated protein OS=Mus musculus OX=10090 GN=Camkv PE=1 SV=1	CAMKV	CAMKV	14	11314.3	8935.89	10286.5	9261.45	11897.8	9873.19	11653.1	11136.8	12637.3	10315.4	9840.3	11022.3	10261.5	11100.9	1157.11	987.84	0.112069	0.088573	0.116264	0.768499	1.46238	0.166009	0.501148
Q6ZQ38	Q6ZQ38	sp|Q6ZQ38|CAND1_MOUSE	>sp|Q6ZQ38|CAND1_MOUSE Cullin-associated NEDD8-dissociated protein 1 OS=Mus musculus OX=10090 GN=Cand1 PE=1 SV=2	CAND1	CAND1	23	7971.25	8713.47	8324.93	7803.7	7294.3	7477.36	7184.79	7174.13	6686.22	6979.83	7748.56	7285.44	7930.83	7176.5	528.478	351.638	0.0663181	0.0487818	-0.142978	-1.30653	-2.6443	0.0194115	0.273465
P35564	P35564	sp|P35564|CALX_MOUSE	>sp|P35564|CALX_MOUSE Calnexin OS=Mus musculus OX=10090 GN=Canx PE=1 SV=1	CANX	CANX	8	3719.94	3592.91	3357.9	3362.68	3688.48	3696.86	3616.25	3902.48	3827.51	4123.97	3616.7	3672.4	3569.79	3793.22	167.993	199.794	0.0476587	0.0519395	0.0872994	1.06071	1.75618	0.101188	0.423555
P40124	P40124	sp|P40124|CAP1_MOUSE	>sp|P40124|CAP1_MOUSE Adenylyl cyclase-associated protein 1 OS=Mus musculus OX=10090 GN=Cap1 PE=1 SV=4	CAP1	CAP1	12	3847.8	4523.48	3918.66	4162.87	4049.47	3763.24	3642.51	4071.57	3792.49	3844.84	3970.96	3801.18	4044.25	3853.92	274.625	149.936	0.0664334	0.0388671	-0.0677651	-0.818963	-1.30181	0.214268	0.535974
Q9CYT6;D3YTR7;A0A286YCS6	Q9CYT6;D3YTR7;A0A286YCS6	sp|Q9CYT6|CAP2_MOUSE;tr|D3YTR7|D3YTR7_MOUSE;tr|A0A286YCS6|A0A286YCS6_MOUSE	>sp|Q9CYT6|CAP2_MOUSE Adenylyl cyclase-associated protein 2 OS=Mus musculus OX=10090 GN=Cap2 PE=1 SV=1;>tr|D3YTR7|D3YTR7_MOUSE Isoform of Q9CYT6, Adenylyl cyclase-associated protein OS=Mus musculus OX=10090 GN=Cap2 PE=1 SV=1;>tr|A0A286YCS6|A0A286YCS6_MOUSE Isoform of Q9CYT6, Adenylyl cyclase-associated protein OS=Mus musculus OX=10090 GN=Cap2 PE=1 SV=1	CAP2	CAP2	12	3167.01	3789.29	3237.04	3437.32	3318.04	3141.38	3059.36	3328.31	2978.21	3152.16	3382.52	3048.9	3348.35	3158.24	241.402	163.344	0.0698899	0.0513219	-0.0829235	-0.875359	-1.48722	0.159419	0.49574
O08529	O08529	sp|O08529|CAN2_MOUSE	>sp|O08529|CAN2_MOUSE Calpain-2 catalytic subunit OS=Mus musculus OX=10090 GN=Capn2 PE=1 SV=4	CAPN2	CAPN2	3	207.86	228.507	223.196	235.947	231.23	226.8	165.949	204.301	215.561	200.074	198.025	186.886	225.59	195.132	9.68662	17.0521	0.0439051	0.0906347	-0.212912	-1.4379	-3.47102	0.00381125	0.188848
O08688	O08688	sp|O08688|CAN5_MOUSE	>sp|O08688|CAN5_MOUSE Calpain-5 OS=Mus musculus OX=10090 GN=Capn5 PE=1 SV=1	CAPN5	CAPN5	2	286.167	265.369	265.827	250.882	310.026	307.966	259.567	287.638	352.24	306.261	307.121	293.951	281.039	301.13	24.4051	30.4484	0.0868222	0.100139	0.0980921	0.708493	1.30897	0.211897	0.533098
A0A0R4IZW8;O88456;A0A0R4J1C2	A0A0R4IZW8;O88456;A0A0R4J1C2	tr|A0A0R4IZW8|A0A0R4IZW8_MOUSE;sp|O88456|CPNS1_MOUSE;tr|A0A0R4J1C2|A0A0R4J1C2_MOUSE	>tr|A0A0R4IZW8|A0A0R4IZW8_MOUSE Isoform of O88456, Calpain small subunit 1 OS=Mus musculus OX=10090 GN=Capns1 PE=1 SV=1;>sp|O88456|CPNS1_MOUSE Calpain small subunit 1 OS=Mus musculus OX=10090 GN=Capns1 PE=1 SV=1;>tr|A0A0R4J1C2|A0A0R4J1C2_MOUSE Isoform of O88456, Calpain small subunit 1 OS=Mus musculus OX=10090 GN=Capns1 PE=1 SV=1	CAPNS1	CAPNS1	4	283.13	338.231	312.056	328.028	357.525	383.017	298.239	319.474	280.716	316.545	344.587	315.02	333.664	312.43	34.8661	21.5149	0.105746	0.0692602	-0.0910914	-0.692336	-1.26097	0.228198	0.546693
Q5RKN9;P47753	Q5RKN9;P47753	tr|Q5RKN9|Q5RKN9_MOUSE;sp|P47753|CAZA1_MOUSE	>tr|Q5RKN9|Q5RKN9_MOUSE Isoform of P47753, Capping protein (Actin filament) muscle Z-line, alpha 1 OS=Mus musculus OX=10090 GN=Capza1 PE=1 SV=1;>sp|P47753|CAZA1_MOUSE F-actin-capping protein subunit alpha-1 OS=Mus musculus OX=10090 GN=Capza1 PE=1 SV=4	CAPZA1	CAPZA1	2	132.345	145.28	110.048	111.166	214.032	157.408	146.708	147.523	145.748	132.823	135.187	141.507	145.046	141.583	38.5898	6.26969	0.252549	0.0447574	0.00273041	0.0111107	0.0207882	0.983712	0.992584
P47754;D6RCW7;A0A0N4SVM0	P47754;D6RCW7;A0A0N4SVM0	sp|P47754|CAZA2_MOUSE;tr|D6RCW7|D6RCW7_MOUSE;tr|A0A0N4SVM0|A0A0N4SVM0_MOUSE	>sp|P47754|CAZA2_MOUSE F-actin-capping protein subunit alpha-2 OS=Mus musculus OX=10090 GN=Capza2 PE=1 SV=3;>tr|D6RCW7|D6RCW7_MOUSE Isoform of P47754, F-actin-capping protein subunit alpha-2 OS=Mus musculus OX=10090 GN=Capza2 PE=1 SV=1;>tr|A0A0N4SVM0|A0A0N4SVM0_MOUSE Isoform of P47754, F-actin-capping protein subunit alpha-2 (Fragment) OS=Mus musculus OX=10090 GN=Capza2 PE=1 SV=1	CAPZA2	CAPZA2	9	5402.31	6845.53	5175.41	4830.76	6933.14	6765.64	5363.95	6441.23	6021.77	6308.08	6093.06	5988.84	5992.13	6036.15	956.644	372.98	0.163347	0.0636873	0.0238443	0.140267	0.253422	0.803674	0.91567
P47757-2;A2AMW0;P47757-4#P47757;F7CAZ6	P47757-2;A2AMW0;P47757-4;P47757;F7CAZ6	sp|P47757-2|CAPZB_MOUSE;tr|A2AMW0|A2AMW0_MOUSE;sp|P47757-4|CAPZB_MOUSE;sp|P47757|CAPZB_MOUSE;tr|F7CAZ6|F7CAZ6_MOUSE	>sp|P47757-2|CAPZB_MOUSE Isoform of P47757, Isoform 2 of F-actin-capping protein subunit beta OS=Mus musculus OX=10090 GN=Capzb;>tr|A2AMW0|A2AMW0_MOUSE Isoform of P47757, Capping protein (Actin filament) muscle Z-line, beta, isoform CRA_a OS=Mus musculus OX=10090 GN=Capzb PE=1 SV=1;>sp|P47757-4|CAPZB_MOUSE Isoform of P47757, Isoform 3 of F-actin-capping protein subunit beta OS=Mus musculus OX=100…	CAPZB	CAPZB	10	8163.76	8925.52	8884.05	8670.42	8400.93	8291.94	8784.93	8737.87	8629.2	8466.24	8112.72	8584.55	8556.1	8552.58	317.768	243.369	0.0371545	0.0288553	-0.000260327	-0.00569092	-0.00616975	0.995165	0.997627
S0DHL8;Q3V3V9-2;Q3V3V9	S0DHL8;Q3V3V9-2;Q3V3V9	tr|S0DHL8|S0DHL8_MOUSE;sp|Q3V3V9-2|CARL2_MOUSE;sp|Q3V3V9|CARL2_MOUSE	>tr|S0DHL8|S0DHL8_MOUSE Isoform of Q3V3V9, Capping protein, Arp2/3 and myosin-I linker protein 2 OS=Mus musculus OX=10090 GN=Carmil2 PE=1 SV=1;>sp|Q3V3V9-2|CARL2_MOUSE Isoform of Q3V3V9, Isoform 2 of Capping protein, Arp2/3 and myosin-I linker protein 2 OS=Mus musculus OX=10090 GN=Carmil2;>sp|Q3V3V9|CARL2_MOUSE Capping protein, Arp2/3 and myosin-I linker protein 2 OS=Mus musculus OX=10090 GN=Carm…	CARMIL2	CARMIL2	4	383.41	427.737	412.167	490.203	481.367	418.56	379.438	405.751	323.95	384.203	421.816	458.789	435.574	395.658	41.7162	45.4051	0.0951965	0.117929	-0.141375	-0.859543	-1.69488	0.112508	0.433819
O70589;O70589-3;O70589-4;O70589-5;A0A067XG53;O70589-2	O70589;O70589-3;O70589-4;O70589-5;A0A067XG53;O70589-2	sp|O70589|CSKP_MOUSE;sp|O70589-3|CSKP_MOUSE;sp|O70589-4|CSKP_MOUSE;sp|O70589-5|CSKP_MOUSE;tr|A0A067XG53|A0A067XG53_MOUSE;sp|O70589-2|CSKP_MOUSE	>sp|O70589|CSKP_MOUSE Peripheral plasma membrane protein CASK OS=Mus musculus OX=10090 GN=Cask PE=1 SV=2;>sp|O70589-3|CSKP_MOUSE Isoform of O70589, Isoform 3 of Peripheral plasma membrane protein CASK OS=Mus musculus OX=10090 GN=Cask;>sp|O70589-4|CSKP_MOUSE Isoform of O70589, Isoform 4 of Peripheral plasma membrane protein CASK OS=Mus musculus OX=10090 GN=Cask;>sp|O70589-5|CSKP_MOUSE Isoform of O…	CASK	CASK	5	1279.61	1181.85	1304.88	1203.93	1228.98	1245.43	1177.44	1156.88	1161.1	1199.67	1261.5	1254.19	1240.78	1201.8	46.0619	46.0034	0.0370724	0.0380396	-0.0461002	-0.80903	-1.04858	0.312371	0.60554
Q6P9K8-2;Q6P9K8;Q6P9K8-3	Q6P9K8-2;Q6P9K8;Q6P9K8-3	sp|Q6P9K8-2|CSKI1_MOUSE;sp|Q6P9K8|CSKI1_MOUSE;sp|Q6P9K8-3|CSKI1_MOUSE	>sp|Q6P9K8-2|CSKI1_MOUSE Isoform of Q6P9K8, Isoform 2 of Caskin-1 OS=Mus musculus OX=10090 GN=Caskin1;>sp|Q6P9K8|CSKI1_MOUSE Caskin-1 OS=Mus musculus OX=10090 GN=Caskin1 PE=1 SV=2;>sp|Q6P9K8-3|CSKI1_MOUSE Isoform of Q6P9K8, Isoform 3 of Caskin-1 OS=Mus musculus OX=10090 GN=Caskin1	CASKIN1	CASKIN1	10	5226.59	5402.65	1987.32	5223.86	5481.66	5007.37	2517.34	5415.24	6012.48	2426.59	4921.53	5982.41	4721.57	4545.93	1349.57	1656.37	0.415482	0.445664	-0.0764158	-0.134322	-0.259531	0.799053	0.914535
P24270	P24270	sp|P24270|CATA_MOUSE	>sp|P24270|CATA_MOUSE Catalase OS=Mus musculus OX=10090 GN=Cat PE=1 SV=4	CAT	CAT	3	144.666	99.8637	124.749	138.581	135.777	138.589	163.159	129.512	144.405	155.039	157.039	144.901	130.371	149.009	16.3145	11.9938	0.136743	0.0825332	0.199291	1.0686	2.28891	0.0383708	0.312362	Probable contaminant
P48758	P48758	sp|P48758|CBR1_MOUSE	>sp|P48758|CBR1_MOUSE Carbonyl reductase [NADPH] 1 OS=Mus musculus OX=10090 GN=Cbr1 PE=1 SV=3	CBR1	CBR1	6	1570.98	1909.69	1787.78	1684.06	1645.1	1663.7	1372.91	1583.22	1414.17	1522.07	1685.37	1577.15	1710.22	1525.82	120.234	115.97	0.0691189	0.0765907	-0.165202	-1.24932	-2.64869	0.0192466	0.273465
Q91VT4;D3Z6C4	Q91VT4;D3Z6C4	sp|Q91VT4|CBR4_MOUSE;tr|D3Z6C4|D3Z6C4_MOUSE	>sp|Q91VT4|CBR4_MOUSE Carbonyl reductase family member 4 OS=Mus musculus OX=10090 GN=Cbr4 PE=1 SV=2;>tr|D3Z6C4|D3Z6C4_MOUSE Isoform of Q91VT4, Carbonyl reductase family member 4 (Fragment) OS=Mus musculus OX=10090 GN=Cbr4 PE=1 SV=1	CBR4	CBR4	2	228.006	253.076	245.1	194.092	266.292	304.806	217.195	294.377	223.787	260.138	304.421	263.562	248.562	260.58	37.1473	35.5227	0.152518	0.138607	0.0704368	0.347387	0.64907	0.526936	0.76089	Known mitochondrial
E9PX94;Q8K1A6	E9PX94;Q8K1A6	tr|E9PX94|E9PX94_MOUSE;sp|Q8K1A6|C2D1A_MOUSE	>tr|E9PX94|E9PX94_MOUSE Isoform of Q8K1A6, Coiled-coil and C2 domain-containing protein 1A OS=Mus musculus OX=10090 GN=Cc2d1a PE=1 SV=2;>sp|Q8K1A6|C2D1A_MOUSE Coiled-coil and C2 domain-containing protein 1A OS=Mus musculus OX=10090 GN=Cc2d1a PE=1 SV=2	CC2D1A	CC2D1A	2	101.634	97.0368	98.4972	92.9623	98.4475	94.96	97.6634	98.7097	115.493	101.261	89.3159	68.7834	97.2563	95.2045	3.02932	15.4881	0.0311897	0.175661	-0.0475852	-0.273419	-0.498845	0.625736	0.827133
Q8BGU5-2;Q8BGU5	Q8BGU5-2;Q8BGU5	sp|Q8BGU5-2|CCNY_MOUSE;sp|Q8BGU5|CCNY_MOUSE	>sp|Q8BGU5-2|CCNY_MOUSE Isoform of Q8BGU5, Isoform 2 of Cyclin-Y OS=Mus musculus OX=10090 GN=Ccny;>sp|Q8BGU5|CCNY_MOUSE Cyclin-Y OS=Mus musculus OX=10090 GN=Ccny PE=1 SV=1	CCNY	CCNY	2	406.005	390.166	436.401	416.155	430.818	441.351	445.714	454.471	452.508	441.787	416.991	477.64	420.149	448.185	19.7102	19.7277	0.047425	0.0442379	0.0933623	1.1714	1.95528	0.0710859	0.378714
P80314	P80314	sp|P80314|TCPB_MOUSE	>sp|P80314|TCPB_MOUSE T-complex protein 1 subunit beta OS=Mus musculus OX=10090 GN=Cct2 PE=1 SV=4	CCT2	CCT2	13	3264.79	3510.95	3492.43	3450.33	3328.03	3307.45	3106.01	3185.37	3177.7	3128.14	3344.08	3329.07	3392.33	3211.73	104.939	101.294	0.0309601	0.0313586	-0.0789445	-1.3276	-1.90778	0.0774223	0.385149
P80318;E9Q133;Q3U0I3;F6Q609	P80318;E9Q133;Q3U0I3;F6Q609	sp|P80318|TCPG_MOUSE;tr|E9Q133|E9Q133_MOUSE;tr|Q3U0I3|Q3U0I3_MOUSE;tr|F6Q609|F6Q609_MOUSE	>sp|P80318|TCPG_MOUSE T-complex protein 1 subunit gamma OS=Mus musculus OX=10090 GN=Cct3 PE=1 SV=1;>tr|E9Q133|E9Q133_MOUSE Isoform of P80318, T-complex protein 1 subunit gamma OS=Mus musculus OX=10090 GN=Cct3 PE=1 SV=1;>tr|Q3U0I3|Q3U0I3_MOUSE Isoform of P80318, T-complex protein 1 subunit gamma OS=Mus musculus OX=10090 GN=Cct3 PE=1 SV=1;>tr|F6Q609|F6Q609_MOUSE Isoform of P80318, T-complex protein…	CCT3	CCT3	15	4065.58	4340.44	4069.33	4141.3	4056.23	4204.08	3908.27	4156.21	3942.53	4086.06	4151.12	3992.38	4146.16	4039.43	111.002	106.857	0.0264858	0.0264763	-0.0376217	-0.909146	-0.94737	0.359726	0.650232
P80315;G5E839	P80315;G5E839	sp|P80315|TCPD_MOUSE;tr|G5E839|G5E839_MOUSE	>sp|P80315|TCPD_MOUSE T-complex protein 1 subunit delta OS=Mus musculus OX=10090 GN=Cct4 PE=1 SV=3;>tr|G5E839|G5E839_MOUSE Isoform of P80315, T-complex protein 1 subunit delta OS=Mus musculus OX=10090 GN=Cct4 PE=1 SV=1	CCT4	CCT4	13	3250.5	3406.46	3161.05	3121.35	3171.21	3210.95	2965.58	3205.4	3038.53	3148.39	3245.49	3103.35	3220.25	3117.79	101.356	104.477	0.0310156	0.0336644	-0.0467466	-0.920821	-1.1172	0.28296	0.583088
P80316	P80316	sp|P80316|TCPE_MOUSE	>sp|P80316|TCPE_MOUSE T-complex protein 1 subunit epsilon OS=Mus musculus OX=10090 GN=Cct5 PE=1 SV=1	CCT5	CCT5	9	1560.54	1543.8	1553.88	1585.42	1577.13	1563.1	1354.19	1630.66	1477.21	1508.14	1590.53	1574.51	1563.98	1522.54	15.1947	99.6144	0.00970854	0.0670896	-0.0413413	-0.59646	-0.848086	0.410842	0.69271
P80317	P80317	sp|P80317|TCPZ_MOUSE	>sp|P80317|TCPZ_MOUSE T-complex protein 1 subunit zeta OS=Mus musculus OX=10090 GN=Cct6a PE=1 SV=3	CCT6A	CCT6A	9	1741.26	1750.9	1837.66	1847.67	1719.01	1648.32	1544.82	1751.61	1627.64	1690.63	1762.08	1741.06	1757.47	1686.3	75.1868	85.4187	0.0428984	0.0516657	-0.0601161	-0.82991	-1.23853	0.236149	0.555311
P80313;A0A0N4SV00	P80313;A0A0N4SV00	sp|P80313|TCPH_MOUSE;tr|A0A0N4SV00|A0A0N4SV00_MOUSE	>sp|P80313|TCPH_MOUSE T-complex protein 1 subunit eta OS=Mus musculus OX=10090 GN=Cct7 PE=1 SV=1;>tr|A0A0N4SV00|A0A0N4SV00_MOUSE Isoform of P80313, T-complex protein 1 subunit eta OS=Mus musculus OX=10090 GN=Cct7 PE=1 SV=1	CCT7	CCT7	7	1114.15	1202.2	1425.89	1269.55	1132.34	1130.77	1132.45	1157.9	1023.89	1110.61	1128.43	1269.73	1212.48	1137.17	119.728	79.5456	0.0951679	0.0695174	-0.0898677	-0.726688	-1.31097	0.21124	0.533098	Predicted mitochondrial
P42932;H3BL49	P42932;H3BL49	sp|P42932|TCPQ_MOUSE;tr|H3BL49|H3BL49_MOUSE	>sp|P42932|TCPQ_MOUSE T-complex protein 1 subunit theta OS=Mus musculus OX=10090 GN=Cct8 PE=1 SV=3;>tr|H3BL49|H3BL49_MOUSE Isoform of P42932, T-complex protein 1 subunit theta OS=Mus musculus OX=10090 GN=Cct8 PE=1 SV=1	CCT8	CCT8	14	4532.62	4840.95	4860.26	4776.74	4533.21	4465.41	4353.63	4577	4437.03	4420.44	4396.79	4502.66	4668.2	4447.93	176.771	80.0469	0.0378934	0.0179185	-0.0690636	-1.26897	-1.69211	0.113044	0.434938
E9QMY1;Q80VX2;O54901;E9PZI9;Q05D16	E9QMY1;Q80VX2;O54901;E9PZI9;Q05D16	tr|E9QMY1|E9QMY1_MOUSE;tr|Q80VX2|Q80VX2_MOUSE;sp|O54901|OX2G_MOUSE;tr|E9PZI9|E9PZI9_MOUSE;tr|Q05D16|Q05D16_MOUSE	>tr|E9QMY1|E9QMY1_MOUSE Isoform of O54901, OX-2 membrane glycoprotein OS=Mus musculus OX=10090 GN=Cd200 PE=1 SV=1;>tr|Q80VX2|Q80VX2_MOUSE Isoform of O54901, CD200 antigen OS=Mus musculus OX=10090 GN=Cd200 PE=1 SV=1;>sp|O54901|OX2G_MOUSE OX-2 membrane glycoprotein OS=Mus musculus OX=10090 GN=Cd200 PE=1 SV=1;>tr|E9PZI9|E9PZI9_MOUSE Isoform of O54901, OX-2 membrane glycoprotein OS=Mus musculus OX=10…	CD200	CD200	2	822.888	698.688	821.595	915.031	855.175	803.799	902.921	836.91	835.71	789.888	801.867	951.275	819.529	853.095	71.0729	62.1377	0.0893365	0.0716628	0.0594839	0.515173	0.886044	0.390755	0.675218
Q61735-2#Q61735	Q61735-2;Q61735	sp|Q61735-2|CD47_MOUSE;sp|Q61735|CD47_MOUSE	>sp|Q61735-2|CD47_MOUSE Isoform of Q61735, Isoform 2 of Leukocyte surface antigen CD47 OS=Mus musculus OX=10090 GN=Cd47;>sp|Q61735|CD47_MOUSE Leukocyte surface antigen CD47 OS=Mus musculus OX=10090 GN=Cd47 PE=1 SV=2	CD47	CD47	6	2388.54	2238.89	2322.82	2483.16	2783.09	2417.9	2630.63	2773.84	2623.02	2568.79	2217.23	2863.7	2439.07	2612.87	188.085	222.586	0.0748427	0.0887464	0.0981396	0.792548	1.44744	0.170083	0.505668
Q61081	Q61081	sp|Q61081|CDC37_MOUSE	>sp|Q61081|CDC37_MOUSE Hsp90 co-chaperone Cdc37 OS=Mus musculus OX=10090 GN=Cdc37 PE=1 SV=1	CDC37	CDC37	4	954.673	1031.06	954.344	950.474	1022.67	976.951	912.626	980.748	903.336	918.853	972.536	1024.09	981.695	952.032	36.3073	47.8803	0.0366799	0.0499432	-0.0449573	-0.695353	-0.961102	0.35302	0.643379
P60766	P60766	sp|P60766|CDC42_MOUSE	>sp|P60766|CDC42_MOUSE Cell division control protein 42 homolog OS=Mus musculus OX=10090 GN=Cdc42 PE=1 SV=2	CDC42	CDC42	9	5215.58	5764.84	4742.19	4864.51	4462.96	5039.53	4635.04	5074.04	4887.33	4868.12	5265.99	4131.32	5014.93	4810.31	448.312	394.517	0.0880014	0.0849059	-0.0596345	-0.485876	-0.846291	0.411809	0.69271
Q7TT50	Q7TT50	sp|Q7TT50|MRCKB_MOUSE	>sp|Q7TT50|MRCKB_MOUSE Serine/threonine-protein kinase MRCK beta OS=Mus musculus OX=10090 GN=Cdc42bpb PE=1 SV=2	CDC42BPB	CDC42BPB	3	282.207	277.703	256.137	230.036	270.572	254.977	255.362	243.644	273.824	249.504	252.575	227.172	261.939	250.347	19.1507	15.2579	0.0750511	0.0611745	-0.064222	-0.643097	-1.07439	0.301055	0.596705
P70408;H3BKV8	P70408;H3BKV8	sp|P70408|CAD10_MOUSE;tr|H3BKV8|H3BKV8_MOUSE	>sp|P70408|CAD10_MOUSE Cadherin-10 OS=Mus musculus OX=10090 GN=Cdh10 PE=1 SV=3;>tr|H3BKV8|H3BKV8_MOUSE Isoform of P70408, Cadherin-10 OS=Mus musculus OX=10090 GN=Cdh10 PE=1 SV=1	CDH10	CDH10	2	133.605	102.435	109.102	81.4696	119.537	112.43	126.902	102.974	128.266	103.783	110.846	107.11	109.763	113.314	17.4684	11.4064	0.168146	0.0988472	0.0561995	0.294413	0.544155	0.595008	0.812671
D3YYT0;P15116	D3YYT0;P15116	tr|D3YYT0|D3YYT0_MOUSE;sp|P15116|CADH2_MOUSE	>tr|D3YYT0|D3YYT0_MOUSE Isoform of P15116, Cadherin-2 OS=Mus musculus OX=10090 GN=Cdh2 PE=1 SV=1;>sp|P15116|CADH2_MOUSE Cadherin-2 OS=Mus musculus OX=10090 GN=Cdh2 PE=1 SV=2	CDH2	CDH2	12	2939.63	2592.44	2867.75	2644.48	2744.35	2918.56	3144.34	2779.96	3117.63	2947.33	2799.01	3031.19	2784.54	2969.91	146.337	156.077	0.0529349	0.0528799	0.0929846	1.06331	1.81361	0.0915113	0.411438
A0A0U1RP13;Q8VDP6;A0A0U1RNI6;A0A0U1RPV3;A0A0U1RQ57	A0A0U1RP13;Q8VDP6;A0A0U1RNI6;A0A0U1RPV3;A0A0U1RQ57	tr|A0A0U1RP13|A0A0U1RP13_MOUSE;sp|Q8VDP6|CDIPT_MOUSE;tr|A0A0U1RNI6|A0A0U1RNI6_MOUSE;tr|A0A0U1RPV3|A0A0U1RPV3_MOUSE;tr|A0A0U1RQ57|A0A0U1RQ57_MOUSE	>tr|A0A0U1RP13|A0A0U1RP13_MOUSE Isoform of Q8VDP6, CDP-diacylglycerol--inositol 3-phosphatidyltransferase OS=Mus musculus OX=10090 GN=Cdipt PE=1 SV=1;>sp|Q8VDP6|CDIPT_MOUSE CDP-diacylglycerol--inositol 3-phosphatidyltransferase OS=Mus musculus OX=10090 GN=Cdipt PE=1 SV=1;>tr|A0A0U1RNI6|A0A0U1RNI6_MOUSE Isoform of Q8VDP6, CDP-diacylglycerol--inositol 3-phosphatidyltransferase OS=Mus musculus OX=10…	CDIPT	CDIPT	2	948.896	986.736	939.18	1041.6	1113.21	1043.71	1028.44	1077.36	1029.27	1090.61	1079.75	1081.64	1012.22	1064.51	66.4041	27.9808	0.0652075	0.0264941	0.0748079	0.949733	1.50629	0.154512	0.490929
P49615;A0A0G2JDL3	P49615;A0A0G2JDL3	sp|P49615|CDK5_MOUSE;tr|A0A0G2JDL3|A0A0G2JDL3_MOUSE	>sp|P49615|CDK5_MOUSE Cyclin-dependent-like kinase 5 OS=Mus musculus OX=10090 GN=Cdk5 PE=1 SV=1;>tr|A0A0G2JDL3|A0A0G2JDL3_MOUSE Isoform of P49615, Cyclin-dependent-like kinase 5 OS=Mus musculus OX=10090 GN=Cdk5 PE=1 SV=1	CDK5	CDK5	4	834.095	935.626	873.947	923.864	843.604	876.241	768.096	814.133	786.587	835.654	987.476	835.458	881.229	837.901	41.2116	78.0444	0.0465913	0.0888473	-0.0763144	-0.725041	-1.24727	0.233026	0.551641
Q99L43;A2AMQ5;F6S4G2	Q99L43;A2AMQ5;F6S4G2	sp|Q99L43|CDS2_MOUSE;tr|A2AMQ5|A2AMQ5_MOUSE;tr|F6S4G2|F6S4G2_MOUSE	>sp|Q99L43|CDS2_MOUSE Phosphatidate cytidylyltransferase 2 OS=Mus musculus OX=10090 GN=Cds2 PE=1 SV=1;>tr|A2AMQ5|A2AMQ5_MOUSE Isoform of Q99L43, Phosphatidate cytidylyltransferase OS=Mus musculus OX=10090 GN=Cds2 PE=1 SV=1;>tr|F6S4G2|F6S4G2_MOUSE Isoform of Q99L43, Phosphatidate cytidylyltransferase (Fragment) OS=Mus musculus OX=10090 GN=Cds2 PE=1 SV=1	CDS2	CDS2	3	585.945	546.591	594.525	618.293	577.327	597.2	584.585	584.759	578.961	579.52	522.308	560.058	586.647	568.365	23.9446	24.3263	0.0412795	0.0440072	-0.0458001	-0.722966	-0.990461	0.338978	0.631472
P18760;F8WGL3	P18760;F8WGL3	sp|P18760|COF1_MOUSE;tr|F8WGL3|F8WGL3_MOUSE	>sp|P18760|COF1_MOUSE Cofilin-1 OS=Mus musculus OX=10090 GN=Cfl1 PE=1 SV=3;>tr|F8WGL3|F8WGL3_MOUSE Isoform of P18760, Cofilin-1 OS=Mus musculus OX=10090 GN=Cfl1 PE=1 SV=1	CFL1	CFL1	7	18632.6	21172.6	16608.9	18423.6	19740.1	19633.6	18092.5	17670.6	17239	17668.6	19545.4	16718.6	19035.3	17822.4	1539.25	964.084	0.082204	0.0531	-0.0926856	-0.868907	-1.53987	0.146176	0.481617
P45591	P45591	sp|P45591|COF2_MOUSE	>sp|P45591|COF2_MOUSE Cofilin-2 OS=Mus musculus OX=10090 GN=Cfl2 PE=1 SV=1	CFL2	CFL2	4	1039.4	1234.53	1120.29	1132.9	1294.11	1216.93	933.246	1134.08	975.827	1027.51	1120.71	1220.95	1173.03	1068.72	92.3227	108.47	0.0795293	0.101841	-0.136783	-0.947752	-1.86162	0.0840643	0.399091
Q9CRB9	Q9CRB9	sp|Q9CRB9|MIC19_MOUSE	>sp|Q9CRB9|MIC19_MOUSE MICOS complex subunit Mic19 OS=Mus musculus OX=10090 GN=Chchd3 PE=1 SV=1	CHCHD3	CHCHD3	2	126.637	116.782	104.992	118.264	124.099	122.112	153.871	130.695	120.82	138.376	131.234	137.132	118.814	135.355	7.68749	11.0009	0.0668644	0.0803044	0.186765	1.32678	2.96828	0.0102925	0.264497	Known mitochondrial
Q91VN4;E9Q4M4	Q91VN4;E9Q4M4	sp|Q91VN4|MIC25_MOUSE;tr|E9Q4M4|E9Q4M4_MOUSE	>sp|Q91VN4|MIC25_MOUSE MICOS complex subunit Mic25 OS=Mus musculus OX=10090 GN=Chchd6 PE=1 SV=2;>tr|E9Q4M4|E9Q4M4_MOUSE Isoform of Q91VN4, MICOS complex subunit OS=Mus musculus OX=10090 GN=Chchd6 PE=1 SV=1	CHCHD6	CHCHD6	3	332.967	373.262	307.197	265.418	496.448	489.598	322.912	335.454	349.123	413.319	504.761	338.603	377.482	377.362	96.1462	70.063	0.257392	0.173221	0.019534	0.0655654	0.124157	0.902979	0.960061	Known mitochondrial
P70232-2	P70232-2	sp|P70232-2|NCHL1_MOUSE	>sp|P70232-2|NCHL1_MOUSE Isoform of P70232, Isoform 2 of Neural cell adhesion molecule L1-like protein OS=Mus musculus OX=10090 GN=Chl1	CHL1	CHL1	4	301.729	253.773	225.899	229.978	281.088	248.388	285.166	298.22	306.299	269.233	271.774	267.99	256.809	283.114	29.5388	16.2477	0.113364	0.0568807	0.146497	1.01117	2.02338	0.0628244	0.36496
B0R091;P61022	B0R091;P61022	tr|B0R091|B0R091_MOUSE;sp|P61022|CHP1_MOUSE	>tr|B0R091|B0R091_MOUSE Isoform of P61022, Calcineurin B homologous protein 1 OS=Mus musculus OX=10090 GN=Chp1 PE=1 SV=1;>sp|P61022|CHP1_MOUSE Calcineurin B homologous protein 1 OS=Mus musculus OX=10090 GN=Chp1 PE=1 SV=2	CHP1	CHP1	3	418.77	356.783	408.553	359.95	390.891	449.143	405.003	378.869	404.754	407.154	407.145	419.659	397.348	403.764	35.6455	13.4006	0.089748	0.0337576	0.0272579	0.289421	0.459092	0.653307	0.842725
P12657	P12657	sp|P12657|ACM1_MOUSE	>sp|P12657|ACM1_MOUSE Muscarinic acetylcholine receptor M1 OS=Mus musculus OX=10090 GN=Chrm1 PE=1 SV=2	CHRM1	CHRM1	2	151.708	126.15	111.753	116.724	160.498	161.447	176.711	138.346	168.261	151.904	141.103	153.86	138.047	155.031	22.4756	15.0238	0.16623	0.096188	0.178072	0.857257	1.74774	0.102686	0.423555
Q91WS0	Q91WS0	sp|Q91WS0|CISD1_MOUSE	>sp|Q91WS0|CISD1_MOUSE CDGSH iron-sulfur domain-containing protein 1 OS=Mus musculus OX=10090 GN=Cisd1 PE=1 SV=1	CISD1	CISD1	6	8646.82	9547.12	9426.46	8686.25	10019.6	10131	8765.5	8661.7	8902.33	9270.09	10107.5	9875.7	9409.54	9263.81	635.104	604.612	0.0681063	0.0646092	-0.0222746	-0.24225	-0.380175	0.709596	0.876742	Known mitochondrial
Z4YL78;A0A0R4J0K2;K3W4R5;A2AGT5-2;A2AGT5-3;A2AGT5	Z4YL78;A0A0R4J0K2;K3W4R5;A2AGT5-2;A2AGT5-3;A2AGT5	tr|Z4YL78|Z4YL78_MOUSE;tr|A0A0R4J0K2|A0A0R4J0K2_MOUSE;tr|K3W4R5|K3W4R5_MOUSE;sp|A2AGT5-2|CKAP5_MOUSE;sp|A2AGT5-3|CKAP5_MOUSE;sp|A2AGT5|CKAP5_MOUSE	>tr|Z4YL78|Z4YL78_MOUSE Isoform of A2AGT5, Cytoskeleton-associated protein 5 OS=Mus musculus OX=10090 GN=Ckap5 PE=1 SV=1;>tr|A0A0R4J0K2|A0A0R4J0K2_MOUSE Isoform of A2AGT5, Cytoskeleton-associated protein 5 OS=Mus musculus OX=10090 GN=Ckap5 PE=1 SV=1;>tr|K3W4R5|K3W4R5_MOUSE Isoform of A2AGT5, Cytoskeleton-associated protein 5 OS=Mus musculus OX=10090 GN=Ckap5 PE=1 SV=1;>sp|A2AGT5-2|CKAP5_MOUSE Iso…	CKAP5	CKAP5	10	802.129	807.869	825.831	872.017	778.423	753.72	789.912	744.444	793.135	785.336	744.844	768.049	806.665	770.953	40.6473	22.1412	0.0500835	0.0288547	-0.064312	-0.982406	-1.41594	0.178939	0.512131
Q04447	Q04447	sp|Q04447|KCRB_MOUSE	>sp|Q04447|KCRB_MOUSE Creatine kinase B-type OS=Mus musculus OX=10090 GN=Ckb PE=1 SV=1	CKB	CKB	16	73230.4	76626.2	74824.2	74504.6	76800.7	81630	66177.4	68258.7	60937.7	72555.4	81958.2	67618.9	76269.3	69584.4	2952.41	7126.44	0.0380896	0.0999945	-0.137541	-1.08928	-2.15145	0.0496319	0.353427
P30275;A2ARP5	P30275;A2ARP5	sp|P30275|KCRU_MOUSE;tr|A2ARP5|A2ARP5_MOUSE	>sp|P30275|KCRU_MOUSE Creatine kinase U-type, mitochondrial OS=Mus musculus OX=10090 GN=Ckmt1 PE=1 SV=1;>tr|A2ARP5|A2ARP5_MOUSE Isoform of P30275, Creatine kinase U-type, mitochondrial (Fragment) OS=Mus musculus OX=10090 GN=Ckmt1 PE=1 SV=1	CKMT1	CKMT1	16	25041.5	25554.2	26767.1	24544	31299.4	28945.2	26919.2	26351	26344	28307.1	30965.1	27511	27025.3	27732.9	2618.27	1750.82	0.0945439	0.0613135	0.0404344	0.362894	0.609475	0.552101	0.775214	Known mitochondrial
E9Q8N5;Q08EB6;Q08EB5;Q8BRT1;F7DCH5#E9Q6L0;J3QP81;A0A087WS18;A0A087WQF1;A0A087WQ95;A0A087WNW8;A0A087WRK0;A0A087WP42;E9QNY9;A0A087WRE8;E9QKH0;A0A087WQ31;Q80TV8-2;Q80TV8;A0A0A6YXZ1	E9Q8N5;Q08EB6;Q08EB5;Q8BRT1;F7DCH5;E9Q6L0;J3QP81;A0A087WS18;A0A087WQF1;A0A087WQ95;A0A087WNW8;A0A087WRK0;A0A087WP42;E9QNY9;A0A087WRE8;E9QKH0;A0A087WQ31;Q80TV8-2;Q80TV8;A0A0A6YXZ1	tr|E9Q8N5|E9Q8N5_MOUSE;tr|Q08EB6|Q08EB6_MOUSE;tr|Q08EB5|Q08EB5_MOUSE;sp|Q8BRT1|CLAP2_MOUSE;tr|F7DCH5|F7DCH5_MOUSE;tr|E9Q6L0|E9Q6L0_MOUSE;tr|J3QP81|J3QP81_MOUSE;tr|A0A087WS18|A0A087WS18_MOUSE;tr|A0A087WQF1|A0A087WQF1_MOUSE;tr|A0A087WQ95|A0A087WQ95_MOUSE;tr|A0A087WNW8|A0A087WNW8_MOUSE;tr|A0A087WRK0|A0A087WRK0_MOUSE;tr|A0A087WP42|A0A087WP42_MOUSE;tr|E9QNY9|E9QNY9_MOUSE;tr|A0A087WRE8|A0A087WRE8_MOUSE…	>tr|E9Q8N5|E9Q8N5_MOUSE Isoform of Q8BRT1, CLIP-associating protein 2 OS=Mus musculus OX=10090 GN=Clasp2 PE=1 SV=1;>tr|Q08EB6|Q08EB6_MOUSE Isoform of Q8BRT1, CLIP-associating protein 2 OS=Mus musculus OX=10090 GN=Clasp2 PE=1 SV=1;>tr|Q08EB5|Q08EB5_MOUSE Isoform of Q8BRT1, CLIP-associating protein 2 OS=Mus musculus OX=10090 GN=Clasp2 PE=1 SV=1;>sp|Q8BRT1|CLAP2_MOUSE CLIP-associating protein 2 OS=M…	CLASP1;CLASP2	CLASP1;CLASP2	3	280.286	293.509	267.536	246.131	279.404	278.301	282.442	279.919	278.433	259.452	273.071	256.053	274.195	271.562	16.0377	11.1793	0.0599554	0.0416186	-0.0128312	-0.180081	-0.253577	0.803557	0.91567
E9Q8N5;Q08EB6;Q08EB5;Q8BRT1;F7DCH5	E9Q8N5;Q08EB6;Q08EB5;Q8BRT1;F7DCH5	tr|E9Q8N5|E9Q8N5_MOUSE;tr|Q08EB6|Q08EB6_MOUSE;tr|Q08EB5|Q08EB5_MOUSE;sp|Q8BRT1|CLAP2_MOUSE;tr|F7DCH5|F7DCH5_MOUSE	>tr|E9Q8N5|E9Q8N5_MOUSE Isoform of Q8BRT1, CLIP-associating protein 2 OS=Mus musculus OX=10090 GN=Clasp2 PE=1 SV=1;>tr|Q08EB6|Q08EB6_MOUSE Isoform of Q8BRT1, CLIP-associating protein 2 OS=Mus musculus OX=10090 GN=Clasp2 PE=1 SV=1;>tr|Q08EB5|Q08EB5_MOUSE Isoform of Q8BRT1, CLIP-associating protein 2 OS=Mus musculus OX=10090 GN=Clasp2 PE=1 SV=1;>sp|Q8BRT1|CLAP2_MOUSE CLIP-associating protein 2 OS=M…	CLASP2	CLASP2	10	712.211	848.077	750.806	794.843	737.863	788.093	670.112	724.71	723.401	735.269	794.384	814.647	771.982	743.754	48.4926	52.6521	0.0623686	0.0708639	-0.054407	-0.566639	-0.925292	0.370694	0.661258
Q9Z0H8;Q9Z0H8-2	Q9Z0H8;Q9Z0H8-2	sp|Q9Z0H8|CLIP2_MOUSE;sp|Q9Z0H8-2|CLIP2_MOUSE	>sp|Q9Z0H8|CLIP2_MOUSE CAP-Gly domain-containing linker protein 2 OS=Mus musculus OX=10090 GN=Clip2 PE=1 SV=2;>sp|Q9Z0H8-2|CLIP2_MOUSE Isoform of Q9Z0H8, Isoform 2 of CAP-Gly domain-containing linker protein 2 OS=Mus musculus OX=10090 GN=Clip2	CLIP2	CLIP2	5	269.788	290.485	286.165	323.554	251.72	280.62	244.742	244.237	275.637	249.11	260.598	237.73	283.722	252.009	23.9426	13.8389	0.0835908	0.0539276	-0.168556	-1.2896	-2.77015	0.0151876	0.264497
O88696	O88696	sp|O88696|CLPP_MOUSE	>sp|O88696|CLPP_MOUSE ATP-dependent Clp protease proteolytic subunit, mitochondrial OS=Mus musculus OX=10090 GN=Clpp PE=1 SV=1	CLPP	CLPP	2	242.089	330.16	295.654	257.301	341.419	292.913	227.392	262.116	269.241	251.973	284.492	275.583	293.256	261.8	38.9826	20.2032	0.135355	0.079633	-0.156608	-0.906512	-1.82418	0.0898233	0.410136	Known mitochondrial
B1AWE0;Q6PFA2	B1AWE0;Q6PFA2	tr|B1AWE0|B1AWE0_MOUSE;tr|Q6PFA2|Q6PFA2_MOUSE	>tr|B1AWE0|B1AWE0_MOUSE Isoform of O08585, Clathrin light chain OS=Mus musculus OX=10090 GN=Clta PE=1 SV=1;>tr|Q6PFA2|Q6PFA2_MOUSE Isoform of O08585, Clathrin light chain OS=Mus musculus OX=10090 GN=Clta PE=1 SV=1	CLTA	CLTA	2	1536.81	1462.33	1640.72	1848.6	1457.78	1425.4	1497.9	1589.53	1301.72	1339.19	1360.86	1770.45	1561.94	1476.61	160.266	180.23	0.0986728	0.119125	-0.0836922	-0.535695	-0.986622	0.340792	0.632931
Q5SXR6;Q68FD5	Q5SXR6;Q68FD5	tr|Q5SXR6|Q5SXR6_MOUSE;sp|Q68FD5|CLH1_MOUSE	>tr|Q5SXR6|Q5SXR6_MOUSE Isoform of Q68FD5, Clathrin heavy chain OS=Mus musculus OX=10090 GN=Cltc PE=1 SV=1;>sp|Q68FD5|CLH1_MOUSE Clathrin heavy chain 1 OS=Mus musculus OX=10090 GN=Cltc PE=1 SV=3	CLTC	CLTC	85	159333	159025	141556	129721	139643	141703	132198	138594	138981	135534	147931	131871	145164	137518	11720.7	5930.36	0.0805267	0.0424985	-0.0752607	-0.777619	-1.30994	0.21158	0.533098
Q06890;E9Q9B8;E9PUU2;E9PXG5;E9Q8Y5	Q06890;E9Q9B8;E9PUU2;E9PXG5;E9Q8Y5	sp|Q06890|CLUS_MOUSE;tr|E9Q9B8|E9Q9B8_MOUSE;tr|E9PUU2|E9PUU2_MOUSE;tr|E9PXG5|E9PXG5_MOUSE;tr|E9Q8Y5|E9Q8Y5_MOUSE	>sp|Q06890|CLUS_MOUSE Clusterin OS=Mus musculus OX=10090 GN=Clu PE=1 SV=1;>tr|E9Q9B8|E9Q9B8_MOUSE Isoform of Q06890, Clusterin (Fragment) OS=Mus musculus OX=10090 GN=Clu PE=1 SV=1;>tr|E9PUU2|E9PUU2_MOUSE Isoform of Q06890, Clusterin (Fragment) OS=Mus musculus OX=10090 GN=Clu PE=1 SV=1;>tr|E9PXG5|E9PXG5_MOUSE Isoform of Q06890, Clusterin (Fragment) OS=Mus musculus OX=10090 GN=Clu PE=1 SV=1;>tr|E9Q…	CLU	CLU	2	619.795	486.219	584.064	538.794	551.695	511.206	613.053	577.758	601.212	603.394	494.754	610.587	548.629	583.46	48.4185	45.2225	0.0881061	0.0823453	0.089555	0.710295	1.28418	0.220194	0.540134
Q8R4N0	Q8R4N0	sp|Q8R4N0|CLYBL_MOUSE	>sp|Q8R4N0|CLYBL_MOUSE Citramalyl-CoA lyase, mitochondrial OS=Mus musculus OX=10090 GN=Clybl PE=1 SV=2	CLYBL	CLYBL	2	88.3164	116.607	94.3929	93.5965	137.028	99.4623	90.4344	110.984	116.213	105.149	104.837	114.017	104.9	106.939	18.504	9.30054	0.167469	0.0908694	0.0402539	0.217066	0.397904	0.696781	0.869008	Known mitochondrial
A0A0R4J093;Q9DBP5	A0A0R4J093;Q9DBP5	tr|A0A0R4J093|A0A0R4J093_MOUSE;sp|Q9DBP5|KCY_MOUSE	>tr|A0A0R4J093|A0A0R4J093_MOUSE Isoform of Q9DBP5, UMP-CMP kinase OS=Mus musculus OX=10090 GN=Cmpk1 PE=1 SV=1;>sp|Q9DBP5|KCY_MOUSE UMP-CMP kinase OS=Mus musculus OX=10090 GN=Cmpk1 PE=1 SV=1	CMPK1	CMPK1	5	1688.25	1748.16	1749.36	1553.27	1577.62	1625.3	1220.76	1644.56	1434.67	1581.91	1872.61	1629.45	1656.99	1563.99	84.7149	219.489	0.0512476	0.145795	-0.0941123	-0.59766	-1.11187	0.285168	0.585589
Q45TP8;Q9D6G9-2;Q9D6G9	Q45TP8;Q9D6G9-2;Q9D6G9	tr|Q45TP8|Q45TP8_MOUSE;sp|Q9D6G9-2|CKLF5_MOUSE;sp|Q9D6G9|CKLF5_MOUSE	>tr|Q45TP8|Q45TP8_MOUSE Isoform of Q9D6G9, CKLF-like MARVEL transmembrane domain-containing protein 5 OS=Mus musculus OX=10090 GN=Cmtm5 PE=1 SV=1;>sp|Q9D6G9-2|CKLF5_MOUSE Isoform of Q9D6G9, Isoform 2 of CKLF-like MARVEL transmembrane domain-containing protein 5 OS=Mus musculus OX=10090 GN=Cmtm5;>sp|Q9D6G9|CKLF5_MOUSE CKLF-like MARVEL transmembrane domain-containing protein 5 OS=Mus musculus OX=10…	CMTM5	CMTM5	2	225.219	216.054	214.701	221.831	275.602	272.579	256.043	270.264	225.712	191.846	255.302	245.094	237.665	240.71	28.4895	28.1186	0.116655	0.124095	0.0178252	0.107819	0.193848	0.849116	0.941572
Q9D1A2	Q9D1A2	sp|Q9D1A2|CNDP2_MOUSE	>sp|Q9D1A2|CNDP2_MOUSE Cytosolic non-specific dipeptidase OS=Mus musculus OX=10090 GN=Cndp2 PE=1 SV=1	CNDP2	CNDP2	7	1153.49	1404.17	1243.69	1302.55	1288.42	1291.34	1153.32	1167.88	993.626	1177.63	1245.76	1166.6	1280.61	1150.8	81.7903	83.6518	0.0643281	0.0759488	-0.15508	-1.22958	-2.54745	0.0234168	0.278501
Q80YA9-2;Q80YA9;A2AI78	Q80YA9-2;Q80YA9;A2AI78	sp|Q80YA9-2|CNKR2_MOUSE;sp|Q80YA9|CNKR2_MOUSE;tr|A2AI78|A2AI78_MOUSE	>sp|Q80YA9-2|CNKR2_MOUSE Isoform of Q80YA9, Isoform 2 of Connector enhancer of kinase suppressor of ras 2 OS=Mus musculus OX=10090 GN=Cnksr2;>sp|Q80YA9|CNKR2_MOUSE Connector enhancer of kinase suppressor of ras 2 OS=Mus musculus OX=10090 GN=Cnksr2 PE=1 SV=1;>tr|A2AI78|A2AI78_MOUSE Isoform of Q80YA9, Connector enhancer of kinase suppressor of ras 2 OS=Mus musculus OX=10090 GN=Cnksr2 PE=1 SV=1	CNKSR2	CNKSR2	8	1237.71	1754.83	1316.73	1722.7	1330.34	1686.83	1539.12	1689.43	1527.66	1616.2	1486.39	1467.42	1508.19	1554.37	236.73	83.8959	0.159586	0.0532673	0.056819	0.343546	0.625532	0.541817	0.77246
P16330;P16330-2	P16330;P16330-2	sp|P16330|CN37_MOUSE;sp|P16330-2|CN37_MOUSE	>sp|P16330|CN37_MOUSE 2',3'-cyclic-nucleotide 3'-phosphodiesterase OS=Mus musculus OX=10090 GN=Cnp PE=1 SV=3;>sp|P16330-2|CN37_MOUSE Isoform of P16330, Isoform CNPI of 2',3'-cyclic-nucleotide 3'-phosphodiesterase OS=Mus musculus OX=10090 GN=Cnp	CNP	CNP	16	11555.5	6275.79	7566.89	9798.57	6153.06	10258.2	6916.25	10386.1	5572.57	9840.23	9963.26	7484.35	8601.33	8360.46	2252.91	1974.21	0.272432	0.254326	-0.0347473	-0.0973657	-0.1859	0.855225	0.941572
P12960	P12960	sp|P12960|CNTN1_MOUSE	>sp|P12960|CNTN1_MOUSE Contactin-1 OS=Mus musculus OX=10090 GN=Cntn1 PE=1 SV=1	CNTN1	CNTN1	27	32635.3	26445.9	27123.7	27472.6	30834.8	29809.4	31505.7	32789.8	36249.9	32719.4	29687.2	30611	29053.6	32260.5	2432.96	2294.27	0.0830442	0.0697385	0.152254	1.15376	2.35813	0.0336571	0.304615
Q61330	Q61330	sp|Q61330|CNTN2_MOUSE	>sp|Q61330|CNTN2_MOUSE Contactin-2 OS=Mus musculus OX=10090 GN=Cntn2 PE=1 SV=2	CNTN2	CNTN2	2	189.452	161.725	162.493	162.43	181.381	183.309	180.284	187.661	201.148	197.332	174.04	169.443	173.465	184.985	12.6107	12.683	0.072597	0.0685763	0.0931037	0.857969	1.52593	0.149589	0.486507
O54991	O54991	sp|O54991|CNTP1_MOUSE	>sp|O54991|CNTP1_MOUSE Contactin-associated protein 1 OS=Mus musculus OX=10090 GN=Cntnap1 PE=1 SV=2	CNTNAP1	CNTNAP1	19	8194.96	6540.71	7074.4	7496.91	6367.87	6871.34	8040	7780.77	7963.41	7580.65	6627.89	7197.94	7091.03	7531.78	671.974	536.181	0.0929858	0.0733647	0.0890768	0.718094	1.2946	0.216676	0.538186
E9QNF7;Q9CPW0	E9QNF7;Q9CPW0	tr|E9QNF7|E9QNF7_MOUSE;sp|Q9CPW0|CNTP2_MOUSE	>tr|E9QNF7|E9QNF7_MOUSE Isoform of Q9CPW0, Contactin-associated protein-like 2 OS=Mus musculus OX=10090 GN=Cntnap2 PE=1 SV=1;>sp|Q9CPW0|CNTP2_MOUSE Contactin-associated protein-like 2 OS=Mus musculus OX=10090 GN=Cntnap2 PE=1 SV=2	CNTNAP2	CNTNAP2	4	471.858	385.332	432.208	424.185	532.603	441.771	418.371	470.205	522.098	468.318	413.922	483.424	447.993	462.723	50.019	40.9631	0.109539	0.0889465	0.0492166	0.353353	0.625142	0.542065	0.77246
Q9D2R6;E9Q6W2	Q9D2R6;E9Q6W2	sp|Q9D2R6|COA3_MOUSE;tr|E9Q6W2|E9Q6W2_MOUSE	>sp|Q9D2R6|COA3_MOUSE Cytochrome c oxidase assembly factor 3 homolog, mitochondrial OS=Mus musculus OX=10090 GN=Coa3 PE=1 SV=1;>tr|E9Q6W2|E9Q6W2_MOUSE Isoform of Q9D2R6, Cytochrome c oxidase assembly factor 3 homolog, mitochondrial OS=Mus musculus OX=10090 GN=Coa3 PE=1 SV=1	COA3	COA3	2	182.869	180.498	211.963	210.831	252.09	217.798	219.98	203.632	204.479	223.98	231.702	220.683	209.341	217.409	26.2328	11.1514	0.124013	0.0516872	0.0622149	0.463477	0.822122	0.424968	0.703939	Known mitochondrial
Q9DBL7	Q9DBL7	sp|Q9DBL7|COASY_MOUSE	>sp|Q9DBL7|COASY_MOUSE Bifunctional coenzyme A synthase OS=Mus musculus OX=10090 GN=Coasy PE=1 SV=2	COASY	COASY	2	137.787	148.904	179.975	144.268	139.221	148.011	134.389	149.875	135.675	135.086	153.96	134.069	149.694	140.509	15.5002	8.94819	0.0976851	0.0624542	-0.0877865	-0.722338	-1.29618	0.216146	0.538186
Q8BIG7;H3BJ37	Q8BIG7;H3BJ37	sp|Q8BIG7|CMTD1_MOUSE;tr|H3BJ37|H3BJ37_MOUSE	>sp|Q8BIG7|CMTD1_MOUSE Catechol O-methyltransferase domain-containing protein 1 OS=Mus musculus OX=10090 GN=Comtd1 PE=1 SV=1;>tr|H3BJ37|H3BJ37_MOUSE Isoform of Q8BIG7, Catechol O-methyltransferase domain-containing protein 1 OS=Mus musculus OX=10090 GN=Comtd1 PE=1 SV=1	COMTD1	COMTD1	2	352.03	429.314	393.711	345.86	434.237	456.104	372.987	399.665	397.679	417.151	446.689	395.616	401.876	404.965	45.6724	24.8215	0.115878	0.0605462	0.0167606	0.131856	0.226151	0.824396	0.926134	Known mitochondrial
P61202;P61202-2;A2AQE4	P61202;P61202-2;A2AQE4	sp|P61202|CSN2_MOUSE;sp|P61202-2|CSN2_MOUSE;tr|A2AQE4|A2AQE4_MOUSE	>sp|P61202|CSN2_MOUSE COP9 signalosome complex subunit 2 OS=Mus musculus OX=10090 GN=Cops2 PE=1 SV=1;>sp|P61202-2|CSN2_MOUSE Isoform of P61202, Isoform 2 of COP9 signalosome complex subunit 2 OS=Mus musculus OX=10090 GN=Cops2;>tr|A2AQE4|A2AQE4_MOUSE Isoform of P61202, COP9 signalosome complex subunit 2 OS=Mus musculus OX=10090 GN=Cops2 PE=1 SV=1	COPS2	COPS2	3	464.059	543.913	405.082	440.278	438.29	420.669	380.787	442.837	401.03	434.266	485.175	361.337	452.049	417.572	49.197	45.3351	0.10386	0.10841	-0.114831	-0.729165	-1.3872	0.187353	0.520876
O88543	O88543	sp|O88543|CSN3_MOUSE	>sp|O88543|CSN3_MOUSE COP9 signalosome complex subunit 3 OS=Mus musculus OX=10090 GN=Cops3 PE=1 SV=3	COPS3	COPS3	2	482.029	511.137	621.731	524.795	508.598	505.883	572.493	521.202	515.038	458.548	487.015	768.057	525.695	553.726	49.0451	111.672	0.0884494	0.18474	0.058305	0.291345	0.541174	0.597006	0.814024
O88544;F6QTS1;D3YV99	O88544;F6QTS1;D3YV99	sp|O88544|CSN4_MOUSE;tr|F6QTS1|F6QTS1_MOUSE;tr|D3YV99|D3YV99_MOUSE	>sp|O88544|CSN4_MOUSE COP9 signalosome complex subunit 4 OS=Mus musculus OX=10090 GN=Cops4 PE=1 SV=1;>tr|F6QTS1|F6QTS1_MOUSE Isoform of O88544, COP9 signalosome complex subunit 4 (Fragment) OS=Mus musculus OX=10090 GN=Cops4 PE=1 SV=1;>tr|D3YV99|D3YV99_MOUSE Isoform of O88544, COP9 signalosome complex subunit 4 (Fragment) OS=Mus musculus OX=10090 GN=Cops4 PE=1 SV=1	COPS4	COPS4	6	745.602	857.174	753.535	762.677	812.935	835.434	742.258	782.012	697.009	772.574	801.799	822.981	794.56	769.772	46.9581	44.8687	0.0588935	0.0593192	-0.0457243	-0.540025	-0.838129	0.416223	0.694754
O35864;A0A087WQA8	O35864;A0A087WQA8	sp|O35864|CSN5_MOUSE;tr|A0A087WQA8|A0A087WQA8_MOUSE	>sp|O35864|CSN5_MOUSE COP9 signalosome complex subunit 5 OS=Mus musculus OX=10090 GN=Cops5 PE=1 SV=3;>tr|A0A087WQA8|A0A087WQA8_MOUSE Isoform of O35864, COP9 signalosome complex subunit 5 (Fragment) OS=Mus musculus OX=10090 GN=Cops5 PE=1 SV=1	COPS5	COPS5	4	382.624	450.456	680.488	520.283	365.041	371.847	378.503	366.705	342.267	365.15	399.522	330.186	461.79	363.722	122.553	24.8838	0.24806	0.0686562	-0.30931	-1.04844	-2.34497	0.0345089	0.305585
D3Z0F5;O88545	D3Z0F5;O88545	tr|D3Z0F5|D3Z0F5_MOUSE;sp|O88545|CSN6_MOUSE	>tr|D3Z0F5|D3Z0F5_MOUSE Isoform of O88545, COP9 signalosome complex subunit 6 OS=Mus musculus OX=10090 GN=Cops6 PE=1 SV=1;>sp|O88545|CSN6_MOUSE COP9 signalosome complex subunit 6 OS=Mus musculus OX=10090 GN=Cops6 PE=1 SV=1	COPS6	COPS6	2	199.335	216.436	195.118	205.201	187.635	170.054	184.253	193.438	181.28	175.671	193.865	176.811	195.63	184.22	15.8526	7.93234	0.0828212	0.0428827	-0.083755	-0.832626	-1.43583	0.173303	0.50803
D3Z440;Q9CZ04;Q9CZ04-2;D3YVI6	D3Z440;Q9CZ04;Q9CZ04-2;D3YVI6	tr|D3Z440|D3Z440_MOUSE;sp|Q9CZ04|CSN7A_MOUSE;sp|Q9CZ04-2|CSN7A_MOUSE;tr|D3YVI6|D3YVI6_MOUSE	>tr|D3Z440|D3Z440_MOUSE Isoform of Q9CZ04, COP9 signalosome complex subunit 7a (Fragment) OS=Mus musculus OX=10090 GN=Cops7a PE=1 SV=8;>sp|Q9CZ04|CSN7A_MOUSE COP9 signalosome complex subunit 7a OS=Mus musculus OX=10090 GN=Cops7a PE=1 SV=2;>sp|Q9CZ04-2|CSN7A_MOUSE Isoform of Q9CZ04, Isoform 2 of COP9 signalosome complex subunit 7a OS=Mus musculus OX=10090 GN=Cops7a;>tr|D3YVI6|D3YVI6_MOUSE Isoform …	COPS7A	COPS7A	2	331.848	372.574	293.477	309.055	342.054	332.382	279.357	323.791	300.378	334.714	318.845	292.332	330.232	308.236	27.3467	20.9965	0.0827533	0.0686204	-0.0981481	-0.843839	-1.52946	0.148719	0.484571
O89053;G3UYK8	O89053;G3UYK8	sp|O89053|COR1A_MOUSE;tr|G3UYK8|G3UYK8_MOUSE	>sp|O89053|COR1A_MOUSE Coronin-1A OS=Mus musculus OX=10090 GN=Coro1a PE=1 SV=5;>tr|G3UYK8|G3UYK8_MOUSE Isoform of O89053, Coronin OS=Mus musculus OX=10090 GN=Coro1a PE=1 SV=1	CORO1A	CORO1A	5	4267.86	4939.61	5028.04	5361.47	4574.66	4289.68	4484.01	4498.94	4444.52	4258.88	4464.83	4889.71	4743.55	4506.82	438.635	207.031	0.092444	0.0450936	-0.0699728	-0.65802	-1.12457	0.279931	0.582165
Q9WUM3	Q9WUM3	sp|Q9WUM3|COR1B_MOUSE	>sp|Q9WUM3|COR1B_MOUSE Coronin-1B OS=Mus musculus OX=10090 GN=Coro1b PE=1 SV=1	CORO1B	CORO1B	4	863.702	959.722	1002.16	975.448	927.714	874.359	865.167	914.391	875.945	898.387	878.492	948.366	933.851	896.791	55.7924	30.7952	0.060206	0.0339899	-0.0569544	-0.775039	-1.15696	0.266901	0.573963
Q9WUM4	Q9WUM4	sp|Q9WUM4|COR1C_MOUSE	>sp|Q9WUM4|COR1C_MOUSE Coronin-1C OS=Mus musculus OX=10090 GN=Coro1c PE=1 SV=2	CORO1C	CORO1C	3	849.85	856.567	890.229	836.927	882.584	846.079	839.91	853.209	923.45	812.053	814.158	910.729	860.373	858.918	21.2789	47.8383	0.024613	0.0552266	-0.00391792	-0.0666234	-0.0846602	0.933746	0.972284
Q8BH44;G3UW48	Q8BH44;G3UW48	sp|Q8BH44|COR2B_MOUSE;tr|G3UW48|G3UW48_MOUSE	>sp|Q8BH44|COR2B_MOUSE Coronin-2B OS=Mus musculus OX=10090 GN=Coro2b PE=1 SV=2;>tr|G3UW48|G3UW48_MOUSE Isoform of Q8BH44, Coronin (Fragment) OS=Mus musculus OX=10090 GN=Coro2b PE=1 SV=1	CORO2B	CORO2B	5	1350.4	1210.7	1281.5	1263.97	1250.24	1317.42	1358.29	1235.09	1326.97	1303.29	1160.73	1202.43	1279.04	1264.47	49.5952	77.0559	0.0387377	0.0613126	-0.0178781	-0.251439	-0.354486	0.728327	0.882662
Q9CQI6	Q9CQI6	sp|Q9CQI6|COTL1_MOUSE	>sp|Q9CQI6|COTL1_MOUSE Coactosin-like protein OS=Mus musculus OX=10090 GN=Cotl1 PE=1 SV=3	COTL1	COTL1	3	1602.73	1896.91	1476.8	1629.16	1717.13	1630.16	1594.99	1915.33	1679.44	1435.48	1812.39	1405.03	1658.81	1640.44	140.045	203.051	0.0831516	0.12445	-0.0211095	-0.145047	-0.255731	0.801926	0.91567
P19783;M0QWX7	P19783;M0QWX7	sp|P19783|COX41_MOUSE;tr|M0QWX7|M0QWX7_MOUSE	>sp|P19783|COX41_MOUSE Cytochrome c oxidase subunit 4 isoform 1, mitochondrial OS=Mus musculus OX=10090 GN=Cox4i1 PE=1 SV=2;>tr|M0QWX7|M0QWX7_MOUSE Isoform of P19783, Cytochrome c oxidase subunit 4 isoform 1, mitochondrial (Fragment) OS=Mus musculus OX=10090 GN=Cox4i1 PE=1 SV=1	COX4I1	COX4I1	12	16519.4	17969.3	18595.6	18048.9	20911.3	20799.2	20541.6	19057.4	19797.3	21098.2	21071.4	20643.3	18807.3	20368.2	1729.25	797.161	0.0918787	0.0397007	0.11915	1.03259	1.95066	0.0716809	0.378714	Known mitochondrial
P12787	P12787	sp|P12787|COX5A_MOUSE	>sp|P12787|COX5A_MOUSE Cytochrome c oxidase subunit 5A, mitochondrial OS=Mus musculus OX=10090 GN=Cox5a PE=1 SV=2	COX5A	COX5A	4	1722.99	1699.87	1631.79	1881.58	1588.93	1553.92	1625.37	1906.43	1810.9	2313.78	1897.66	1526.83	1679.85	1846.83	117.807	274.561	0.06883	0.145672	0.126776	0.748062	1.44626	0.170406	0.505777	Known mitochondrial
Q9D881;P19536	Q9D881;P19536	tr|Q9D881|Q9D881_MOUSE;sp|P19536|COX5B_MOUSE	>tr|Q9D881|Q9D881_MOUSE Isoform of P19536, Cytochrome c oxidase subunit 5B, mitochondrial OS=Mus musculus OX=10090 GN=Gm11273 PE=1 SV=1;>sp|P19536|COX5B_MOUSE Cytochrome c oxidase subunit 5B, mitochondrial OS=Mus musculus OX=10090 GN=Cox5b PE=1 SV=1	COX5B;GM11273	COX5B;GM11273	4	8747.56	9909.69	12231	12387.7	10075.1	12020.2	10323.7	10198.2	11536.2	12346.2	10297.6	13198.1	10895.2	11316.7	1518.81	1258.84	0.143849	0.109524	0.0595959	0.335112	0.615957	0.547937	0.774719	Known mitochondrial
Q9DCW5;P43024	Q9DCW5;P43024	tr|Q9DCW5|Q9DCW5_MOUSE;sp|P43024|CX6A1_MOUSE	>tr|Q9DCW5|Q9DCW5_MOUSE Isoform of P43024, Cytochrome c oxidase subunit 6A, mitochondrial OS=Mus musculus OX=10090 GN=Cox6a1 PE=1 SV=1;>sp|P43024|CX6A1_MOUSE Cytochrome c oxidase subunit 6A1, mitochondrial OS=Mus musculus OX=10090 GN=Cox6a1 PE=1 SV=2	COX6A1	COX6A1	2	388.482	578.526	269.279	237.802	736.741	587.527	367.849	464.308	471.134	555.65	646.787	344.955	466.393	475.114	198.753	113.611	0.48483	0.242126	0.113217	0.223272	0.432465	0.672077	0.854491	Known mitochondrial
P56391;A0A140LIU3	P56391;A0A140LIU3	sp|P56391|CX6B1_MOUSE;tr|A0A140LIU3|A0A140LIU3_MOUSE	>sp|P56391|CX6B1_MOUSE Cytochrome c oxidase subunit 6B1 OS=Mus musculus OX=10090 GN=Cox6b1 PE=1 SV=2;>tr|A0A140LIU3|A0A140LIU3_MOUSE Isoform of P56391, Cytochrome c oxidase subunit 6B1 OS=Mus musculus OX=10090 GN=Cox6b1 PE=1 SV=1	COX6B1	COX6B1	5	4341.63	4494.6	4787.17	5173.47	4614.01	4553.49	5401.99	5127.92	4905.02	5216.49	5227.89	5027.93	4660.73	5151.21	290.517	172.847	0.0610255	0.0335975	0.145945	1.43158	2.95362	0.0105941	0.264497	Known mitochondrial
Q9CPQ1	Q9CPQ1	sp|Q9CPQ1|COX6C_MOUSE	>sp|Q9CPQ1|COX6C_MOUSE Cytochrome c oxidase subunit 6C OS=Mus musculus OX=10090 GN=Cox6c PE=1 SV=3	COX6C	COX6C	2	5842.75	6279.85	7090.98	7150.85	7315.69	6399.09	6893.06	6831.26	6742.51	7586.3	7075.5	7424.56	6679.87	7092.2	589.021	342.025	0.0896182	0.0477898	0.0897968	0.822291	1.45551	0.167872	0.501701	Known mitochondrial
P48771	P48771	sp|P48771|CX7A2_MOUSE	>sp|P48771|CX7A2_MOUSE Cytochrome c oxidase subunit 7A2, mitochondrial OS=Mus musculus OX=10090 GN=Cox7a2 PE=1 SV=2	COX7A2	COX7A2	4	1109.13	1415.24	1500.6	1171.2	3391.58	2031.91	1160.58	1680.46	1643.83	1580.45	1662.27	3002.28	1769.94	1788.31	859.286	626	0.435875	0.316	0.0685864	0.135584	0.261493	0.79757	0.914535	Known mitochondrial
Q00493	Q00493	sp|Q00493|CBPE_MOUSE	>sp|Q00493|CBPE_MOUSE Carboxypeptidase E OS=Mus musculus OX=10090 GN=Cpe PE=1 SV=2	CPE	CPE	8	2567.23	2554.36	2170.32	2153	2495.03	2525.91	2164.81	2605.22	2520.52	2479.89	2519.36	2266.73	2410.98	2426.09	194.79	171.033	0.0831387	0.072219	0.0100018	0.093407	0.15323	0.880432	0.949233
P84086#P63040	P84086;P63040	sp|P84086|CPLX2_MOUSE;sp|P63040|CPLX1_MOUSE	>sp|P84086|CPLX2_MOUSE Complexin-2 OS=Mus musculus OX=10090 GN=Cplx2 PE=1 SV=1;>sp|P63040|CPLX1_MOUSE Complexin-1 OS=Mus musculus OX=10090 GN=Cplx1 PE=1 SV=1	CPLX1;CPLX2	CPLX1;CPLX2	2	5050.25	5213.13	5652.26	7902.55	5615.97	5912.41	4912.53	5304.73	4231.73	4670.53	5573.37	6888.73	5891.1	5263.6	1034	925.033	0.161151	0.169433	-0.163594	-0.677353	-1.34618	0.199918	0.531437
P84086	P84086	sp|P84086|CPLX2_MOUSE	>sp|P84086|CPLX2_MOUSE Complexin-2 OS=Mus musculus OX=10090 GN=Cplx2 PE=1 SV=1	CPLX2	CPLX2	2	1418.89	1513.42	1563.71	2464.94	1485.17	1581.99	1405.68	1732.82	1339.95	1397.79	1588.33	1870.95	1671.35	1555.92	393.117	212.513	0.205523	0.134619	-0.0867452	-0.359617	-0.683186	0.505785	0.744346
Q8C166;B7ZCP6;E9Q806;B7ZCP4;B7ZCP7;B7ZCP5;A3KGK7	Q8C166;B7ZCP6;E9Q806;B7ZCP4;B7ZCP7;B7ZCP5;A3KGK7	sp|Q8C166|CPNE1_MOUSE;tr|B7ZCP6|B7ZCP6_MOUSE;tr|E9Q806|E9Q806_MOUSE;tr|B7ZCP4|B7ZCP4_MOUSE;tr|B7ZCP7|B7ZCP7_MOUSE;tr|B7ZCP5|B7ZCP5_MOUSE;tr|A3KGK7|A3KGK7_MOUSE	>sp|Q8C166|CPNE1_MOUSE Copine-1 OS=Mus musculus OX=10090 GN=Cpne1 PE=1 SV=1;>tr|B7ZCP6|B7ZCP6_MOUSE Isoform of Q8C166, Copine-1 (Fragment) OS=Mus musculus OX=10090 GN=Cpne1 PE=1 SV=2;>tr|E9Q806|E9Q806_MOUSE Isoform of Q8C166, Copine-1 OS=Mus musculus OX=10090 GN=Cpne1 PE=1 SV=1;>tr|B7ZCP4|B7ZCP4_MOUSE Isoform of Q8C166, Copine-1 OS=Mus musculus OX=10090 GN=Cpne1 PE=1 SV=1;>tr|B7ZCP7|B7ZCP7_MOUSE …	CPNE1	CPNE1	3	644.408	626.367	519.456	453.29	599.438	571.054	555.621	584.202	656	591.76	578.698	554.149	569.002	586.738	71.7657	37.2125	0.132587	0.0616243	0.0521175	0.361251	0.643865	0.530207	0.762343
A0A0R4J1D0;P59108	A0A0R4J1D0;P59108	tr|A0A0R4J1D0|A0A0R4J1D0_MOUSE;sp|P59108|CPNE2_MOUSE	>tr|A0A0R4J1D0|A0A0R4J1D0_MOUSE Isoform of P59108, Copine-2 OS=Mus musculus OX=10090 GN=Cpne2 PE=1 SV=1;>sp|P59108|CPNE2_MOUSE Copine-2 OS=Mus musculus OX=10090 GN=Cpne2 PE=1 SV=1	CPNE2	CPNE2	3	331.865	346.827	480.548	315.795	271.887	344.549	341.373	296.252	351.481	325.973	367.568	304.322	348.578	331.161	70.2437	27.5989	0.189139	0.0839302	-0.0560351	-0.277583	-0.515575	0.614302	0.821207
Q8BLR2;Q9D6C8;A0A1L1SSY1	Q8BLR2;Q9D6C8;A0A1L1SSY1	sp|Q8BLR2|CPNE4_MOUSE;tr|Q9D6C8|Q9D6C8_MOUSE;tr|A0A1L1SSY1|A0A1L1SSY1_MOUSE	>sp|Q8BLR2|CPNE4_MOUSE Copine-4 OS=Mus musculus OX=10090 GN=Cpne4 PE=1 SV=1;>tr|Q9D6C8|Q9D6C8_MOUSE Isoform of Q8BLR2, Copine-4 OS=Mus musculus OX=10090 GN=Cpne4 PE=1 SV=1;>tr|A0A1L1SSY1|A0A1L1SSY1_MOUSE Isoform of Q8BLR2, Copine-4 (Fragment) OS=Mus musculus OX=10090 GN=Cpne4 PE=1 SV=1	CPNE4	CPNE4	9	2069.94	1890.48	1953.81	1829.45	2113.79	2021.5	2126.32	2078.12	2239	2130.7	1790.47	1970.66	1979.83	2055.88	108.698	156.392	0.0552504	0.0784398	0.0525915	0.541257	0.885128	0.391232	0.675382
Q9DC53#Q8JZW4	Q9DC53;Q8JZW4	sp|Q9DC53|CPNE8_MOUSE;sp|Q8JZW4|CPNE5_MOUSE	>sp|Q9DC53|CPNE8_MOUSE Copine-8 OS=Mus musculus OX=10090 GN=Cpne8 PE=2 SV=3;>sp|Q8JZW4|CPNE5_MOUSE Copine-5 OS=Mus musculus OX=10090 GN=Cpne5 PE=1 SV=1	CPNE5;CPNE8	CPNE5;CPNE8	2	186.596	147.583	195.775	196.243	185.265	145.983	197.01	168.778	203.283	200.585	218.729	190.536	176.241	196.487	23.2687	16.4994	0.138481	0.0862843	0.163606	0.910491	1.8458	0.0864561	0.402853
Q9Z140;Q3UYN2	Q9Z140;Q3UYN2	sp|Q9Z140|CPNE6_MOUSE;tr|Q3UYN2|Q3UYN2_MOUSE	>sp|Q9Z140|CPNE6_MOUSE Copine-6 OS=Mus musculus OX=10090 GN=Cpne6 PE=1 SV=1;>tr|Q3UYN2|Q3UYN2_MOUSE Isoform of Q9Z140, Copine-6 OS=Mus musculus OX=10090 GN=Cpne6 PE=1 SV=1	CPNE6	CPNE6	19	17674.5	15636	16653.7	15905.1	18554.8	16613.6	19123.5	17933.4	19147.4	16818.9	15158.9	18007.2	16839.6	17698.2	1099.68	1516.8	0.0645585	0.0887047	0.0696543	0.618736	1.07007	0.302926	0.598415
Q0VE82	Q0VE82	sp|Q0VE82|CPNE7_MOUSE	>sp|Q0VE82|CPNE7_MOUSE Copine-7 OS=Mus musculus OX=10090 GN=Cpne7 PE=1 SV=1	CPNE7	CPNE7	8	1101.14	1049.63	1209.66	1205.88	1182.1	1174.72	1115.04	1175.37	1198.57	1116	926.317	1257.59	1153.85	1131.48	64.3367	113.959	0.0570037	0.106356	-0.0328555	-0.277629	-0.471115	0.644911	0.839287
Q8BGD5	Q8BGD5	sp|Q8BGD5|CPT1C_MOUSE	>sp|Q8BGD5|CPT1C_MOUSE Carnitine O-palmitoyltransferase 1, brain isoform OS=Mus musculus OX=10090 GN=Cpt1c PE=1 SV=1	CPT1C	CPT1C	2	150.121	130.145	150.578	159.415	165.964	144.886	147.666	158.131	167.262	151.386	141.967	171.763	150.185	156.363	12.3613	11.5473	0.0841679	0.0737326	0.0590742	0.52297	0.894788	0.386223	0.671329	Predicted NOT mitochondrial
Q64010;Q8JZR2;Q5ND50;Q64010-2;F7D232	Q64010;Q8JZR2;Q5ND50;Q64010-2;F7D232	sp|Q64010|CRK_MOUSE;tr|Q8JZR2|Q8JZR2_MOUSE;tr|Q5ND50|Q5ND50_MOUSE;sp|Q64010-2|CRK_MOUSE;tr|F7D232|F7D232_MOUSE	>sp|Q64010|CRK_MOUSE Adapter molecule crk OS=Mus musculus OX=10090 GN=Crk PE=1 SV=1;>tr|Q8JZR2|Q8JZR2_MOUSE Isoform of Q64010, Adapter molecule crk OS=Mus musculus OX=10090 GN=Crk PE=1 SV=1;>tr|Q5ND50|Q5ND50_MOUSE Isoform of Q64010, Adapter molecule crk OS=Mus musculus OX=10090 GN=Crk PE=1 SV=2;>sp|Q64010-2|CRK_MOUSE Isoform of Q64010, Isoform Crk-I of Adapter molecule crk OS=Mus musculus OX=1009…	CRK	CRK	4	413.725	439.055	342.715	466.221	427.385	394.722	373.05	476.997	399.613	347.724	417.51	427.168	413.971	407.01	42.3965	45.0281	0.106536	0.110535	-0.0251609	-0.168342	-0.298443	0.769806	0.902108
P47941	P47941	sp|P47941|CRKL_MOUSE	>sp|P47941|CRKL_MOUSE Crk-like protein OS=Mus musculus OX=10090 GN=Crkl PE=1 SV=2	CRKL	CRKL	3	423.717	425.641	450.496	457.155	452.639	441.694	387.624	467.277	409.193	396.277	443.743	456.581	441.89	426.783	14.2616	33.4328	0.032472	0.0785869	-0.0532533	-0.611043	-0.966573	0.350373	0.640537
Q6P1J1;P97427	Q6P1J1;P97427	tr|Q6P1J1|Q6P1J1_MOUSE;sp|P97427|DPYL1_MOUSE	>tr|Q6P1J1|Q6P1J1_MOUSE Isoform of P97427, Crmp1 protein OS=Mus musculus OX=10090 GN=Crmp1 PE=1 SV=1;>sp|P97427|DPYL1_MOUSE Dihydropyrimidinase-related protein 1 OS=Mus musculus OX=10090 GN=Crmp1 PE=1 SV=1	CRMP1	CRMP1	11	11493	13475.5	11475.1	11718.4	11740.9	11410.8	10155.5	11516	10199.2	11173.1	12443.1	11286.2	11885.6	11128.9	790.53	862.028	0.0634984	0.0773046	-0.0960036	-0.877944	-1.57166	0.138643	0.473453
Q6P1J1;P97427#O08553#Q3TT92;E9PWE8;Q62188	Q6P1J1;P97427;O08553;Q3TT92;E9PWE8;Q62188	tr|Q6P1J1|Q6P1J1_MOUSE;sp|P97427|DPYL1_MOUSE;sp|O08553|DPYL2_MOUSE;tr|Q3TT92|Q3TT92_MOUSE;tr|E9PWE8|E9PWE8_MOUSE;sp|Q62188|DPYL3_MOUSE	>tr|Q6P1J1|Q6P1J1_MOUSE Isoform of P97427, Crmp1 protein OS=Mus musculus OX=10090 GN=Crmp1 PE=1 SV=1;>sp|P97427|DPYL1_MOUSE Dihydropyrimidinase-related protein 1 OS=Mus musculus OX=10090 GN=Crmp1 PE=1 SV=1;>sp|O08553|DPYL2_MOUSE Dihydropyrimidinase-related protein 2 OS=Mus musculus OX=10090 GN=Dpysl2 PE=1 SV=2;>tr|Q3TT92|Q3TT92_MOUSE Isoform of Q62188, Dihydropyrimidinase-related protein 3 OS=Mus…	CRMP1;DPYSL2;DPYSL3	CRMP1;DPYSL2;DPYSL3	2	2761.22	3563.67	2786.36	3060.94	3487.47	3034.48	2518.42	3024.1	2495.63	2712.87	3039.97	3146.24	3115.69	2822.87	341.351	284.279	0.108659	0.101919	-0.141453	-0.871604	-1.7196	0.107815	0.430341
Q8R555	Q8R555	sp|Q8R555|CRAC1_MOUSE	>sp|Q8R555|CRAC1_MOUSE Cartilage acidic protein 1 OS=Mus musculus OX=10090 GN=Crtac1 PE=2 SV=1	CRTAC1	CRTAC1	3	346.231	308.888	317.918	292.824	270.972	268.449	341.231	302.598	378.204	337.116	315.374	283.245	300.88	326.295	29.7399	33.3732	0.0982594	0.101864	0.116562	0.776012	1.47686	0.162141	0.497985
P23927;A0A1L1SRG5	P23927;A0A1L1SRG5	sp|P23927|CRYAB_MOUSE;tr|A0A1L1SRG5|A0A1L1SRG5_MOUSE	>sp|P23927|CRYAB_MOUSE Alpha-crystallin B chain OS=Mus musculus OX=10090 GN=Cryab PE=1 SV=2;>tr|A0A1L1SRG5|A0A1L1SRG5_MOUSE Isoform of P23927, Alpha-crystallin B chain (Fragment) OS=Mus musculus OX=10090 GN=Cryab PE=1 SV=1	CRYAB	CRYAB	2	459.738	270.042	336.528	248.726	289.621	355.415	218.865	332.284	249.611	309.88	411.435	313.877	326.678	305.992	76.5312	67.315	0.225076	0.224825	-0.0930394	-0.300651	-0.576859	0.573314	0.794758
O54983	O54983	sp|O54983|CRYM_MOUSE	>sp|O54983|CRYM_MOUSE Ketimine reductase mu-crystallin OS=Mus musculus OX=10090 GN=Crym PE=1 SV=1	CRYM	CRYM	12	6296.41	7847	6182.08	6063.08	6672.23	6807.01	5494.71	6454.54	5690.65	5975.6	6523	6288.78	6644.64	6071.21	655.167	420.646	0.094729	0.0701036	-0.12761	-0.963783	-1.8616	0.0840668	0.399091
Q9CZU6	Q9CZU6	sp|Q9CZU6|CISY_MOUSE	>sp|Q9CZU6|CISY_MOUSE Citrate synthase, mitochondrial OS=Mus musculus OX=10090 GN=Cs PE=1 SV=1	CS	CS	11	18020.2	21429.6	22696.8	22513.8	23866.3	21039.7	20157.1	20672.3	21012.6	20058.3	20247.1	23060.3	21594.4	20867.9	2016.51	1132.41	0.0978135	0.0525468	-0.0455067	-0.412303	-0.693323	0.499597	0.74358	Known mitochondrial
Q9ERK4;E9Q1T9;F6ZEW4;E9QAX7	Q9ERK4;E9Q1T9;F6ZEW4;E9QAX7	sp|Q9ERK4|XPO2_MOUSE;tr|E9Q1T9|E9Q1T9_MOUSE;tr|F6ZEW4|F6ZEW4_MOUSE;tr|E9QAX7|E9QAX7_MOUSE	>sp|Q9ERK4|XPO2_MOUSE Exportin-2 OS=Mus musculus OX=10090 GN=Cse1l PE=1 SV=1;>tr|E9Q1T9|E9Q1T9_MOUSE Isoform of Q9ERK4, Exportin-2 OS=Mus musculus OX=10090 GN=Cse1l PE=1 SV=1;>tr|F6ZEW4|F6ZEW4_MOUSE Isoform of Q9ERK4, Exportin-2 (Fragment) OS=Mus musculus OX=10090 GN=Cse1l PE=1 SV=1;>tr|E9QAX7|E9QAX7_MOUSE Isoform of Q9ERK4, Exportin-2 OS=Mus musculus OX=10090 GN=Cse1l PE=1 SV=1	CSE1L	CSE1L	2	203.564	254.337	209.328	214.089	224.974	237.163	195.803	217.765	181.697	197.248	224.218	225.698	223.909	207.072	19.1081	18.0147	0.0839718	0.0882657	-0.113137	-0.855705	-1.61006	0.129988	0.459405
Q9DC28-2;Q9DC28;F7A4U8;Q3TYE1	Q9DC28-2;Q9DC28;F7A4U8;Q3TYE1	sp|Q9DC28-2|KC1D_MOUSE;sp|Q9DC28|KC1D_MOUSE;tr|F7A4U8|F7A4U8_MOUSE;tr|Q3TYE1|Q3TYE1_MOUSE	>sp|Q9DC28-2|KC1D_MOUSE Isoform of Q9DC28, Isoform 2 of Casein kinase I isoform delta OS=Mus musculus OX=10090 GN=Csnk1d;>sp|Q9DC28|KC1D_MOUSE Casein kinase I isoform delta OS=Mus musculus OX=10090 GN=Csnk1d PE=1 SV=2;>tr|F7A4U8|F7A4U8_MOUSE Isoform of Q9DC28, Casein kinase I isoform delta (Fragment) OS=Mus musculus OX=10090 GN=Csnk1d PE=1 SV=1;>tr|Q3TYE1|Q3TYE1_MOUSE Isoform of Q9JMK2, Casein ki…	CSNK1D;CSNK1E	CSNK1D;CSNK1E	4	704.871	647.271	753.677	657.282	647.717	651.573	693.155	622.834	687.818	668.801	645.938	678.001	677.065	666.091	43.4343	26.9484	0.0624074	0.0409972	-0.0221944	-0.302008	-0.433386	0.671424	0.854276
A0A0U1RPD7;A0A0U1RNW0;A0A0U1RPM8;Q6P2B2;A0A0U1RP94;Q8BTH8#Q99K78;Q8BVP5	A0A0U1RPD7;A0A0U1RNW0;A0A0U1RPM8;Q6P2B2;A0A0U1RP94;Q8BTH8;Q99K78;Q8BVP5	tr|A0A0U1RPD7|A0A0U1RPD7_MOUSE;tr|A0A0U1RNW0|A0A0U1RNW0_MOUSE;tr|A0A0U1RPM8|A0A0U1RPM8_MOUSE;tr|Q6P2B2|Q6P2B2_MOUSE;tr|A0A0U1RP94|A0A0U1RP94_MOUSE;sp|Q8BTH8|KC1G1_MOUSE;tr|Q99K78|Q99K78_MOUSE;sp|Q8BVP5|KC1G2_MOUSE	>tr|A0A0U1RPD7|A0A0U1RPD7_MOUSE Isoform of Q8BTH8, Casein kinase I isoform gamma-1 OS=Mus musculus OX=10090 GN=Csnk1g1 PE=1 SV=1;>tr|A0A0U1RNW0|A0A0U1RNW0_MOUSE Isoform of Q8BTH8, Casein kinase I isoform gamma-1 OS=Mus musculus OX=10090 GN=Csnk1g1 PE=1 SV=1;>tr|A0A0U1RPM8|A0A0U1RPM8_MOUSE Isoform of Q8BTH8, Casein kinase I isoform gamma-1 OS=Mus musculus OX=10090 GN=Csnk1g1 PE=1 SV=1;>tr|Q6P2B2|Q…	CSNK1G1;CSNK1G2	CSNK1G1;CSNK1G2	2	172.877	148.307	167.086	156.291	173.928	168.389	183.353	166.364	198.804	183.591	158.77	183.709	164.48	179.098	10.1043	14.3057	0.0628366	0.0809016	0.121287	1.0283	1.95412	0.0712348	0.378714
Q60737	Q60737	sp|Q60737|CSK21_MOUSE	>sp|Q60737|CSK21_MOUSE Casein kinase II subunit alpha OS=Mus musculus OX=10090 GN=Csnk2a1 PE=1 SV=2	CSNK2A1	CSNK2A1	7	1198.74	1271.51	1177.4	1138.14	1433.89	1350.04	1108.16	1295.11	1104.87	1331.48	1257.65	1230.51	1261.62	1221.3	113.037	95.2367	0.0884485	0.0792047	-0.045857	-0.389479	-0.665242	0.516848	0.753919
O54833;A0A1D5RM74;A0A1D5RLE4	O54833;A0A1D5RM74;A0A1D5RLE4	sp|O54833|CSK22_MOUSE;tr|A0A1D5RM74|A0A1D5RM74_MOUSE;tr|A0A1D5RLE4|A0A1D5RLE4_MOUSE	>sp|O54833|CSK22_MOUSE Casein kinase II subunit alpha' OS=Mus musculus OX=10090 GN=Csnk2a2 PE=1 SV=1;>tr|A0A1D5RM74|A0A1D5RM74_MOUSE Isoform of O54833, Casein kinase II subunit alpha' (Fragment) OS=Mus musculus OX=10090 GN=Csnk2a2 PE=1 SV=1;>tr|A0A1D5RLE4|A0A1D5RLE4_MOUSE Isoform of O54833, Casein kinase II subunit alpha' (Fragment) OS=Mus musculus OX=10090 GN=Csnk2a2 PE=1 SV=1	CSNK2A2	CSNK2A2	3	663.817	584.002	543.508	495.486	587.291	581.024	556.017	556.461	572.786	580.443	574.305	538.666	575.855	563.113	55.6177	15.5654	0.0968877	0.0278174	-0.0271352	-0.274496	-0.442225	0.66517	0.85108
G3UZJ5;P67871;G3UZA4;G3UZX4;G3UWU5	G3UZJ5;P67871;G3UZA4;G3UZX4;G3UWU5	tr|G3UZJ5|G3UZJ5_MOUSE;sp|P67871|CSK2B_MOUSE;tr|G3UZA4|G3UZA4_MOUSE;tr|G3UZX4|G3UZX4_MOUSE;tr|G3UWU5|G3UWU5_MOUSE	>tr|G3UZJ5|G3UZJ5_MOUSE Isoform of P67871, Casein kinase II subunit beta (Fragment) OS=Mus musculus OX=10090 GN=Csnk2b PE=1 SV=2;>sp|P67871|CSK2B_MOUSE Casein kinase II subunit beta OS=Mus musculus OX=10090 GN=Csnk2b PE=1 SV=1;>tr|G3UZA4|G3UZA4_MOUSE Isoform of P67871, Casein kinase II subunit beta (Fragment) OS=Mus musculus OX=10090 GN=Csnk2b PE=1 SV=8;>tr|G3UZX4|G3UZX4_MOUSE Isoform of P67871, …	CSNK2B	CSNK2B	2	544.843	483.074	460.494	417.478	515.215	505.987	526.001	511.686	530.268	518.32	524.967	465.76	487.848	512.833	44.8315	23.9662	0.0941578	0.048381	0.0759094	0.689115	1.19603	0.251808	0.568661
Q71M36-2;Q71M36;Q71M36-3;Q71M36-4	Q71M36-2;Q71M36;Q71M36-3;Q71M36-4	sp|Q71M36-2|CSPG5_MOUSE;sp|Q71M36|CSPG5_MOUSE;sp|Q71M36-3|CSPG5_MOUSE;sp|Q71M36-4|CSPG5_MOUSE	>sp|Q71M36-2|CSPG5_MOUSE Isoform of Q71M36, Isoform 2 of Chondroitin sulfate proteoglycan 5 OS=Mus musculus OX=10090 GN=Cspg5;>sp|Q71M36|CSPG5_MOUSE Chondroitin sulfate proteoglycan 5 OS=Mus musculus OX=10090 GN=Cspg5 PE=1 SV=2;>sp|Q71M36-3|CSPG5_MOUSE Isoform of Q71M36, Isoform 3 of Chondroitin sulfate proteoglycan 5 OS=Mus musculus OX=10090 GN=Cspg5;>sp|Q71M36-4|CSPG5_MOUSE Isoform of Q71M36, I…	CSPG5	CSPG5	2	408.696	344.214	429.65	442.069	325.996	302.162	478.024	395.549	467.978	428.881	393.338	418.383	375.464	430.359	58.7768	35.8193	0.159795	0.0826285	0.207768	1.01303	2.15864	0.0489729	0.352832
P97315	P97315	sp|P97315|CSRP1_MOUSE	>sp|P97315|CSRP1_MOUSE Cysteine and glycine-rich protein 1 OS=Mus musculus OX=10090 GN=Csrp1 PE=1 SV=3	CSRP1	CSRP1	4	1034.64	846.411	1008.62	1008.17	867.515	1056.33	999.279	977.994	887.267	1003.98	929.865	900.262	970.283	949.775	89.842	50.8739	0.095527	0.0538183	-0.0271959	-0.253249	-0.418055	0.682332	0.861328
P21460;A2APX3	P21460;A2APX3	sp|P21460|CYTC_MOUSE;tr|A2APX3|A2APX3_MOUSE	>sp|P21460|CYTC_MOUSE Cystatin-C OS=Mus musculus OX=10090 GN=Cst3 PE=1 SV=2;>tr|A2APX3|A2APX3_MOUSE Isoform of P21460, Cystatin (Fragment) OS=Mus musculus OX=10090 GN=Cst3 PE=1 SV=1	CST3	CST3	2	726.291	716.33	721.842	649.934	737.879	660.819	663.531	754.421	728.096	708.418	718.105	749.78	702.182	720.392	37.1026	33.0537	0.0537328	0.0466911	0.037356	0.519614	0.747773	0.467135	0.73061
A0A0J9YU62;O88712-2;O88712;A0A0J9YUM4;O88712-3;A0A0J9YTW3	A0A0J9YU62;O88712-2;O88712;A0A0J9YUM4;O88712-3;A0A0J9YTW3	tr|A0A0J9YU62|A0A0J9YU62_MOUSE;sp|O88712-2|CTBP1_MOUSE;sp|O88712|CTBP1_MOUSE;tr|A0A0J9YUM4|A0A0J9YUM4_MOUSE;sp|O88712-3|CTBP1_MOUSE;tr|A0A0J9YTW3|A0A0J9YTW3_MOUSE	>tr|A0A0J9YU62|A0A0J9YU62_MOUSE Isoform of O88712, C-terminal-binding protein 1 OS=Mus musculus OX=10090 GN=Ctbp1 PE=1 SV=1;>sp|O88712-2|CTBP1_MOUSE Isoform of O88712, Isoform 2 of C-terminal-binding protein 1 OS=Mus musculus OX=10090 GN=Ctbp1;>sp|O88712|CTBP1_MOUSE C-terminal-binding protein 1 OS=Mus musculus OX=10090 GN=Ctbp1 PE=1 SV=2;>tr|A0A0J9YUM4|A0A0J9YUM4_MOUSE Isoform of O88712, C-termin…	CTBP1	CTBP1	7	3904.12	3855.22	3803.21	3305.91	3831.79	3752.37	3536.05	3486.57	3569.46	3345.74	3698.66	3530.93	3742.1	3527.9	219.633	114.763	0.0614752	0.0326453	-0.0834772	-1.03725	-1.69011	0.113432	0.435481
P26231	P26231	sp|P26231|CTNA1_MOUSE	>sp|P26231|CTNA1_MOUSE Catenin alpha-1 OS=Mus musculus OX=10090 GN=Ctnna1 PE=1 SV=1	CTNNA1	CTNNA1	3	418.38	762.279	472.369	411.512	366.455	388.79	490.575	386.304	443.16	376.029	364.813	901.133	469.964	493.669	147.536	205.211	0.271802	0.351078	0.0388613	0.09216	0.176819	0.862216	0.94338
Q61301-2;Q61301-3;Q61301;E0CXB9#P26231	Q61301-2;Q61301-3;Q61301;E0CXB9;P26231	sp|Q61301-2|CTNA2_MOUSE;sp|Q61301-3|CTNA2_MOUSE;sp|Q61301|CTNA2_MOUSE;tr|E0CXB9|E0CXB9_MOUSE;sp|P26231|CTNA1_MOUSE	>sp|Q61301-2|CTNA2_MOUSE Isoform of Q61301, Isoform 2 of Catenin alpha-2 OS=Mus musculus OX=10090 GN=Ctnna2;>sp|Q61301-3|CTNA2_MOUSE Isoform of Q61301, Isoform 3 of Catenin alpha-2 OS=Mus musculus OX=10090 GN=Ctnna2;>sp|Q61301|CTNA2_MOUSE Catenin alpha-2 OS=Mus musculus OX=10090 GN=Ctnna2 PE=1 SV=3;>tr|E0CXB9|E0CXB9_MOUSE Isoform of Q61301, Catenin alpha-2 OS=Mus musculus OX=10090 GN=Ctnna2 PE=1 …	CTNNA1;CTNNA2	CTNNA1;CTNNA2	4	1349.61	1242.06	1438.74	1247.94	1189.33	1249.13	1378.63	1268.14	1443.27	1428.4	1269.78	1496.64	1286.13	1380.81	91.0581	94.4573	0.0693188	0.069142	0.10255	0.939473	1.70303	0.11094	0.432775
Q61301-2;Q61301-3;Q61301;E0CXB9	Q61301-2;Q61301-3;Q61301;E0CXB9	sp|Q61301-2|CTNA2_MOUSE;sp|Q61301-3|CTNA2_MOUSE;sp|Q61301|CTNA2_MOUSE;tr|E0CXB9|E0CXB9_MOUSE	>sp|Q61301-2|CTNA2_MOUSE Isoform of Q61301, Isoform 2 of Catenin alpha-2 OS=Mus musculus OX=10090 GN=Ctnna2;>sp|Q61301-3|CTNA2_MOUSE Isoform of Q61301, Isoform 3 of Catenin alpha-2 OS=Mus musculus OX=10090 GN=Ctnna2;>sp|Q61301|CTNA2_MOUSE Catenin alpha-2 OS=Mus musculus OX=10090 GN=Ctnna2 PE=1 SV=3;>tr|E0CXB9|E0CXB9_MOUSE Isoform of Q61301, Catenin alpha-2 OS=Mus musculus OX=10090 GN=Ctnna2 PE=1 …	CTNNA2	CTNNA2	25	10582.5	8961.57	10238.6	8668.73	9645.63	9840.52	10769.5	9776.07	10672.3	10392.1	9799.77	10501.2	9656.25	10318.5	733.333	431.436	0.0767348	0.0422053	0.0981419	0.988112	1.74977	0.102323	0.423555
Q02248;E9Q6A9	Q02248;E9Q6A9	sp|Q02248|CTNB1_MOUSE;tr|E9Q6A9|E9Q6A9_MOUSE	>sp|Q02248|CTNB1_MOUSE Catenin beta-1 OS=Mus musculus OX=10090 GN=Ctnnb1 PE=1 SV=1;>tr|E9Q6A9|E9Q6A9_MOUSE Isoform of Q02248, Catenin beta-1 OS=Mus musculus OX=10090 GN=Ctnnb1 PE=1 SV=1	CTNNB1	CTNNB1	13	4675.04	4085.78	4193.22	3707.48	4501.19	4434.38	5149.27	4580.22	5143.25	4732.45	4349.31	4747.3	4266.18	4783.63	346.611	315.27	0.0832885	0.0660743	0.166636	1.23402	2.617	0.0204682	0.278053
Q02248;E9Q6A9#Q02257	Q02248;E9Q6A9;Q02257	sp|Q02248|CTNB1_MOUSE;tr|E9Q6A9|E9Q6A9_MOUSE;sp|Q02257|PLAK_MOUSE	>sp|Q02248|CTNB1_MOUSE Catenin beta-1 OS=Mus musculus OX=10090 GN=Ctnnb1 PE=1 SV=1;>tr|E9Q6A9|E9Q6A9_MOUSE Isoform of Q02248, Catenin beta-1 OS=Mus musculus OX=10090 GN=Ctnnb1 PE=1 SV=1;>sp|Q02257|PLAK_MOUSE Junction plakoglobin OS=Mus musculus OX=10090 GN=Jup PE=1 SV=3	CTNNB1;JUP	CTNNB1;JUP	3	1251.86	1122.86	1072.89	1038.26	1276.66	1255.71	1226.32	1129.36	1286.99	1215.62	1265.03	1228.15	1169.71	1225.24	104.338	54.2057	0.0902658	0.0450633	0.0705654	0.674207	1.14899	0.270062	0.573963
G3X9V2;E9Q8Z5;E9Q8Z6;E9Q8Z8;P30999-2;P30999-3;P30999;E9Q8Z4;E9Q8Z9;D3Z2H2;E9Q903;E9Q901;E9Q904;E9Q986;D3Z7H6;E9Q906;E9Q907;E9Q905;D3Z2H7	G3X9V2;E9Q8Z5;E9Q8Z6;E9Q8Z8;P30999-2;P30999-3;P30999;E9Q8Z4;E9Q8Z9;D3Z2H2;E9Q903;E9Q901;E9Q904;E9Q986;D3Z7H6;E9Q906;E9Q907;E9Q905;D3Z2H7	tr|G3X9V2|G3X9V2_MOUSE;tr|E9Q8Z5|E9Q8Z5_MOUSE;tr|E9Q8Z6|E9Q8Z6_MOUSE;tr|E9Q8Z8|E9Q8Z8_MOUSE;sp|P30999-2|CTND1_MOUSE;sp|P30999-3|CTND1_MOUSE;sp|P30999|CTND1_MOUSE;tr|E9Q8Z4|E9Q8Z4_MOUSE;tr|E9Q8Z9|E9Q8Z9_MOUSE;tr|D3Z2H2|D3Z2H2_MOUSE;tr|E9Q903|E9Q903_MOUSE;tr|E9Q901|E9Q901_MOUSE;tr|E9Q904|E9Q904_MOUSE;tr|E9Q986|E9Q986_MOUSE;tr|D3Z7H6|D3Z7H6_MOUSE;tr|E9Q906|E9Q906_MOUSE;tr|E9Q907|E9Q907_MOUSE;tr|E9Q9…	>tr|G3X9V2|G3X9V2_MOUSE Isoform of P30999, Catenin (Cadherin associated protein), delta 1, isoform CRA_a OS=Mus musculus OX=10090 GN=Ctnnd1 PE=1 SV=1;>tr|E9Q8Z5|E9Q8Z5_MOUSE Isoform of P30999, Catenin delta-1 OS=Mus musculus OX=10090 GN=Ctnnd1 PE=1 SV=1;>tr|E9Q8Z6|E9Q8Z6_MOUSE Isoform of P30999, Catenin delta-1 OS=Mus musculus OX=10090 GN=Ctnnd1 PE=1 SV=1;>tr|E9Q8Z8|E9Q8Z8_MOUSE Isoform of P30999…	CTNND1	CTNND1	7	451.067	337.041	437.93	424.307	403.202	605.441	462.892	391.398	407.799	432.806	657.812	506.733	443.165	476.573	89.0375	97.8209	0.192586	0.191098	0.104705	0.391909	0.752239	0.464531	0.72921
B7ZNF6;E9QKH8;O35927-2;O35927	B7ZNF6;E9QKH8;O35927-2;O35927	tr|B7ZNF6|B7ZNF6_MOUSE;tr|E9QKH8|E9QKH8_MOUSE;sp|O35927-2|CTND2_MOUSE;sp|O35927|CTND2_MOUSE	>tr|B7ZNF6|B7ZNF6_MOUSE Isoform of O35927, Catenin delta-2 OS=Mus musculus OX=10090 GN=Ctnnd2 PE=1 SV=1;>tr|E9QKH8|E9QKH8_MOUSE Isoform of O35927, Catenin delta-2 OS=Mus musculus OX=10090 GN=Ctnnd2 PE=1 SV=1;>sp|O35927-2|CTND2_MOUSE Isoform of O35927, Isoform 2 of Catenin delta-2 OS=Mus musculus OX=10090 GN=Ctnnd2;>sp|O35927|CTND2_MOUSE Catenin delta-2 OS=Mus musculus OX=10090 GN=Ctnnd2 PE=1 SV=1	CTNND2	CTNND2	8	1764.92	1471.86	1606.02	1536.97	1459.25	1605.77	1906.69	1713.88	1915.99	1746.1	1764.15	1559.27	1574.13	1767.68	112.654	132.763	0.0703517	0.0763158	0.166848	1.25208	2.66398	0.0186827	0.273465
F8WIR1;P18242;F6Y6L6;A0A1B0GT66	F8WIR1;P18242;F6Y6L6;A0A1B0GT66	tr|F8WIR1|F8WIR1_MOUSE;sp|P18242|CATD_MOUSE;tr|F6Y6L6|F6Y6L6_MOUSE;tr|A0A1B0GT66|A0A1B0GT66_MOUSE	>tr|F8WIR1|F8WIR1_MOUSE Isoform of P18242, Cathepsin D OS=Mus musculus OX=10090 GN=Ctsd PE=1 SV=2;>sp|P18242|CATD_MOUSE Cathepsin D OS=Mus musculus OX=10090 GN=Ctsd PE=1 SV=1;>tr|F6Y6L6|F6Y6L6_MOUSE Uncharacterized protein (Fragment) OS=Mus musculus OX=10090 PE=1 SV=1;>tr|A0A1B0GT66|A0A1B0GT66_MOUSE Isoform of F6Y6L6, Uncharacterized protein (Fragment) OS=Mus musculus OX=10090 PE=1 SV=1	CTSD	CTSD	4	609.463	629.228	638.208	727.124	605.524	770.829	618.25	761.781	590.304	694.665	716.075	676.785	663.396	676.31	68.7938	63.2324	0.1009	0.0946773	0.0287008	0.21245	0.370255	0.716807	0.881533
Q921L6;Q60598	Q921L6;Q60598	tr|Q921L6|Q921L6_MOUSE;sp|Q60598|SRC8_MOUSE	>tr|Q921L6|Q921L6_MOUSE Isoform of Q60598, Cortactin, isoform CRA_a OS=Mus musculus OX=10090 GN=Cttn PE=1 SV=1;>sp|Q60598|SRC8_MOUSE Src substrate cortactin OS=Mus musculus OX=10090 GN=Cttn PE=1 SV=2	CTTN	CTTN	4	985.965	1059.98	939.816	980.288	1130.53	1008.59	963.085	1149.28	1108.14	889.57	1022.08	1110.02	1017.53	1040.36	67.9334	100.353	0.0656677	0.0990259	0.0288592	0.248103	0.418493	0.682019	0.861328
B9EJA2-2;B9EJA2-3;B9EJA2-5;B9EJA2-4;B9EJA2;D3Z1E3	B9EJA2-2;B9EJA2-3;B9EJA2-5;B9EJA2-4;B9EJA2;D3Z1E3	sp|B9EJA2-2|CTTB2_MOUSE;sp|B9EJA2-3|CTTB2_MOUSE;sp|B9EJA2-5|CTTB2_MOUSE;sp|B9EJA2-4|CTTB2_MOUSE;sp|B9EJA2|CTTB2_MOUSE;tr|D3Z1E3|D3Z1E3_MOUSE	>sp|B9EJA2-2|CTTB2_MOUSE Isoform of B9EJA2, Isoform 2 of Cortactin-binding protein 2 OS=Mus musculus OX=10090 GN=Cttnbp2;>sp|B9EJA2-3|CTTB2_MOUSE Isoform of B9EJA2, Isoform 3 of Cortactin-binding protein 2 OS=Mus musculus OX=10090 GN=Cttnbp2;>sp|B9EJA2-5|CTTB2_MOUSE Isoform of B9EJA2, Isoform 5 of Cortactin-binding protein 2 OS=Mus musculus OX=10090 GN=Cttnbp2;>sp|B9EJA2-4|CTTB2_MOUSE Isoform of …	CTTNBP2	CTTNBP2	7	650.493	706.635	658.868	619.662	693.765	662.616	719.201	695.958	749.251	658.126	611.635	616.882	665.34	675.175	31.2073	55.8276	0.0470396	0.0829355	0.0183808	0.197422	0.310647	0.760706	0.895604
Q9WTX6;Q3TPM3	Q9WTX6;Q3TPM3	sp|Q9WTX6|CUL1_MOUSE;tr|Q3TPM3|Q3TPM3_MOUSE	>sp|Q9WTX6|CUL1_MOUSE Cullin-1 OS=Mus musculus OX=10090 GN=Cul1 PE=1 SV=1;>tr|Q3TPM3|Q3TPM3_MOUSE Isoform of Q9WTX6, Cullin-1 (Fragment) OS=Mus musculus OX=10090 GN=Cul1 PE=1 SV=1	CUL1	CUL1	2	97.5553	117.276	85.7608	85.1203	116.357	101.332	94.9688	99.8079	89.5251	82.6452	100.934	100.633	100.567	94.7523	14.1137	7.37983	0.141154	0.0803736	-0.0778616	-0.479114	-0.881888	0.392922	0.676975
Q9D4H8;Q9D4H8-2;E0CYT5	Q9D4H8;Q9D4H8-2;E0CYT5	sp|Q9D4H8|CUL2_MOUSE;sp|Q9D4H8-2|CUL2_MOUSE;tr|E0CYT5|E0CYT5_MOUSE	>sp|Q9D4H8|CUL2_MOUSE Cullin-2 OS=Mus musculus OX=10090 GN=Cul2 PE=1 SV=2;>sp|Q9D4H8-2|CUL2_MOUSE Isoform of Q9D4H8, Isoform 2 of Cullin-2 OS=Mus musculus OX=10090 GN=Cul2;>tr|E0CYT5|E0CYT5_MOUSE Isoform of Q9D4H8, Cullin-2 (Fragment) OS=Mus musculus OX=10090 GN=Cul2 PE=1 SV=1	CUL2	CUL2	4	532.819	719.295	447.343	441.141	694.12	819.981	476.392	608.98	481.578	570.138	706.849	576.442	609.116	570.063	157.503	85.8712	0.267476	0.149756	-0.0679034	-0.229405	-0.437016	0.668853	0.853146
Q9JLV5;E9Q4T8	Q9JLV5;E9Q4T8	sp|Q9JLV5|CUL3_MOUSE;tr|E9Q4T8|E9Q4T8_MOUSE	>sp|Q9JLV5|CUL3_MOUSE Cullin-3 OS=Mus musculus OX=10090 GN=Cul3 PE=1 SV=1;>tr|E9Q4T8|E9Q4T8_MOUSE Isoform of Q9JLV5, Cullin-3 OS=Mus musculus OX=10090 GN=Cul3 PE=1 SV=1	CUL3	CUL3	4	592.721	685.924	627.438	626.734	614.505	624.819	572.194	592.169	518.832	575.727	615.317	586.326	628.69	576.761	30.9551	32.2278	0.0482549	0.0573398	-0.1249	-1.27739	-2.43404	0.0291215	0.28359
E9PV12;G3X914;Q9D5V5;E9Q6Z0	E9PV12;G3X914;Q9D5V5;E9Q6Z0	tr|E9PV12|E9PV12_MOUSE;tr|G3X914|G3X914_MOUSE;sp|Q9D5V5|CUL5_MOUSE;tr|E9Q6Z0|E9Q6Z0_MOUSE	>tr|E9PV12|E9PV12_MOUSE Isoform of Q9D5V5, Cullin-5 OS=Mus musculus OX=10090 GN=Cul5 PE=1 SV=1;>tr|G3X914|G3X914_MOUSE Isoform of Q9D5V5, Cullin-5 OS=Mus musculus OX=10090 GN=Cul5 PE=1 SV=1;>sp|Q9D5V5|CUL5_MOUSE Cullin-5 OS=Mus musculus OX=10090 GN=Cul5 PE=1 SV=3;>tr|E9Q6Z0|E9Q6Z0_MOUSE Isoform of Q9D5V5, Cullin-5 OS=Mus musculus OX=10090 GN=Cul5 PE=1 SV=1	CUL5	CUL5	3	325.899	334.595	272.514	312.671	315.343	294.785	273.842	274.532	269.786	285.844	288.291	283.319	309.301	279.269	22.4819	7.52121	0.0745571	0.0269506	-0.144513	-1.34021	-2.73147	0.0163801	0.264497
G5E850;P56395	G5E850;P56395	tr|G5E850|G5E850_MOUSE;sp|P56395|CYB5_MOUSE	>tr|G5E850|G5E850_MOUSE Isoform of P56395, Cytochrome b-5, isoform CRA_a OS=Mus musculus OX=10090 GN=Cyb5a PE=1 SV=1;>sp|P56395|CYB5_MOUSE Cytochrome b5 OS=Mus musculus OX=10090 GN=Cyb5a PE=1 SV=2	CYB5A	CYB5A	5	558.701	531.692	480.907	444.711	585.615	567.348	522.93	532.84	535.922	596.759	606.913	536.527	528.163	555.315	54.7332	36.5047	0.107283	0.0645999	0.0765251	0.59822	1.06698	0.304269	0.598797	Predicted mitochondrial
Q9CQX2	Q9CQX2	sp|Q9CQX2|CYB5B_MOUSE	>sp|Q9CQX2|CYB5B_MOUSE Cytochrome b5 type B OS=Mus musculus OX=10090 GN=Cyb5b PE=1 SV=1	CYB5B	CYB5B	6	813.438	866.554	710.394	666.504	1057.38	926.643	843.261	865.934	851.333	1005.86	929.117	757.77	840.151	875.546	143.574	84.1957	0.17175	0.096014	0.0714928	0.368797	0.687046	0.503423	0.74358	Known mitochondrial
Q9DB73;Q9DB73-2	Q9DB73;Q9DB73-2	sp|Q9DB73|NB5R1_MOUSE;sp|Q9DB73-2|NB5R1_MOUSE	>sp|Q9DB73|NB5R1_MOUSE NADH-cytochrome b5 reductase 1 OS=Mus musculus OX=10090 GN=Cyb5r1 PE=1 SV=1;>sp|Q9DB73-2|NB5R1_MOUSE Isoform of Q9DB73, Isoform 2 of NADH-cytochrome b5 reductase 1 OS=Mus musculus OX=10090 GN=Cyb5r1	CYB5R1	CYB5R1	4	494.535	529.146	522.248	543.779	584.151	544.605	546.553	567.7	565.538	562.867	537.659	562.832	536.411	557.191	29.6898	12.156	0.0551489	0.0219989	0.0563766	0.87016	1.22762	0.240093	0.558636	Predicted mitochondrial
Q9DCN2-2;Q9DCN2;F2Z456;A0A0A0MQM3	Q9DCN2-2;Q9DCN2;F2Z456;A0A0A0MQM3	sp|Q9DCN2-2|NB5R3_MOUSE;sp|Q9DCN2|NB5R3_MOUSE;tr|F2Z456|F2Z456_MOUSE;tr|A0A0A0MQM3|A0A0A0MQM3_MOUSE	>sp|Q9DCN2-2|NB5R3_MOUSE Isoform of Q9DCN2, Isoform 2 of NADH-cytochrome b5 reductase 3 OS=Mus musculus OX=10090 GN=Cyb5r3;>sp|Q9DCN2|NB5R3_MOUSE NADH-cytochrome b5 reductase 3 OS=Mus musculus OX=10090 GN=Cyb5r3 PE=1 SV=3;>tr|F2Z456|F2Z456_MOUSE Isoform of Q9DCN2, NADH-cytochrome b5 reductase OS=Mus musculus OX=10090 GN=Cyb5r3 PE=1 SV=1;>tr|A0A0A0MQM3|A0A0A0MQM3_MOUSE Isoform of Q9DCN2, NADH-cyto…	CYB5R3	CYB5R3	7	1551.93	1618.04	1455.88	1369.52	1642.75	1762.78	1617.05	1557.84	1539.7	1671.62	1662.38	1593.47	1566.82	1607.01	140.175	53.7994	0.0903959	0.0334952	0.0407305	0.424353	0.683621	0.505519	0.744346	Known mitochondrial
Q9D0M3-2;Q9D0M3	Q9D0M3-2;Q9D0M3	sp|Q9D0M3-2|CY1_MOUSE;sp|Q9D0M3|CY1_MOUSE	>sp|Q9D0M3-2|CY1_MOUSE Isoform of Q9D0M3, Isoform 2 of Cytochrome c1, heme protein, mitochondrial OS=Mus musculus OX=10090 GN=Cyc1;>sp|Q9D0M3|CY1_MOUSE Cytochrome c1, heme protein, mitochondrial OS=Mus musculus OX=10090 GN=Cyc1 PE=1 SV=1	CYC1	CYC1	5	2239.84	2117.01	2218.98	2320.73	2110.91	2002.91	2387.04	2186.5	2343.67	2434.16	2271	1672.96	2168.4	2215.89	113.313	279.976	0.0525409	0.139915	0.0219853	0.151419	0.26691	0.793481	0.912587	Known mitochondrial
P62897	P62897	sp|P62897|CYC_MOUSE	>sp|P62897|CYC_MOUSE Cytochrome c, somatic OS=Mus musculus OX=10090 GN=Cycs PE=1 SV=2	CYCS	CYCS	6	2627.49	2579.89	2468.1	2412.14	2777.19	2548.86	2673.52	2803.97	3116.13	3056.44	2782.4	2466.68	2568.94	2816.52	128.123	241.449	0.0494819	0.0865546	0.129756	1.09794	2.12944	0.0516981	0.353525
Q7TMB8;Q7TMB8-2;A0A0R4J119;A0A0U1RQ05	Q7TMB8;Q7TMB8-2;A0A0R4J119;A0A0U1RQ05	sp|Q7TMB8|CYFP1_MOUSE;sp|Q7TMB8-2|CYFP1_MOUSE;tr|A0A0R4J119|A0A0R4J119_MOUSE;tr|A0A0U1RQ05|A0A0U1RQ05_MOUSE	>sp|Q7TMB8|CYFP1_MOUSE Cytoplasmic FMR1-interacting protein 1 OS=Mus musculus OX=10090 GN=Cyfip1 PE=1 SV=1;>sp|Q7TMB8-2|CYFP1_MOUSE Isoform of Q7TMB8, Isoform 2 of Cytoplasmic FMR1-interacting protein 1 OS=Mus musculus OX=10090 GN=Cyfip1;>tr|A0A0R4J119|A0A0R4J119_MOUSE Isoform of Q7TMB8, Cytoplasmic FMR1-interacting protein 1 OS=Mus musculus OX=10090 GN=Cyfip1 PE=1 SV=1;>tr|A0A0U1RQ05|A0A0U1RQ05_…	CYFIP1	CYFIP1	9	1707.57	1710.8	1729.55	1746.47	1707.64	1756.36	1837.98	1783.33	1782.43	1753.12	1660.07	1822.42	1726.4	1773.22	21.2627	63.2601	0.0122892	0.0362639	0.0379192	0.899187	0.950093	0.35839	0.649812
Q5SQX6;F6QD74#Q7TMB8;Q7TMB8-2;A0A0R4J119;A0A0U1RQ05	Q5SQX6;F6QD74;Q7TMB8;Q7TMB8-2;A0A0R4J119;A0A0U1RQ05	sp|Q5SQX6|CYFP2_MOUSE;tr|F6QD74|F6QD74_MOUSE;sp|Q7TMB8|CYFP1_MOUSE;sp|Q7TMB8-2|CYFP1_MOUSE;tr|A0A0R4J119|A0A0R4J119_MOUSE;tr|A0A0U1RQ05|A0A0U1RQ05_MOUSE	>sp|Q5SQX6|CYFP2_MOUSE Cytoplasmic FMR1-interacting protein 2 OS=Mus musculus OX=10090 GN=Cyfip2 PE=1 SV=2;>tr|F6QD74|F6QD74_MOUSE Isoform of Q5SQX6, Cytoplasmic FMR1-interacting protein 2 (Fragment) OS=Mus musculus OX=10090 GN=Cyfip2 PE=1 SV=1;>sp|Q7TMB8|CYFP1_MOUSE Cytoplasmic FMR1-interacting protein 1 OS=Mus musculus OX=10090 GN=Cyfip1 PE=1 SV=1;>sp|Q7TMB8-2|CYFP1_MOUSE Isoform of Q7TMB8, Iso…	CYFIP1;CYFIP2	CYFIP1;CYFIP2	11	6002.93	6511.22	5509.93	5303.81	6005.45	6007.93	5753.72	6226.4	6092.22	6131.27	5934.43	5890.64	5890.21	6004.78	427.545	175.368	0.0730289	0.0292897	0.0304644	0.390165	0.578228	0.572415	0.794721
Q5SQX6;F6QD74	Q5SQX6;F6QD74	sp|Q5SQX6|CYFP2_MOUSE;tr|F6QD74|F6QD74_MOUSE	>sp|Q5SQX6|CYFP2_MOUSE Cytoplasmic FMR1-interacting protein 2 OS=Mus musculus OX=10090 GN=Cyfip2 PE=1 SV=2;>tr|F6QD74|F6QD74_MOUSE Isoform of Q5SQX6, Cytoplasmic FMR1-interacting protein 2 (Fragment) OS=Mus musculus OX=10090 GN=Cyfip2 PE=1 SV=1	CYFIP2	CYFIP2	19	6968.66	7129.86	6740.97	6708.66	6554.59	6576.13	7040.59	6929.34	6908.05	6824.28	6736.82	7072.75	6779.81	6918.64	226.709	127.131	0.0331876	0.0184029	0.0297049	0.742055	0.745795	0.468291	0.73061
Q9JKY7	Q9JKY7	tr|Q9JKY7|Q9JKY7_MOUSE	>tr|Q9JKY7|Q9JKY7_MOUSE Cytochrome P450 CYP2D22 OS=Mus musculus OX=10090 GN=Cyp2d22 PE=1 SV=1	CYP2D22	CYP2D22	2	92.8047	70.882	104.728	92.8326	83.1435	106.019	110.453	86.2178	106.882	81.2341	99.0161	100.086	91.7349	97.3148	13.2954	11.4582	0.152147	0.121262	0.0899228	0.463334	0.871936	0.398143	0.681978
Q9WVK8	Q9WVK8	sp|Q9WVK8|CP46A_MOUSE	>sp|Q9WVK8|CP46A_MOUSE Cholesterol 24-hydroxylase OS=Mus musculus OX=10090 GN=Cyp46a1 PE=1 SV=1	CYP46A1	CYP46A1	5	445.083	432.145	458.976	452.562	457.63	437.187	481.123	436.725	448.968	421.969	462.102	458.285	447.264	451.528	11.0238	20.6531	0.0247315	0.0458715	0.0127961	0.250385	0.293077	0.773819	0.903153
Q9D172;A0A1W2P7B6	Q9D172;A0A1W2P7B6	sp|Q9D172|ES1_MOUSE;tr|A0A1W2P7B6|A0A1W2P7B6_MOUSE	>sp|Q9D172|ES1_MOUSE ES1 protein homolog, mitochondrial OS=Mus musculus OX=10090 GN=D10Jhu81e PE=1 SV=1;>tr|A0A1W2P7B6|A0A1W2P7B6_MOUSE Isoform of Q9D172, ES1 protein homolog, mitochondrial (Fragment) OS=Mus musculus OX=10090 GN=D10Jhu81e PE=1 SV=1	D10JHU81E	D10JHU81E	3	251.289	316.33	256.92	222.731	350.204	398.581	246.761	278.591	281.069	282.158	298.212	264.318	299.343	275.185	67.3821	17.613	0.225695	0.0651441	-0.093861	-0.406126	-0.772513	0.452824	0.724939	Known mitochondrial
P16381;Q62167;Q62095	P16381;Q62167;Q62095	sp|P16381|DDX3L_MOUSE;sp|Q62167|DDX3X_MOUSE;sp|Q62095|DDX3Y_MOUSE	>sp|P16381|DDX3L_MOUSE Putative ATP-dependent RNA helicase Pl10 OS=Mus musculus OX=10090 GN=D1Pas1 PE=1 SV=1;>sp|Q62167|DDX3X_MOUSE ATP-dependent RNA helicase DDX3X OS=Mus musculus OX=10090 GN=Ddx3x PE=1 SV=3;>sp|Q62095|DDX3Y_MOUSE ATP-dependent RNA helicase DDX3Y OS=Mus musculus OX=10090 GN=Ddx3y PE=1 SV=2	D1PAS1;DDX3X;DDX3Y	D1PAS1;DDX3X;DDX3Y	6	521.177	593.896	625.01	651.488	490.283	576.355	559.96	588.88	591.362	553.231	538.394	577.257	576.368	568.181	61.2748	21.1025	0.108606	0.0373007	-0.0145126	-0.129978	-0.215904	0.832217	0.929011
F6ZGR6;D3YZ21	F6ZGR6;D3YZ21	tr|F6ZGR6|F6ZGR6_MOUSE;tr|D3YZ21|D3YZ21_MOUSE	>tr|F6ZGR6|F6ZGR6_MOUSE RIKEN cDNA D430041D05 gene (Fragment) OS=Mus musculus OX=10090 GN=D430041D05Rik PE=1 SV=1;>tr|D3YZ21|D3YZ21_MOUSE Isoform of F6ZGR6, RIKEN cDNA D430041D05 gene OS=Mus musculus OX=10090 GN=D430041D05Rik PE=1 SV=1	D430041D05RIK	D430041D05RIK	2	1508.87	1216.61	1404.75	1240.62	1374.79	1361.29	1307.8	1293.14	1442.58	1411.97	1305.78	1420.4	1351.16	1363.61	108.378	68.1556	0.0805062	0.0499965	0.0156146	0.168964	0.264927	0.794977	0.912587
D3YTS3;Q68FD9	D3YTS3;Q68FD9	tr|D3YTS3|D3YTS3_MOUSE;sp|Q68FD9|K1549_MOUSE	>tr|D3YTS3|D3YTS3_MOUSE Isoform of Q68FD9, RIKEN cDNA D630045J12 gene OS=Mus musculus OX=10090 GN=D630045J12Rik PE=1 SV=2;>sp|Q68FD9|K1549_MOUSE UPF0606 protein KIAA1549 OS=Mus musculus OX=10090 GN=Kiaa1549 PE=1 SV=3	D630045J12RIK;KIAA1549	D630045J12RIK;KIAA1549	4	603.355	555.896	590.408	528.396	608.326	618.332	632.651	602.327	664.446	624.353	535.117	607.199	584.119	611.016	34.8358	43.2469	0.060956	0.0729166	0.0640187	0.65192	1.08404	0.296902	0.594476
Q8BPM0;Q8BPM0-2	Q8BPM0;Q8BPM0-2	sp|Q8BPM0|DAAM1_MOUSE;sp|Q8BPM0-2|DAAM1_MOUSE	>sp|Q8BPM0|DAAM1_MOUSE Disheveled-associated activator of morphogenesis 1 OS=Mus musculus OX=10090 GN=Daam1 PE=1 SV=4;>sp|Q8BPM0-2|DAAM1_MOUSE Isoform of Q8BPM0, Isoform 2 of Disheveled-associated activator of morphogenesis 1 OS=Mus musculus OX=10090 GN=Daam1	DAAM1	DAAM1	5	892.784	873.096	800.797	855.098	805.145	836.955	884.443	947.932	968.86	953.732	837.273	841.292	843.979	905.589	36.8117	58.9275	0.0436682	0.0655642	0.100226	1.08075	1.90078	0.0783974	0.386934
P61804	P61804	sp|P61804|DAD1_MOUSE	>sp|P61804|DAD1_MOUSE Dolichyl-diphosphooligosaccharide--protein glycosyltransferase subunit DAD1 OS=Mus musculus OX=10090 GN=Dad1 PE=1 SV=3	DAD1	DAD1	2	216.731	206.891	260.444	208.025	192.928	230.324	211.848	228.395	223.49	249.091	203.253	222.705	219.224	223.13	23.6538	15.6484	0.104742	0.0694186	0.0292701	0.238161	0.40702	0.690229	0.865585
Q6WQJ1	Q6WQJ1	sp|Q6WQJ1|DGLA_MOUSE	>sp|Q6WQJ1|DGLA_MOUSE Sn1-specific diacylglycerol lipase alpha OS=Mus musculus OX=10090 GN=Dagla PE=1 SV=2	DAGLA	DAGLA	4	523.065	379.5	518.998	678.908	503.202	457.055	652.693	512.641	566.131	563.075	441.284	563.825	510.121	549.942	98.6521	69.8328	0.191993	0.130522	0.120373	0.517143	0.99776	0.33555	0.627071
Q922B2	Q922B2	sp|Q922B2|SYDC_MOUSE	>sp|Q922B2|SYDC_MOUSE Aspartate--tRNA ligase, cytoplasmic OS=Mus musculus OX=10090 GN=Dars PE=1 SV=2	DARS	DARS	6	545.328	580.531	568.295	615.483	561.091	527.469	502.572	555.704	542.754	546.284	543.861	522.351	566.366	535.588	30.3324	19.5149	0.0531657	0.0369851	-0.0797202	-1.05621	-1.67069	0.11727	0.442378
Q4VWZ5;P31786;D3Z563;M0QWU8	Q4VWZ5;P31786;D3Z563;M0QWU8	tr|Q4VWZ5|Q4VWZ5_MOUSE;sp|P31786|ACBP_MOUSE;tr|D3Z563|D3Z563_MOUSE;tr|M0QWU8|M0QWU8_MOUSE	>tr|Q4VWZ5|Q4VWZ5_MOUSE Isoform of P31786, Acyl-CoA-binding protein OS=Mus musculus OX=10090 GN=Dbi PE=1 SV=1;>sp|P31786|ACBP_MOUSE Acyl-CoA-binding protein OS=Mus musculus OX=10090 GN=Dbi PE=1 SV=2;>tr|D3Z563|D3Z563_MOUSE Isoform of P31786, Acyl-CoA-binding protein OS=Mus musculus OX=10090 GN=Dbi PE=1 SV=1;>tr|M0QWU8|M0QWU8_MOUSE Isoform of P31786, Acyl-CoA-binding protein OS=Mus musculus OX=100…	DBI	DBI	2	190.271	226.77	327.242	1520.56	268.422	282.861	237.915	406.387	278.568	276.512	243.097	560.667	469.354	333.858	517.128	126.879	0.873559	0.349122	-0.113903	-0.141405	-0.274263	0.78794	0.909479	Known mitochondrial
Q9QXS6;Q9QXS6-3;Q9QXS6-2#A0A0R4J1E3	Q9QXS6;Q9QXS6-3;Q9QXS6-2;A0A0R4J1E3	sp|Q9QXS6|DREB_MOUSE;sp|Q9QXS6-3|DREB_MOUSE;sp|Q9QXS6-2|DREB_MOUSE;tr|A0A0R4J1E3|A0A0R4J1E3_MOUSE	>sp|Q9QXS6|DREB_MOUSE Drebrin OS=Mus musculus OX=10090 GN=Dbn1 PE=1 SV=4;>sp|Q9QXS6-3|DREB_MOUSE Isoform of Q9QXS6, Isoform E2 of Drebrin OS=Mus musculus OX=10090 GN=Dbn1;>sp|Q9QXS6-2|DREB_MOUSE Isoform of Q9QXS6, Isoform A2 of Drebrin OS=Mus musculus OX=10090 GN=Dbn1;>tr|A0A0R4J1E3|A0A0R4J1E3_MOUSE Isoform of Q9QXS6, Drebrin OS=Mus musculus OX=10090 GN=Dbn1 PE=1 SV=1	DBN1	DBN1	13	2442.27	2746.09	2173.38	1981.07	2912.09	2802.93	2743.84	2961.21	2839.66	2514.39	2724.92	2621.21	2509.64	2734.21	374.404	157.43	0.155358	0.0576876	0.135657	0.773917	1.51225	0.153003	0.489499
Q62418-3;Q62418-2;Q62418	Q62418-3;Q62418-2;Q62418	sp|Q62418-3|DBNL_MOUSE;sp|Q62418-2|DBNL_MOUSE;sp|Q62418|DBNL_MOUSE	>sp|Q62418-3|DBNL_MOUSE Isoform of Q62418, Isoform 3 of Drebrin-like protein OS=Mus musculus OX=10090 GN=Dbnl;>sp|Q62418-2|DBNL_MOUSE Isoform of Q62418, Isoform 2 of Drebrin-like protein OS=Mus musculus OX=10090 GN=Dbnl;>sp|Q62418|DBNL_MOUSE Drebrin-like protein OS=Mus musculus OX=10090 GN=Dbnl PE=1 SV=2	DBNL	DBNL	4	335.99	411.805	378.987	343.544	402.536	352.691	408.419	403.419	415.703	333.632	375.282	442.74	370.926	396.533	31.7428	37.6814	0.0852812	0.0985439	0.0950044	0.699236	1.28445	0.220104	0.540134
P53395	P53395	sp|P53395|ODB2_MOUSE	>sp|P53395|ODB2_MOUSE Lipoamide acyltransferase component of branched-chain alpha-keto acid dehydrogenase complex, mitochondrial OS=Mus musculus OX=10090 GN=Dbt PE=1 SV=2	DBT	DBT	2	133.874	154.116	202.806	217.05	210.758	160.951	208.609	192.839	190.164	174.82	178.128	196.491	179.926	190.175	34.639	12.3911	0.200353	0.065141	0.100576	0.479481	0.911707	0.377556	0.666764	Known mitochondrial
Q9JLM8;A0A0G2JGQ6;Q8CCN4	Q9JLM8;A0A0G2JGQ6;Q8CCN4	sp|Q9JLM8|DCLK1_MOUSE;tr|A0A0G2JGQ6|A0A0G2JGQ6_MOUSE;tr|Q8CCN4|Q8CCN4_MOUSE	>sp|Q9JLM8|DCLK1_MOUSE Serine/threonine-protein kinase DCLK1 OS=Mus musculus OX=10090 GN=Dclk1 PE=1 SV=1;>tr|A0A0G2JGQ6|A0A0G2JGQ6_MOUSE Isoform of Q9JLM8, Serine/threonine-protein kinase DCLK1 OS=Mus musculus OX=10090 GN=Dclk1 PE=1 SV=1;>tr|Q8CCN4|Q8CCN4_MOUSE Isoform of Q9JLM8, Serine/threonine-protein kinase DCLK1 OS=Mus musculus OX=10090 GN=Dclk1 PE=1 SV=1	DCLK1	DCLK1	12	2864.96	3496.7	3124.23	3066.14	2837.58	2890.06	3040.17	3079.13	3236.25	2945.89	2887.92	3251.91	3046.61	3073.54	249.072	148.447	0.0791568	0.0482774	0.0151366	0.167418	0.260443	0.798363	0.914535
A0A0A6YWI6;A0A0A6YX71;Q6PGN3-6;Q6PGN3-5;Q6PGN3-4;Q6PGN3-2;Q6PGN3;Q6PGN3-3;A0A0A6YX33	A0A0A6YWI6;A0A0A6YX71;Q6PGN3-6;Q6PGN3-5;Q6PGN3-4;Q6PGN3-2;Q6PGN3;Q6PGN3-3;A0A0A6YX33	tr|A0A0A6YWI6|A0A0A6YWI6_MOUSE;tr|A0A0A6YX71|A0A0A6YX71_MOUSE;sp|Q6PGN3-6|DCLK2_MOUSE;sp|Q6PGN3-5|DCLK2_MOUSE;sp|Q6PGN3-4|DCLK2_MOUSE;sp|Q6PGN3-2|DCLK2_MOUSE;sp|Q6PGN3|DCLK2_MOUSE;sp|Q6PGN3-3|DCLK2_MOUSE;tr|A0A0A6YX33|A0A0A6YX33_MOUSE	>tr|A0A0A6YWI6|A0A0A6YWI6_MOUSE Isoform of Q6PGN3, Serine/threonine-protein kinase DCLK2 OS=Mus musculus OX=10090 GN=Dclk2 PE=1 SV=1;>tr|A0A0A6YX71|A0A0A6YX71_MOUSE Isoform of Q6PGN3, Serine/threonine-protein kinase DCLK2 OS=Mus musculus OX=10090 GN=Dclk2 PE=1 SV=1;>sp|Q6PGN3-6|DCLK2_MOUSE Isoform of Q6PGN3, Isoform 6 of Serine/threonine-protein kinase DCLK2 OS=Mus musculus OX=10090 GN=Dclk2;>sp|…	DCLK2	DCLK2	6	827.465	1023.54	986.883	1065.94	790.774	880.396	937.14	907.47	920.468	867.98	853.39	945.311	929.166	905.293	112.088	37.2476	0.122087	0.041498	-0.0297336	-0.236052	-0.405686	0.691186	0.865585
E9Q3M3;O08788;E9Q586;O08788-2;D3YX34	E9Q3M3;O08788;E9Q586;O08788-2;D3YX34	tr|E9Q3M3|E9Q3M3_MOUSE;sp|O08788|DCTN1_MOUSE;tr|E9Q586|E9Q586_MOUSE;sp|O08788-2|DCTN1_MOUSE;tr|D3YX34|D3YX34_MOUSE	>tr|E9Q3M3|E9Q3M3_MOUSE Isoform of O08788, Dynactin subunit 1 OS=Mus musculus OX=10090 GN=Dctn1 PE=1 SV=1;>sp|O08788|DCTN1_MOUSE Dynactin subunit 1 OS=Mus musculus OX=10090 GN=Dctn1 PE=1 SV=3;>tr|E9Q586|E9Q586_MOUSE Isoform of O08788, Dynactin subunit 1 OS=Mus musculus OX=10090 GN=Dctn1 PE=1 SV=1;>sp|O08788-2|DCTN1_MOUSE Isoform of O08788, Isoform 2 of Dynactin subunit 1 OS=Mus musculus OX=10090 …	DCTN1	DCTN1	11	1556.15	1679.34	1586.16	1689.55	1557.56	1548.43	1367.18	1480.75	1410.51	1450.2	1566.02	1663.72	1602.87	1489.73	64.5573	108.654	0.0398746	0.071901	-0.107775	-1.10289	-1.99496	0.066159	0.37091
Q99KJ8	Q99KJ8	sp|Q99KJ8|DCTN2_MOUSE	>sp|Q99KJ8|DCTN2_MOUSE Dynactin subunit 2 OS=Mus musculus OX=10090 GN=Dctn2 PE=1 SV=3	DCTN2	DCTN2	8	1945.23	1895.19	1840.42	1907.27	1905.57	1867.07	1759.71	1836.98	1699.06	1806.4	1931.37	1812.97	1893.46	1807.75	36.1398	77.8291	0.0191124	0.0429347	-0.0677215	-1.17203	-1.60556	0.130978	0.459969
E9Q919;Q9Z0Y1	E9Q919;Q9Z0Y1	tr|E9Q919|E9Q919_MOUSE;sp|Q9Z0Y1|DCTN3_MOUSE	>tr|E9Q919|E9Q919_MOUSE Isoform of Q9Z0Y1, Dynactin subunit 3 OS=Mus musculus OX=10090 GN=Dctn3 PE=1 SV=1;>sp|Q9Z0Y1|DCTN3_MOUSE Dynactin subunit 3 OS=Mus musculus OX=10090 GN=Dctn3 PE=1 SV=2	DCTN3	DCTN3	2	267.169	264.447	255.011	275.266	245.698	243.129	261.679	244.675	223.572	231.857	251.076	271.013	258.453	247.312	12.6802	17.8421	0.0491597	0.0725199	-0.0652677	-0.711795	-1.16327	0.264418	0.573963
Q9QZB9	Q9QZB9	sp|Q9QZB9|DCTN5_MOUSE	>sp|Q9QZB9|DCTN5_MOUSE Dynactin subunit 5 OS=Mus musculus OX=10090 GN=Dctn5 PE=1 SV=1	DCTN5	DCTN5	2	212.305	227.34	296.162	301.687	204.325	230.613	252.245	226.87	231.041	205.138	219.596	295.044	245.405	238.322	42.5965	31.772	0.169346	0.127863	-0.0349257	-0.169565	-0.313697	0.758437	0.893529
Q9CWS0;D3YU15	Q9CWS0;D3YU15	sp|Q9CWS0|DDAH1_MOUSE;tr|D3YU15|D3YU15_MOUSE	>sp|Q9CWS0|DDAH1_MOUSE N(G),N(G)-dimethylarginine dimethylaminohydrolase 1 OS=Mus musculus OX=10090 GN=Ddah1 PE=1 SV=3;>tr|D3YU15|D3YU15_MOUSE Isoform of Q9CWS0, Dimethylarginine dimethylaminohydrolase 1, isoform CRA_a OS=Mus musculus OX=10090 GN=Ddah1 PE=1 SV=1	DDAH1	DDAH1	6	3286.16	3178.37	3471.67	3501.71	3119.6	3308.82	3098.2	3180.95	2942.94	2746.94	2995.25	3191.53	3311.05	3025.97	152.991	168.727	0.0461788	0.0568195	-0.130526	-1.32452	-2.57516	0.0221961	0.278501	Predicted NOT mitochondrial
Q3U1J4	Q3U1J4	sp|Q3U1J4|DDB1_MOUSE	>sp|Q3U1J4|DDB1_MOUSE DNA damage-binding protein 1 OS=Mus musculus OX=10090 GN=Ddb1 PE=1 SV=2	DDB1	DDB1	6	705.146	834.076	653.681	759.894	704.127	717.942	680.386	730.617	631.944	711.068	729.279	691.962	729.144	695.876	61.6089	37.1377	0.0829049	0.0545473	-0.0649619	-0.63572	-1.06931	0.303258	0.598415
O54734	O54734	sp|O54734|OST48_MOUSE	>sp|O54734|OST48_MOUSE Dolichyl-diphosphooligosaccharide--protein glycosyltransferase 48 kDa subunit OS=Mus musculus OX=10090 GN=Ddost PE=1 SV=2	DDOST	DDOST	3	487.43	416.046	493.861	482.297	492.285	484.927	470.158	460.727	455.691	533.192	438.498	436.679	476.141	465.824	29.7608	35.4459	0.0659195	0.0732183	-0.0323855	-0.333208	-0.535604	0.600748	0.814731
O35215;G3UZN1;G3UYJ7	O35215;G3UZN1;G3UYJ7	sp|O35215|DOPD_MOUSE;tr|G3UZN1|G3UZN1_MOUSE;tr|G3UYJ7|G3UYJ7_MOUSE	>sp|O35215|DOPD_MOUSE D-dopachrome decarboxylase OS=Mus musculus OX=10090 GN=Ddt PE=1 SV=3;>tr|G3UZN1|G3UZN1_MOUSE Isoform of O35215, D-dopachrome decarboxylase OS=Mus musculus OX=10090 GN=Ddt PE=1 SV=1;>tr|G3UYJ7|G3UYJ7_MOUSE Predicted gene 20441 (Fragment) OS=Mus musculus OX=10090 GN=Gm20441 PE=4 SV=1	DDT;GM20441	DDT;GM20441	3	1103.56	1187.56	999.717	1323.42	631.886	710.207	695.787	727.272	1141.42	1088.88	839.798	789.863	992.724	880.504	271.909	189.194	0.301532	0.210344	-0.149885	-0.416643	-0.813534	0.429709	0.705702
Q91VR5	Q91VR5	sp|Q91VR5|DDX1_MOUSE	>sp|Q91VR5|DDX1_MOUSE ATP-dependent RNA helicase DDX1 OS=Mus musculus OX=10090 GN=Ddx1 PE=1 SV=1	DDX1	DDX1	5	459.755	473.844	499.112	482.25	398.504	489.259	491.783	496.664	458.961	519.163	478.337	442.221	467.121	481.188	36.1942	27.6203	0.0816236	0.0577336	0.0446717	0.447284	0.731664	0.476601	0.731836
P54823	P54823	sp|P54823|DDX6_MOUSE	>sp|P54823|DDX6_MOUSE Probable ATP-dependent RNA helicase DDX6 OS=Mus musculus OX=10090 GN=Ddx6 PE=1 SV=1	DDX6	DDX6	2	226.041	237.277	267.472	288.51	228.824	277.845	271.461	268.364	281.375	261.954	230.317	234.151	254.328	257.937	26.9652	20.9079	0.106144	0.082755	0.0230187	0.175511	0.303521	0.766015	0.898859
Q9CQ62	Q9CQ62	sp|Q9CQ62|DECR_MOUSE	>sp|Q9CQ62|DECR_MOUSE 2,4-dienoyl-CoA reductase, mitochondrial OS=Mus musculus OX=10090 GN=Decr1 PE=1 SV=1	DECR1	DECR1	4	312.755	388.584	361.436	442.309	434.658	437.56	462.021	457.628	491.75	448.831	426.544	470.423	396.217	459.533	52.0485	21.7675	0.138464	0.0475363	0.223578	1.21727	2.76046	0.0154782	0.264497	Known mitochondrial
Q6NS52#Q6NS52-2	Q6NS52;Q6NS52-2	sp|Q6NS52|DGKB_MOUSE;sp|Q6NS52-2|DGKB_MOUSE	>sp|Q6NS52|DGKB_MOUSE Diacylglycerol kinase beta OS=Mus musculus OX=10090 GN=Dgkb PE=1 SV=2;>sp|Q6NS52-2|DGKB_MOUSE Isoform of Q6NS52, Isoform 2 of Diacylglycerol kinase beta OS=Mus musculus OX=10090 GN=Dgkb	DGKB	DGKB	6	832.305	848.462	817.751	944.381	920.378	850.681	773.909	859.337	910.515	842.02	750.056	863.68	868.993	833.253	51.0928	60.1598	0.0579964	0.0731775	-0.0617362	-0.641245	-1.05737	0.308481	0.601872
Q8C413;Q91WG7	Q8C413;Q91WG7	tr|Q8C413|Q8C413_MOUSE;sp|Q91WG7|DGKG_MOUSE	>tr|Q8C413|Q8C413_MOUSE Isoform of Q91WG7, Diacylglycerol kinase OS=Mus musculus OX=10090 GN=Dgkg PE=1 SV=1;>sp|Q91WG7|DGKG_MOUSE Diacylglycerol kinase gamma OS=Mus musculus OX=10090 GN=Dgkg PE=1 SV=1	DGKG	DGKG	5	594.496	678.635	627.887	708.674	735.205	662.727	606.719	738.08	740.472	625.952	597.524	658.617	667.937	661.227	51.6209	63.979	0.0780659	0.0956107	-0.0164585	-0.137006	-0.231942	0.819983	0.923038
Q6P5E8	Q6P5E8	sp|Q6P5E8|DGKQ_MOUSE	>sp|Q6P5E8|DGKQ_MOUSE Diacylglycerol kinase theta OS=Mus musculus OX=10090 GN=Dgkq PE=1 SV=1	DGKQ	DGKQ	2	118.103	147.196	121.683	120.691	115.685	123.837	108.044	111.188	104.986	101.957	124.953	115.924	124.532	111.176	11.4598	8.31216	0.086977	0.0735248	-0.162252	-1.16459	-2.42657	0.0295403	0.285072
Q99L04	Q99L04	sp|Q99L04|DHRS1_MOUSE	>sp|Q99L04|DHRS1_MOUSE Dehydrogenase/reductase SDR family member 1 OS=Mus musculus OX=10090 GN=Dhrs1 PE=1 SV=1	DHRS1	DHRS1	4	482.343	398.941	457.029	420.192	520.206	504.311	462.051	488.695	506.802	462.886	473.47	428.775	463.837	470.447	47.5834	26.5634	0.104461	0.0569829	0.024933	0.214555	0.36124	0.723384	0.882662	Predicted mitochondrial
Z4YKT6;Q99J47-2;Q99J47	Z4YKT6;Q99J47-2;Q99J47	tr|Z4YKT6|Z4YKT6_MOUSE;sp|Q99J47-2|DRS7B_MOUSE;sp|Q99J47|DRS7B_MOUSE	>tr|Z4YKT6|Z4YKT6_MOUSE Isoform of Q99J47, Dehydrogenase/reductase SDR family member 7B OS=Mus musculus OX=10090 GN=Dhrs7b PE=1 SV=1;>sp|Q99J47-2|DRS7B_MOUSE Isoform of Q99J47, Isoform 2 of Dehydrogenase/reductase SDR family member 7B OS=Mus musculus OX=10090 GN=Dhrs7b;>sp|Q99J47|DRS7B_MOUSE Dehydrogenase/reductase SDR family member 7B OS=Mus musculus OX=10090 GN=Dhrs7b PE=1 SV=1	DHRS7B	DHRS7B	3	5151.67	5331.94	5630.06	5434.97	5437.91	5535.08	5315.38	5037.87	5329.25	5673.47	5748.73	5480.83	5420.27	5430.92	165.932	260.959	0.030834	0.04837	0.00200157	0.0358855	0.0442036	0.965375	0.984998	Predicted mitochondrial
B7ZMZ7;B2RQ71;E9PWR4	B7ZMZ7;B2RQ71;E9PWR4	tr|B7ZMZ7|B7ZMZ7_MOUSE;tr|B2RQ71|B2RQ71_MOUSE;tr|E9PWR4|E9PWR4_MOUSE	>tr|B7ZMZ7|B7ZMZ7_MOUSE Isoform of E9PWR4, Dip2c protein OS=Mus musculus OX=10090 GN=Dip2c PE=1 SV=1;>tr|B2RQ71|B2RQ71_MOUSE Isoform of E9PWR4, Dip2c protein OS=Mus musculus OX=10090 GN=Dip2c PE=1 SV=1;>tr|E9PWR4|E9PWR4_MOUSE Disco-interacting protein 2 homolog C OS=Mus musculus OX=10090 GN=Dip2c PE=1 SV=1	DIP2C	DIP2C	2	187.857	200.752	185.057	155.533	204.362	216.492	192.266	189.086	178.929	171.113	195.655	190.575	191.676	186.271	21.0895	9.31777	0.115444	0.0509843	-0.0350865	-0.283498	-0.486522	0.634224	0.832125
Q91Z61	Q91Z61	sp|Q91Z61|DIRA1_MOUSE	>sp|Q91Z61|DIRA1_MOUSE GTP-binding protein Di-Ras1 OS=Mus musculus OX=10090 GN=Diras1 PE=1 SV=1	DIRAS1	DIRAS1	3	816.495	577.929	794.487	773.172	717.87	743.545	420.931	696.287	707.913	717.884	760.276	746.907	737.25	675.033	85.6092	126.782	0.125477	0.227523	-0.145209	-0.555708	-1.0878	0.295298	0.592927
Q5PR73	Q5PR73	sp|Q5PR73|DIRA2_MOUSE	>sp|Q5PR73|DIRA2_MOUSE GTP-binding protein Di-Ras2 OS=Mus musculus OX=10090 GN=Diras2 PE=1 SV=1	DIRAS2	DIRAS2	6	1724.74	1656.01	1888.2	2018.61	1579.65	1467.33	1596.78	1529.15	1488.53	1425.78	1617.51	1482.42	1722.42	1523.36	202.526	73.0756	0.117152	0.0479457	-0.170332	-1.1236	-2.35666	0.0337511	0.304615
Q8BMF4	Q8BMF4	sp|Q8BMF4|ODP2_MOUSE	>sp|Q8BMF4|ODP2_MOUSE Dihydrolipoyllysine-residue acetyltransferase component of pyruvate dehydrogenase complex, mitochondrial OS=Mus musculus OX=10090 GN=Dlat PE=1 SV=2	DLAT	DLAT	12	9611.9	10971.2	11309.9	10247.9	12435.5	10942.2	10010.2	10396.8	10207.5	9502.64	9623.78	10828.4	10919.8	10094.9	960.686	494.321	0.0878021	0.0488476	-0.110127	-0.972337	-1.798	0.0940568	0.412587	Known mitochondrial
O08749	O08749	sp|O08749|DLDH_MOUSE	>sp|O08749|DLDH_MOUSE Dihydrolipoyl dehydrogenase, mitochondrial OS=Mus musculus OX=10090 GN=Dld PE=1 SV=2	DLD	DLD	14	7063.06	9550.36	8161.47	7875.27	9752.68	8532.49	6510.79	7739.43	7130.51	7528.55	8130.13	7261.53	8489.22	7383.49	1023.96	556.003	0.122053	0.0764727	-0.195964	-1.13179	-2.44923	0.0282866	0.282236	Known mitochondrial
E9Q9H0;D3Z3B8;H7BWY4;Q811D0-2;Q811D0;Q811D0-3;F6UDT8	E9Q9H0;D3Z3B8;H7BWY4;Q811D0-2;Q811D0;Q811D0-3;F6UDT8	tr|E9Q9H0|E9Q9H0_MOUSE;tr|D3Z3B8|D3Z3B8_MOUSE;tr|H7BWY4|H7BWY4_MOUSE;sp|Q811D0-2|DLG1_MOUSE;sp|Q811D0|DLG1_MOUSE;sp|Q811D0-3|DLG1_MOUSE;tr|F6UDT8|F6UDT8_MOUSE	>tr|E9Q9H0|E9Q9H0_MOUSE Isoform of Q811D0, Disks large homolog 1 OS=Mus musculus OX=10090 GN=Dlg1 PE=1 SV=1;>tr|D3Z3B8|D3Z3B8_MOUSE Isoform of Q811D0, Disks large homolog 1 OS=Mus musculus OX=10090 GN=Dlg1 PE=1 SV=1;>tr|H7BWY4|H7BWY4_MOUSE Isoform of Q811D0, Disks large homolog 1 OS=Mus musculus OX=10090 GN=Dlg1 PE=1 SV=1;>sp|Q811D0-2|DLG1_MOUSE Isoform of Q811D0, Isoform 2 of Disks large homolog…	DLG1	DLG1	6	818.99	874.364	843.396	836.509	945.659	889.374	713.835	828.002	851.364	794.525	940.328	907.011	868.049	839.177	45.8853	81.0071	0.0520955	0.0986725	-0.0529005	-0.47327	-0.803166	0.435479	0.708807
Q91XM9;Q91XM9-2;Q91XM9-7;E9Q2L2;Q91XM9-3;Q91XM9-6;Q91XM9-8;Q91XM9-4;D3YUZ8;D3YWU0	Q91XM9;Q91XM9-2;Q91XM9-7;E9Q2L2;Q91XM9-3;Q91XM9-6;Q91XM9-8;Q91XM9-4;D3YUZ8;D3YWU0	sp|Q91XM9|DLG2_MOUSE;sp|Q91XM9-2|DLG2_MOUSE;sp|Q91XM9-7|DLG2_MOUSE;tr|E9Q2L2|E9Q2L2_MOUSE;sp|Q91XM9-3|DLG2_MOUSE;sp|Q91XM9-6|DLG2_MOUSE;sp|Q91XM9-8|DLG2_MOUSE;sp|Q91XM9-4|DLG2_MOUSE;tr|D3YUZ8|D3YUZ8_MOUSE;tr|D3YWU0|D3YWU0_MOUSE	>sp|Q91XM9|DLG2_MOUSE Disks large homolog 2 OS=Mus musculus OX=10090 GN=Dlg2 PE=1 SV=2;>sp|Q91XM9-2|DLG2_MOUSE Isoform of Q91XM9, Isoform 2 of Disks large homolog 2 OS=Mus musculus OX=10090 GN=Dlg2;>sp|Q91XM9-7|DLG2_MOUSE Isoform of Q91XM9, Isoform 7 of Disks large homolog 2 OS=Mus musculus OX=10090 GN=Dlg2;>tr|E9Q2L2|E9Q2L2_MOUSE Isoform of Q91XM9, Disks large homolog 2 OS=Mus musculus OX=10090 …	DLG2	DLG2	14	5979.25	5567.5	6428.07	5234.25	5745.34	5730.31	6105.25	5804.86	5995.81	5889.65	5482.16	5992.19	5780.79	5878.32	401.586	219.425	0.0690338	0.03802	0.0261512	0.336183	0.495863	0.627785	0.828601
Q52KF7;A2BEE9;P70175;A2BEF2	Q52KF7;A2BEE9;P70175;A2BEF2	tr|Q52KF7|Q52KF7_MOUSE;tr|A2BEE9|A2BEE9_MOUSE;sp|P70175|DLG3_MOUSE;tr|A2BEF2|A2BEF2_MOUSE	>tr|Q52KF7|Q52KF7_MOUSE Isoform of P70175, Disks large homolog 3 OS=Mus musculus OX=10090 GN=Dlg3 PE=1 SV=1;>tr|A2BEE9|A2BEE9_MOUSE Isoform of P70175, Disks large homolog 3 OS=Mus musculus OX=10090 GN=Dlg3 PE=1 SV=1;>sp|P70175|DLG3_MOUSE Disks large homolog 3 OS=Mus musculus OX=10090 GN=Dlg3 PE=1 SV=1;>tr|A2BEF2|A2BEF2_MOUSE Isoform of P70175, Disks large homolog 3 OS=Mus musculus OX=10090 GN=Dlg…	DLG3	DLG3	16	2984.91	2502.21	2902.95	2268.67	2743.93	2457.11	2932.09	2652.81	2977.56	2742.76	2436.04	2707	2643.3	2741.38	278.983	197.188	0.106619	0.0729078	0.0561645	0.436317	0.764719	0.457302	0.726892
Q62108-3;Q62108;Q62108-2	Q62108-3;Q62108;Q62108-2	sp|Q62108-3|DLG4_MOUSE;sp|Q62108|DLG4_MOUSE;sp|Q62108-2|DLG4_MOUSE	>sp|Q62108-3|DLG4_MOUSE Isoform of Q62108, Isoform 3 of Disks large homolog 4 OS=Mus musculus OX=10090 GN=Dlg4;>sp|Q62108|DLG4_MOUSE Disks large homolog 4 OS=Mus musculus OX=10090 GN=Dlg4 PE=1 SV=1;>sp|Q62108-2|DLG4_MOUSE Isoform of Q62108, Isoform 2 of Disks large homolog 4 OS=Mus musculus OX=10090 GN=Dlg4	DLG4	DLG4	19	13606.5	11180.1	13173.2	10836	12725.4	12795.8	14196.1	12417.1	13889.5	12713.8	11925.3	13088.9	12386.1	13038.4	1117.97	871.495	0.0926242	0.0667255	0.0764235	0.648735	1.14113	0.27321	0.575077
Q9D415-3;Q9D415;D3Z709;Q9D415-2;Q9D415-4;D3Z6F4;D3Z508;Q3UVU8;E9QAR5;Q9D415-5	Q9D415-3;Q9D415;D3Z709;Q9D415-2;Q9D415-4;D3Z6F4;D3Z508;Q3UVU8;E9QAR5;Q9D415-5	sp|Q9D415-3|DLGP1_MOUSE;sp|Q9D415|DLGP1_MOUSE;tr|D3Z709|D3Z709_MOUSE;sp|Q9D415-2|DLGP1_MOUSE;sp|Q9D415-4|DLGP1_MOUSE;tr|D3Z6F4|D3Z6F4_MOUSE;tr|D3Z508|D3Z508_MOUSE;tr|Q3UVU8|Q3UVU8_MOUSE;tr|E9QAR5|E9QAR5_MOUSE;sp|Q9D415-5|DLGP1_MOUSE	>sp|Q9D415-3|DLGP1_MOUSE Isoform of Q9D415, Isoform 3 of Disks large-associated protein 1 OS=Mus musculus OX=10090 GN=Dlgap1;>sp|Q9D415|DLGP1_MOUSE Disks large-associated protein 1 OS=Mus musculus OX=10090 GN=Dlgap1 PE=1 SV=3;>tr|D3Z709|D3Z709_MOUSE Isoform of Q9D415, Disks large-associated protein 1 OS=Mus musculus OX=10090 GN=Dlgap1 PE=1 SV=1;>sp|Q9D415-2|DLGP1_MOUSE Isoform of Q9D415, Isoform …	DLGAP1	DLGAP1	9	2306.91	2340.98	2894.28	2504.21	2045.82	2343.75	2835.73	2393.57	2651.34	2593.95	2065.8	2533.58	2405.99	2512.33	281.325	262.495	0.114446	0.109096	0.0634174	0.404321	0.734102	0.475161	0.731836
Q8BJ42;Q0VF59;Q8BJ42-2	Q8BJ42;Q0VF59;Q8BJ42-2	sp|Q8BJ42|DLGP2_MOUSE;tr|Q0VF59|Q0VF59_MOUSE;sp|Q8BJ42-2|DLGP2_MOUSE	>sp|Q8BJ42|DLGP2_MOUSE Disks large-associated protein 2 OS=Mus musculus OX=10090 GN=Dlgap2 PE=1 SV=2;>tr|Q0VF59|Q0VF59_MOUSE Isoform of Q8BJ42, Disks large-associated protein 2 OS=Mus musculus OX=10090 GN=Dlgap2 PE=1 SV=1;>sp|Q8BJ42-2|DLGP2_MOUSE Isoform of Q8BJ42, Isoform 2 of Disks large-associated protein 2 OS=Mus musculus OX=10090 GN=Dlgap2	DLGAP2	DLGAP2	9	930.491	930.354	1073.99	935.819	961.129	962.686	997.673	973.308	1024.53	990.886	936.239	984.326	965.744	984.494	55.0239	29.2274	0.0549531	0.029884	0.0290641	0.463761	0.618778	0.54613	0.774671
B1AS06;Q6PFD5	B1AS06;Q6PFD5	tr|B1AS06|B1AS06_MOUSE;sp|Q6PFD5|DLGP3_MOUSE	>tr|B1AS06|B1AS06_MOUSE Isoform of Q6PFD5, Disks large-associated protein 3 OS=Mus musculus OX=10090 GN=Dlgap3 PE=1 SV=1;>sp|Q6PFD5|DLGP3_MOUSE Disks large-associated protein 3 OS=Mus musculus OX=10090 GN=Dlgap3 PE=1 SV=1	DLGAP3	DLGAP3	6	1193.98	1183.44	1261.11	1078.69	1228.03	1211.02	1552.3	1256.78	1498.52	1383.45	1011.47	1456.1	1192.71	1359.77	62.2093	199.04	0.0535996	0.159198	0.176536	0.945078	1.94604	0.0722801	0.378714
B7ZNS2;B1AZP2-2;B1AZP2;B1AZP2-3	B7ZNS2;B1AZP2-2;B1AZP2;B1AZP2-3	tr|B7ZNS2|B7ZNS2_MOUSE;sp|B1AZP2-2|DLGP4_MOUSE;sp|B1AZP2|DLGP4_MOUSE;sp|B1AZP2-3|DLGP4_MOUSE	>tr|B7ZNS2|B7ZNS2_MOUSE Isoform of B1AZP2, Disks large-associated protein 4 OS=Mus musculus OX=10090 GN=Dlgap4 PE=1 SV=1;>sp|B1AZP2-2|DLGP4_MOUSE Isoform of B1AZP2, Isoform 2 of Disks large-associated protein 4 OS=Mus musculus OX=10090 GN=Dlgap4;>sp|B1AZP2|DLGP4_MOUSE Disks large-associated protein 4 OS=Mus musculus OX=10090 GN=Dlgap4 PE=1 SV=1;>sp|B1AZP2-3|DLGP4_MOUSE Isoform of B1AZP2, Isoform …	DLGAP4	DLGAP4	7	1000.7	1004.03	1163.56	1075.89	1042.69	1081.8	1173.66	1065.93	1055.48	1089.7	968.313	1157.6	1061.45	1085.11	60.6458	74.8389	0.0563541	0.0699173	0.0308321	0.347491	0.541207	0.596984	0.814024
Q9D2G2;Q9D2G2-2	Q9D2G2;Q9D2G2-2	sp|Q9D2G2|ODO2_MOUSE;sp|Q9D2G2-2|ODO2_MOUSE	>sp|Q9D2G2|ODO2_MOUSE Dihydrolipoyllysine-residue succinyltransferase component of 2-oxoglutarate dehydrogenase complex, mitochondrial OS=Mus musculus OX=10090 GN=Dlst PE=1 SV=1;>sp|Q9D2G2-2|ODO2_MOUSE Isoform of Q9D2G2, Isoform 2 of Dihydrolipoyllysine-residue succinyltransferase component of 2-oxoglutarate dehydrogenase complex, mitochondrial OS=Mus musculus OX=10090 GN=Dlst	DLST	DLST	6	3738.62	4482.29	4418.6	4356.06	4876.7	4321.76	4245.41	4169.31	4158.19	4024.15	4140.61	4344.06	4365.67	4180.29	366.814	107.354	0.0864014	0.0256569	-0.0586068	-0.63213	-1.02683	0.322142	0.619045	Known mitochondrial
Q9WV69;Q9WV69-3;Q9WV69-2;Q9WV69-4	Q9WV69;Q9WV69-3;Q9WV69-2;Q9WV69-4	sp|Q9WV69|DEMA_MOUSE;sp|Q9WV69-3|DEMA_MOUSE;sp|Q9WV69-2|DEMA_MOUSE;sp|Q9WV69-4|DEMA_MOUSE	>sp|Q9WV69|DEMA_MOUSE Dematin OS=Mus musculus OX=10090 GN=Dmtn PE=1 SV=1;>sp|Q9WV69-3|DEMA_MOUSE Isoform of Q9WV69, Isoform 3 of Dematin OS=Mus musculus OX=10090 GN=Dmtn;>sp|Q9WV69-2|DEMA_MOUSE Isoform of Q9WV69, Isoform 2 of Dematin OS=Mus musculus OX=10090 GN=Dmtn;>sp|Q9WV69-4|DEMA_MOUSE Isoform of Q9WV69, Isoform 4 of Dematin OS=Mus musculus OX=10090 GN=Dmtn	DMTN	DMTN	2	706.971	813.929	745.069	832.837	700.17	739.834	701.926	774.638	694.941	676.737	704.035	752.776	756.468	717.509	55.0637	37.6921	0.0720198	0.0518984	-0.0747794	-0.789811	-1.32207	0.207614	0.531437
Q8BPN8-2;Q8BPN8;B0V2P5;F6RYL8	Q8BPN8-2;Q8BPN8;B0V2P5;F6RYL8	sp|Q8BPN8-2|DMXL2_MOUSE;sp|Q8BPN8|DMXL2_MOUSE;tr|B0V2P5|B0V2P5_MOUSE;tr|F6RYL8|F6RYL8_MOUSE	>sp|Q8BPN8-2|DMXL2_MOUSE Isoform of Q8BPN8, Isoform 2 of DmX-like protein 2 OS=Mus musculus OX=10090 GN=Dmxl2;>sp|Q8BPN8|DMXL2_MOUSE DmX-like protein 2 OS=Mus musculus OX=10090 GN=Dmxl2 PE=1 SV=3;>tr|B0V2P5|B0V2P5_MOUSE Isoform of Q8BPN8, DmX-like protein 2 OS=Mus musculus OX=10090 GN=Dmxl2 PE=1 SV=1;>tr|F6RYL8|F6RYL8_MOUSE Isoform of Q8BPN8, DmX-like protein 2 (Fragment) OS=Mus musculus OX=10090…	DMXL2	DMXL2	40	10553.7	12068.5	10376.6	9884.25	10401.8	10089.6	9980.93	10077.7	9726.25	9760.95	10999.2	10137.5	10562.4	10113.8	776.179	464.361	0.0705051	0.0447871	-0.060776	-0.697403	-1.11462	0.284029	0.584085
P63037	P63037	sp|P63037|DNJA1_MOUSE	>sp|P63037|DNJA1_MOUSE DnaJ homolog subfamily A member 1 OS=Mus musculus OX=10090 GN=Dnaja1 PE=1 SV=1	DNAJA1	DNAJA1	4	546.461	898.298	618.937	781.204	625.198	855.266	740.006	853.924	720.854	860.47	629.208	797.199	720.894	766.943	143.628	88.3732	0.203386	0.119064	0.105244	0.450046	0.861143	0.403857	0.68644
Q9QYJ0	Q9QYJ0	sp|Q9QYJ0|DNJA2_MOUSE	>sp|Q9QYJ0|DNJA2_MOUSE DnaJ homolog subfamily A member 2 OS=Mus musculus OX=10090 GN=Dnaja2 PE=1 SV=1	DNAJA2	DNAJA2	3	137.733	231.868	217.675	563.285	268.491	268.685	264.731	296.587	231.737	247.862	169.988	365.501	281.29	262.734	146.248	65.5667	0.482595	0.260461	-0.00194921	-0.00382141	-0.00735305	0.994238	0.997627
Q99M87;Q99M87-3#Q99M87-2	Q99M87;Q99M87-3;Q99M87-2	sp|Q99M87|DNJA3_MOUSE;sp|Q99M87-3|DNJA3_MOUSE;sp|Q99M87-2|DNJA3_MOUSE	>sp|Q99M87|DNJA3_MOUSE DnaJ homolog subfamily A member 3, mitochondrial OS=Mus musculus OX=10090 GN=Dnaja3 PE=1 SV=1;>sp|Q99M87-3|DNJA3_MOUSE Isoform of Q99M87, Isoform 3 of DnaJ homolog subfamily A member 3, mitochondrial OS=Mus musculus OX=10090 GN=Dnaja3;>sp|Q99M87-2|DNJA3_MOUSE Isoform of Q99M87, Isoform 2 of DnaJ homolog subfamily A member 3, mitochondrial OS=Mus musculus OX=10090 GN=Dnaja3	DNAJA3	DNAJA3	2	123.665	105.761	105.019	115.763	139.329	112.089	122.189	186.364	122.928	119.893	117.359	99.5094	116.938	128.041	12.9497	29.8545	0.107286	0.211061	0.109738	0.466468	0.894789	0.386223	0.671329	Known mitochondrial
Q99KV1	Q99KV1	sp|Q99KV1|DJB11_MOUSE	>sp|Q99KV1|DJB11_MOUSE DnaJ homolog subfamily B member 11 OS=Mus musculus OX=10090 GN=Dnajb11 PE=1 SV=1	DNAJB11	DNAJB11	2	189.472	190.874	167.921	156.636	204.719	202.928	175.539	187.495	182.747	227.945	180.456	163.01	185.425	186.198	19.2867	22.0938	0.107461	0.112862	0.00489445	0.032383	0.0573411	0.955094	0.979988
Q9QYI5-1;Q9QYI5;Q9QYI5-2	Q9QYI5-1;Q9QYI5;Q9QYI5-2	sp|Q9QYI5-1|DNJB2_MOUSE;sp|Q9QYI5|DNJB2_MOUSE;sp|Q9QYI5-2|DNJB2_MOUSE	>sp|Q9QYI5-1|DNJB2_MOUSE Isoform of Q9QYI5, Isoform 2 of DnaJ homolog subfamily B member 2 OS=Mus musculus OX=10090 GN=Dnajb2;>sp|Q9QYI5|DNJB2_MOUSE DnaJ homolog subfamily B member 2 OS=Mus musculus OX=10090 GN=Dnajb2 PE=1 SV=3;>sp|Q9QYI5-2|DNJB2_MOUSE Isoform of Q9QYI5, Isoform 3 of DnaJ homolog subfamily B member 2 OS=Mus musculus OX=10090 GN=Dnajb2	DNAJB2	DNAJB2	2	86.5226	110.137	149.297	123.377	82.5727	78.82	82.0458	80.7943	77.71	95.5036	80.534	89.5787	105.121	84.3611	27.7707	6.75789	0.25931	0.0782113	-0.281092	-0.942824	-2.03416	0.0616005	0.362622
A0A0G2JER9;O54946-2;O54946;A0A0G2JEI3;G3X8S5;Q9QYI8	A0A0G2JER9;O54946-2;O54946;A0A0G2JEI3;G3X8S5;Q9QYI8	tr|A0A0G2JER9|A0A0G2JER9_MOUSE;sp|O54946-2|DNJB6_MOUSE;sp|O54946|DNJB6_MOUSE;tr|A0A0G2JEI3|A0A0G2JEI3_MOUSE;tr|G3X8S5|G3X8S5_MOUSE;sp|Q9QYI8|DNJB7_MOUSE	>tr|A0A0G2JER9|A0A0G2JER9_MOUSE Isoform of O54946, DnaJ homolog subfamily B member 6 OS=Mus musculus OX=10090 GN=Dnajb6 PE=1 SV=1;>sp|O54946-2|DNJB6_MOUSE Isoform of O54946, Isoform B of DnaJ homolog subfamily B member 6 OS=Mus musculus OX=10090 GN=Dnajb6;>sp|O54946|DNJB6_MOUSE DnaJ homolog subfamily B member 6 OS=Mus musculus OX=10090 GN=Dnajb6 PE=1 SV=4;>tr|A0A0G2JEI3|A0A0G2JEI3_MOUSE Isoform o…	DNAJB6;DNAJB7	DNAJB6;DNAJB7	2	199.01	206.289	250.92	225.643	189.279	209.167	206.838	207.23	201.985	192.616	173.31	208.709	213.385	198.448	21.9775	13.6474	0.100295	0.0717203	-0.101565	-0.77586	-1.4326	0.174208	0.50803
Q5U458;E9Q8B3	Q5U458;E9Q8B3	sp|Q5U458|DJC11_MOUSE;tr|E9Q8B3|E9Q8B3_MOUSE	>sp|Q5U458|DJC11_MOUSE DnaJ homolog subfamily C member 11 OS=Mus musculus OX=10090 GN=Dnajc11 PE=1 SV=2;>tr|E9Q8B3|E9Q8B3_MOUSE Isoform of Q5U458, DnaJ homolog subfamily C member 11 OS=Mus musculus OX=10090 GN=Dnajc11 PE=1 SV=1	DNAJC11	DNAJC11	6	856.567	907.397	799.678	832.619	987.207	949.282	877.815	903.013	892.183	995.359	1046	796.897	888.792	918.544	71.869	88.9242	0.0808006	0.096787	0.0458087	0.367349	0.635256	0.535641	0.766566	Known mitochondrial
P60904;G5E8T0;A2AUE1	P60904;G5E8T0;A2AUE1	sp|P60904|DNJC5_MOUSE;tr|G5E8T0|G5E8T0_MOUSE;tr|A2AUE1|A2AUE1_MOUSE	>sp|P60904|DNJC5_MOUSE DnaJ homolog subfamily C member 5 OS=Mus musculus OX=10090 GN=Dnajc5 PE=1 SV=1;>tr|G5E8T0|G5E8T0_MOUSE Isoform of P60904, DnaJ (Hsp40) homolog, subfamily C, member 5, isoform CRA_b OS=Mus musculus OX=10090 GN=Dnajc5 PE=1 SV=1;>tr|A2AUE1|A2AUE1_MOUSE Isoform of P60904, DnaJ homolog subfamily C member 5 (Fragment) OS=Mus musculus OX=10090 GN=Dnajc5 PE=1 SV=1	DNAJC5	DNAJC5	4	982.431	947.812	830.734	690.787	996.781	1005.15	946.624	805.751	895.851	918.916	866.586	999.062	908.949	905.465	124.573	66.6067	0.148731	0.0742526	0.0036723	0.0228161	0.0408059	0.968034	0.986468
Q80TZ3-2;Q80TZ3;Q80TZ3-3	Q80TZ3-2;Q80TZ3;Q80TZ3-3	sp|Q80TZ3-2|AUXI_MOUSE;sp|Q80TZ3|AUXI_MOUSE;sp|Q80TZ3-3|AUXI_MOUSE	>sp|Q80TZ3-2|AUXI_MOUSE Isoform of Q80TZ3, Isoform 2 of Putative tyrosine-protein phosphatase auxilin OS=Mus musculus OX=10090 GN=Dnajc6;>sp|Q80TZ3|AUXI_MOUSE Putative tyrosine-protein phosphatase auxilin OS=Mus musculus OX=10090 GN=Dnajc6 PE=1 SV=2;>sp|Q80TZ3-3|AUXI_MOUSE Isoform of Q80TZ3, Isoform 3 of Putative tyrosine-protein phosphatase auxilin OS=Mus musculus OX=10090 GN=Dnajc6	DNAJC6	DNAJC6	11	4167.11	4859.2	4430.45	4450.01	4105.28	4251.42	4150.36	4185.51	4163.45	3956.69	4379.58	4357.59	4377.24	4198.86	273.626	155.103	0.0612111	0.0371516	-0.0585691	-0.770473	-1.16898	0.262186	0.573641
P39053-4;P39053-5;P39053;P39053-6	P39053-4;P39053-5;P39053;P39053-6	sp|P39053-4|DYN1_MOUSE;sp|P39053-5|DYN1_MOUSE;sp|P39053|DYN1_MOUSE;sp|P39053-6|DYN1_MOUSE	>sp|P39053-4|DYN1_MOUSE Isoform of P39053, Isoform 4 of Dynamin-1 OS=Mus musculus OX=10090 GN=Dnm1;>sp|P39053-5|DYN1_MOUSE Isoform of P39053, Isoform 5 of Dynamin-1 OS=Mus musculus OX=10090 GN=Dnm1;>sp|P39053|DYN1_MOUSE Dynamin-1 OS=Mus musculus OX=10090 GN=Dnm1 PE=1 SV=2;>sp|P39053-6|DYN1_MOUSE Isoform of P39053, Isoform 6 of Dynamin-1 OS=Mus musculus OX=10090 GN=Dnm1	DNM1	DNM1	39	63938	68687.3	70005.1	69523.6	62720.5	63278.3	60075.2	63440.4	62573.5	62521.6	64703.9	64435.3	66358.8	62958.3	3385.87	1680	0.0510912	0.0269369	-0.0747574	-1.09316	-1.64644	0.12222	0.450908
A0A0J9YUN4;A0A0J9YUE9;P39053-3#P39053-4;P39053-5;P39053;P39053-6#E9QLL2;Q8BZ98;Q8BZ98-2#Q3T9X3;Q3TCR7;G3X9G4;F8WIV5;P39054-2;P39054;G3UZZ3	A0A0J9YUN4;A0A0J9YUE9;P39053-3;P39053-4;P39053-5;P39053;P39053-6;E9QLL2;Q8BZ98;Q8BZ98-2;Q3T9X3;Q3TCR7;G3X9G4;F8WIV5;P39054-2;P39054;G3UZZ3	tr|A0A0J9YUN4|A0A0J9YUN4_MOUSE;tr|A0A0J9YUE9|A0A0J9YUE9_MOUSE;sp|P39053-3|DYN1_MOUSE;sp|P39053-4|DYN1_MOUSE;sp|P39053-5|DYN1_MOUSE;sp|P39053|DYN1_MOUSE;sp|P39053-6|DYN1_MOUSE;tr|E9QLL2|E9QLL2_MOUSE;sp|Q8BZ98|DYN3_MOUSE;sp|Q8BZ98-2|DYN3_MOUSE;tr|Q3T9X3|Q3T9X3_MOUSE;tr|Q3TCR7|Q3TCR7_MOUSE;tr|G3X9G4|G3X9G4_MOUSE;tr|F8WIV5|F8WIV5_MOUSE;sp|P39054-2|DYN2_MOUSE;sp|P39054|DYN2_MOUSE;tr|G3UZZ3|G3UZZ3_MOUSE	>tr|A0A0J9YUN4|A0A0J9YUN4_MOUSE Isoform of P39053, Dynamin-1 OS=Mus musculus OX=10090 GN=Dnm1 PE=1 SV=1;>tr|A0A0J9YUE9|A0A0J9YUE9_MOUSE Isoform of P39053, Dynamin-1 OS=Mus musculus OX=10090 GN=Dnm1 PE=1 SV=1;>sp|P39053-3|DYN1_MOUSE Isoform of P39053, Isoform 3 of Dynamin-1 OS=Mus musculus OX=10090 GN=Dnm1;>sp|P39053-4|DYN1_MOUSE Isoform of P39053, Isoform 4 of Dynamin-1 OS=Mus musculus OX=10090 G…	DNM1;DNM2;DNM3	DNM1;DNM2;DNM3	3	12014.3	12724.8	13120.9	12724.7	11910.1	11954.1	11503.2	12079.1	11601.6	11179	11680.7	11952.6	12408.1	11666	513.388	322.722	0.0412359	0.0277426	-0.0884136	-1.32283	-2.0585	0.0589165	0.356324
A0A0J9YUN4;A0A0J9YUE9;P39053-3#P39053-4;P39053-5;P39053;P39053-6#E9QLL2;Q8BZ98;Q8BZ98-2	A0A0J9YUN4;A0A0J9YUE9;P39053-3;P39053-4;P39053-5;P39053;P39053-6;E9QLL2;Q8BZ98;Q8BZ98-2	tr|A0A0J9YUN4|A0A0J9YUN4_MOUSE;tr|A0A0J9YUE9|A0A0J9YUE9_MOUSE;sp|P39053-3|DYN1_MOUSE;sp|P39053-4|DYN1_MOUSE;sp|P39053-5|DYN1_MOUSE;sp|P39053|DYN1_MOUSE;sp|P39053-6|DYN1_MOUSE;tr|E9QLL2|E9QLL2_MOUSE;sp|Q8BZ98|DYN3_MOUSE;sp|Q8BZ98-2|DYN3_MOUSE	>tr|A0A0J9YUN4|A0A0J9YUN4_MOUSE Isoform of P39053, Dynamin-1 OS=Mus musculus OX=10090 GN=Dnm1 PE=1 SV=1;>tr|A0A0J9YUE9|A0A0J9YUE9_MOUSE Isoform of P39053, Dynamin-1 OS=Mus musculus OX=10090 GN=Dnm1 PE=1 SV=1;>sp|P39053-3|DYN1_MOUSE Isoform of P39053, Isoform 3 of Dynamin-1 OS=Mus musculus OX=10090 GN=Dnm1;>sp|P39053-4|DYN1_MOUSE Isoform of P39053, Isoform 4 of Dynamin-1 OS=Mus musculus OX=10090 G…	DNM1;DNM3	DNM1;DNM3	3	1431.18	2462.59	572.865	632.333	2063.28	1857.76	1374.1	1398.92	1474.25	1595.32	2254.28	646.168	1503.34	1457.17	773.17	514.35	0.69045	0.428206	0.0713937	0.0981156	0.189881	0.852164	0.941572
Q8K1M6;Q8K1M6-2;Q8K1M6-4#E9PUD2;Q8K1M6-3	Q8K1M6;Q8K1M6-2;Q8K1M6-4;E9PUD2;Q8K1M6-3	sp|Q8K1M6|DNM1L_MOUSE;sp|Q8K1M6-2|DNM1L_MOUSE;sp|Q8K1M6-4|DNM1L_MOUSE;tr|E9PUD2|E9PUD2_MOUSE;sp|Q8K1M6-3|DNM1L_MOUSE	>sp|Q8K1M6|DNM1L_MOUSE Dynamin-1-like protein OS=Mus musculus OX=10090 GN=Dnm1l PE=1 SV=2;>sp|Q8K1M6-2|DNM1L_MOUSE Isoform of Q8K1M6, Isoform 2 of Dynamin-1-like protein OS=Mus musculus OX=10090 GN=Dnm1l;>sp|Q8K1M6-4|DNM1L_MOUSE Isoform of Q8K1M6, Isoform 4 of Dynamin-1-like protein OS=Mus musculus OX=10090 GN=Dnm1l;>tr|E9PUD2|E9PUD2_MOUSE Isoform of Q8K1M6, Dynamin-1-like protein OS=Mus musculus…	DNM1L	DNM1L	20	6991.86	8283.57	7508.13	6977.03	6895.66	7407.2	6526.49	6892.69	6212.45	6689.2	7673.53	6935.08	7343.91	6821.57	524.099	493.841	0.0694238	0.071211	-0.106573	-0.955828	-1.75153	0.10201	0.423555	Known mitochondrial
E9QLL2;Q8BZ98;Q8BZ98-2#Q3T9X3;Q3TCR7;G3X9G4;F8WIV5;P39054-2;P39054;G3UZZ3	E9QLL2;Q8BZ98;Q8BZ98-2;Q3T9X3;Q3TCR7;G3X9G4;F8WIV5;P39054-2;P39054;G3UZZ3	tr|E9QLL2|E9QLL2_MOUSE;sp|Q8BZ98|DYN3_MOUSE;sp|Q8BZ98-2|DYN3_MOUSE;tr|Q3T9X3|Q3T9X3_MOUSE;tr|Q3TCR7|Q3TCR7_MOUSE;tr|G3X9G4|G3X9G4_MOUSE;tr|F8WIV5|F8WIV5_MOUSE;sp|P39054-2|DYN2_MOUSE;sp|P39054|DYN2_MOUSE;tr|G3UZZ3|G3UZZ3_MOUSE	>tr|E9QLL2|E9QLL2_MOUSE Isoform of Q8BZ98, Dynamin-3 OS=Mus musculus OX=10090 GN=Dnm3 PE=1 SV=1;>sp|Q8BZ98|DYN3_MOUSE Dynamin-3 OS=Mus musculus OX=10090 GN=Dnm3 PE=1 SV=1;>sp|Q8BZ98-2|DYN3_MOUSE Isoform of Q8BZ98, Isoform 2 of Dynamin-3 OS=Mus musculus OX=10090 GN=Dnm3;>tr|Q3T9X3|Q3T9X3_MOUSE Isoform of P39054, Dynamin-2 OS=Mus musculus OX=10090 GN=Dnm2 PE=1 SV=1;>tr|Q3TCR7|Q3TCR7_MOUSE Isoform o…	DNM2;DNM3	DNM2;DNM3	2	530.207	635.24	624.48	684.603	608.319	685.542	510.999	560.603	506.006	555.612	618.549	578.385	628.065	555.026	57.4987	42.3171	0.0949629	0.0761214	-0.176567	-1.17811	-2.51478	0.0249397	0.28223
E9QLL2;Q8BZ98;Q8BZ98-2	E9QLL2;Q8BZ98;Q8BZ98-2	tr|E9QLL2|E9QLL2_MOUSE;sp|Q8BZ98|DYN3_MOUSE;sp|Q8BZ98-2|DYN3_MOUSE	>tr|E9QLL2|E9QLL2_MOUSE Isoform of Q8BZ98, Dynamin-3 OS=Mus musculus OX=10090 GN=Dnm3 PE=1 SV=1;>sp|Q8BZ98|DYN3_MOUSE Dynamin-3 OS=Mus musculus OX=10090 GN=Dnm3 PE=1 SV=1;>sp|Q8BZ98-2|DYN3_MOUSE Isoform of Q8BZ98, Isoform 2 of Dynamin-3 OS=Mus musculus OX=10090 GN=Dnm3	DNM3	DNM3	7	1922.77	2135.77	2330.33	2243	1804.58	2013.43	1856.31	1912.35	1867.24	1765.89	1960.77	1966.88	2074.98	1888.24	198.596	75.4382	0.0966426	0.0403824	-0.131468	-1.07163	-2.087	0.0559111	0.354254
Q3TVK3;Q9Z2W0;Q8BPW9	Q3TVK3;Q9Z2W0;Q8BPW9	tr|Q3TVK3|Q3TVK3_MOUSE;sp|Q9Z2W0|DNPEP_MOUSE;tr|Q8BPW9|Q8BPW9_MOUSE	>tr|Q3TVK3|Q3TVK3_MOUSE Isoform of Q9Z2W0, Aspartyl aminopeptidase OS=Mus musculus OX=10090 GN=Dnpep PE=1 SV=1;>sp|Q9Z2W0|DNPEP_MOUSE Aspartyl aminopeptidase OS=Mus musculus OX=10090 GN=Dnpep PE=1 SV=2;>tr|Q8BPW9|Q8BPW9_MOUSE Isoform of Q9Z2W0, Aspartyl aminopeptidase OS=Mus musculus OX=10090 GN=Dnpep PE=1 SV=1	DNPEP	DNPEP	3	277.249	280.129	236.671	244.615	250.089	287.965	229.726	276.156	272.931	278.059	294.808	285.006	262.786	272.781	21.5285	22.484	0.0823862	0.0872571	0.0535145	0.446625	0.770187	0.454157	0.725173
F8VPQ1;Q8CIQ7	F8VPQ1;Q8CIQ7	tr|F8VPQ1|F8VPQ1_MOUSE;sp|Q8CIQ7|DOCK3_MOUSE	>tr|F8VPQ1|F8VPQ1_MOUSE Isoform of Q8CIQ7, Dedicator of cytokinesis protein 3 OS=Mus musculus OX=10090 GN=Dock3 PE=1 SV=1;>sp|Q8CIQ7|DOCK3_MOUSE Dedicator of cytokinesis protein 3 OS=Mus musculus OX=10090 GN=Dock3 PE=1 SV=1	DOCK3	DOCK3	2	163.884	125.27	148.239	195.263	155.955	129.111	129.516	67.8925	191.183	118.09	144.437	192.185	152.954	140.55	25.5954	47.2235	0.164547	0.399677	-0.18643	-0.445705	-0.877466	0.395236	0.680298
A0A1Y7VLY2;P59764	A0A1Y7VLY2;P59764	tr|A0A1Y7VLY2|A0A1Y7VLY2_MOUSE;sp|P59764|DOCK4_MOUSE	>tr|A0A1Y7VLY2|A0A1Y7VLY2_MOUSE Isoform of P59764, Dedicator of cytokinesis protein 4 OS=Mus musculus OX=10090 GN=Dock4 PE=1 SV=1;>sp|P59764|DOCK4_MOUSE Dedicator of cytokinesis protein 4 OS=Mus musculus OX=10090 GN=Dock4 PE=1 SV=1	DOCK4	DOCK4	4	515.44	447.594	412.058	396.199	412.65	457.172	524.118	469.981	515.834	490.842	459.872	358.845	440.186	469.915	43.5681	59.8696	0.0962903	0.138757	0.0890877	0.523701	0.976085	0.345804	0.636798
A0A1D5RLE0;E9QMR2;A0A1D5RMM1;F8VPN7;Q8BIK4;Q8BIK4-2	A0A1D5RLE0;E9QMR2;A0A1D5RMM1;F8VPN7;Q8BIK4;Q8BIK4-2	tr|A0A1D5RLE0|A0A1D5RLE0_MOUSE;tr|E9QMR2|E9QMR2_MOUSE;tr|A0A1D5RMM1|A0A1D5RMM1_MOUSE;tr|F8VPN7|F8VPN7_MOUSE;sp|Q8BIK4|DOCK9_MOUSE;sp|Q8BIK4-2|DOCK9_MOUSE	>tr|A0A1D5RLE0|A0A1D5RLE0_MOUSE Isoform of Q8BIK4, Dedicator of cytokinesis protein 9 OS=Mus musculus OX=10090 GN=Dock9 PE=1 SV=1;>tr|E9QMR2|E9QMR2_MOUSE Isoform of Q8BIK4, Dedicator of cytokinesis protein 9 OS=Mus musculus OX=10090 GN=Dock9 PE=1 SV=1;>tr|A0A1D5RMM1|A0A1D5RMM1_MOUSE Isoform of Q8BIK4, Dedicator of cytokinesis protein 9 OS=Mus musculus OX=10090 GN=Dock9 PE=1 SV=1;>tr|F8VPN7|F8VPN7…	DOCK9	DOCK9	5	464.352	341.605	386.678	500.402	439.724	439.896	477.843	449.627	466.159	436.612	387.735	467.408	428.776	447.564	56.5869	32.7416	0.137387	0.0762915	0.0694445	0.443694	0.808532	0.432487	0.705889
D3Z5I7;E9QN98;Q6NXK7	D3Z5I7;E9QN98;Q6NXK7	tr|D3Z5I7|D3Z5I7_MOUSE;tr|E9QN98|E9QN98_MOUSE;sp|Q6NXK7|DPP10_MOUSE	>tr|D3Z5I7|D3Z5I7_MOUSE Isoform of Q6NXK7, Inactive dipeptidyl peptidase 10 OS=Mus musculus OX=10090 GN=Dpp10 PE=1 SV=2;>tr|E9QN98|E9QN98_MOUSE Isoform of Q6NXK7, Inactive dipeptidyl peptidase 10 OS=Mus musculus OX=10090 GN=Dpp10 PE=1 SV=1;>sp|Q6NXK7|DPP10_MOUSE Inactive dipeptidyl peptidase 10 OS=Mus musculus OX=10090 GN=Dpp10 PE=1 SV=1	DPP10	DPP10	9	2244.51	2109.1	2166.3	2335.25	2073.84	2157.71	2203.55	2046.93	2228.24	2217.15	2370.82	2371.36	2181.12	2239.68	95.1201	121.355	0.0431798	0.0547846	0.0375615	0.53214	0.75961	0.460253	0.727835
Q80VM5;Q5U4C2;E9PWX1;Q9Z218#D3Z5I7;E9QN98;Q6NXK7	Q80VM5;Q5U4C2;E9PWX1;Q9Z218;D3Z5I7;E9QN98;Q6NXK7	tr|Q80VM5|Q80VM5_MOUSE;tr|Q5U4C2|Q5U4C2_MOUSE;tr|E9PWX1|E9PWX1_MOUSE;sp|Q9Z218|DPP6_MOUSE;tr|D3Z5I7|D3Z5I7_MOUSE;tr|E9QN98|E9QN98_MOUSE;sp|Q6NXK7|DPP10_MOUSE	>tr|Q80VM5|Q80VM5_MOUSE Isoform of Q9Z218, Dipeptidyl aminopeptidase-like protein 6 OS=Mus musculus OX=10090 GN=Dpp6 PE=1 SV=1;>tr|Q5U4C2|Q5U4C2_MOUSE Isoform of Q9Z218, Dipeptidyl aminopeptidase-like protein 6 OS=Mus musculus OX=10090 GN=Dpp6 PE=1 SV=1;>tr|E9PWX1|E9PWX1_MOUSE Isoform of Q9Z218, Dipeptidyl aminopeptidase-like protein 6 OS=Mus musculus OX=10090 GN=Dpp6 PE=1 SV=1;>sp|Q9Z218|DPP6_MO…	DPP10;DPP6	DPP10;DPP6	2	635.363	471.269	591.586	756.989	475	481.733	757.743	581.068	645.296	554.655	472.607	558.305	568.657	594.945	115.114	97.1219	0.196444	0.160341	0.0730843	0.295198	0.558807	0.585238	0.803141
Q80VM5;Q5U4C2;E9PWX1;Q9Z218	Q80VM5;Q5U4C2;E9PWX1;Q9Z218	tr|Q80VM5|Q80VM5_MOUSE;tr|Q5U4C2|Q5U4C2_MOUSE;tr|E9PWX1|E9PWX1_MOUSE;sp|Q9Z218|DPP6_MOUSE	>tr|Q80VM5|Q80VM5_MOUSE Isoform of Q9Z218, Dipeptidyl aminopeptidase-like protein 6 OS=Mus musculus OX=10090 GN=Dpp6 PE=1 SV=1;>tr|Q5U4C2|Q5U4C2_MOUSE Isoform of Q9Z218, Dipeptidyl aminopeptidase-like protein 6 OS=Mus musculus OX=10090 GN=Dpp6 PE=1 SV=1;>tr|E9PWX1|E9PWX1_MOUSE Isoform of Q9Z218, Dipeptidyl aminopeptidase-like protein 6 OS=Mus musculus OX=10090 GN=Dpp6 PE=1 SV=1;>sp|Q9Z218|DPP6_MO…	DPP6	DPP6	13	10374	8225.83	9616.82	9603.45	9504.24	8877.41	10912.8	9818.84	10578.8	9755.4	8457.98	9664.34	9366.95	9864.69	733.909	853.407	0.0797127	0.0887808	0.0738182	0.604614	1.06697	0.304275	0.598797
O08553	O08553	sp|O08553|DPYL2_MOUSE	>sp|O08553|DPYL2_MOUSE Dihydropyrimidinase-related protein 2 OS=Mus musculus OX=10090 GN=Dpysl2 PE=1 SV=2	DPYSL2	DPYSL2	26	65674.7	72302.7	61939.8	64999	65744.7	69915.7	56268.6	61774.4	53877.2	62150.8	66452.1	57733.1	66762.8	59709.4	3720.85	4592.36	0.0553946	0.076785	-0.162777	-1.29966	-2.76321	0.0153952	0.264497
Q3TT92;E9PWE8;Q62188	Q3TT92;E9PWE8;Q62188	tr|Q3TT92|Q3TT92_MOUSE;tr|E9PWE8|E9PWE8_MOUSE;sp|Q62188|DPYL3_MOUSE	>tr|Q3TT92|Q3TT92_MOUSE Isoform of Q62188, Dihydropyrimidinase-related protein 3 OS=Mus musculus OX=10090 GN=Dpysl3 PE=1 SV=1;>tr|E9PWE8|E9PWE8_MOUSE Isoform of Q62188, Dihydropyrimidinase-related protein 3 OS=Mus musculus OX=10090 GN=Dpysl3 PE=1 SV=1;>sp|Q62188|DPYL3_MOUSE Dihydropyrimidinase-related protein 3 OS=Mus musculus OX=10090 GN=Dpysl3 PE=1 SV=1	DPYSL3	DPYSL3	12	7109.17	8392.77	6847.11	7011.7	6953.66	6999.59	7176.26	7660.81	6624.52	7843.34	8958.9	7975.7	7219	7706.59	581.312	789.128	0.0761302	0.102301	0.0916363	0.690591	1.25991	0.228566	0.546693
Q3TMU8;A0A0R4J1N0;O35098;O35098-2	Q3TMU8;A0A0R4J1N0;O35098;O35098-2	tr|Q3TMU8|Q3TMU8_MOUSE;tr|A0A0R4J1N0|A0A0R4J1N0_MOUSE;sp|O35098|DPYL4_MOUSE;sp|O35098-2|DPYL4_MOUSE	>tr|Q3TMU8|Q3TMU8_MOUSE Isoform of O35098, Dihydropyrimidinase-like 4 OS=Mus musculus OX=10090 GN=Dpysl4 PE=1 SV=1;>tr|A0A0R4J1N0|A0A0R4J1N0_MOUSE Isoform of O35098, Dihydropyrimidinase-related protein 4 OS=Mus musculus OX=10090 GN=Dpysl4 PE=1 SV=1;>sp|O35098|DPYL4_MOUSE Dihydropyrimidinase-related protein 4 OS=Mus musculus OX=10090 GN=Dpysl4 PE=1 SV=1;>sp|O35098-2|DPYL4_MOUSE Isoform of O35098, …	DPYSL4	DPYSL4	11	2736.34	3399.27	2835.2	2549.31	2995.84	3160.88	2470.84	2921.49	2669.17	2684.24	3582.01	3239.91	2946.14	2927.94	305.848	414.842	0.103659	0.138823	-0.0141635	-0.0843046	-0.151839	0.881508	0.949813
Q9EQF6	Q9EQF6	sp|Q9EQF6|DPYL5_MOUSE	>sp|Q9EQF6|DPYL5_MOUSE Dihydropyrimidinase-related protein 5 OS=Mus musculus OX=10090 GN=Dpysl5 PE=1 SV=1	DPYSL5	DPYSL5	11	2040.6	2572.31	1924.32	1957.31	1963.8	2268.46	2143.85	2257.43	1908.39	2368.61	2804.35	2203.2	2121.13	2280.97	253.805	298.605	0.114298	0.127614	0.102985	0.590126	1.11443	0.284105	0.584085
Q9QXB9	Q9QXB9	sp|Q9QXB9|DRG2_MOUSE	>sp|Q9QXB9|DRG2_MOUSE Developmentally-regulated GTP-binding protein 2 OS=Mus musculus OX=10090 GN=Drg2 PE=1 SV=1	DRG2	DRG2	2	110.472	128.877	116.956	127.137	111.672	129.036	109.157	119.616	120.701	98.2449	118.088	118.325	120.692	114.022	8.69407	8.75817	0.072627	0.0803464	-0.0826247	-0.726715	-1.28081	0.221342	0.541134
S4R1P5;Q91ZU6-2;Q91ZU6;Q91ZU6-4;E9Q9X1;Q91ZU6-3;A0A087WSP0	S4R1P5;Q91ZU6-2;Q91ZU6;Q91ZU6-4;E9Q9X1;Q91ZU6-3;A0A087WSP0	tr|S4R1P5|S4R1P5_MOUSE;sp|Q91ZU6-2|DYST_MOUSE;sp|Q91ZU6|DYST_MOUSE;sp|Q91ZU6-4|DYST_MOUSE;tr|E9Q9X1|E9Q9X1_MOUSE;sp|Q91ZU6-3|DYST_MOUSE;tr|A0A087WSP0|A0A087WSP0_MOUSE	>tr|S4R1P5|S4R1P5_MOUSE Isoform of Q91ZU6, Dystonin OS=Mus musculus OX=10090 GN=Dst PE=1 SV=1;>sp|Q91ZU6-2|DYST_MOUSE Isoform of Q91ZU6, Isoform 1 of Dystonin OS=Mus musculus OX=10090 GN=Dst;>sp|Q91ZU6|DYST_MOUSE Dystonin OS=Mus musculus OX=10090 GN=Dst PE=1 SV=2;>sp|Q91ZU6-4|DYST_MOUSE Isoform of Q91ZU6, Isoform 4 of Dystonin OS=Mus musculus OX=10090 GN=Dst;>tr|E9Q9X1|E9Q9X1_MOUSE Isoform of Q91…	DST	DST	3	1831.19	2649.73	1643.42	1487.44	2751.89	3858.83	1775.11	2492.32	2105.83	2701.75	2996.63	2989.03	2370.41	2510.11	898.65	491.281	0.378834	0.210323	0.139994	0.336412	0.65441	0.523592	0.758543
Q9R0P5	Q9R0P5	sp|Q9R0P5|DEST_MOUSE	>sp|Q9R0P5|DEST_MOUSE Destrin OS=Mus musculus OX=10090 GN=Dstn PE=1 SV=3	DSTN	DSTN	6	3611.35	4591.05	4183.36	4851.56	3937.62	4306.94	3884.3	3844.37	3620.46	4053.65	4277.25	4172.81	4246.98	3975.47	445.259	239.86	0.106206	0.0608492	-0.0908275	-0.710151	-1.28848	0.218738	0.540134
Q8CFR5;A0A1Y7VL34;Q9D2N4-2;Q9D2N4;A0A1Y7VJN9;Q9D2N4-7;Q9D2N4-4;Q9D2N4-3	Q8CFR5;A0A1Y7VL34;Q9D2N4-2;Q9D2N4;A0A1Y7VJN9;Q9D2N4-7;Q9D2N4-4;Q9D2N4-3	tr|Q8CFR5|Q8CFR5_MOUSE;tr|A0A1Y7VL34|A0A1Y7VL34_MOUSE;sp|Q9D2N4-2|DTNA_MOUSE;sp|Q9D2N4|DTNA_MOUSE;tr|A0A1Y7VJN9|A0A1Y7VJN9_MOUSE;sp|Q9D2N4-7|DTNA_MOUSE;sp|Q9D2N4-4|DTNA_MOUSE;sp|Q9D2N4-3|DTNA_MOUSE	>tr|Q8CFR5|Q8CFR5_MOUSE Isoform of Q9D2N4, Dystrobrevin OS=Mus musculus OX=10090 GN=Dtna PE=1 SV=1;>tr|A0A1Y7VL34|A0A1Y7VL34_MOUSE Isoform of Q9D2N4, Dystrobrevin OS=Mus musculus OX=10090 GN=Dtna PE=1 SV=1;>sp|Q9D2N4-2|DTNA_MOUSE Isoform of Q9D2N4, Isoform 2 of Dystrobrevin alpha OS=Mus musculus OX=10090 GN=Dtna;>sp|Q9D2N4|DTNA_MOUSE Dystrobrevin alpha OS=Mus musculus OX=10090 GN=Dtna PE=1 SV=2;>…	DTNA	DTNA	2	179.141	172.806	169.493	154.678	159.642	188.204	181.389	157.518	160.228	183.405	146.632	170.915	170.661	166.681	12.3493	14.4327	0.0725178	0.0873932	-0.0354405	-0.31695	-0.531142	0.603755	0.814731
Q9JHU4	Q9JHU4	sp|Q9JHU4|DYHC1_MOUSE	>sp|Q9JHU4|DYHC1_MOUSE Cytoplasmic dynein 1 heavy chain 1 OS=Mus musculus OX=10090 GN=Dync1h1 PE=1 SV=2	DYNC1H1	DYNC1H1	92	17031.2	16939.2	17362	18384.6	16523.2	16970.5	16209.3	16492.9	16182.9	16202.6	17435	16905	17201.8	16571.3	638.229	506.228	0.0364682	0.0301968	-0.0536173	-0.995013	-1.26817	0.225691	0.546693
D3Z0M6;O88485;Q3TYJ3;O88485-2	D3Z0M6;O88485;Q3TYJ3;O88485-2	tr|D3Z0M6|D3Z0M6_MOUSE;sp|O88485|DC1I1_MOUSE;tr|Q3TYJ3|Q3TYJ3_MOUSE;sp|O88485-2|DC1I1_MOUSE	>tr|D3Z0M6|D3Z0M6_MOUSE Isoform of O88485, Cytoplasmic dynein 1 intermediate chain 1 OS=Mus musculus OX=10090 GN=Dync1i1 PE=1 SV=1;>sp|O88485|DC1I1_MOUSE Cytoplasmic dynein 1 intermediate chain 1 OS=Mus musculus OX=10090 GN=Dync1i1 PE=1 SV=2;>tr|Q3TYJ3|Q3TYJ3_MOUSE Isoform of O88485, Cytoplasmic dynein 1 intermediate chain 1 OS=Mus musculus OX=10090 GN=Dync1i1 PE=1 SV=1;>sp|O88485-2|DC1I1_MOUSE I…	DYNC1I1	DYNC1I1	3	245.359	283.697	235.554	319.929	281.892	277.532	267.708	289.913	244.513	235.674	270.629	286.021	273.994	265.743	30.2545	21.8082	0.110871	0.0834206	-0.0409065	-0.300136	-0.526626	0.606805	0.81616
Q8R1Q8	Q8R1Q8	sp|Q8R1Q8|DC1L1_MOUSE	>sp|Q8R1Q8|DC1L1_MOUSE Cytoplasmic dynein 1 light intermediate chain 1 OS=Mus musculus OX=10090 GN=Dync1li1 PE=1 SV=1	DYNC1LI1	DYNC1LI1	8	1330.35	1453.49	1252.27	1141.16	1369.69	1424.58	1219.7	1300.85	1228.67	1295.77	1412.72	1364.91	1328.59	1303.77	116.157	75.3516	0.0901045	0.0575558	-0.0244314	-0.233564	-0.382227	0.708108	0.876742
Q6PDL0;A0A1D5RMC1;A0A1D5RM94	Q6PDL0;A0A1D5RMC1;A0A1D5RM94	sp|Q6PDL0|DC1L2_MOUSE;tr|A0A1D5RMC1|A0A1D5RMC1_MOUSE;tr|A0A1D5RM94|A0A1D5RM94_MOUSE	>sp|Q6PDL0|DC1L2_MOUSE Cytoplasmic dynein 1 light intermediate chain 2 OS=Mus musculus OX=10090 GN=Dync1li2 PE=1 SV=2;>tr|A0A1D5RMC1|A0A1D5RMC1_MOUSE Isoform of Q6PDL0, Cytoplasmic dynein 1 light intermediate chain 2 (Fragment) OS=Mus musculus OX=10090 GN=Dync1li2 PE=1 SV=1;>tr|A0A1D5RM94|A0A1D5RM94_MOUSE Isoform of Q6PDL0, Cytoplasmic dynein 1 light intermediate chain 2 OS=Mus musculus OX=10090 …	DYNC1LI2	DYNC1LI2	3	264.263	262.522	291.146	286.338	271.928	295.92	252.252	260.484	239.666	244.471	265.28	312.537	278.686	262.448	14.3235	26.3324	0.0514871	0.0955485	-0.0906681	-0.784875	-1.40381	0.182452	0.514712
Q8BH95	Q8BH95	sp|Q8BH95|ECHM_MOUSE	>sp|Q8BH95|ECHM_MOUSE Enoyl-CoA hydratase, mitochondrial OS=Mus musculus OX=10090 GN=Echs1 PE=1 SV=1	ECHS1	ECHS1	4	1021.21	1158.73	1211.86	1188.99	1404.52	1167.2	1294.72	1294.95	1332.08	1246.35	1199.08	1289.77	1192.08	1276.16	123.662	46.5627	0.102486	0.0369246	0.103842	0.87404	1.60414	0.131291	0.459969	Known mitochondrial
Q3TCD4;Q9WUR2-2;Q9WUR2;E9Q7A8;E9PYC6;E9Q858;E9PUY9;E9PYA9;E9PVM6	Q3TCD4;Q9WUR2-2;Q9WUR2;E9Q7A8;E9PYC6;E9Q858;E9PUY9;E9PYA9;E9PVM6	tr|Q3TCD4|Q3TCD4_MOUSE;sp|Q9WUR2-2|ECI2_MOUSE;sp|Q9WUR2|ECI2_MOUSE;tr|E9Q7A8|E9Q7A8_MOUSE;tr|E9PYC6|E9PYC6_MOUSE;tr|E9Q858|E9Q858_MOUSE;tr|E9PUY9|E9PUY9_MOUSE;tr|E9PYA9|E9PYA9_MOUSE;tr|E9PVM6|E9PVM6_MOUSE	>tr|Q3TCD4|Q3TCD4_MOUSE Isoform of Q9WUR2, Enoyl-CoA delta isomerase 2, mitochondrial OS=Mus musculus OX=10090 GN=Eci2 PE=1 SV=1;>sp|Q9WUR2-2|ECI2_MOUSE Isoform of Q9WUR2, Isoform 2 of Enoyl-CoA delta isomerase 2, mitochondrial OS=Mus musculus OX=10090 GN=Eci2;>sp|Q9WUR2|ECI2_MOUSE Enoyl-CoA delta isomerase 2, mitochondrial OS=Mus musculus OX=10090 GN=Eci2 PE=1 SV=2;>tr|E9Q7A8|E9Q7A8_MOUSE Isofor…	ECI2	ECI2	2	161.549	179.5	186.892	189.053	207.122	207.606	187.748	180.968	205.693	199.992	190.117	184.926	188.62	191.574	17.4467	9.41976	0.0944659	0.0487252	0.0262544	0.252206	0.412497	0.686304	0.862029	Known mitochondrial
Q8BL66	Q8BL66	sp|Q8BL66|EEA1_MOUSE	>sp|Q8BL66|EEA1_MOUSE Early endosome antigen 1 OS=Mus musculus OX=10090 GN=Eea1 PE=1 SV=2	EEA1	EEA1	2	279.979	95.7364	284.873	107.164	231.944	188.745	186.361	150.155	178.836	171.33	218.94	191.633	198.074	182.876	82.7216	22.8461	0.505937	0.125633	0.0010059	0.00209547	0.00402751	0.996844	0.997974
P10126;D3YZ68	P10126;D3YZ68	sp|P10126|EF1A1_MOUSE;tr|D3YZ68|D3YZ68_MOUSE	>sp|P10126|EF1A1_MOUSE Elongation factor 1-alpha 1 OS=Mus musculus OX=10090 GN=Eef1a1 PE=1 SV=3;>tr|D3YZ68|D3YZ68_MOUSE Isoform of P10126, Elongation factor 1-alpha 1 (Fragment) OS=Mus musculus OX=10090 GN=Eef1a1 PE=1 SV=1	EEF1A1	EEF1A1	6	5269.64	5788.5	5006.55	4911.85	5182.24	5992.35	5743.16	5781.15	5941.76	6331.93	5660.67	4712.11	5358.52	5695.13	435.66	537.32	0.0801314	0.0994118	0.0860677	0.652861	1.1821	0.25711	0.57186
P10126;D3YZ68#P62631	P10126;D3YZ68;P62631	sp|P10126|EF1A1_MOUSE;tr|D3YZ68|D3YZ68_MOUSE;sp|P62631|EF1A2_MOUSE	>sp|P10126|EF1A1_MOUSE Elongation factor 1-alpha 1 OS=Mus musculus OX=10090 GN=Eef1a1 PE=1 SV=3;>tr|D3YZ68|D3YZ68_MOUSE Isoform of P10126, Elongation factor 1-alpha 1 (Fragment) OS=Mus musculus OX=10090 GN=Eef1a1 PE=1 SV=1;>sp|P62631|EF1A2_MOUSE Elongation factor 1-alpha 2 OS=Mus musculus OX=10090 GN=Eef1a2 PE=1 SV=1	EEF1A1;EEF1A2	EEF1A1;EEF1A2	4	7761.97	7472.3	8416.08	9144.8	8003.84	8861.9	9160.77	8913.17	8222.5	8069.37	7008.84	8815.85	8276.81	8365.08	648.376	785.351	0.0782935	0.0980411	0.0133891	0.109758	0.18637	0.854863	0.941572
P62631	P62631	sp|P62631|EF1A2_MOUSE	>sp|P62631|EF1A2_MOUSE Elongation factor 1-alpha 2 OS=Mus musculus OX=10090 GN=Eef1a2 PE=1 SV=1	EEF1A2	EEF1A2	4	3085.67	3545.29	2783.62	2873.78	3144.02	3324.67	3511.95	3158.97	3388.56	3456.16	3202.6	2681.79	3126.17	3233.34	282.157	303.988	0.0899678	0.0992292	0.0478	0.361128	0.632618	0.537313	0.767714
O70251;A0A087WS46	O70251;A0A087WS46	sp|O70251|EF1B_MOUSE;tr|A0A087WS46|A0A087WS46_MOUSE	>sp|O70251|EF1B_MOUSE Elongation factor 1-beta OS=Mus musculus OX=10090 GN=Eef1b PE=1 SV=5;>tr|A0A087WS46|A0A087WS46_MOUSE Isoform of O70251, Eukaryotic translation elongation factor 1 beta 2 OS=Mus musculus OX=10090 GN=Eef1b2 PE=1 SV=1	EEF1B;EEF1B2	EEF1B;EEF1B2	2	274.312	243.35	271.562	323.261	261.486	247.837	239.286	327.12	277.972	274.683	272.858	297.027	270.301	281.491	28.7439	29.1129	0.102041	0.103669	0.0585081	0.405222	0.72516	0.480456	0.731836
A0A0R4J1E2;P57776-3;F6ZFU0#Q80T06;P57776;E9QN08;A0A0R4J1L2;Q91VK2;P57776-2;D3YUQ9;D3Z7N2;D3YY68;D3YZT9	A0A0R4J1E2;P57776-3;F6ZFU0;Q80T06;P57776;E9QN08;A0A0R4J1L2;Q91VK2;P57776-2;D3YUQ9;D3Z7N2;D3YY68;D3YZT9	tr|A0A0R4J1E2|A0A0R4J1E2_MOUSE;sp|P57776-3|EF1D_MOUSE;tr|F6ZFU0|F6ZFU0_MOUSE;tr|Q80T06|Q80T06_MOUSE;sp|P57776|EF1D_MOUSE;tr|E9QN08|E9QN08_MOUSE;tr|A0A0R4J1L2|A0A0R4J1L2_MOUSE;tr|Q91VK2|Q91VK2_MOUSE;sp|P57776-2|EF1D_MOUSE;tr|D3YUQ9|D3YUQ9_MOUSE;tr|D3Z7N2|D3Z7N2_MOUSE;tr|D3YY68|D3YY68_MOUSE;tr|D3YZT9|D3YZT9_MOUSE	>tr|A0A0R4J1E2|A0A0R4J1E2_MOUSE Isoform of P57776, Elongation factor 1-delta OS=Mus musculus OX=10090 GN=Eef1d PE=1 SV=1;>sp|P57776-3|EF1D_MOUSE Isoform of P57776, Isoform 3 of Elongation factor 1-delta OS=Mus musculus OX=10090 GN=Eef1d;>tr|F6ZFU0|F6ZFU0_MOUSE Isoform of P57776, Elongation factor 1-delta (Fragment) OS=Mus musculus OX=10090 GN=Eef1d PE=1 SV=1;>tr|Q80T06|Q80T06_MOUSE Isoform of P57…	EEF1D	EEF1D	3	177.646	187.395	247.064	303.243	205.861	191.677	170.447	202.221	202.02	186.923	194.818	195.682	218.815	192.018	47.9843	11.972	0.206082	0.064458	-0.164662	-0.731525	-1.46062	0.166484	0.501472
Q9D8N0	Q9D8N0	sp|Q9D8N0|EF1G_MOUSE	>sp|Q9D8N0|EF1G_MOUSE Elongation factor 1-gamma OS=Mus musculus OX=10090 GN=Eef1g PE=1 SV=3	EEF1G	EEF1G	4	413.436	415.379	383.927	347.272	354.38	363.103	341.125	381.78	396.757	407.189	396.181	317.422	379.583	373.409	29.6549	35.9214	0.0777266	0.0998883	-0.0258515	-0.209178	-0.357466	0.726144	0.882662
P58252	P58252	sp|P58252|EF2_MOUSE	>sp|P58252|EF2_MOUSE Elongation factor 2 OS=Mus musculus OX=10090 GN=Eef2 PE=1 SV=2	EEF2	EEF2	13	2837.41	2947.65	3093.03	3120.57	2798.61	2807.16	3065.12	3033.86	2986.78	2734.5	2978.21	2924.98	2934.07	2953.91	144.246	117.82	0.0488316	0.040808	0.010175	0.163864	0.214949	0.832947	0.929239
Q8C845;Q9D8Y0	Q8C845;Q9D8Y0	tr|Q8C845|Q8C845_MOUSE;sp|Q9D8Y0|EFHD2_MOUSE	>tr|Q8C845|Q8C845_MOUSE Isoform of Q9D8Y0, EF-hand domain-containing protein D2 OS=Mus musculus OX=10090 GN=Efhd2 PE=1 SV=1;>sp|Q9D8Y0|EFHD2_MOUSE EF-hand domain-containing protein D2 OS=Mus musculus OX=10090 GN=Efhd2 PE=1 SV=1	EFHD2	EFHD2	6	2274.77	2238.23	2417.44	2707.33	2243.64	2206.29	2354.78	2238.2	1852.7	1945.32	2771.8	2362.88	2347.95	2254.28	190.959	330.669	0.0779958	0.14681	-0.0678257	-0.411504	-0.753538	0.463775	0.72921
Q6ZQ18-2;Q6ZQ18;A0A1W2P7T9	Q6ZQ18-2;Q6ZQ18;A0A1W2P7T9	sp|Q6ZQ18-2|EFR3B_MOUSE;sp|Q6ZQ18|EFR3B_MOUSE;tr|A0A1W2P7T9|A0A1W2P7T9_MOUSE	>sp|Q6ZQ18-2|EFR3B_MOUSE Isoform of Q6ZQ18, Isoform 2 of Protein EFR3 homolog B OS=Mus musculus OX=10090 GN=Efr3b;>sp|Q6ZQ18|EFR3B_MOUSE Protein EFR3 homolog B OS=Mus musculus OX=10090 GN=Efr3b PE=1 SV=2;>tr|A0A1W2P7T9|A0A1W2P7T9_MOUSE Isoform of Q6ZQ18, Protein EFR3 homolog B (Fragment) OS=Mus musculus OX=10090 GN=Efr3b PE=1 SV=1	EFR3B	EFR3B	8	937.298	875.123	973.131	1069.24	884.898	852.576	991.771	926.416	993.983	941.942	877.801	972.297	932.044	950.702	80.3939	44.7379	0.0841763	0.0477558	0.0315564	0.33068	0.528167	0.605764	0.81538
Q9WVK4	Q9WVK4	sp|Q9WVK4|EHD1_MOUSE	>sp|Q9WVK4|EHD1_MOUSE EH domain-containing protein 1 OS=Mus musculus OX=10090 GN=Ehd1 PE=1 SV=1	EHD1	EHD1	6	702.727	820.078	740.521	737.434	785.059	782.471	702.214	765.539	608.528	639.272	798.379	849.147	761.382	727.18	42.1893	93.6441	0.0555576	0.130682	-0.074565	-0.521388	-0.94315	0.361805	0.652654
Q9QXY6#Q9WVK4	Q9QXY6;Q9WVK4	sp|Q9QXY6|EHD3_MOUSE;sp|Q9WVK4|EHD1_MOUSE	>sp|Q9QXY6|EHD3_MOUSE EH domain-containing protein 3 OS=Mus musculus OX=10090 GN=Ehd3 PE=1 SV=2;>sp|Q9WVK4|EHD1_MOUSE EH domain-containing protein 1 OS=Mus musculus OX=10090 GN=Ehd1 PE=1 SV=1	EHD1;EHD3	EHD1;EHD3	2	585.842	590.088	660.165	531.044	566.015	480.554	553.505	539.766	532.094	512.973	531.438	555.544	568.951	537.553	60.5174	15.8391	0.107504	0.029606	-0.0755571	-0.656224	-1.14823	0.270365	0.573963
Q9QXY6	Q9QXY6	sp|Q9QXY6|EHD3_MOUSE	>sp|Q9QXY6|EHD3_MOUSE EH domain-containing protein 3 OS=Mus musculus OX=10090 GN=Ehd3 PE=1 SV=2	EHD3	EHD3	10	2895.43	3190.63	3130.76	2923.66	3131.41	3071.78	2778.69	3080.79	2860.81	2947.61	3288.4	3111.18	3057.28	3011.25	120.778	185.688	0.0398557	0.0614867	-0.023211	-0.321306	-0.457771	0.654234	0.842725
Q8R1B4	Q8R1B4	sp|Q8R1B4|EIF3C_MOUSE	>sp|Q8R1B4|EIF3C_MOUSE Eukaryotic translation initiation factor 3 subunit C OS=Mus musculus OX=10090 GN=Eif3c PE=1 SV=1	EIF3C	EIF3C	2	77.6677	115.198	67.643	51.3885	147.952	144.46	82.0683	103.86	97.0571	100.143	122.497	104.986	100.718	101.769	41.0189	13.0945	0.455026	0.130359	0.113436	0.255262	0.494122	0.628983	0.828899
P60843	P60843	sp|P60843|IF4A1_MOUSE	>sp|P60843|IF4A1_MOUSE Eukaryotic initiation factor 4A-I OS=Mus musculus OX=10090 GN=Eif4a1 PE=1 SV=1	EIF4A1	EIF4A1	2	117.882	150.241	117.449	113.351	139.058	167.123	137.117	164.965	139.026	131.718	150.794	163.463	134.184	147.847	21.663	14.1328	0.158824	0.0952876	0.149643	0.765368	1.51556	0.152171	0.48861
P10630;P10630-2;Q8BTU6;E9Q561#P60843	P10630;P10630-2;Q8BTU6;E9Q561;P60843	sp|P10630|IF4A2_MOUSE;sp|P10630-2|IF4A2_MOUSE;tr|Q8BTU6|Q8BTU6_MOUSE;tr|E9Q561|E9Q561_MOUSE;sp|P60843|IF4A1_MOUSE	>sp|P10630|IF4A2_MOUSE Eukaryotic initiation factor 4A-II OS=Mus musculus OX=10090 GN=Eif4a2 PE=1 SV=2;>sp|P10630-2|IF4A2_MOUSE Isoform of P10630, Isoform 2 of Eukaryotic initiation factor 4A-II OS=Mus musculus OX=10090 GN=Eif4a2;>tr|Q8BTU6|Q8BTU6_MOUSE Isoform of P10630, Eukaryotic initiation factor 4A-II OS=Mus musculus OX=10090 GN=Eif4a2 PE=1 SV=1;>tr|E9Q561|E9Q561_MOUSE Isoform of P10630, Euk…	EIF4A1;EIF4A2	EIF4A1;EIF4A2	3	972.679	1254.5	1060.97	1172.51	1008.34	1101.56	1046.23	1313.15	1156.96	1067.43	1131.68	1146.13	1095.09	1143.6	104.996	94.1883	0.0950277	0.0801126	0.0640489	0.511551	0.897888	0.384625	0.671329
P10630;P10630-2;Q8BTU6;E9Q561	P10630;P10630-2;Q8BTU6;E9Q561	sp|P10630|IF4A2_MOUSE;sp|P10630-2|IF4A2_MOUSE;tr|Q8BTU6|Q8BTU6_MOUSE;tr|E9Q561|E9Q561_MOUSE	>sp|P10630|IF4A2_MOUSE Eukaryotic initiation factor 4A-II OS=Mus musculus OX=10090 GN=Eif4a2 PE=1 SV=2;>sp|P10630-2|IF4A2_MOUSE Isoform of P10630, Isoform 2 of Eukaryotic initiation factor 4A-II OS=Mus musculus OX=10090 GN=Eif4a2;>tr|Q8BTU6|Q8BTU6_MOUSE Isoform of P10630, Eukaryotic initiation factor 4A-II OS=Mus musculus OX=10090 GN=Eif4a2 PE=1 SV=1;>tr|E9Q561|E9Q561_MOUSE Isoform of P10630, Euk…	EIF4A2	EIF4A2	3	265.724	317	278.713	315.997	258.169	296.138	277.883	348.899	309.672	248.871	298.922	315.092	288.623	299.89	25.1438	34.1083	0.0874512	0.115973	0.0518811	0.361635	0.643891	0.53019	0.762343
A0A0G2JH04;P63073;A0A0G2JGT5;A0A0G2JFB4	A0A0G2JH04;P63073;A0A0G2JGT5;A0A0G2JFB4	tr|A0A0G2JH04|A0A0G2JH04_MOUSE;sp|P63073|IF4E_MOUSE;tr|A0A0G2JGT5|A0A0G2JGT5_MOUSE;tr|A0A0G2JFB4|A0A0G2JFB4_MOUSE	>tr|A0A0G2JH04|A0A0G2JH04_MOUSE Isoform of P63073, Eukaryotic translation initiation factor 4E OS=Mus musculus OX=10090 GN=Eif4e PE=1 SV=1;>sp|P63073|IF4E_MOUSE Eukaryotic translation initiation factor 4E OS=Mus musculus OX=10090 GN=Eif4e PE=1 SV=1;>tr|A0A0G2JGT5|A0A0G2JGT5_MOUSE Isoform of P63073, Eukaryotic translation initiation factor 4E (Fragment) OS=Mus musculus OX=10090 GN=Eif4e PE=1 SV=1;…	EIF4E	EIF4E	2	158.771	190.158	146.608	157.879	172.319	190.931	146.969	163.899	153.512	179.001	169.994	138.675	169.444	158.675	18.2656	15.048	0.107908	0.0954602	-0.0932075	-0.629778	-1.16425	0.264033	0.573963
Q9WUK2-2;Q9WUK2	Q9WUK2-2;Q9WUK2	sp|Q9WUK2-2|IF4H_MOUSE;sp|Q9WUK2|IF4H_MOUSE	>sp|Q9WUK2-2|IF4H_MOUSE Isoform of Q9WUK2, Isoform Short of Eukaryotic translation initiation factor 4H OS=Mus musculus OX=10090 GN=Eif4h;>sp|Q9WUK2|IF4H_MOUSE Eukaryotic translation initiation factor 4H OS=Mus musculus OX=10090 GN=Eif4h PE=1 SV=3	EIF4H	EIF4H	3	493.395	645.957	521.191	530.914	576.467	604.808	466.795	517.112	436.478	484.627	611.771	546.848	562.122	510.605	57.3217	62.7365	0.101444	0.121013	-0.141335	-0.831552	-1.63793	0.124	0.452629
P59325;Q8BVV6	P59325;Q8BVV6	sp|P59325|IF5_MOUSE;tr|Q8BVV6|Q8BVV6_MOUSE	>sp|P59325|IF5_MOUSE Eukaryotic translation initiation factor 5 OS=Mus musculus OX=10090 GN=Eif5 PE=1 SV=1;>tr|Q8BVV6|Q8BVV6_MOUSE Isoform of P59325, Eukaryotic translation initiation factor 5 OS=Mus musculus OX=10090 GN=Eif5 PE=1 SV=1	EIF5	EIF5	2	175.309	161.992	180.118	163.336	154.686	164.969	155.314	154.45	161.467	160.76	179.873	138.49	166.735	158.392	9.32689	13.3985	0.0556516	0.0847222	-0.0764849	-0.719907	-1.24121	0.235188	0.553788
A0A0A0MQM0;P63242	A0A0A0MQM0;P63242	tr|A0A0A0MQM0|A0A0A0MQM0_MOUSE;sp|P63242|IF5A1_MOUSE	>tr|A0A0A0MQM0|A0A0A0MQM0_MOUSE Isoform of P63242, Eukaryotic translation initiation factor 5A (Fragment) OS=Mus musculus OX=10090 GN=Eif5a PE=1 SV=1;>sp|P63242|IF5A1_MOUSE Eukaryotic translation initiation factor 5A-1 OS=Mus musculus OX=10090 GN=Eif5a PE=1 SV=2	EIF5A	EIF5A	4	457.715	487.658	327.873	399.023	454.445	478.026	394.636	438.098	401.251	429.092	554.16	389.396	434.123	434.439	60.4717	61.7894	0.151266	0.132215	0.00299774	0.0154184	0.028255	0.977863	0.991268
Q68FM6#Q8C8T7	Q68FM6;Q8C8T7	sp|Q68FM6|PPR29_MOUSE;sp|Q8C8T7|ELFN1_MOUSE	>sp|Q68FM6|PPR29_MOUSE Protein phosphatase 1 regulatory subunit 29 OS=Mus musculus OX=10090 GN=Elfn2 PE=1 SV=1;>sp|Q8C8T7|ELFN1_MOUSE Protein ELFN1 OS=Mus musculus OX=10090 GN=Elfn1 PE=2 SV=1	ELFN1;ELFN2	ELFN1;ELFN2	2	207.449	161.475	186.677	155.195	205.344	176.889	189.718	194.767	233.885	191.522	177.721	218.461	182.172	201.012	21.8185	20.9005	0.121018	0.101851	0.144387	0.844899	1.67098	0.117213	0.442378
Q68FM6	Q68FM6	sp|Q68FM6|PPR29_MOUSE	>sp|Q68FM6|PPR29_MOUSE Protein phosphatase 1 regulatory subunit 29 OS=Mus musculus OX=10090 GN=Elfn2 PE=1 SV=1	ELFN2	ELFN2	3	1117.68	965.192	1127.81	971.592	990.42	1005.74	1291.2	1050.37	1213.64	1178.95	986.135	1113.7	1029.74	1139	73.5145	111.532	0.0702398	0.0989185	0.14266	1.02374	2.03686	0.0612966	0.36204
Q8BHL5-2;Q8BHL5;Q8BHL5-3;F6YXR3	Q8BHL5-2;Q8BHL5;Q8BHL5-3;F6YXR3	sp|Q8BHL5-2|ELMO2_MOUSE;sp|Q8BHL5|ELMO2_MOUSE;sp|Q8BHL5-3|ELMO2_MOUSE;tr|F6YXR3|F6YXR3_MOUSE	>sp|Q8BHL5-2|ELMO2_MOUSE Isoform of Q8BHL5, Isoform 2 of Engulfment and cell motility protein 2 OS=Mus musculus OX=10090 GN=Elmo2;>sp|Q8BHL5|ELMO2_MOUSE Engulfment and cell motility protein 2 OS=Mus musculus OX=10090 GN=Elmo2 PE=1 SV=1;>sp|Q8BHL5-3|ELMO2_MOUSE Isoform of Q8BHL5, Isoform 3 of Engulfment and cell motility protein 2 OS=Mus musculus OX=10090 GN=Elmo2;>tr|F6YXR3|F6YXR3_MOUSE Isoform o…	ELMO2	ELMO2	9	1529.26	1568.62	1486.91	1497.97	1536.73	1606.94	1800.04	1627.04	1553.98	1641.21	1412.19	1686.03	1537.74	1620.08	44.6792	130.244	0.0289193	0.0818971	0.07179	0.777723	1.28663	0.219363	0.540134
E9Q0K9;Q3V1U8	E9Q0K9;Q3V1U8	tr|E9Q0K9|E9Q0K9_MOUSE;sp|Q3V1U8|ELMD1_MOUSE	>tr|E9Q0K9|E9Q0K9_MOUSE Isoform of Q3V1U8, ELMO domain-containing protein 1 OS=Mus musculus OX=10090 GN=Elmod1 PE=1 SV=1;>sp|Q3V1U8|ELMD1_MOUSE ELMO domain-containing protein 1 OS=Mus musculus OX=10090 GN=Elmod1 PE=1 SV=2	ELMOD1	ELMOD1	2	197.048	179.061	147.413	150.605	174.819	158.936	154.807	164.699	190.709	178.662	165.372	132.37	167.98	164.437	19.0852	20.0725	0.112624	0.126466	-0.032455	-0.196702	-0.354673	0.728189	0.882662
P62869	P62869	sp|P62869|ELOB_MOUSE	>sp|P62869|ELOB_MOUSE Elongin-B OS=Mus musculus OX=10090 GN=Elob PE=1 SV=1	ELOB	ELOB	2	414.044	380.712	313.472	220.608	319.529	374.662	366.145	457.988	433.696	374.638	356.702	341.336	337.171	388.418	68.805	46.4726	0.228214	0.116885	0.224329	0.821353	1.70165	0.111204	0.432775
A0A087WQE6;A0A087WNT1;P83940;A0A087WPE4	A0A087WQE6;A0A087WNT1;P83940;A0A087WPE4	tr|A0A087WQE6|A0A087WQE6_MOUSE;tr|A0A087WNT1|A0A087WNT1_MOUSE;sp|P83940|ELOC_MOUSE;tr|A0A087WPE4|A0A087WPE4_MOUSE	>tr|A0A087WQE6|A0A087WQE6_MOUSE Isoform of P83940, Elongin-C (Fragment) OS=Mus musculus OX=10090 GN=Eloc PE=1 SV=1;>tr|A0A087WNT1|A0A087WNT1_MOUSE Isoform of P83940, Elongin-C OS=Mus musculus OX=10090 GN=Eloc PE=1 SV=1;>sp|P83940|ELOC_MOUSE Elongin-C OS=Mus musculus OX=10090 GN=Eloc PE=1 SV=1;>tr|A0A087WPE4|A0A087WPE4_MOUSE Isoform of P83940, Elongin-C (Fragment) OS=Mus musculus OX=10090 GN=Eloc …	ELOC	ELOC	2	183.58	216.214	252.824	245.245	214.549	203.976	223.225	233.29	190.904	202.136	196.52	276.529	219.398	220.434	25.845	31.9327	0.118826	0.139049	0.00332802	0.0187855	0.0340492	0.973325	0.990716
Z4YJW0;Q8C7X2-2;Q8C7X2	Z4YJW0;Q8C7X2-2;Q8C7X2	tr|Z4YJW0|Z4YJW0_MOUSE;sp|Q8C7X2-2|EMC1_MOUSE;sp|Q8C7X2|EMC1_MOUSE	>tr|Z4YJW0|Z4YJW0_MOUSE Isoform of Q8C7X2, ER membrane protein complex subunit 1 OS=Mus musculus OX=10090 GN=Emc1 PE=1 SV=1;>sp|Q8C7X2-2|EMC1_MOUSE Isoform of Q8C7X2, Isoform 2 of ER membrane protein complex subunit 1 OS=Mus musculus OX=10090 GN=Emc1;>sp|Q8C7X2|EMC1_MOUSE ER membrane protein complex subunit 1 OS=Mus musculus OX=10090 GN=Emc1 PE=1 SV=1	EMC1	EMC1	4	241.704	244.937	237.947	256.76	233.108	234.935	233.663	214.826	239	248.168	225.812	243.446	241.565	234.152	8.61202	12.2443	0.0351799	0.0530408	-0.0458886	-0.691612	-0.969374	0.349023	0.639552
Q9CRD2	Q9CRD2	sp|Q9CRD2|EMC2_MOUSE	>sp|Q9CRD2|EMC2_MOUSE ER membrane protein complex subunit 2 OS=Mus musculus OX=10090 GN=Emc2 PE=1 SV=1	EMC2	EMC2	2	80.7918	68.1867	73.1128	81.0928	79.0023	69.3783	88.9047	84.1841	96.7731	81.2547	72.5501	77.7885	75.2608	83.5759	5.79418	8.52507	0.0777334	0.10147	0.148604	1.01552	2.03941	0.0610116	0.361565	Predicted mitochondrial
Q8C522	Q8C522	sp|Q8C522|ENDD1_MOUSE	>sp|Q8C522|ENDD1_MOUSE Endonuclease domain-containing 1 protein OS=Mus musculus OX=10090 GN=Endod1 PE=1 SV=2	ENDOD1	ENDOD1	3	673.306	597.606	480.044	506.404	738.473	768.801	604.457	673.892	631.862	695.287	776.672	643.097	627.439	670.878	119.733	60.8327	0.197507	0.0884012	0.114441	0.527091	1.01202	0.328923	0.622463
P17182;Q6PHC1	P17182;Q6PHC1	sp|P17182|ENOA_MOUSE;tr|Q6PHC1|Q6PHC1_MOUSE	>sp|P17182|ENOA_MOUSE Alpha-enolase OS=Mus musculus OX=10090 GN=Eno1 PE=1 SV=3;>tr|Q6PHC1|Q6PHC1_MOUSE Isoform of P17182, Alpha-enolase OS=Mus musculus OX=10090 GN=Eno1 PE=1 SV=1	ENO1	ENO1	17	31796.9	33806.4	33950.1	37818.1	31420	28809.9	28085.3	26241.5	25564.4	29994	29684.8	27505	32933.6	27845.8	3041.09	1786.01	0.0918466	0.0643298	-0.239504	-1.4443	-3.62261	0.00282586	0.163676
P17182;Q6PHC1#P17183;A0A0N4SUX5;D3Z6E4	P17182;Q6PHC1;P17183;A0A0N4SUX5;D3Z6E4	sp|P17182|ENOA_MOUSE;tr|Q6PHC1|Q6PHC1_MOUSE;sp|P17183|ENOG_MOUSE;tr|A0A0N4SUX5|A0A0N4SUX5_MOUSE;tr|D3Z6E4|D3Z6E4_MOUSE	>sp|P17182|ENOA_MOUSE Alpha-enolase OS=Mus musculus OX=10090 GN=Eno1 PE=1 SV=3;>tr|Q6PHC1|Q6PHC1_MOUSE Isoform of P17182, Alpha-enolase OS=Mus musculus OX=10090 GN=Eno1 PE=1 SV=1;>sp|P17183|ENOG_MOUSE Gamma-enolase OS=Mus musculus OX=10090 GN=Eno2 PE=1 SV=2;>tr|A0A0N4SUX5|A0A0N4SUX5_MOUSE Isoform of P17183, Gamma-enolase OS=Mus musculus OX=10090 GN=Eno2 PE=1 SV=1;>tr|D3Z6E4|D3Z6E4_MOUSE Isoform o…	ENO1;ENO2	ENO1;ENO2	3	22988.1	25435.9	24943.3	25544.9	22860.4	23252.8	21376.8	20890.8	18575	20768.4	23402.3	21302.7	24170.9	21052.7	1268.39	1544.94	0.0525047	0.0742088	-0.20089	-1.46488	-3.49966	0.00360161	0.187072
P17183;A0A0N4SUX5;D3Z6E4	P17183;A0A0N4SUX5;D3Z6E4	sp|P17183|ENOG_MOUSE;tr|A0A0N4SUX5|A0A0N4SUX5_MOUSE;tr|D3Z6E4|D3Z6E4_MOUSE	>sp|P17183|ENOG_MOUSE Gamma-enolase OS=Mus musculus OX=10090 GN=Eno2 PE=1 SV=2;>tr|A0A0N4SUX5|A0A0N4SUX5_MOUSE Isoform of P17183, Gamma-enolase OS=Mus musculus OX=10090 GN=Eno2 PE=1 SV=1;>tr|D3Z6E4|D3Z6E4_MOUSE Isoform of P17183, Gamma-enolase OS=Mus musculus OX=10090 GN=Eno2 PE=1 SV=1	ENO2	ENO2	12	15348.4	16842	15021.6	15383.2	14131	15062.9	14234.8	14777.4	12893.6	14315.3	15602	13134.5	15298.2	14159.6	881.726	1014.46	0.05687	0.0718895	-0.112715	-1.05583	-1.95326	0.0713451	0.378714
O55026	O55026	sp|O55026|ENTP2_MOUSE	>sp|O55026|ENTP2_MOUSE Ectonucleoside triphosphate diphosphohydrolase 2 OS=Mus musculus OX=10090 GN=Entpd2 PE=1 SV=2	ENTPD2	ENTPD2	3	513.006	502.191	630.047	584.742	490.793	518.095	586.584	556.426	598.204	529.97	553.628	592.606	539.813	569.57	55.0808	26.9634	0.0989764	0.0477406	0.0820431	0.713754	1.25934	0.228769	0.546693
A2AUK5;A2AUK8;Q9Z2H5;Q9Z2H5-2;A2AUK7;Q9Z2H5-3	A2AUK5;A2AUK8;Q9Z2H5;Q9Z2H5-2;A2AUK7;Q9Z2H5-3	tr|A2AUK5|A2AUK5_MOUSE;tr|A2AUK8|A2AUK8_MOUSE;sp|Q9Z2H5|E41L1_MOUSE;sp|Q9Z2H5-2|E41L1_MOUSE;tr|A2AUK7|A2AUK7_MOUSE;sp|Q9Z2H5-3|E41L1_MOUSE	>tr|A2AUK5|A2AUK5_MOUSE Isoform of Q9Z2H5, Band 4.1-like protein 1 OS=Mus musculus OX=10090 GN=Epb41l1 PE=1 SV=1;>tr|A2AUK8|A2AUK8_MOUSE Isoform of Q9Z2H5, Band 4.1-like protein 1 OS=Mus musculus OX=10090 GN=Epb41l1 PE=1 SV=1;>sp|Q9Z2H5|E41L1_MOUSE Band 4.1-like protein 1 OS=Mus musculus OX=10090 GN=Epb41l1 PE=1 SV=2;>sp|Q9Z2H5-2|E41L1_MOUSE Isoform of Q9Z2H5, Isoform 2 of Band 4.1-like protein 1…	EPB41L1	EPB41L1	14	4750.34	4310.52	3874.42	3773.49	5060.25	4046.67	4169.13	4406.71	4534.99	4153.82	4321.03	4234.83	4302.62	4303.42	510.561	148.139	0.116914	0.0341866	0.00782363	0.066202	0.11146	0.912855	0.965909
Q9WV92;Q9WV92-2#Q9WV92-3#Q9WV92-4;Q9WV92-5#Q9WV92-8;A0A286YDY4#A7YY80#A2AUK5;A2AUK8;Q9Z2H5;Q9Z2H5-2;A2AUK7;Q9Z2H5-3#Q80UE5;Q80UE4;O70318;A0A1W2P6I5#A0A286YD84#E9PV14	Q9WV92;Q9WV92-2;Q9WV92-3;Q9WV92-4;Q9WV92-5;Q9WV92-8;A0A286YDY4;A7YY80;A2AUK5;A2AUK8;Q9Z2H5;Q9Z2H5-2;A2AUK7;Q9Z2H5-3;Q80UE5;Q80UE4;O70318;A0A1W2P6I5;A0A286YD84;E9PV14	sp|Q9WV92|E41L3_MOUSE;sp|Q9WV92-2|E41L3_MOUSE;sp|Q9WV92-3|E41L3_MOUSE;sp|Q9WV92-4|E41L3_MOUSE;sp|Q9WV92-5|E41L3_MOUSE;sp|Q9WV92-8|E41L3_MOUSE;tr|A0A286YDY4|A0A286YDY4_MOUSE;tr|A7YY80|A7YY80_MOUSE;tr|A2AUK5|A2AUK5_MOUSE;tr|A2AUK8|A2AUK8_MOUSE;sp|Q9Z2H5|E41L1_MOUSE;sp|Q9Z2H5-2|E41L1_MOUSE;tr|A2AUK7|A2AUK7_MOUSE;sp|Q9Z2H5-3|E41L1_MOUSE;tr|Q80UE5|Q80UE5_MOUSE;tr|Q80UE4|Q80UE4_MOUSE;sp|O70318|E41L2_MO…	>sp|Q9WV92|E41L3_MOUSE Band 4.1-like protein 3 OS=Mus musculus OX=10090 GN=Epb41l3 PE=1 SV=1;>sp|Q9WV92-2|E41L3_MOUSE Isoform of Q9WV92, Isoform 2 of Band 4.1-like protein 3 OS=Mus musculus OX=10090 GN=Epb41l3;>sp|Q9WV92-3|E41L3_MOUSE Isoform of Q9WV92, Isoform 3 of Band 4.1-like protein 3 OS=Mus musculus OX=10090 GN=Epb41l3;>sp|Q9WV92-4|E41L3_MOUSE Isoform of Q9WV92, Isoform 4 of Band 4.1-like p…	EPB41L1;EPB41L2;EPB41L3	EPB41L1;EPB41L2;EPB41L3	2	230.99	164.958	115.334	114.355	180.454	135.953	191.662	141.791	190.116	173.343	189.31	103.977	157.007	165.033	44.9122	35.3968	0.281351	0.247388	0.0859759	0.238191	0.457821	0.654198	0.842725
Q80UE5;Q80UE4;O70318;A0A1W2P6I5	Q80UE5;Q80UE4;O70318;A0A1W2P6I5	tr|Q80UE5|Q80UE5_MOUSE;tr|Q80UE4|Q80UE4_MOUSE;sp|O70318|E41L2_MOUSE;tr|A0A1W2P6I5|A0A1W2P6I5_MOUSE	>tr|Q80UE5|Q80UE5_MOUSE Isoform of O70318, Band 4.1-like protein 2 OS=Mus musculus OX=10090 GN=Epb41l2 PE=1 SV=1;>tr|Q80UE4|Q80UE4_MOUSE Isoform of O70318, Band 4.1-like protein 2 OS=Mus musculus OX=10090 GN=Epb41l2 PE=1 SV=1;>sp|O70318|E41L2_MOUSE Band 4.1-like protein 2 OS=Mus musculus OX=10090 GN=Epb41l2 PE=1 SV=2;>tr|A0A1W2P6I5|A0A1W2P6I5_MOUSE Isoform of O70318, Band 4.1-like protein 2 (Frag…	EPB41L2	EPB41L2	8	2237.81	2146.43	2080.02	2037.27	2183.45	2174.82	1919.59	2269.94	2254.71	2072.6	2151.12	1961.87	2143.3	2104.97	73.2039	146.736	0.0343396	0.0701664	-0.0282684	-0.365574	-0.538665	0.59869	0.814731
Q9WV92;Q9WV92-2#Q9WV92-3#Q9WV92-4;Q9WV92-5#Q9WV92-8;A0A286YDY4#A7YY80#A0A286YD84	Q9WV92;Q9WV92-2;Q9WV92-3;Q9WV92-4;Q9WV92-5;Q9WV92-8;A0A286YDY4;A7YY80;A0A286YD84	sp|Q9WV92|E41L3_MOUSE;sp|Q9WV92-2|E41L3_MOUSE;sp|Q9WV92-3|E41L3_MOUSE;sp|Q9WV92-4|E41L3_MOUSE;sp|Q9WV92-5|E41L3_MOUSE;sp|Q9WV92-8|E41L3_MOUSE;tr|A0A286YDY4|A0A286YDY4_MOUSE;tr|A7YY80|A7YY80_MOUSE;tr|A0A286YD84|A0A286YD84_MOUSE	>sp|Q9WV92|E41L3_MOUSE Band 4.1-like protein 3 OS=Mus musculus OX=10090 GN=Epb41l3 PE=1 SV=1;>sp|Q9WV92-2|E41L3_MOUSE Isoform of Q9WV92, Isoform 2 of Band 4.1-like protein 3 OS=Mus musculus OX=10090 GN=Epb41l3;>sp|Q9WV92-3|E41L3_MOUSE Isoform of Q9WV92, Isoform 3 of Band 4.1-like protein 3 OS=Mus musculus OX=10090 GN=Epb41l3;>sp|Q9WV92-4|E41L3_MOUSE Isoform of Q9WV92, Isoform 4 of Band 4.1-like p…	EPB41L3	EPB41L3	14	6002.19	4659.47	4477.76	4177.25	5930.52	5228.06	4714.73	5023.39	5208.34	4898.85	5262.93	4505.25	5079.21	4935.58	768.145	291.401	0.151678	0.0597005	-0.0298077	-0.188042	-0.336877	0.741272	0.884028
Q03137;Q03137-2	Q03137;Q03137-2	sp|Q03137|EPHA4_MOUSE;sp|Q03137-2|EPHA4_MOUSE	>sp|Q03137|EPHA4_MOUSE Ephrin type-A receptor 4 OS=Mus musculus OX=10090 GN=Epha4 PE=1 SV=2;>sp|Q03137-2|EPHA4_MOUSE Isoform of Q03137, Isoform Short of Ephrin type-A receptor 4 OS=Mus musculus OX=10090 GN=Epha4	EPHA4	EPHA4	7	1339.32	1027.09	1267.27	1255.55	1360.17	1204.72	1315.41	1198.14	1356.91	1392.36	1175.13	1247.61	1242.35	1280.93	119.86	87.7939	0.101662	0.0687146	0.047259	0.388554	0.669059	0.514482	0.752132
Q03137;Q03137-2#Q6PFV6;E9PUQ4;E9PUQ2;E9PUP9;E9PUQ0;Q60629	Q03137;Q03137-2;Q6PFV6;E9PUQ4;E9PUQ2;E9PUP9;E9PUQ0;Q60629	sp|Q03137|EPHA4_MOUSE;sp|Q03137-2|EPHA4_MOUSE;tr|Q6PFV6|Q6PFV6_MOUSE;tr|E9PUQ4|E9PUQ4_MOUSE;tr|E9PUQ2|E9PUQ2_MOUSE;tr|E9PUP9|E9PUP9_MOUSE;tr|E9PUQ0|E9PUQ0_MOUSE;sp|Q60629|EPHA5_MOUSE	>sp|Q03137|EPHA4_MOUSE Ephrin type-A receptor 4 OS=Mus musculus OX=10090 GN=Epha4 PE=1 SV=2;>sp|Q03137-2|EPHA4_MOUSE Isoform of Q03137, Isoform Short of Ephrin type-A receptor 4 OS=Mus musculus OX=10090 GN=Epha4;>tr|Q6PFV6|Q6PFV6_MOUSE Isoform of Q60629, Epha5 protein OS=Mus musculus OX=10090 GN=Epha5 PE=1 SV=1;>tr|E9PUQ4|E9PUQ4_MOUSE Isoform of Q60629, Ephrin type-A receptor 5 OS=Mus musculus OX…	EPHA4;EPHA5	EPHA4;EPHA5	2	307.635	281.765	268.571	266.313	328.745	306.988	317.568	329.603	327.382	332.635	303.618	276.604	293.336	314.568	24.9883	21.3858	0.0850154	0.0704498	0.10225	0.853609	1.56363	0.140513	0.475376
Q80VP1;Q80VP1-2	Q80VP1;Q80VP1-2	sp|Q80VP1|EPN1_MOUSE;sp|Q80VP1-2|EPN1_MOUSE	>sp|Q80VP1|EPN1_MOUSE Epsin-1 OS=Mus musculus OX=10090 GN=Epn1 PE=1 SV=3;>sp|Q80VP1-2|EPN1_MOUSE Isoform of Q80VP1, Isoform 2 of Epsin-1 OS=Mus musculus OX=10090 GN=Epn1	EPN1	EPN1	4	945.372	1019.59	966.219	1037.55	920.308	863.583	888.02	888.777	815.098	834.978	1003.88	903.995	958.77	889.124	64.3117	66.0335	0.0676999	0.0728783	-0.109293	-0.973834	-1.79601	0.0943856	0.412587
Q5NCM5;J3QNT7;Q5NCM6;Q8CHU3-2;Q8CHU3	Q5NCM5;J3QNT7;Q5NCM6;Q8CHU3-2;Q8CHU3	tr|Q5NCM5|Q5NCM5_MOUSE;tr|J3QNT7|J3QNT7_MOUSE;tr|Q5NCM6|Q5NCM6_MOUSE;sp|Q8CHU3-2|EPN2_MOUSE;sp|Q8CHU3|EPN2_MOUSE	>tr|Q5NCM5|Q5NCM5_MOUSE Isoform of Q8CHU3, Epsin-2 OS=Mus musculus OX=10090 GN=Epn2 PE=1 SV=1;>tr|J3QNT7|J3QNT7_MOUSE Isoform of Q8CHU3, Epsin-2 OS=Mus musculus OX=10090 GN=Epn2 PE=1 SV=1;>tr|Q5NCM6|Q5NCM6_MOUSE Isoform of Q8CHU3, Epsin-2 OS=Mus musculus OX=10090 GN=Epn2 PE=1 SV=1;>sp|Q8CHU3-2|EPN2_MOUSE Isoform of Q8CHU3, Isoform 2 of Epsin-2 OS=Mus musculus OX=10090 GN=Epn2;>sp|Q8CHU3|EPN2_MOUS…	EPN2	EPN2	3	309.857	258.858	297.74	305.127	311.289	263.565	282.75	272.949	276.526	256.292	266.282	279.505	291.073	272.384	23.656	9.7142	0.083477	0.0361034	-0.0924075	-0.918081	-1.60969	0.130069	0.459405
Q5JC28;H3BK65;P42567;F6W2Q5;A0A0R4J0A0;P42567-2	Q5JC28;H3BK65;P42567;F6W2Q5;A0A0R4J0A0;P42567-2	tr|Q5JC28|Q5JC28_MOUSE;tr|H3BK65|H3BK65_MOUSE;sp|P42567|EPS15_MOUSE;tr|F6W2Q5|F6W2Q5_MOUSE;tr|A0A0R4J0A0|A0A0R4J0A0_MOUSE;sp|P42567-2|EPS15_MOUSE	>tr|Q5JC28|Q5JC28_MOUSE Isoform of P42567, Epidermal growth factor receptor pathway substrate 15 isoform B OS=Mus musculus OX=10090 GN=Eps15 PE=1 SV=1;>tr|H3BK65|H3BK65_MOUSE Isoform of P42567, Epidermal growth factor receptor substrate 15 OS=Mus musculus OX=10090 GN=Eps15 PE=1 SV=1;>sp|P42567|EPS15_MOUSE Epidermal growth factor receptor substrate 15 OS=Mus musculus OX=10090 GN=Eps15 PE=1 SV=1;>t…	EPS15	EPS15	2	83.2764	71.6578	83.0483	71.6397	79.7996	77.9264	85.3984	89.6273	78.4552	76.4048	79.5893	85.6711	77.8914	82.5244	5.23783	5.12319	0.0680495	0.0619932	0.0838047	0.841619	1.44835	0.169833	0.505668
Q60902-2;Q60902;Q60902-4;A0A1D5RLS1;Q60902-3	Q60902-2;Q60902;Q60902-4;A0A1D5RLS1;Q60902-3	sp|Q60902-2|EP15R_MOUSE;sp|Q60902|EP15R_MOUSE;sp|Q60902-4|EP15R_MOUSE;tr|A0A1D5RLS1|A0A1D5RLS1_MOUSE;sp|Q60902-3|EP15R_MOUSE	>sp|Q60902-2|EP15R_MOUSE Isoform of Q60902, Isoform 2 of Epidermal growth factor receptor substrate 15-like 1 OS=Mus musculus OX=10090 GN=Eps15l1;>sp|Q60902|EP15R_MOUSE Epidermal growth factor receptor substrate 15-like 1 OS=Mus musculus OX=10090 GN=Eps15l1 PE=1 SV=3;>sp|Q60902-4|EP15R_MOUSE Isoform of Q60902, Isoform 4 of Epidermal growth factor receptor substrate 15-like 1 OS=Mus musculus OX=10…	EPS15L1	EPS15L1	9	748.362	875.527	876.414	867.463	872.45	803.526	785.308	805.248	784.638	759.742	825.839	868.188	840.624	804.827	53.143	38.1512	0.0653335	0.0468738	-0.0616042	-0.728999	-1.15487	0.267728	0.573963
V9GWT6;V9GXH3;F8VPM7;Q99MI1-2;Q99MI1;V9GXF0;V9GXP8;V9GX53	V9GWT6;V9GXH3;F8VPM7;Q99MI1-2;Q99MI1;V9GXF0;V9GXP8;V9GX53	tr|V9GWT6|V9GWT6_MOUSE;tr|V9GXH3|V9GXH3_MOUSE;tr|F8VPM7|F8VPM7_MOUSE;sp|Q99MI1-2|RB6I2_MOUSE;sp|Q99MI1|RB6I2_MOUSE;tr|V9GXF0|V9GXF0_MOUSE;tr|V9GXP8|V9GXP8_MOUSE;tr|V9GX53|V9GX53_MOUSE	>tr|V9GWT6|V9GWT6_MOUSE Isoform of Q99MI1, ELKS/Rab6-interacting/CAST family member 1 OS=Mus musculus OX=10090 GN=Erc1 PE=1 SV=1;>tr|V9GXH3|V9GXH3_MOUSE Isoform of Q99MI1, ELKS/Rab6-interacting/CAST family member 1 OS=Mus musculus OX=10090 GN=Erc1 PE=1 SV=1;>tr|F8VPM7|F8VPM7_MOUSE Isoform of Q99MI1, ELKS/Rab6-interacting/CAST family member 1 OS=Mus musculus OX=10090 GN=Erc1 PE=1 SV=1;>sp|Q99MI1-2…	ERC1	ERC1	2	148.283	145.538	150.978	136.236	145.261	122.77	145.576	131.875	119.201	136.708	133.988	154.408	141.511	136.959	10.4382	12.0732	0.0768458	0.0887632	-0.0484178	-0.414652	-0.708227	0.490581	0.740484
Q6PH08;Q3UHT7;Q6PH08-3;Q6PH08-2#V9GWT6;V9GXH3;F8VPM7;Q99MI1-2;Q99MI1;V9GXF0;V9GXP8;V9GX53	Q6PH08;Q3UHT7;Q6PH08-3;Q6PH08-2;V9GWT6;V9GXH3;F8VPM7;Q99MI1-2;Q99MI1;V9GXF0;V9GXP8;V9GX53	sp|Q6PH08|ERC2_MOUSE;tr|Q3UHT7|Q3UHT7_MOUSE;sp|Q6PH08-3|ERC2_MOUSE;sp|Q6PH08-2|ERC2_MOUSE;tr|V9GWT6|V9GWT6_MOUSE;tr|V9GXH3|V9GXH3_MOUSE;tr|F8VPM7|F8VPM7_MOUSE;sp|Q99MI1-2|RB6I2_MOUSE;sp|Q99MI1|RB6I2_MOUSE;tr|V9GXF0|V9GXF0_MOUSE;tr|V9GXP8|V9GXP8_MOUSE;tr|V9GX53|V9GX53_MOUSE	>sp|Q6PH08|ERC2_MOUSE ERC protein 2 OS=Mus musculus OX=10090 GN=Erc2 PE=1 SV=2;>tr|Q3UHT7|Q3UHT7_MOUSE Isoform of Q6PH08, ERC protein 2 OS=Mus musculus OX=10090 GN=Erc2 PE=1 SV=1;>sp|Q6PH08-3|ERC2_MOUSE Isoform of Q6PH08, Isoform 3 of ERC protein 2 OS=Mus musculus OX=10090 GN=Erc2;>sp|Q6PH08-2|ERC2_MOUSE Isoform of Q6PH08, Isoform 2 of ERC protein 2 OS=Mus musculus OX=10090 GN=Erc2;>tr|V9GWT6|V9G…	ERC1;ERC2	ERC1;ERC2	7	3783.53	3341.76	4122.6	3469.01	3367.71	3418.71	4126.63	3486.17	3974.09	3823.55	3200.52	3824.38	3583.89	3739.22	308.514	338.774	0.0832677	0.0934431	0.0603393	0.480721	0.841412	0.414443	0.693981
Q6PH08;Q3UHT7;Q6PH08-3;Q6PH08-2	Q6PH08;Q3UHT7;Q6PH08-3;Q6PH08-2	sp|Q6PH08|ERC2_MOUSE;tr|Q3UHT7|Q3UHT7_MOUSE;sp|Q6PH08-3|ERC2_MOUSE;sp|Q6PH08-2|ERC2_MOUSE	>sp|Q6PH08|ERC2_MOUSE ERC protein 2 OS=Mus musculus OX=10090 GN=Erc2 PE=1 SV=2;>tr|Q3UHT7|Q3UHT7_MOUSE Isoform of Q6PH08, ERC protein 2 OS=Mus musculus OX=10090 GN=Erc2 PE=1 SV=1;>sp|Q6PH08-3|ERC2_MOUSE Isoform of Q6PH08, Isoform 3 of ERC protein 2 OS=Mus musculus OX=10090 GN=Erc2;>sp|Q6PH08-2|ERC2_MOUSE Isoform of Q6PH08, Isoform 2 of ERC protein 2 OS=Mus musculus OX=10090 GN=Erc2	ERC2	ERC2	15	5258.59	4635.21	5278.09	4233.77	4695.54	4871.54	5342.02	4759.75	5345.27	5242.43	4506.1	4818.3	4828.79	5002.31	399.423	354.849	0.0837682	0.0717492	0.052039	0.470908	0.796382	0.439281	0.712903
Q9DC16;F6SLP4	Q9DC16;F6SLP4	sp|Q9DC16|ERGI1_MOUSE;tr|F6SLP4|F6SLP4_MOUSE	>sp|Q9DC16|ERGI1_MOUSE Endoplasmic reticulum-Golgi intermediate compartment protein 1 OS=Mus musculus OX=10090 GN=Ergic1 PE=1 SV=1;>tr|F6SLP4|F6SLP4_MOUSE Isoform of Q9DC16, Endoplasmic reticulum-Golgi intermediate compartment protein 1 (Fragment) OS=Mus musculus OX=10090 GN=Ergic1 PE=1 SV=1	ERGIC1	ERGIC1	2	130.892	110.734	110.232	109.524	124.027	100.166	139.15	122.326	125.558	125.425	113.266	143.11	114.262	128.139	11.1512	11.0851	0.0966602	0.0864131	0.166514	1.08857	2.26015	0.0405066	0.32552
A0A0R4J1R9;Q8C460-2;Q8C460-3;Q8C460	A0A0R4J1R9;Q8C460-2;Q8C460-3;Q8C460	tr|A0A0R4J1R9|A0A0R4J1R9_MOUSE;sp|Q8C460-2|ERI3_MOUSE;sp|Q8C460-3|ERI3_MOUSE;sp|Q8C460|ERI3_MOUSE	>tr|A0A0R4J1R9|A0A0R4J1R9_MOUSE Isoform of Q8C460, ERI1 exoribonuclease 3 (Fragment) OS=Mus musculus OX=10090 GN=Eri3 PE=1 SV=1;>sp|Q8C460-2|ERI3_MOUSE Isoform of Q8C460, Isoform 2 of ERI1 exoribonuclease 3 OS=Mus musculus OX=10090 GN=Eri3;>sp|Q8C460-3|ERI3_MOUSE Isoform of Q8C460, Isoform 3 of ERI1 exoribonuclease 3 OS=Mus musculus OX=10090 GN=Eri3;>sp|Q8C460|ERI3_MOUSE ERI1 exoribonuclease 3 OS…	ERI3	ERI3	2	86.7077	104.322	89.9598	120.92	106.824	109.456	122.898	112.432	104.223	79.227	126.571	105.804	103.032	108.526	12.7646	16.9221	0.125921	0.169076	0.06822	0.329683	0.616335	0.547695	0.774719	Predicted NOT mitochondrial
Q8BFZ9;A0A1B0GSD8;A0A1B0GT70	Q8BFZ9;A0A1B0GSD8;A0A1B0GT70	sp|Q8BFZ9|ERLN2_MOUSE;tr|A0A1B0GSD8|A0A1B0GSD8_MOUSE;tr|A0A1B0GT70|A0A1B0GT70_MOUSE	>sp|Q8BFZ9|ERLN2_MOUSE Erlin-2 OS=Mus musculus OX=10090 GN=Erlin2 PE=1 SV=1;>tr|A0A1B0GSD8|A0A1B0GSD8_MOUSE Isoform of Q8BFZ9, Erlin-2 (Fragment) OS=Mus musculus OX=10090 GN=Erlin2 PE=1 SV=1;>tr|A0A1B0GT70|A0A1B0GT70_MOUSE Isoform of Q8BFZ9, Erlin-2 (Fragment) OS=Mus musculus OX=10090 GN=Erlin2 PE=1 SV=1	ERLIN2	ERLIN2	3	332.756	317.724	316.196	324.411	325.45	373.159	353.495	338.038	336.03	369.134	321.102	300.846	331.616	336.441	21.2028	23.9359	0.0614741	0.0718189	0.0200933	0.217356	0.341412	0.73793	0.883983
P57759	P57759	sp|P57759|ERP29_MOUSE	>sp|P57759|ERP29_MOUSE Endoplasmic reticulum resident protein 29 OS=Mus musculus OX=10090 GN=Erp29 PE=1 SV=2	ERP29	ERP29	3	656.758	643.539	634.612	717.736	647.094	602.068	671.085	634.377	654.053	725.927	640.792	618.027	650.301	657.377	37.9941	38.0801	0.057476	0.056633	0.0156625	0.198649	0.293024	0.773859	0.903153
Q99LC5	Q99LC5	sp|Q99LC5|ETFA_MOUSE	>sp|Q99LC5|ETFA_MOUSE Electron transfer flavoprotein subunit alpha, mitochondrial OS=Mus musculus OX=10090 GN=Etfa PE=1 SV=2	ETFA	ETFA	7	1344.76	1613.31	1619.88	1564.11	1879.28	1719.13	1357.24	1532.68	1458.27	1349.2	1628.68	1539.11	1623.41	1477.53	176.585	110.446	0.111194	0.075077	-0.131928	-0.895792	-1.74415	0.103328	0.423555	Known mitochondrial
Q9DCW4;A0A0U1RNP5;A0A0U1RNR3	Q9DCW4;A0A0U1RNP5;A0A0U1RNR3	sp|Q9DCW4|ETFB_MOUSE;tr|A0A0U1RNP5|A0A0U1RNP5_MOUSE;tr|A0A0U1RNR3|A0A0U1RNR3_MOUSE	>sp|Q9DCW4|ETFB_MOUSE Electron transfer flavoprotein subunit beta OS=Mus musculus OX=10090 GN=Etfb PE=1 SV=3;>tr|A0A0U1RNP5|A0A0U1RNP5_MOUSE Isoform of Q9DCW4, Electron transfer flavoprotein subunit beta (Fragment) OS=Mus musculus OX=10090 GN=Etfb PE=4 SV=1;>tr|A0A0U1RNR3|A0A0U1RNR3_MOUSE Isoform of Q9DCW4, Electron transfer flavoprotein subunit beta (Fragment) OS=Mus musculus OX=10090 GN=Etfb PE…	ETFB	ETFB	5	979.198	1235.28	1088.46	1077.71	1458.24	1309.04	1006.02	1261.75	1107.69	1071.52	1170.44	1093.37	1191.32	1118.46	176.365	88.1189	0.147232	0.0778713	-0.0817305	-0.489917	-0.906586	0.380165	0.668537	Known mitochondrial
Q6PF96;Q921G7	Q6PF96;Q921G7	tr|Q6PF96|Q6PF96_MOUSE;sp|Q921G7|ETFD_MOUSE	>tr|Q6PF96|Q6PF96_MOUSE Isoform of Q921G7, Electron transfer flavoprotein-ubiquinone oxidoreductase, mitochondrial OS=Mus musculus OX=10090 GN=Etfdh PE=1 SV=1;>sp|Q921G7|ETFD_MOUSE Electron transfer flavoprotein-ubiquinone oxidoreductase, mitochondrial OS=Mus musculus OX=10090 GN=Etfdh PE=1 SV=1	ETFDH	ETFDH	6	472.341	439.439	506.224	570.678	571.451	556.698	667.476	588.866	616.634	653.793	548.668	613.51	519.472	614.824	55.6988	43.2347	0.110135	0.0712744	0.247241	1.36367	3.32643	0.00507235	0.223944	Known mitochondrial
D3Z781;E9QAU4;A2AQ25-4;A2AQ25-3;A2AQ25;A2AQ25-8;A2AQ25-9;A2AQ25-6;A2AQ25-5;A2AQ25-2	D3Z781;E9QAU4;A2AQ25-4;A2AQ25-3;A2AQ25;A2AQ25-8;A2AQ25-9;A2AQ25-6;A2AQ25-5;A2AQ25-2	tr|D3Z781|D3Z781_MOUSE;tr|E9QAU4|E9QAU4_MOUSE;sp|A2AQ25-4|SKT_MOUSE;sp|A2AQ25-3|SKT_MOUSE;sp|A2AQ25|SKT_MOUSE;sp|A2AQ25-8|SKT_MOUSE;sp|A2AQ25-9|SKT_MOUSE;sp|A2AQ25-6|SKT_MOUSE;sp|A2AQ25-5|SKT_MOUSE;sp|A2AQ25-2|SKT_MOUSE	>tr|D3Z781|D3Z781_MOUSE Isoform of A2AQ25, Enhancer trap locus 4 OS=Mus musculus OX=10090 GN=Etl4 PE=1 SV=2;>tr|E9QAU4|E9QAU4_MOUSE Isoform of A2AQ25, Enhancer trap locus 4 OS=Mus musculus OX=10090 GN=Etl4 PE=1 SV=1;>sp|A2AQ25-4|SKT_MOUSE Isoform of A2AQ25, Isoform 4 of Sickle tail protein OS=Mus musculus OX=10090 GN=Skt;>sp|A2AQ25-3|SKT_MOUSE Isoform of A2AQ25, Isoform 3 of Sickle tail protein O…	ETL4;SKT	ETL4;SKT	3	314.833	271.45	378.779	321.059	321.432	307.997	397.55	303.358	366.797	298.982	319.799	388.594	319.258	345.847	34.5911	43.8624	0.107043	0.127556	0.112622	0.65563	1.24845	0.232609	0.551641
Q9D4H1	Q9D4H1	sp|Q9D4H1|EXOC2_MOUSE	>sp|Q9D4H1|EXOC2_MOUSE Exocyst complex component 2 OS=Mus musculus OX=10090 GN=Exoc2 PE=1 SV=1	EXOC2	EXOC2	4	235.063	288.19	244.473	205.829	217.499	237.659	257.149	231.611	241.505	247.743	262.169	221.375	238.119	243.592	28.3721	15.4118	0.115741	0.0638889	0.038518	0.296749	0.515232	0.614535	0.821207
Q6KAR6	Q6KAR6	sp|Q6KAR6|EXOC3_MOUSE	>sp|Q6KAR6|EXOC3_MOUSE Exocyst complex component 3 OS=Mus musculus OX=10090 GN=Exoc3 PE=1 SV=2	EXOC3	EXOC3	3	345.122	327.14	325.203	327.773	315.349	362.089	342.688	397.551	357.997	327.79	338.076	339.36	333.779	350.577	16.8728	25.0008	0.04978	0.0688364	0.0694288	0.770077	1.26061	0.228323	0.546693
O35382	O35382	sp|O35382|EXOC4_MOUSE	>sp|O35382|EXOC4_MOUSE Exocyst complex component 4 OS=Mus musculus OX=10090 GN=Exoc4 PE=1 SV=2	EXOC4	EXOC4	4	595.56	632.741	769.714	617.255	594.707	630.135	577.195	671.363	600.881	567.431	600.73	673.528	640.019	615.188	65.604	46.2538	0.0963589	0.0742982	-0.054627	-0.44955	-0.778192	0.449578	0.721777
Q8C163;E9PZS5	Q8C163;E9PZS5	sp|Q8C163|EXOG_MOUSE;tr|E9PZS5|E9PZS5_MOUSE	>sp|Q8C163|EXOG_MOUSE Nuclease EXOG, mitochondrial OS=Mus musculus OX=10090 GN=Exog PE=1 SV=1;>tr|E9PZS5|E9PZS5_MOUSE Isoform of Q8C163, Nuclease EXOG, mitochondrial OS=Mus musculus OX=10090 GN=Exog PE=1 SV=1	EXOG	EXOG	5	642.655	591.127	576.633	617.034	700.127	595.002	608.648	568.82	655.35	653.803	652.486	573.552	620.43	618.776	45.3442	40.8516	0.0712193	0.0667702	-0.00340961	-0.0359441	-0.0567312	0.955572	0.979988	Known mitochondrial
Q3TSR0;Q9ES89	Q3TSR0;Q9ES89	tr|Q3TSR0|Q3TSR0_MOUSE;sp|Q9ES89|EXTL2_MOUSE	>tr|Q3TSR0|Q3TSR0_MOUSE Isoform of Q9ES89, Exostosin-like 2 OS=Mus musculus OX=10090 GN=Extl2 PE=1 SV=1;>sp|Q9ES89|EXTL2_MOUSE Exostosin-like 2 OS=Mus musculus OX=10090 GN=Extl2 PE=1 SV=1	EXTL2	EXTL2	2	147.889	126.711	127.141	105.734	154.327	129.366	170.384	164.393	157.882	155.334	134.306	149.904	131.861	155.367	17.3163	12.5434	0.134489	0.0831027	0.243226	1.22218	2.81724	0.0138499	0.264497
P26040	P26040	sp|P26040|EZRI_MOUSE	>sp|P26040|EZRI_MOUSE Ezrin OS=Mus musculus OX=10090 GN=Ezr PE=1 SV=3	EZR	EZR	3	529.016	395.19	495.624	364.232	585.889	631.079	889.743	490.028	480.41	564.633	513.591	495.455	500.172	572.31	104.726	158.362	0.219928	0.239169	0.184799	0.565932	1.1236	0.280328	0.582165
P26040#P26043;Q7TSG6#P26041	P26040;P26043;Q7TSG6;P26041	sp|P26040|EZRI_MOUSE;sp|P26043|RADI_MOUSE;tr|Q7TSG6|Q7TSG6_MOUSE;sp|P26041|MOES_MOUSE	>sp|P26040|EZRI_MOUSE Ezrin OS=Mus musculus OX=10090 GN=Ezr PE=1 SV=3;>sp|P26043|RADI_MOUSE Radixin OS=Mus musculus OX=10090 GN=Rdx PE=1 SV=3;>tr|Q7TSG6|Q7TSG6_MOUSE Isoform of P26043, Radixin OS=Mus musculus OX=10090 GN=Rdx PE=1 SV=1;>sp|P26041|MOES_MOUSE Moesin OS=Mus musculus OX=10090 GN=Msn PE=1 SV=3	EZR;MSN;RDX	EZR;MSN;RDX	3	962.371	735.396	892.783	676.948	892.859	994.85	840.017	881.046	838.069	1028.1	900.769	916.033	859.201	900.672	126.372	69.9376	0.154398	0.0753351	0.0782977	0.457304	0.846226	0.411844	0.69271
O08914	O08914	sp|O08914|FAAH1_MOUSE	>sp|O08914|FAAH1_MOUSE Fatty-acid amide hydrolase 1 OS=Mus musculus OX=10090 GN=Faah PE=1 SV=1	FAAH	FAAH	4	691.997	641.487	813.34	821.273	751.614	642.472	771.384	742.916	713.205	694.317	626.987	826.108	727.031	729.153	80.7843	68.2332	0.111506	0.09476	0.00629855	0.0443617	0.0776948	0.939185	0.97243
P11404	P11404	sp|P11404|FABPH_MOUSE	>sp|P11404|FABPH_MOUSE Fatty acid-binding protein, heart OS=Mus musculus OX=10090 GN=Fabp3 PE=1 SV=5	FABP3	FABP3	4	1029.57	908.815	1206.47	1822.06	884.109	870.242	949.665	1012.12	871.837	853.269	1095.5	1252.61	1120.21	1005.83	366.379	150.576	0.290301	0.146232	-0.11494	-0.363168	-0.70143	0.49468	0.741601
Q05816	Q05816	sp|Q05816|FABP5_MOUSE	>sp|Q05816|FABP5_MOUSE Fatty acid-binding protein, epidermal OS=Mus musculus OX=10090 GN=Fabp5 PE=1 SV=3	FABP5	FABP5	3	2090.11	2265.57	2059.2	2382.76	1875.89	1916.32	1761.89	2164.33	1862.47	1931.44	2234.45	2103.54	2098.31	2009.68	196.508	185.711	0.093067	0.0933931	-0.0622346	-0.471371	-0.833823	0.418563	0.695374
E9Q0H6;P51880	E9Q0H6;P51880	tr|E9Q0H6|E9Q0H6_MOUSE;sp|P51880|FABP7_MOUSE	>tr|E9Q0H6|E9Q0H6_MOUSE Isoform of P51880, Fatty acid-binding protein, brain OS=Mus musculus OX=10090 GN=Fabp7 PE=1 SV=1;>sp|P51880|FABP7_MOUSE Fatty acid-binding protein, brain OS=Mus musculus OX=10090 GN=Fabp7 PE=1 SV=2	FABP7	FABP7	2	147.388	170.498	272.173	263.237	124.445	131.468	241.412	211.788	202.746	172.332	215.601	346.058	184.868	231.656	66.1476	60.3169	0.353845	0.238943	0.36298	0.811509	1.71522	0.108633	0.430341
P35505;D3Z2R9	P35505;D3Z2R9	sp|P35505|FAAA_MOUSE;tr|D3Z2R9|D3Z2R9_MOUSE	>sp|P35505|FAAA_MOUSE Fumarylacetoacetase OS=Mus musculus OX=10090 GN=Fah PE=1 SV=2;>tr|D3Z2R9|D3Z2R9_MOUSE Isoform of P35505, Fumarylacetoacetase (Fragment) OS=Mus musculus OX=10090 GN=Fah PE=1 SV=1	FAH	FAH	2	123.931	115.904	114.965	116.725	108.084	109.089	195.738	160.586	145.643	143.899	156.491	164.671	114.783	161.171	5.76282	18.8085	0.0499455	0.111739	0.483499	1.73285	6.8611	8.35681e-06	0.00248873
A0A0R4J094;Q3TC72	A0A0R4J094;Q3TC72	tr|A0A0R4J094|A0A0R4J094_MOUSE;sp|Q3TC72|FAHD2_MOUSE	>tr|A0A0R4J094|A0A0R4J094_MOUSE Isoform of Q3TC72, Fumarylacetoacetate hydrolase domain-containing 2A OS=Mus musculus OX=10090 GN=Fahd2a PE=1 SV=1;>sp|Q3TC72|FAHD2_MOUSE Fumarylacetoacetate hydrolase domain-containing protein 2A OS=Mus musculus OX=10090 GN=Fahd2 PE=1 SV=1	FAHD2;FAHD2A	FAHD2;FAHD2A	4	714.44	762.479	733.989	703.576	797.208	726.949	690.73	712.989	670.106	632.472	709.539	684.776	739.773	683.436	34.5374	29.6133	0.0460641	0.0440745	-0.114146	-1.32738	-2.40937	0.0305271	0.291137
Q8C729;Q8C729-2	Q8C729;Q8C729-2	sp|Q8C729|F126B_MOUSE;sp|Q8C729-2|F126B_MOUSE	>sp|Q8C729|F126B_MOUSE Protein FAM126B OS=Mus musculus OX=10090 GN=Fam126b PE=1 SV=1;>sp|Q8C729-2|F126B_MOUSE Isoform of Q8C729, Isoform 2 of Protein FAM126B OS=Mus musculus OX=10090 GN=Fam126b	FAM126B	FAM126B	4	671.258	687.479	685.937	708.289	682.689	762.791	774.359	747.649	870.324	687.807	644.481	743.028	699.74	744.608	33.1401	77.3992	0.0461349	0.103159	0.0845604	0.71527	1.2724	0.224229	0.544688
E9Q8P8;Q3TY60-2;Q3TY60	E9Q8P8;Q3TY60-2;Q3TY60	tr|E9Q8P8|E9Q8P8_MOUSE;sp|Q3TY60-2|F131B_MOUSE;sp|Q3TY60|F131B_MOUSE	>tr|E9Q8P8|E9Q8P8_MOUSE Isoform of Q3TY60, Protein FAM131B OS=Mus musculus OX=10090 GN=Fam131b PE=1 SV=1;>sp|Q3TY60-2|F131B_MOUSE Isoform of Q3TY60, Isoform 2 of Protein FAM131B OS=Mus musculus OX=10090 GN=Fam131b;>sp|Q3TY60|F131B_MOUSE Protein FAM131B OS=Mus musculus OX=10090 GN=Fam131b PE=1 SV=1	FAM131B	FAM131B	2	238.843	219.497	209.96	219.048	247.66	263.625	238.902	230.951	252.549	251.074	242.598	231.477	233.106	241.258	20.4682	9.30695	0.087067	0.0385537	0.0532727	0.5517	0.901238	0.382903	0.670176
Q9D6U8	Q9D6U8	sp|Q9D6U8|F162A_MOUSE	>sp|Q9D6U8|F162A_MOUSE Protein FAM162A OS=Mus musculus OX=10090 GN=Fam162a PE=1 SV=1	FAM162A	FAM162A	2	249.997	283.224	230.921	226.729	345.181	307.717	288.357	289.313	294.819	335.177	333.921	257.366	273.962	299.825	46.8084	29.9405	0.168852	0.100567	0.141231	0.692806	1.35838	0.196109	0.527137	Known mitochondrial
A2A699;A2A699-2	A2A699;A2A699-2	sp|A2A699|F1712_MOUSE;sp|A2A699-2|F1712_MOUSE	>sp|A2A699|F1712_MOUSE Protein FAM171A2 OS=Mus musculus OX=10090 GN=Fam171a2 PE=1 SV=1;>sp|A2A699-2|F1712_MOUSE Isoform of A2A699, Isoform 2 of Protein FAM171A2 OS=Mus musculus OX=10090 GN=Fam171a2	FAM171A2	FAM171A2	2	277.297	245.182	274.354	285.319	251.752	246.453	307.396	289.286	324.85	281.628	255.796	270.218	263.393	288.196	17.5972	25.0179	0.066823	0.0865943	0.12801	1.01994	1.97071	0.0691317	0.378428
Q3U125;Q9CYH2;D3YYG8;D3Z398;D3Z252	Q3U125;Q9CYH2;D3YYG8;D3Z398;D3Z252	tr|Q3U125|Q3U125_MOUSE;sp|Q9CYH2|F213A_MOUSE;tr|D3YYG8|D3YYG8_MOUSE;tr|D3Z398|D3Z398_MOUSE;tr|D3Z252|D3Z252_MOUSE	>tr|Q3U125|Q3U125_MOUSE Isoform of Q9CYH2, Redox-regulatory protein FAM213A OS=Mus musculus OX=10090 GN=Fam213a PE=1 SV=1;>sp|Q9CYH2|F213A_MOUSE Redox-regulatory protein FAM213A OS=Mus musculus OX=10090 GN=Fam213a PE=1 SV=2;>tr|D3YYG8|D3YYG8_MOUSE Isoform of Q9CYH2, Redox-regulatory protein FAM213A (Fragment) OS=Mus musculus OX=10090 GN=Fam213a PE=1 SV=8;>tr|D3Z398|D3Z398_MOUSE Isoform of Q9CYH2,…	FAM213A	FAM213A	6	2038.35	1786.67	2159.19	2136.75	2037.89	1928.66	2149.74	1999.18	2165.89	2143.14	1766.58	2107.03	2014.59	2055.26	138.759	153.655	0.0705576	0.0785786	0.0281946	0.272076	0.444831	0.663331	0.85108	Predicted mitochondrial
Q9DB60;B1AS14	Q9DB60;B1AS14	sp|Q9DB60|PGFS_MOUSE;tr|B1AS14|B1AS14_MOUSE	>sp|Q9DB60|PGFS_MOUSE Prostamide/prostaglandin F synthase OS=Mus musculus OX=10090 GN=Fam213b PE=1 SV=1;>tr|B1AS14|B1AS14_MOUSE Isoform of Q9DB60, Prostamide/prostaglandin F synthase (Fragment) OS=Mus musculus OX=10090 GN=Fam213b PE=1 SV=1	FAM213B	FAM213B	2	164.839	189.149	164.038	147.473	180.201	168.63	135.526	181.128	140.539	123.947	163.775	172.695	169.055	152.935	14.4009	22.8028	0.085996	0.151502	-0.15372	-0.823019	-1.64121	0.123313	0.452629
Q8BHZ0	Q8BHZ0	sp|Q8BHZ0|FA49A_MOUSE	>sp|Q8BHZ0|FA49A_MOUSE Protein FAM49A OS=Mus musculus OX=10090 GN=Fam49a PE=1 SV=1	FAM49A	FAM49A	2	128.618	134.981	115.537	119.595	152.457	144.94	118.109	139.851	131.05	137.366	151.96	168.703	132.688	141.173	14.341	17.4639	0.108167	0.123029	0.0873503	0.528682	0.981687	0.343133	0.634526
Q921M7;A0A2I3BRN5#Q8BHZ0	Q921M7;A0A2I3BRN5;Q8BHZ0	sp|Q921M7|FA49B_MOUSE;tr|A0A2I3BRN5|A0A2I3BRN5_MOUSE;sp|Q8BHZ0|FA49A_MOUSE	>sp|Q921M7|FA49B_MOUSE Protein FAM49B OS=Mus musculus OX=10090 GN=Fam49b PE=1 SV=1;>tr|A0A2I3BRN5|A0A2I3BRN5_MOUSE Isoform of Q921M7, Protein FAM49B (Fragment) OS=Mus musculus OX=10090 GN=Fam49b PE=1 SV=1;>sp|Q8BHZ0|FA49A_MOUSE Protein FAM49A OS=Mus musculus OX=10090 GN=Fam49a PE=1 SV=1	FAM49A;FAM49B	FAM49A;FAM49B	2	637.467	687.049	644.036	738.583	666.878	642.028	637.574	637.955	545.995	579.318	687.696	634.904	669.34	620.573	38.7722	50.1315	0.0565721	0.0821644	-0.111188	-0.984305	-1.82384	0.089877	0.410136
Q921M7;A0A2I3BRN5	Q921M7;A0A2I3BRN5	sp|Q921M7|FA49B_MOUSE;tr|A0A2I3BRN5|A0A2I3BRN5_MOUSE	>sp|Q921M7|FA49B_MOUSE Protein FAM49B OS=Mus musculus OX=10090 GN=Fam49b PE=1 SV=1;>tr|A0A2I3BRN5|A0A2I3BRN5_MOUSE Isoform of Q921M7, Protein FAM49B (Fragment) OS=Mus musculus OX=10090 GN=Fam49b PE=1 SV=1	FAM49B	FAM49B	7	1513.34	1698.46	1862.31	1839.87	1655.64	1555.15	1508.05	1525.3	1401.36	1452.17	1659.98	1728.25	1687.46	1545.85	143.359	124.74	0.0850953	0.0798781	-0.12597	-0.96132	-1.85061	0.085722	0.40216
F8VPU2	F8VPU2	sp|F8VPU2|FARP1_MOUSE	>sp|F8VPU2|FARP1_MOUSE FERM, ARHGEF and pleckstrin domain-containing protein 1 OS=Mus musculus OX=10090 GN=Farp1 PE=1 SV=1	FARP1	FARP1	4	559.533	544.769	537.831	528.872	519.62	528.664	544.888	539.381	616.193	560.4	533.169	439.388	536.548	538.903	14.1788	57.2853	0.0262742	0.111029	-0.000425944	-0.00384932	-0.00636769	0.99501	0.997627
E9PWY9;Q8C0C7	E9PWY9;Q8C0C7	tr|E9PWY9|E9PWY9_MOUSE;sp|Q8C0C7|SYFA_MOUSE	>tr|E9PWY9|E9PWY9_MOUSE Isoform of Q8C0C7, Phenylalanine--tRNA ligase alpha subunit OS=Mus musculus OX=10090 GN=Farsa PE=1 SV=1;>sp|Q8C0C7|SYFA_MOUSE Phenylalanine--tRNA ligase alpha subunit OS=Mus musculus OX=10090 GN=Farsa PE=1 SV=1	FARSA	FARSA	3	166.856	125.965	134.484	163.639	142.819	150.41	154.954	162.412	123.301	159.507	139.433	156.361	147.362	149.328	16.1154	15.0415	0.110458	0.106265	0.0198476	0.133196	0.235728	0.817102	0.921458
Q9WUA2	Q9WUA2	sp|Q9WUA2|SYFB_MOUSE	>sp|Q9WUA2|SYFB_MOUSE Phenylalanine--tRNA ligase beta subunit OS=Mus musculus OX=10090 GN=Farsb PE=1 SV=2	FARSB	FARSB	4	249.333	213.999	240.512	312.562	231.369	243.117	238.7	239.635	263.987	294.89	242.064	236.62	248.482	252.649	33.7079	23.0031	0.128036	0.0872454	0.0294779	0.195245	0.347123	0.733729	0.883029
P19096;A0A0U1RNJ1	P19096;A0A0U1RNJ1	sp|P19096|FAS_MOUSE;tr|A0A0U1RNJ1|A0A0U1RNJ1_MOUSE	>sp|P19096|FAS_MOUSE Fatty acid synthase OS=Mus musculus OX=10090 GN=Fasn PE=1 SV=2;>tr|A0A0U1RNJ1|A0A0U1RNJ1_MOUSE Isoform of P19096, Fatty acid synthase OS=Mus musculus OX=10090 GN=Fasn PE=1 SV=1	FASN	FASN	25	3563.2	3806.84	4480.14	4381.71	3790.65	3760.65	3447.79	3534.97	3484.26	3638.74	3565.46	3769.02	3963.86	3573.37	373.53	116.448	0.0926221	0.0322832	-0.145049	-1.19209	-2.40704	0.0306634	0.291137	Known NOT mitochondrial
A2RT62	A2RT62	sp|A2RT62|FXL16_MOUSE	>sp|A2RT62|FXL16_MOUSE F-box/LRR-repeat protein 16 OS=Mus musculus OX=10090 GN=Fbxl16 PE=1 SV=1	FBXL16	FBXL16	6	704.71	840.62	820.329	832.375	766.809	736.718	724.597	803.671	824.889	935.316	726.338	857.684	783.593	812.083	56.0051	80.6309	0.0724623	0.0988751	0.048771	0.400793	0.690933	0.501052	0.74358
Q80UW2	Q80UW2	sp|Q80UW2|FBX2_MOUSE	>sp|Q80UW2|FBX2_MOUSE F-box only protein 2 OS=Mus musculus OX=10090 GN=Fbxo2 PE=1 SV=1	FBXO2	FBXO2	4	739.542	781.069	741.237	684.021	740.401	732.884	639.842	683.062	592.392	693.968	787.244	780.478	736.526	696.164	30.9852	76.8397	0.0425008	0.111314	-0.0876047	-0.70477	-1.26843	0.225601	0.546693
Q6NS60	Q6NS60	sp|Q6NS60|FBX41_MOUSE	>sp|Q6NS60|FBX41_MOUSE F-box only protein 41 OS=Mus musculus OX=10090 GN=Fbxo41 PE=1 SV=3	FBXO41	FBXO41	6	866.348	763.546	782.336	781.31	766.112	756.402	947.433	826.39	958.786	874.307	737.95	817.421	786.009	860.381	40.6619	84.1973	0.0500197	0.0992242	0.126124	0.99799	1.92064	0.0756577	0.381819
P61329;P61329-2	P61329;P61329-2	sp|P61329|FGF12_MOUSE;sp|P61329-2|FGF12_MOUSE	>sp|P61329|FGF12_MOUSE Fibroblast growth factor 12 OS=Mus musculus OX=10090 GN=Fgf12 PE=1 SV=1;>sp|P61329-2|FGF12_MOUSE Isoform of P61329, Isoform 2 of Fibroblast growth factor 12 OS=Mus musculus OX=10090 GN=Fgf12	FGF12	FGF12	2	414.461	312.46	348.771	364.307	296.834	288.506	351.808	331.384	346.116	331.571	333.903	275.472	337.557	328.376	47.8533	27.2484	0.13906	0.0882364	-0.0325667	-0.20296	-0.364537	0.720976	0.882358
P97807-2;P97807	P97807-2;P97807	sp|P97807-2|FUMH_MOUSE;sp|P97807|FUMH_MOUSE	>sp|P97807-2|FUMH_MOUSE Isoform of P97807, Isoform Cytoplasmic of Fumarate hydratase, mitochondrial OS=Mus musculus OX=10090 GN=Fh;>sp|P97807|FUMH_MOUSE Fumarate hydratase, mitochondrial OS=Mus musculus OX=10090 GN=Fh PE=1 SV=3	FH	FH	16	7073.21	8239.64	8690.65	8121.74	8784.67	8407.9	7410.54	7634.06	7627.6	7522.48	8153.08	8057.45	8219.64	7734.2	616.577	300.311	0.0784959	0.038528	-0.0851331	-0.887988	-1.51933	0.151227	0.487348
P26883;F6X9I3	P26883;F6X9I3	sp|P26883|FKB1A_MOUSE;tr|F6X9I3|F6X9I3_MOUSE	>sp|P26883|FKB1A_MOUSE Peptidyl-prolyl cis-trans isomerase FKBP1A OS=Mus musculus OX=10090 GN=Fkbp1a PE=1 SV=2;>tr|F6X9I3|F6X9I3_MOUSE Isoform of P26883, Peptidylprolyl isomerase (Fragment) OS=Mus musculus OX=10090 GN=Fkbp1a PE=1 SV=1	FKBP1A	FKBP1A	3	1250.53	1359.64	1649.52	3133.75	1298.6	1125.35	1256.34	1856.99	1375.64	1270.44	1126.76	2056.58	1636.23	1490.46	754.056	375.106	0.386331	0.243372	-0.0738295	-0.170486	-0.328213	0.747671	0.886761
Q9Z2I2;Q80YE1	Q9Z2I2;Q80YE1	sp|Q9Z2I2|FKB1B_MOUSE;tr|Q80YE1|Q80YE1_MOUSE	>sp|Q9Z2I2|FKB1B_MOUSE Peptidyl-prolyl cis-trans isomerase FKBP1B OS=Mus musculus OX=10090 GN=Fkbp1b PE=1 SV=3;>tr|Q80YE1|Q80YE1_MOUSE Isoform of Q9Z2I2, Peptidylprolyl isomerase OS=Mus musculus OX=10090 GN=Fkbp1b PE=1 SV=1	FKBP1B	FKBP1B	2	146.386	160.186	160.696	146.785	141.678	115.325	146.277	146.605	155.649	129.466	128.097	146.546	145.176	142.107	16.5744	10.9252	0.121743	0.0781618	-0.0259668	-0.184234	-0.32337	0.751257	0.888627
Q62446;A0A1Y7VLK0;A0A1Y7VP01	Q62446;A0A1Y7VLK0;A0A1Y7VP01	sp|Q62446|FKBP3_MOUSE;tr|A0A1Y7VLK0|A0A1Y7VLK0_MOUSE;tr|A0A1Y7VP01|A0A1Y7VP01_MOUSE	>sp|Q62446|FKBP3_MOUSE Peptidyl-prolyl cis-trans isomerase FKBP3 OS=Mus musculus OX=10090 GN=Fkbp3 PE=1 SV=2;>tr|A0A1Y7VLK0|A0A1Y7VLK0_MOUSE Isoform of Q62446, Peptidylprolyl isomerase OS=Mus musculus OX=10090 GN=Fkbp3 PE=1 SV=1;>tr|A0A1Y7VP01|A0A1Y7VP01_MOUSE Isoform of Q62446, Peptidylprolyl isomerase (Fragment) OS=Mus musculus OX=10090 GN=Fkbp3 PE=1 SV=1	FKBP3	FKBP3	3	276.044	270.378	293.578	336.442	283.147	267.641	285.838	312.65	307.003	330.73	325.054	291.888	287.872	308.86	25.5701	17.756	0.0848998	0.0577715	0.103987	0.915685	1.67267	0.116873	0.442378
O35465;O35465-2	O35465;O35465-2	sp|O35465|FKBP8_MOUSE;sp|O35465-2|FKBP8_MOUSE	>sp|O35465|FKBP8_MOUSE Peptidyl-prolyl cis-trans isomerase FKBP8 OS=Mus musculus OX=10090 GN=Fkbp8 PE=1 SV=2;>sp|O35465-2|FKBP8_MOUSE Isoform of O35465, Isoform 2 of Peptidyl-prolyl cis-trans isomerase FKBP8 OS=Mus musculus OX=10090 GN=Fkbp8	FKBP8	FKBP8	2	250.355	249.081	311.681	302.357	354.189	315.974	307.091	283.548	300.374	281.663	276.559	320.155	297.273	294.898	40.8568	17.0695	0.14021	0.0574793	-0.00198149	-0.0135011	-0.0237836	0.981365	0.992554	Known mitochondrial
Q9JJ28	Q9JJ28	sp|Q9JJ28|FLII_MOUSE	>sp|Q9JJ28|FLII_MOUSE Protein flightless-1 homolog OS=Mus musculus OX=10090 GN=Flii PE=1 SV=1	FLII	FLII	2	72.884	67.8763	88.6956	102.424	49.6092	48.7334	97.9147	70.9068	72.3164	68.8187	53.4122	111.732	71.7038	79.1835	21.2805	21.4362	0.307636	0.270651	0.154057	0.38647	0.754623	0.463145	0.72921
O08917;G3UYU4	O08917;G3UYU4	sp|O08917|FLOT1_MOUSE;tr|G3UYU4|G3UYU4_MOUSE	>sp|O08917|FLOT1_MOUSE Flotillin-1 OS=Mus musculus OX=10090 GN=Flot1 PE=1 SV=1;>tr|G3UYU4|G3UYU4_MOUSE Isoform of O08917, Flotillin-1 OS=Mus musculus OX=10090 GN=Flot1 PE=1 SV=1	FLOT1	FLOT1	15	3351.97	2981.26	2979.4	3167.04	3135.85	2933.57	3010.72	3123.38	3384.25	3042.4	2822.59	2884.83	3091.52	3044.7	158.228	198.765	0.0505387	0.06423	-0.0229725	-0.285991	-0.426651	0.676206	0.858505
Q60634;Q5SS83;Q60634-3;Q60634-2	Q60634;Q5SS83;Q60634-3;Q60634-2	sp|Q60634|FLOT2_MOUSE;tr|Q5SS83|Q5SS83_MOUSE;sp|Q60634-3|FLOT2_MOUSE;sp|Q60634-2|FLOT2_MOUSE	>sp|Q60634|FLOT2_MOUSE Flotillin-2 OS=Mus musculus OX=10090 GN=Flot2 PE=1 SV=2;>tr|Q5SS83|Q5SS83_MOUSE Isoform of Q60634, Flotillin 2, isoform CRA_a OS=Mus musculus OX=10090 GN=Flot2 PE=1 SV=1;>sp|Q60634-3|FLOT2_MOUSE Isoform of Q60634, Isoform 3 of Flotillin-2 OS=Mus musculus OX=10090 GN=Flot2;>sp|Q60634-2|FLOT2_MOUSE Isoform of Q60634, Isoform 2 of Flotillin-2 OS=Mus musculus OX=10090 GN=Flot2	FLOT2	FLOT2	19	6712.88	6127.14	6331.21	5942.35	6552.17	6182.63	6109.88	6390.95	6632.14	6480.2	5965.5	6283.38	6308.06	6310.34	285.031	244.433	0.0450487	0.038891	0.000836725	0.0144606	0.0182005	0.985739	0.993049
Q61239	Q61239	sp|Q61239|FNTA_MOUSE	>sp|Q61239|FNTA_MOUSE Protein farnesyltransferase/geranylgeranyltransferase type-1 subunit alpha OS=Mus musculus OX=10090 GN=Fnta PE=1 SV=1	FNTA	FNTA	2	50.1383	63.7244	110.148	40.3608	63.5597	61.0927	83.7628	56.9493	59.2148	51.8833	62.882	81.5674	64.8373	66.0433	24.0212	13.3776	0.344607	0.198867	0.0744438	0.195924	0.376297	0.712412	0.878575
Q61553;A0A0G2JDU7	Q61553;A0A0G2JDU7	sp|Q61553|FSCN1_MOUSE;tr|A0A0G2JDU7|A0A0G2JDU7_MOUSE	>sp|Q61553|FSCN1_MOUSE Fascin OS=Mus musculus OX=10090 GN=Fscn1 PE=1 SV=4;>tr|A0A0G2JDU7|A0A0G2JDU7_MOUSE Isoform of Q61553, Fascin OS=Mus musculus OX=10090 GN=Fscn1 PE=1 SV=1	FSCN1	FSCN1	8	2301.63	2628.83	2063	2333.02	2251.31	2311.26	1914.32	2178.67	1958.56	2259.99	2635.77	2187.42	2314.84	2189.12	182.519	258.185	0.0779351	0.115012	-0.0849345	-0.598654	-1.09243	0.293326	0.591455
Q7TPM6;Q7TPM6-2	Q7TPM6;Q7TPM6-2	sp|Q7TPM6|FSD1_MOUSE;sp|Q7TPM6-2|FSD1_MOUSE	>sp|Q7TPM6|FSD1_MOUSE Fibronectin type III and SPRY domain-containing protein 1 OS=Mus musculus OX=10090 GN=Fsd1 PE=1 SV=1;>sp|Q7TPM6-2|FSD1_MOUSE Isoform of Q7TPM6, Isoform 2 of Fibronectin type III and SPRY domain-containing protein 1 OS=Mus musculus OX=10090 GN=Fsd1	FSD1	FSD1	2	152.28	152.547	162.952	167.028	154.466	158.767	144.071	153.295	128.343	137.122	161.741	177.418	158.007	150.332	6.026	17.7188	0.0378732	0.117238	-0.0792204	-0.626632	-1.11897	0.282232	0.583088
Q9D164-2;Q9D164	Q9D164-2;Q9D164	sp|Q9D164-2|FXYD6_MOUSE;sp|Q9D164|FXYD6_MOUSE	>sp|Q9D164-2|FXYD6_MOUSE Isoform of Q9D164, Isoform 2 of FXYD domain-containing ion transport regulator 6 OS=Mus musculus OX=10090 GN=Fxyd6;>sp|Q9D164|FXYD6_MOUSE FXYD domain-containing ion transport regulator 6 OS=Mus musculus OX=10090 GN=Fxyd6 PE=1 SV=2	FXYD6	FXYD6	3	233.214	274.181	227.306	402.443	329.082	249.816	366.379	392.442	318.007	306.27	251.115	427.832	286.007	343.674	67.9639	64.1896	0.225517	0.194714	0.27426	0.856009	1.8075	0.0924994	0.411438
P39688;D3YZ57;P39688-2	P39688;D3YZ57;P39688-2	sp|P39688|FYN_MOUSE;tr|D3YZ57|D3YZ57_MOUSE;sp|P39688-2|FYN_MOUSE	>sp|P39688|FYN_MOUSE Tyrosine-protein kinase Fyn OS=Mus musculus OX=10090 GN=Fyn PE=1 SV=4;>tr|D3YZ57|D3YZ57_MOUSE Isoform of P39688, Tyrosine-protein kinase OS=Mus musculus OX=10090 GN=Fyn PE=1 SV=1;>sp|P39688-2|FYN_MOUSE Isoform of P39688, Isoform 2 of Tyrosine-protein kinase Fyn OS=Mus musculus OX=10090 GN=Fyn	FYN	FYN	4	332.352	274.657	321.682	354.836	335.528	347.129	343.526	351.929	341.056	369.303	318.263	398.171	327.697	353.708	28.4484	27.3619	0.0916872	0.0765333	0.111516	0.859418	1.61073	0.12984	0.459405
Q9WV18;Q9WV18-2	Q9WV18;Q9WV18-2	sp|Q9WV18|GABR1_MOUSE;sp|Q9WV18-2|GABR1_MOUSE	>sp|Q9WV18|GABR1_MOUSE Gamma-aminobutyric acid type B receptor subunit 1 OS=Mus musculus OX=10090 GN=Gabbr1 PE=1 SV=1;>sp|Q9WV18-2|GABR1_MOUSE Isoform of Q9WV18, Isoform 1B of Gamma-aminobutyric acid type B receptor subunit 1 OS=Mus musculus OX=10090 GN=Gabbr1	GABBR1	GABBR1	4	936.735	773.921	955.882	932.693	932.899	837.874	1051.51	847.515	1020.57	932.615	811.212	964.736	895.001	938.027	72.4281	94.5622	0.0841231	0.102503	0.0656531	0.492985	0.875781	0.39612	0.681157
Q80T41	Q80T41	sp|Q80T41|GABR2_MOUSE	>sp|Q80T41|GABR2_MOUSE Gamma-aminobutyric acid type B receptor subunit 2 OS=Mus musculus OX=10090 GN=Gabbr2 PE=1 SV=2	GABBR2	GABBR2	4	1258.37	1032.03	1211.5	1053.77	1205.21	1212.46	1396.18	1218.48	1330.33	1201.21	1079.57	1299.98	1162.22	1254.29	94.6126	111.919	0.0835902	0.0911514	0.109192	0.821494	1.53643	0.147012	0.482572
P62812;A0A0U1RPE4	P62812;A0A0U1RPE4	sp|P62812|GBRA1_MOUSE;tr|A0A0U1RPE4|A0A0U1RPE4_MOUSE	>sp|P62812|GBRA1_MOUSE Gamma-aminobutyric acid receptor subunit alpha-1 OS=Mus musculus OX=10090 GN=Gabra1 PE=1 SV=1;>tr|A0A0U1RPE4|A0A0U1RPE4_MOUSE Isoform of P62812, Gamma-aminobutyric acid receptor subunit alpha-1 (Fragment) OS=Mus musculus OX=10090 GN=Gabra1 PE=1 SV=1	GABRA1	GABRA1	4	972.404	697.833	921.214	909.331	844.025	835.2	1080.13	870.334	1004.76	951.433	822.098	869.584	863.334	933.057	95.8301	97.3495	0.116828	0.103232	0.113505	0.699001	1.32937	0.205259	0.531437
P26048	P26048	sp|P26048|GBRA2_MOUSE	>sp|P26048|GBRA2_MOUSE Gamma-aminobutyric acid receptor subunit alpha-2 OS=Mus musculus OX=10090 GN=Gabra2 PE=1 SV=1	GABRA2	GABRA2	2	166.902	115.317	164.699	139.967	141.368	108.133	168.31	446.402	165.509	140.794	113.052	128.88	139.398	193.825	24.3237	125.541	0.180266	0.523494	0.318532	0.594516	1.20339	0.249041	0.564577
Q8BHJ7	Q8BHJ7	sp|Q8BHJ7|GBRA5_MOUSE	>sp|Q8BHJ7|GBRA5_MOUSE Gamma-aminobutyric acid receptor subunit alpha-5 OS=Mus musculus OX=10090 GN=Gabra5 PE=1 SV=1	GABRA5	GABRA5	3	369.762	293.883	389.853	340.405	397.456	360.894	403.892	366.152	438.732	391.994	311.523	372.477	358.709	380.795	37.7775	42.6562	0.110555	0.115737	0.0854466	0.529174	0.979111	0.344359	0.635399
P63137-2;P63137#P50571;A0A0G2JGS8#Q8C446;F6ZYH6;P63080	P63137-2;P63137;P50571;A0A0G2JGS8;Q8C446;F6ZYH6;P63080	sp|P63137-2|GBRB2_MOUSE;sp|P63137|GBRB2_MOUSE;sp|P50571|GBRB1_MOUSE;tr|A0A0G2JGS8|A0A0G2JGS8_MOUSE;tr|Q8C446|Q8C446_MOUSE;tr|F6ZYH6|F6ZYH6_MOUSE;sp|P63080|GBRB3_MOUSE	>sp|P63137-2|GBRB2_MOUSE Isoform of P63137, Isoform 2 of Gamma-aminobutyric acid receptor subunit beta-2 OS=Mus musculus OX=10090 GN=Gabrb2;>sp|P63137|GBRB2_MOUSE Gamma-aminobutyric acid receptor subunit beta-2 OS=Mus musculus OX=10090 GN=Gabrb2 PE=1 SV=2;>sp|P50571|GBRB1_MOUSE Gamma-aminobutyric acid receptor subunit beta-1 OS=Mus musculus OX=10090 GN=Gabrb1 PE=1 SV=1;>tr|A0A0G2JGS8|A0A0G2JGS8_M…	GABRB1;GABRB2;GABRB3	GABRB1;GABRB2;GABRB3	2	318.783	239.654	276.635	234.349	341.37	331.933	308.204	305.833	361.435	349.81	287.404	296.272	290.454	318.16	46.9785	30.168	0.166801	0.0931155	0.142425	0.715146	1.40453	0.182241	0.514712
P63137-2;P63137	P63137-2;P63137	sp|P63137-2|GBRB2_MOUSE;sp|P63137|GBRB2_MOUSE	>sp|P63137-2|GBRB2_MOUSE Isoform of P63137, Isoform 2 of Gamma-aminobutyric acid receptor subunit beta-2 OS=Mus musculus OX=10090 GN=Gabrb2;>sp|P63137|GBRB2_MOUSE Gamma-aminobutyric acid receptor subunit beta-2 OS=Mus musculus OX=10090 GN=Gabrb2 PE=1 SV=2	GABRB2	GABRB2	3	400.04	393.213	424.515	403.362	406.114	440.349	528.691	423.169	449.156	407.608	402.484	469.403	411.265	446.752	17.6765	47.4993	0.0424147	0.103181	0.113991	0.922671	1.73128	0.10566	0.426991
Q8C446;F6ZYH6;P63080	Q8C446;F6ZYH6;P63080	tr|Q8C446|Q8C446_MOUSE;tr|F6ZYH6|F6ZYH6_MOUSE;sp|P63080|GBRB3_MOUSE	>tr|Q8C446|Q8C446_MOUSE Isoform of P63080, Gamma-aminobutyric acid (GABA-A) receptor, subunit beta 3, isoform CRA_b OS=Mus musculus OX=10090 GN=Gabrb3 PE=1 SV=1;>tr|F6ZYH6|F6ZYH6_MOUSE Isoform of P63080, Gamma-aminobutyric acid receptor subunit beta-3 OS=Mus musculus OX=10090 GN=Gabrb3 PE=1 SV=1;>sp|P63080|GBRB3_MOUSE Gamma-aminobutyric acid receptor subunit beta-3 OS=Mus musculus OX=10090 GN=Gab…	GABRB3	GABRB3	3	973.004	759.55	830.864	746.051	878.497	900.695	998.677	918.719	991.973	942.987	804.531	840.786	848.11	916.279	86.9983	79.278	0.102876	0.0882573	0.113252	0.785282	1.48497	0.160007	0.49574
P22723-2;P22723;Q8C7N0	P22723-2;P22723;Q8C7N0	sp|P22723-2|GBRG2_MOUSE;sp|P22723|GBRG2_MOUSE;tr|Q8C7N0|Q8C7N0_MOUSE	>sp|P22723-2|GBRG2_MOUSE Isoform of P22723, Isoform 2S of Gamma-aminobutyric acid receptor subunit gamma-2 OS=Mus musculus OX=10090 GN=Gabrg2;>sp|P22723|GBRG2_MOUSE Gamma-aminobutyric acid receptor subunit gamma-2 OS=Mus musculus OX=10090 GN=Gabrg2 PE=1 SV=3;>tr|Q8C7N0|Q8C7N0_MOUSE Isoform of P22723, Gamma-aminobutyric acid receptor subunit gamma-2 OS=Mus musculus OX=10090 GN=Gabrg2 PE=1 SV=1	GABRG2	GABRG2	4	1552.1	999.099	1075.19	1046.51	1328.68	1316.28	1415.81	1341.38	1580.21	1462.24	1250.34	1187.61	1219.64	1372.93	215.05	143.63	0.174163	0.105054	0.182412	0.834951	1.70224	0.111093	0.432775
P48318	P48318	sp|P48318|DCE1_MOUSE	>sp|P48318|DCE1_MOUSE Glutamate decarboxylase 1 OS=Mus musculus OX=10090 GN=Gad1 PE=1 SV=2	GAD1	GAD1	6	1045.59	1143.19	1318.48	1126.9	1142.5	1314.88	899.257	989.439	918.446	1037.48	1100.48	1086.69	1181.92	1005.3	110.449	84.5695	0.0927152	0.0850381	-0.232635	-1.35047	-3.2313	0.00612253	0.231679
P48320	P48320	sp|P48320|DCE2_MOUSE	>sp|P48320|DCE2_MOUSE Glutamate decarboxylase 2 OS=Mus musculus OX=10090 GN=Gad2 PE=1 SV=1	GAD2	GAD2	3	636.514	663.363	553.779	684.428	458.279	595.37	487.303	504.663	438.812	544.857	577.39	427.362	598.622	496.731	83.3157	58.5498	0.148636	0.118399	-0.264932	-1.15094	-2.62235	0.0202565	0.278053
Q8BHN3;Q8BHN3-3#Q8BHN3-2	Q8BHN3;Q8BHN3-3;Q8BHN3-2	sp|Q8BHN3|GANAB_MOUSE;sp|Q8BHN3-3|GANAB_MOUSE;sp|Q8BHN3-2|GANAB_MOUSE	>sp|Q8BHN3|GANAB_MOUSE Neutral alpha-glucosidase AB OS=Mus musculus OX=10090 GN=Ganab PE=1 SV=1;>sp|Q8BHN3-3|GANAB_MOUSE Isoform of Q8BHN3, Isoform 3 of Neutral alpha-glucosidase AB OS=Mus musculus OX=10090 GN=Ganab;>sp|Q8BHN3-2|GANAB_MOUSE Isoform of Q8BHN3, Isoform 2 of Neutral alpha-glucosidase AB OS=Mus musculus OX=10090 GN=Ganab	GANAB	GANAB	6	1048.91	1043.43	969.743	1043.98	1110.33	1003.22	1024.89	1074.88	1039.46	1145.16	955.36	907.331	1036.6	1024.51	47.4837	84.6529	0.0457762	0.0832048	-0.0197935	-0.213261	-0.335398	0.742363	0.884028
P06837	P06837	sp|P06837|NEUM_MOUSE	>sp|P06837|NEUM_MOUSE Neuromodulin OS=Mus musculus OX=10090 GN=Gap43 PE=1 SV=1	GAP43	GAP43	2	4298.94	4881.13	4017.35	4321.7	4192.14	4012.34	4343.26	4496.73	4794.53	4560.12	4831.31	4970.81	4287.27	4666.13	319.84	236.974	0.0721987	0.0509807	0.123807	1.15176	2.19477	0.0457863	0.343806
A0A0A0MQF6;P16858;S4R1W1;A0A1D5RLD8;S4R257	A0A0A0MQF6;P16858;S4R1W1;A0A1D5RLD8;S4R257	tr|A0A0A0MQF6|A0A0A0MQF6_MOUSE;sp|P16858|G3P_MOUSE;tr|S4R1W1|S4R1W1_MOUSE;tr|A0A1D5RLD8|A0A1D5RLD8_MOUSE;tr|S4R257|S4R257_MOUSE	>tr|A0A0A0MQF6|A0A0A0MQF6_MOUSE Isoform of P16858, Glyceraldehyde-3-phosphate dehydrogenase OS=Mus musculus OX=10090 GN=Gapdh PE=1 SV=1;>sp|P16858|G3P_MOUSE Glyceraldehyde-3-phosphate dehydrogenase OS=Mus musculus OX=10090 GN=Gapdh PE=1 SV=2;>tr|S4R1W1|S4R1W1_MOUSE Glyceraldehyde-3-phosphate dehydrogenase OS=Mus musculus OX=10090 GN=Gm3839 PE=1 SV=1;>tr|A0A1D5RLD8|A0A1D5RLD8_MOUSE Glyceraldehyde-…	GAPDH;GM10358;GM3839	GAPDH;GM10358;GM3839	28	91227	93061.6	95898.7	101867	95665.2	90722.7	90115.5	92666.4	90418.3	94784	92652.9	94111.4	94740.4	92458.1	4105.84	1890.66	0.0427376	0.0204814	-0.0343236	-0.694217	-0.811614	0.430774	0.705702	Predicted mitochondrial
Q9CZD3	Q9CZD3	sp|Q9CZD3|GARS_MOUSE	>sp|Q9CZD3|GARS_MOUSE Glycine--tRNA ligase OS=Mus musculus OX=10090 GN=Gars PE=1 SV=1	GARS	GARS	2	150.169	172.781	158.085	183.523	189.568	174.678	177.369	161.4	183.461	149.775	167.549	196.345	171.467	172.65	14.9514	16.5919	0.088743	0.0966689	0.00900662	0.0706679	0.121116	0.905343	0.961995	Known mitochondrial
B1ATI9;Q3U432;Q60780-2;Q60780	B1ATI9;Q3U432;Q60780-2;Q60780	tr|B1ATI9|B1ATI9_MOUSE;tr|Q3U432|Q3U432_MOUSE;sp|Q60780-2|GAS7_MOUSE;sp|Q60780|GAS7_MOUSE	>tr|B1ATI9|B1ATI9_MOUSE Isoform of Q60780, Growth arrest-specific protein 7 OS=Mus musculus OX=10090 GN=Gas7 PE=1 SV=1;>tr|Q3U432|Q3U432_MOUSE Isoform of Q60780, Growth arrest-specific protein 7 OS=Mus musculus OX=10090 GN=Gas7 PE=1 SV=1;>sp|Q60780-2|GAS7_MOUSE Isoform of Q60780, Isoform 2 of Growth arrest-specific protein 7 OS=Mus musculus OX=10090 GN=Gas7;>sp|Q60780|GAS7_MOUSE Growth arrest-spe…	GAS7	GAS7	3	355.748	301.11	330.25	333.518	408.622	365.531	354.543	341.976	353.45	357.849	370.352	366.808	349.13	357.496	36.7646	10.1792	0.104371	0.0285647	0.0402338	0.375783	0.624548	0.542445	0.77246
Q8BFQ8	Q8BFQ8	sp|Q8BFQ8|GALD1_MOUSE	>sp|Q8BFQ8|GALD1_MOUSE Glutamine amidotransferase-like class 1 domain-containing protein 1 OS=Mus musculus OX=10090 GN=Gatd1 PE=1 SV=1	GATD1	GATD1	3	267.056	266.687	247.243	225.115	256.37	247.733	259.798	252.451	282.23	235.005	252.593	305.796	251.701	264.646	15.65	25.2927	0.0636349	0.0937938	0.0694085	0.599069	1.04179	0.315395	0.610064
Q9R111;D3YU09	Q9R111;D3YU09	sp|Q9R111|GUAD_MOUSE;tr|D3YU09|D3YU09_MOUSE	>sp|Q9R111|GUAD_MOUSE Guanine deaminase OS=Mus musculus OX=10090 GN=Gda PE=1 SV=1;>tr|D3YU09|D3YU09_MOUSE Isoform of Q9R111, Guanine deaminase OS=Mus musculus OX=10090 GN=Gda PE=1 SV=1	GDA	GDA	11	4639.12	5476.57	4898.65	5175.54	4265.59	4716.34	4048.37	4195.86	3978.51	4188.24	4810.51	4617.91	4861.97	4306.57	425.193	332.096	0.087715	0.0757896	-0.173886	-1.20233	-2.56732	0.0225352	0.278501
O88741	O88741	sp|O88741|GDAP1_MOUSE	>sp|O88741|GDAP1_MOUSE Ganglioside-induced differentiation-associated protein 1 OS=Mus musculus OX=10090 GN=Gdap1 PE=1 SV=1	GDAP1	GDAP1	3	1178.31	1471.69	1312.36	1211.9	1573.63	1491.45	1225.6	1273.69	1255.77	1406.31	1485.42	1329.27	1373.22	1329.34	162.206	99.5556	0.119648	0.0737659	-0.0416579	-0.301782	-0.53093	0.603898	0.814731	Known mitochondrial
Q3USC7;Q8VE33;A2A5H8	Q3USC7;Q8VE33;A2A5H8	tr|Q3USC7|Q3USC7_MOUSE;sp|Q8VE33|GD1L1_MOUSE;tr|A2A5H8|A2A5H8_MOUSE	>tr|Q3USC7|Q3USC7_MOUSE Isoform of Q8VE33, Ganglioside-induced differentiation-associated protein 1-like 1 OS=Mus musculus OX=10090 GN=Gdap1l1 PE=1 SV=1;>sp|Q8VE33|GD1L1_MOUSE Ganglioside-induced differentiation-associated protein 1-like 1 OS=Mus musculus OX=10090 GN=Gdap1l1 PE=1 SV=1;>tr|A2A5H8|A2A5H8_MOUSE Isoform of Q8VE33, Ganglioside-induced differentiation-associated protein 1-like 1 (Fragm…	GDAP1L1	GDAP1L1	7	1446.97	1637.92	1381.81	1402.84	1586.42	1481.36	1275.82	1462.33	1523.7	1486.61	1626.38	1370.6	1489.55	1457.57	102.375	121.928	0.0680023	0.0848247	-0.0327933	-0.306586	-0.507012	0.620142	0.825298
P50396	P50396	sp|P50396|GDIA_MOUSE	>sp|P50396|GDIA_MOUSE Rab GDP dissociation inhibitor alpha OS=Mus musculus OX=10090 GN=Gdi1 PE=1 SV=3	GDI1	GDI1	24	19683.1	22704.2	21197.2	21467.2	20188.2	21477.5	18645.3	19417.9	17249.8	18689.9	21710.7	20254.8	21119.6	19328.1	1067.41	1532.08	0.0506007	0.078925	-0.130094	-1.14497	-2.22255	0.0434682	0.335218
P50396#Q61598;Q61598-2;A0A1Y7VL99	P50396;Q61598;Q61598-2;A0A1Y7VL99	sp|P50396|GDIA_MOUSE;sp|Q61598|GDIB_MOUSE;sp|Q61598-2|GDIB_MOUSE;tr|A0A1Y7VL99|A0A1Y7VL99_MOUSE	>sp|P50396|GDIA_MOUSE Rab GDP dissociation inhibitor alpha OS=Mus musculus OX=10090 GN=Gdi1 PE=1 SV=3;>sp|Q61598|GDIB_MOUSE Rab GDP dissociation inhibitor beta OS=Mus musculus OX=10090 GN=Gdi2 PE=1 SV=1;>sp|Q61598-2|GDIB_MOUSE Isoform of Q61598, Isoform 2 of Rab GDP dissociation inhibitor beta OS=Mus musculus OX=10090 GN=Gdi2;>tr|A0A1Y7VL99|A0A1Y7VL99_MOUSE Isoform of Q61598, Rab GDP dissociation…	GDI1;GDI2	GDI1;GDI2	6	3102.55	3677.17	3335.26	3303.48	3856.27	3552.14	2653.59	3470.69	2909.76	3151.02	3180.45	3801.02	3471.14	3194.42	275.595	404.943	0.0795399	0.127132	-0.125704	-0.788044	-1.52059	0.150913	0.487348
Q61598;Q61598-2;A0A1Y7VL99	Q61598;Q61598-2;A0A1Y7VL99	sp|Q61598|GDIB_MOUSE;sp|Q61598-2|GDIB_MOUSE;tr|A0A1Y7VL99|A0A1Y7VL99_MOUSE	>sp|Q61598|GDIB_MOUSE Rab GDP dissociation inhibitor beta OS=Mus musculus OX=10090 GN=Gdi2 PE=1 SV=1;>sp|Q61598-2|GDIB_MOUSE Isoform of Q61598, Isoform 2 of Rab GDP dissociation inhibitor beta OS=Mus musculus OX=10090 GN=Gdi2;>tr|A0A1Y7VL99|A0A1Y7VL99_MOUSE Isoform of Q61598, Rab GDP dissociation inhibitor (Fragment) OS=Mus musculus OX=10090 GN=Gdi2 PE=1 SV=1	GDI2	GDI2	14	6279.09	7333.78	5893.92	6057.32	6144.56	6380.85	5109.44	5934.15	5392.74	6090.11	6902.12	5281.92	6348.25	5785.08	511.793	667.329	0.0772011	0.112533	-0.138046	-0.915747	-1.8008	0.093596	0.412196
P03995-2;P03995	P03995-2;P03995	sp|P03995-2|GFAP_MOUSE;sp|P03995|GFAP_MOUSE	>sp|P03995-2|GFAP_MOUSE Isoform of P03995, Isoform 2 of Glial fibrillary acidic protein OS=Mus musculus OX=10090 GN=Gfap;>sp|P03995|GFAP_MOUSE Glial fibrillary acidic protein OS=Mus musculus OX=10090 GN=Gfap PE=1 SV=4	GFAP	GFAP	12	2211.3	1335.57	2361.83	2214.73	1872.16	2420.29	2477.12	1967.11	1882.1	2283.45	1660.21	1704.94	2069.31	1995.82	406.771	324.156	0.226707	0.160057	-0.0399796	-0.14922	-0.281577	0.782441	0.906687
Q8K0D5	Q8K0D5	sp|Q8K0D5|EFGM_MOUSE	>sp|Q8K0D5|EFGM_MOUSE Elongation factor G, mitochondrial OS=Mus musculus OX=10090 GN=Gfm1 PE=1 SV=1	GFM1	GFM1	3	103.107	110.404	82.4373	87.2169	128.175	113.156	90.4515	90.645	97.1992	86.868	95.8048	102.018	104.083	93.8311	17.0685	5.51961	0.167735	0.0586126	-0.135167	-0.727951	-1.42065	0.177593	0.510276	Known mitochondrial
Q8C1C2;E9Q7N5;Q8R2Q4-3;Q8R2Q4-2;Q8R2Q4;E0CY79	Q8C1C2;E9Q7N5;Q8R2Q4-3;Q8R2Q4-2;Q8R2Q4;E0CY79	tr|Q8C1C2|Q8C1C2_MOUSE;tr|E9Q7N5|E9Q7N5_MOUSE;sp|Q8R2Q4-3|RRF2M_MOUSE;sp|Q8R2Q4-2|RRF2M_MOUSE;sp|Q8R2Q4|RRF2M_MOUSE;tr|E0CY79|E0CY79_MOUSE	>tr|Q8C1C2|Q8C1C2_MOUSE Isoform of Q8R2Q4, Ribosome-releasing factor 2, mitochondrial OS=Mus musculus OX=10090 GN=Gfm2 PE=1 SV=1;>tr|E9Q7N5|E9Q7N5_MOUSE Isoform of Q8R2Q4, Ribosome-releasing factor 2, mitochondrial OS=Mus musculus OX=10090 GN=Gfm2 PE=1 SV=1;>sp|Q8R2Q4-3|RRF2M_MOUSE Isoform of Q8R2Q4, Isoform 3 of Ribosome-releasing factor 2, mitochondrial OS=Mus musculus OX=10090 GN=Gfm2;>sp|Q8R2…	GFM2	GFM2	2	487.098	453.555	530.831	448.878	510.294	525.669	583.737	488.651	546.477	514.442	468.894	555.295	492.721	526.249	35.5937	43.3598	0.0730572	0.0830103	0.0940426	0.796374	1.43653	0.173107	0.50803	Known mitochondrial
Q99JP7	Q99JP7	sp|Q99JP7|GGT7_MOUSE	>sp|Q99JP7|GGT7_MOUSE Glutathione hydrolase 7 OS=Mus musculus OX=10090 GN=Ggt7 PE=1 SV=2	GGT7	GGT7	4	433.5	447.701	380.625	429.331	486.911	467.822	460.121	437.535	511.352	486.503	456.833	437.045	440.982	464.898	36.6324	29.1106	0.0851923	0.0617491	0.0781639	0.710337	1.23647	0.236891	0.555577
Q5F258;Q68FF6	Q5F258;Q68FF6	tr|Q5F258|Q5F258_MOUSE;sp|Q68FF6|GIT1_MOUSE	>tr|Q5F258|Q5F258_MOUSE Isoform of Q68FF6, ARF GTPase-activating protein GIT1 OS=Mus musculus OX=10090 GN=Git1 PE=1 SV=1;>sp|Q68FF6|GIT1_MOUSE ARF GTPase-activating protein GIT1 OS=Mus musculus OX=10090 GN=Git1 PE=1 SV=1	GIT1	GIT1	7	789.919	845.235	723.359	747.62	750.195	762.196	707.965	819.491	722.895	758.595	890.124	663.426	769.754	760.416	42.863	82.3206	0.0546032	0.106658	-0.0226727	-0.194	-0.326825	0.748699	0.887384
P23242	P23242	sp|P23242|CXA1_MOUSE	>sp|P23242|CXA1_MOUSE Gap junction alpha-1 protein OS=Mus musculus OX=10090 GN=Gja1 PE=1 SV=2	GJA1	GJA1	6	2302.23	2613.4	1987.21	2277.37	2361.1	3591.4	2252.24	2345.19	2340.29	2276.57	2285.11	2072.32	2522.12	2261.95	560.715	99.8697	0.204135	0.0453913	-0.132158	-0.620689	-1.20682	0.247758	0.564577
Q64516-1;Q64516-2;Q64516;B1ASZ3	Q64516-1;Q64516-2;Q64516;B1ASZ3	sp|Q64516-1|GLPK_MOUSE;sp|Q64516-2|GLPK_MOUSE;sp|Q64516|GLPK_MOUSE;tr|B1ASZ3|B1ASZ3_MOUSE	>sp|Q64516-1|GLPK_MOUSE Isoform of Q64516, Isoform 1 of Glycerol kinase OS=Mus musculus OX=10090 GN=Gk;>sp|Q64516-2|GLPK_MOUSE Isoform of Q64516, Isoform 2 of Glycerol kinase OS=Mus musculus OX=10090 GN=Gk;>sp|Q64516|GLPK_MOUSE Glycerol kinase OS=Mus musculus OX=10090 GN=Gk PE=1 SV=2;>tr|B1ASZ3|B1ASZ3_MOUSE Isoform of Q64516, Glycerol kinase OS=Mus musculus OX=10090 GN=Gk PE=1 SV=1	GK	GK	4	704.661	710.4	775.531	749.435	839.564	799.934	856.418	800.844	781.955	858.3	839.377	790.848	763.254	821.29	52.4156	34.1258	0.0684598	0.0415855	0.107509	1.12022	2.01993	0.0632205	0.365223	Known mitochondrial
F8WHM5;Q61543	F8WHM5;Q61543	tr|F8WHM5|F8WHM5_MOUSE;sp|Q61543|GSLG1_MOUSE	>tr|F8WHM5|F8WHM5_MOUSE Isoform of Q61543, Golgi apparatus protein 1 (Fragment) OS=Mus musculus OX=10090 GN=Glg1 PE=1 SV=1;>sp|Q61543|GSLG1_MOUSE Golgi apparatus protein 1 OS=Mus musculus OX=10090 GN=Glg1 PE=1 SV=1	GLG1	GLG1	6	701.07	580.003	615.73	719.441	754.237	681.846	693.134	862.75	772.408	821.244	709.634	707.757	675.388	761.154	65.5995	69.5579	0.0995465	0.0902745	0.173387	1.09209	2.28882	0.0383769	0.312362
Q9CPU0	Q9CPU0	sp|Q9CPU0|LGUL_MOUSE	>sp|Q9CPU0|LGUL_MOUSE Lactoylglutathione lyase OS=Mus musculus OX=10090 GN=Glo1 PE=1 SV=3	GLO1	GLO1	3	2614.23	2901.63	2561.09	2747.39	2509.04	2513.55	2178.8	2509.42	2130.83	2464.21	2706.74	2139.82	2641.15	2354.97	154.925	239.623	0.0575431	0.100845	-0.169575	-1.18313	-2.50147	0.0255868	0.28223
Q9CPV4;E9Q197;Q9CPV4-3;Q9CPV4-2;F6ZTG3	Q9CPV4;E9Q197;Q9CPV4-3;Q9CPV4-2;F6ZTG3	sp|Q9CPV4|GLOD4_MOUSE;tr|E9Q197|E9Q197_MOUSE;sp|Q9CPV4-3|GLOD4_MOUSE;sp|Q9CPV4-2|GLOD4_MOUSE;tr|F6ZTG3|F6ZTG3_MOUSE	>sp|Q9CPV4|GLOD4_MOUSE Glyoxalase domain-containing protein 4 OS=Mus musculus OX=10090 GN=Glod4 PE=1 SV=1;>tr|E9Q197|E9Q197_MOUSE Isoform of Q9CPV4, Glyoxalase domain-containing protein 4 OS=Mus musculus OX=10090 GN=Glod4 PE=1 SV=1;>sp|Q9CPV4-3|GLOD4_MOUSE Isoform of Q9CPV4, Isoform 3 of Glyoxalase domain-containing protein 4 OS=Mus musculus OX=10090 GN=Glod4;>sp|Q9CPV4-2|GLOD4_MOUSE Isoform of Q…	GLOD4	GLOD4	7	1141.5	1203.89	1298.66	1352.85	1203.77	1125.37	977.754	1056.37	969.549	1078.08	1172.9	1187.61	1221.01	1073.71	88.8489	92.9403	0.0720309	0.0866184	-0.186827	-1.27454	-2.81619	0.0138783	0.264497	Known mitochondrial
Q9QUH0;A0A1Y7VM65	Q9QUH0;A0A1Y7VM65	sp|Q9QUH0|GLRX1_MOUSE;tr|A0A1Y7VM65|A0A1Y7VM65_MOUSE	>sp|Q9QUH0|GLRX1_MOUSE Glutaredoxin-1 OS=Mus musculus OX=10090 GN=Glrx PE=1 SV=3;>tr|A0A1Y7VM65|A0A1Y7VM65_MOUSE Isoform of Q9QUH0, Glutaredoxin-1 OS=Mus musculus OX=10090 GN=Glrx PE=1 SV=1	GLRX	GLRX	2	452.139	516.567	522.928	607.914	545.23	526.185	484.197	486.09	430.864	454.547	526.92	552.035	528.494	489.109	50.1923	44.7428	0.095599	0.0915217	-0.111302	-0.78945	-1.48687	0.159512	0.49574
Q9CQM9;A0A1B0GS58;A0A1B0GT04	Q9CQM9;A0A1B0GS58;A0A1B0GT04	sp|Q9CQM9|GLRX3_MOUSE;tr|A0A1B0GS58|A0A1B0GS58_MOUSE;tr|A0A1B0GT04|A0A1B0GT04_MOUSE	>sp|Q9CQM9|GLRX3_MOUSE Glutaredoxin-3 OS=Mus musculus OX=10090 GN=Glrx3 PE=1 SV=1;>tr|A0A1B0GS58|A0A1B0GS58_MOUSE Isoform of Q9CQM9, Glutaredoxin-3 OS=Mus musculus OX=10090 GN=Glrx3 PE=1 SV=1;>tr|A0A1B0GT04|A0A1B0GT04_MOUSE Isoform of Q9CQM9, Glutaredoxin-3 (Fragment) OS=Mus musculus OX=10090 GN=Glrx3 PE=1 SV=1	GLRX3	GLRX3	3	367.021	392.916	379.673	406.799	332.628	381.789	405.323	371.764	312.889	342.737	367.752	357.186	376.804	359.608	25.4541	30.9101	0.0694647	0.0868716	-0.0690379	-0.606272	-1.05022	0.31164	0.604787
D3Z7P3;D3Z7P4#D3Z7P3-2	D3Z7P3;D3Z7P4;D3Z7P3-2	sp|D3Z7P3|GLSK_MOUSE;tr|D3Z7P4|D3Z7P4_MOUSE;sp|D3Z7P3-2|GLSK_MOUSE	>sp|D3Z7P3|GLSK_MOUSE Glutaminase kidney isoform, mitochondrial OS=Mus musculus OX=10090 GN=Gls PE=1 SV=1;>tr|D3Z7P4|D3Z7P4_MOUSE Isoform of D3Z7P3, Glutaminase kidney isoform, mitochondrial OS=Mus musculus OX=10090 GN=Gls PE=1 SV=1;>sp|D3Z7P3-2|GLSK_MOUSE Isoform of D3Z7P3, Isoform 2 of Glutaminase kidney isoform, mitochondrial OS=Mus musculus OX=10090 GN=Gls	GLS	GLS	15	6186.27	8368.15	6988.99	6340.53	8333.09	7171.07	6334.97	6980.55	6663.14	6402.3	7529.19	7134.71	7231.35	6840.81	943.851	460.326	0.13017	0.0669081	-0.0726475	-0.494746	-0.896603	0.385287	0.671329	Known mitochondrial
P26443	P26443	sp|P26443|DHE3_MOUSE	>sp|P26443|DHE3_MOUSE Glutamate dehydrogenase 1, mitochondrial OS=Mus musculus OX=10090 GN=Glud1 PE=1 SV=1	GLUD1	GLUD1	19	10275.3	12391.4	11926.8	11770.4	15736.9	13369.3	11504.9	13412.8	13281	12345	12587.7	14270.4	12578.4	12900.3	1844.91	963.124	0.143434	0.0751554	0.0455386	0.287091	0.517212	0.613189	0.821207	Known mitochondrial
P15105	P15105	sp|P15105|GLNA_MOUSE	>sp|P15105|GLNA_MOUSE Glutamine synthetase OS=Mus musculus OX=10090 GN=Glul PE=1 SV=6	GLUL	GLUL	13	24685.2	21578	22442.4	21480.1	28187.8	26842.6	23424.4	25734.3	25950.3	26554	24540.1	24280.1	24202.7	25080.6	2845.44	1185.77	0.116381	0.0475054	0.0582115	0.463327	0.809678	0.431849	0.705889
E9PYL9;Q9CXW4;E9PZB3	E9PYL9;Q9CXW4;E9PZB3	tr|E9PYL9|E9PYL9_MOUSE;sp|Q9CXW4|RL11_MOUSE;tr|E9PZB3|E9PZB3_MOUSE	>tr|E9PYL9|E9PYL9_MOUSE Predicted gene 10036 OS=Mus musculus OX=10090 GN=Gm10036 PE=3 SV=1;>sp|Q9CXW4|RL11_MOUSE 60S ribosomal protein L11 OS=Mus musculus OX=10090 GN=Rpl11 PE=1 SV=4;>tr|E9PZB3|E9PZB3_MOUSE Predicted gene 5093 OS=Mus musculus OX=10090 GN=Gm5093 PE=1 SV=1	GM10036;GM5093;RPL11	GM10036;GM5093;RPL11	2	280	251.564	285.178	269.032	260.64	264.803	289.182	260.008	255.741	281.602	235	290.89	268.536	268.737	12.4335	22.1701	0.0463085	0.0842085	-0.00182702	-0.0195735	-0.0307204	0.975932	0.991268
F6YVP7;P62270;S4R1N6;A0A1Y7VKY1	F6YVP7;P62270;S4R1N6;A0A1Y7VKY1	tr|F6YVP7|F6YVP7_MOUSE;sp|P62270|RS18_MOUSE;tr|S4R1N6|S4R1N6_MOUSE;tr|A0A1Y7VKY1|A0A1Y7VKY1_MOUSE	>tr|F6YVP7|F6YVP7_MOUSE Predicted gene 10260 OS=Mus musculus OX=10090 GN=Gm10260 PE=3 SV=2;>sp|P62270|RS18_MOUSE 40S ribosomal protein S18 OS=Mus musculus OX=10090 GN=Rps18 PE=1 SV=3;>tr|S4R1N6|S4R1N6_MOUSE Isoform of P62270, 40S ribosomal protein S18 OS=Mus musculus OX=10090 GN=Rps18 PE=3 SV=1;>tr|A0A1Y7VKY1|A0A1Y7VKY1_MOUSE MCG116671 OS=Mus musculus OX=10090 GN=Gm11361 PE=3 SV=1	GM10260;GM11361;RPS18	GM10260;GM11361;RPS18	2	491.298	412.717	419.283	360.875	334.145	382.025	304.852	362.704	375.121	502.788	394.954	299.964	400.057	373.397	54.8809	74.0469	0.134918	0.191562	-0.110772	-0.474458	-0.910459	0.378191	0.667218
P62702;V9GWY0	P62702;V9GWY0	sp|P62702|RS4X_MOUSE;tr|V9GWY0|V9GWY0_MOUSE	>sp|P62702|RS4X_MOUSE 40S ribosomal protein S4, X isoform OS=Mus musculus OX=10090 GN=Rps4x PE=1 SV=2;>tr|V9GWY0|V9GWY0_MOUSE 40S ribosomal protein S4 OS=Mus musculus OX=10090 GN=Gm15013 PE=3 SV=1	GM15013;RPS4X	GM15013;RPS4X	2	200.241	171.086	153.524	140.774	129.991	149.213	169.866	127.929	149.45	188.849	150.266	75.4475	157.472	143.634	25.0294	39.2589	0.153803	0.332898	-0.174401	-0.483987	-0.953098	0.356918	0.64895
E9PZF0;Q01768;Q5NC80#P15532	E9PZF0;Q01768;Q5NC80;P15532	tr|E9PZF0|E9PZF0_MOUSE;sp|Q01768|NDKB_MOUSE;tr|Q5NC80|Q5NC80_MOUSE;sp|P15532|NDKA_MOUSE	>tr|E9PZF0|E9PZF0_MOUSE Nucleoside diphosphate kinase OS=Mus musculus OX=10090 GN=Gm20390 PE=3 SV=1;>sp|Q01768|NDKB_MOUSE Nucleoside diphosphate kinase B OS=Mus musculus OX=10090 GN=Nme2 PE=1 SV=1;>tr|Q5NC80|Q5NC80_MOUSE Isoform of P15532, Nucleoside diphosphate kinase (Fragment) OS=Mus musculus OX=10090 GN=Nme1 PE=1 SV=1;>sp|P15532|NDKA_MOUSE Nucleoside diphosphate kinase A OS=Mus musculus OX=10…	GM20390;NME1;NME2	GM20390;NME1;NME2	10	8815.35	12894.2	8884.04	8935.2	8590.38	10603.7	7939.27	8099.24	7078.49	9597.48	11397.5	7581.94	9787.15	8615.66	1687.53	1603.65	0.160584	0.177054	-0.187083	-0.746332	-1.50916	0.153784	0.490221
E9Q035;Q921I1	E9Q035;Q921I1	tr|E9Q035|E9Q035_MOUSE;sp|Q921I1|TRFE_MOUSE	>tr|E9Q035|E9Q035_MOUSE Predicted gene 20425 OS=Mus musculus OX=10090 GN=Gm20425 PE=4 SV=1;>sp|Q921I1|TRFE_MOUSE Serotransferrin OS=Mus musculus OX=10090 GN=Tf PE=1 SV=1	GM20425;TF	GM20425;TF	4	473.723	434.348	459.963	483.02	353.932	433.651	438.487	575.201	498.425	479.18	392.53	482.747	439.773	477.762	46.6176	61.2459	0.113226	0.128629	0.117018	0.661304	1.266	0.226443	0.546693
B7ZBY7;E9PY39;Q9CZY3;Q9CZY3-2;B7ZBY6#Q9D2M8;A6X925;Q9D2M8-2	B7ZBY7;E9PY39;Q9CZY3;Q9CZY3-2;B7ZBY6;Q9D2M8;A6X925;Q9D2M8-2	tr|B7ZBY7|B7ZBY7_MOUSE;tr|E9PY39|E9PY39_MOUSE;sp|Q9CZY3|UB2V1_MOUSE;sp|Q9CZY3-2|UB2V1_MOUSE;tr|B7ZBY6|B7ZBY6_MOUSE;sp|Q9D2M8|UB2V2_MOUSE;tr|A6X925|A6X925_MOUSE;sp|Q9D2M8-2|UB2V2_MOUSE	>tr|B7ZBY7|B7ZBY7_MOUSE Isoform of Q9CZY3, Ubiquitin-conjugating enzyme E2 variant 1 OS=Mus musculus OX=10090 GN=Ube2v1 PE=3 SV=1;>tr|E9PY39|E9PY39_MOUSE Predicted gene 20431 OS=Mus musculus OX=10090 GN=Gm20431 PE=3 SV=1;>sp|Q9CZY3|UB2V1_MOUSE Ubiquitin-conjugating enzyme E2 variant 1 OS=Mus musculus OX=10090 GN=Ube2v1 PE=1 SV=1;>sp|Q9CZY3-2|UB2V1_MOUSE Isoform of Q9CZY3, Isoform 2 of Ubiquitin-c…	GM20431;UBE2V1;UBE2V2	GM20431;UBE2V1;UBE2V2	3	2011.35	2235.89	2067.84	2232.22	1924.09	2015.71	1733.62	1810.46	1640.92	1908.99	2149.52	1551.99	2081.18	1799.25	127.096	212.305	0.0607576	0.115895	-0.215915	-1.27178	-2.91137	0.0115125	0.264497
Q3UUG6-2;Q3UUG6;Q8BRB6;A0A0J9YV32	Q3UUG6-2;Q3UUG6;Q8BRB6;A0A0J9YV32	sp|Q3UUG6-2|TBC24_MOUSE;sp|Q3UUG6|TBC24_MOUSE;tr|Q8BRB6|Q8BRB6_MOUSE;tr|A0A0J9YV32|A0A0J9YV32_MOUSE	>sp|Q3UUG6-2|TBC24_MOUSE Isoform of Q3UUG6, Isoform 2 of TBC1 domain family member 24 OS=Mus musculus OX=10090 GN=Tbc1d24;>sp|Q3UUG6|TBC24_MOUSE TBC1 domain family member 24 OS=Mus musculus OX=10090 GN=Tbc1d24 PE=1 SV=2;>tr|Q8BRB6|Q8BRB6_MOUSE Isoform of Q9R1A3, TBC1 domain family member 24 OS=Mus musculus OX=10090 GN=Tbc1d24 PE=2 SV=1;>tr|A0A0J9YV32|A0A0J9YV32_MOUSE Predicted gene 43796 OS=Mus m…	GM43796;TBC1D24	GM43796;TBC1D24	6	1070.9	875.048	893.058	925.809	689.28	835.899	962.94	834.593	897.489	981.286	925.371	667.921	881.666	878.267	124.128	115.346	0.144569	0.142952	-0.00486749	-0.0247383	-0.0453946	0.964442	0.984998
Q9JIG8;A0A140LJ36	Q9JIG8;A0A140LJ36	sp|Q9JIG8|PRAF2_MOUSE;tr|A0A140LJ36|A0A140LJ36_MOUSE	>sp|Q9JIG8|PRAF2_MOUSE PRA1 family protein 2 OS=Mus musculus OX=10090 GN=Praf2 PE=1 SV=1;>tr|A0A140LJ36|A0A140LJ36_MOUSE PRA1 family protein OS=Mus musculus OX=10090 GN=Gm45208 PE=3 SV=1	GM45208;PRAF2	GM45208;PRAF2	2	529.49	498.697	610.156	567.04	594.359	526.14	528.811	532.613	551.743	533.671	520.546	565.684	554.313	538.845	43.3292	16.6605	0.0782912	0.0306563	-0.0377277	-0.44907	-0.689371	0.502004	0.74358
P19253;A0A1B0GSB2;A0A1B0GSQ6;A0A1B0GS68;A0A1B0GTA1	P19253;A0A1B0GSB2;A0A1B0GSQ6;A0A1B0GS68;A0A1B0GTA1	sp|P19253|RL13A_MOUSE;tr|A0A1B0GSB2|A0A1B0GSB2_MOUSE;tr|A0A1B0GSQ6|A0A1B0GSQ6_MOUSE;tr|A0A1B0GS68|A0A1B0GS68_MOUSE;tr|A0A1B0GTA1|A0A1B0GTA1_MOUSE	>sp|P19253|RL13A_MOUSE 60S ribosomal protein L13a OS=Mus musculus OX=10090 GN=Rpl13a PE=1 SV=4;>tr|A0A1B0GSB2|A0A1B0GSB2_MOUSE Isoform of P19253, 60S ribosomal protein L13a OS=Mus musculus OX=10090 GN=Rpl13a PE=1 SV=1;>tr|A0A1B0GSQ6|A0A1B0GSQ6_MOUSE Isoform of P19253, 60S ribosomal protein L13a (Fragment) OS=Mus musculus OX=10090 GN=Rpl13a PE=3 SV=1;>tr|A0A1B0GS68|A0A1B0GS68_MOUSE Predicted gene …	GM45713;RPL13A	GM45713;RPL13A	3	527.267	508.536	524.548	471.738	489.946	513.6	426.507	438.216	470.178	552.011	494.392	445.613	505.939	471.153	21.4107	46.4961	0.0428892	0.095703	-0.107276	-0.923179	-1.70138	0.111257	0.432775
Q9WV96;D3YVK5;A0A1B0GSU2;D3YVK4	Q9WV96;D3YVK5;A0A1B0GSU2;D3YVK4	sp|Q9WV96|T10B_MOUSE;tr|D3YVK5|D3YVK5_MOUSE;tr|A0A1B0GSU2|A0A1B0GSU2_MOUSE;tr|D3YVK4|D3YVK4_MOUSE	>sp|Q9WV96|T10B_MOUSE Mitochondrial import inner membrane translocase subunit Tim10 B OS=Mus musculus OX=10090 GN=Timm10b PE=1 SV=1;>tr|D3YVK5|D3YVK5_MOUSE Isoform of Q9WV96, Predicted gene 45799 OS=Mus musculus OX=10090 GN=Gm45799 PE=1 SV=1;>tr|A0A1B0GSU2|A0A1B0GSU2_MOUSE Isoform of Q9WV96, Mitochondrial import inner membrane translocase subunit Tim10 B OS=Mus musculus OX=10090 GN=Timm10b PE=1 S…	GM45799;TIMM10B	GM45799;TIMM10B	2	255.413	266.47	247.304	242.768	257.397	260.244	267.094	283.505	265.039	275.545	289.016	213.816	254.933	265.669	8.64622	27.0256	0.0340463	0.109594	0.0533674	0.465063	0.79436	0.440417	0.712903
Q5PR72;A0A1B0GRJ9;F7D3W5;Q922S4-2;Q922S4-3;Q922S4	Q5PR72;A0A1B0GRJ9;F7D3W5;Q922S4-2;Q922S4-3;Q922S4	tr|Q5PR72|Q5PR72_MOUSE;tr|A0A1B0GRJ9|A0A1B0GRJ9_MOUSE;tr|F7D3W5|F7D3W5_MOUSE;sp|Q922S4-2|PDE2A_MOUSE;sp|Q922S4-3|PDE2A_MOUSE;sp|Q922S4|PDE2A_MOUSE	>tr|Q5PR72|Q5PR72_MOUSE Isoform of Q922S4, Phosphodiesterase OS=Mus musculus OX=10090 GN=Pde2a PE=1 SV=1;>tr|A0A1B0GRJ9|A0A1B0GRJ9_MOUSE Isoform of Q922S4, Phosphodiesterase OS=Mus musculus OX=10090 GN=Pde2a PE=1 SV=1;>tr|F7D3W5|F7D3W5_MOUSE Phosphodiesterase OS=Mus musculus OX=10090 GN=Gm45837 PE=1 SV=1;>sp|Q922S4-2|PDE2A_MOUSE Isoform of Q922S4, Isoform PDE2A1 of cGMP-dependent 3',5'-cyclic pho…	GM45837;PDE2A	GM45837;PDE2A	14	3279.63	3244.27	3288.14	3452.51	3249.17	3107.47	4226.9	3823.51	4191.88	4077.08	4010.09	4057.94	3270.2	4064.56	110.673	144.109	0.0337446	0.0358311	0.313642	1.838	7.32598	4.05773e-06	0.00238865
A2AL12;Q8BG05#B2RXM2;J3QNY1;Q8BG05-2	A2AL12;Q8BG05;B2RXM2;J3QNY1;Q8BG05-2	tr|A2AL12|A2AL12_MOUSE;sp|Q8BG05|ROA3_MOUSE;tr|B2RXM2|B2RXM2_MOUSE;tr|J3QNY1|J3QNY1_MOUSE;sp|Q8BG05-2|ROA3_MOUSE	>tr|A2AL12|A2AL12_MOUSE Isoform of Q8BG05, Heterogeneous nuclear ribonucleoprotein A3 OS=Mus musculus OX=10090 GN=Hnrnpa3 PE=1 SV=1;>sp|Q8BG05|ROA3_MOUSE Heterogeneous nuclear ribonucleoprotein A3 OS=Mus musculus OX=10090 GN=Hnrnpa3 PE=1 SV=1;>tr|B2RXM2|B2RXM2_MOUSE EG627828 protein OS=Mus musculus OX=10090 GN=Gm6793 PE=1 SV=1;>tr|J3QNY1|J3QNY1_MOUSE Predicted pseudogene 9242 OS=Mus musculus OX=1…	GM6793;GM9242;HNRNPA3	GM6793;GM9242;HNRNPA3	2	142.707	111.112	153.345	142.539	145.663	139.163	118.976	135.343	82.2662	175.79	129.928	72.7665	139.088	119.178	14.5201	37.6786	0.112782	0.339004	-0.279006	-0.756259	-1.56676	0.139783	0.473812
P25444;D3YVC1;D3YWJ3;D3Z536	P25444;D3YVC1;D3YWJ3;D3Z536	sp|P25444|RS2_MOUSE;tr|D3YVC1|D3YVC1_MOUSE;tr|D3YWJ3|D3YWJ3_MOUSE;tr|D3Z536|D3Z536_MOUSE	>sp|P25444|RS2_MOUSE 40S ribosomal protein S2 OS=Mus musculus OX=10090 GN=Rps2 PE=1 SV=3;>tr|D3YVC1|D3YVC1_MOUSE Isoform of P25444, 40S ribosomal protein S2 (Fragment) OS=Mus musculus OX=10090 GN=Rps2 PE=1 SV=1;>tr|D3YWJ3|D3YWJ3_MOUSE Isoform of P25444, 40S ribosomal protein S2 OS=Mus musculus OX=10090 GN=Rps2 PE=1 SV=1;>tr|D3Z536|D3Z536_MOUSE Predicted gene 8225 OS=Mus musculus OX=10090 GN=Gm822…	GM8225;RPS2	GM8225;RPS2	3	389.89	317.064	423.211	382.211	310.303	325.696	375.205	346.957	347.718	376.683	322.477	352.512	358.063	353.592	46.5831	20.2393	0.129707	0.0577433	-0.0100372	-0.0728918	-0.126964	0.900798	0.960061
A0A0A6YW67;E9Q9J0;E9Q4P0;E9Q5F6;E9QNP0;Q5SX22;P62984;P62983;P0CG49;P0CG50	A0A0A6YW67;E9Q9J0;E9Q4P0;E9Q5F6;E9QNP0;Q5SX22;P62984;P62983;P0CG49;P0CG50	tr|A0A0A6YW67|A0A0A6YW67_MOUSE;tr|E9Q9J0|E9Q9J0_MOUSE;tr|E9Q4P0|E9Q4P0_MOUSE;tr|E9Q5F6|E9Q5F6_MOUSE;tr|E9QNP0|E9QNP0_MOUSE;tr|Q5SX22|Q5SX22_MOUSE;sp|P62984|RL40_MOUSE;sp|P62983|RS27A_MOUSE;sp|P0CG49|UBB_MOUSE;sp|P0CG50|UBC_MOUSE	>tr|A0A0A6YW67|A0A0A6YW67_MOUSE MCG23377, isoform CRA_b OS=Mus musculus OX=10090 GN=Gm8797 PE=4 SV=1;>tr|E9Q9J0|E9Q9J0_MOUSE Isoform of P62984, Ubiquitin-60S ribosomal protein L40 (Fragment) OS=Mus musculus OX=10090 GN=Uba52 PE=4 SV=1;>tr|E9Q4P0|E9Q4P0_MOUSE Isoform of Q80XH1, KxDL motif-containing protein 1 (Fragment) OS=Mus musculus OX=10090 GN=Kxd1 PE=1 SV=1;>tr|E9Q5F6|E9Q5F6_MOUSE Isoform of …	GM8797;KXD1;RPS27A;UBA52;UBB;UBC	GM8797;KXD1;RPS27A;UBA52;UBB;UBC	3	2173.64	2095.86	2220.15	2748.18	2377.96	2387.38	2138.25	2216.67	2078.23	2066.61	2174.92	2238.74	2333.86	2152.24	233.116	70.9264	0.0967619	0.0330137	-0.111809	-0.971083	-1.80469	0.0929579	0.411438
F6SVV1;P62082	F6SVV1;P62082	tr|F6SVV1|F6SVV1_MOUSE;sp|P62082|RS7_MOUSE	>tr|F6SVV1|F6SVV1_MOUSE 40S ribosomal protein S7 OS=Mus musculus OX=10090 GN=Gm9493 PE=3 SV=1;>sp|P62082|RS7_MOUSE 40S ribosomal protein S7 OS=Mus musculus OX=10090 GN=Rps7 PE=2 SV=1	GM9493;RPS7	GM9493;RPS7	2	225.506	160.932	230.055	253.589	105.016	137.315	225.86	166.763	195.444	176.33	141.969	210.425	185.402	186.132	59.3712	30.5836	0.357918	0.169971	0.05749	0.152624	0.292464	0.774278	0.903153
Q9CQI3;A0A2I3BR94;A0A2I3BPS1	Q9CQI3;A0A2I3BR94;A0A2I3BPS1	sp|Q9CQI3|GMFB_MOUSE;tr|A0A2I3BR94|A0A2I3BR94_MOUSE;tr|A0A2I3BPS1|A0A2I3BPS1_MOUSE	>sp|Q9CQI3|GMFB_MOUSE Glia maturation factor beta OS=Mus musculus OX=10090 GN=Gmfb PE=1 SV=3;>tr|A0A2I3BR94|A0A2I3BR94_MOUSE Isoform of Q9CQI3, Glia maturation factor beta (Fragment) OS=Mus musculus OX=10090 GN=Gmfb PE=1 SV=1;>tr|A0A2I3BPS1|A0A2I3BPS1_MOUSE Isoform of Q9CQI3, Glia maturation factor beta (Fragment) OS=Mus musculus OX=10090 GN=Gmfb PE=1 SV=1	GMFB	GMFB	3	697.031	763.388	842.997	956.463	716.711	669.006	743.185	750.111	698.395	650.082	686.722	805.359	774.266	722.309	108.07	55.0657	0.134843	0.0760496	-0.092573	-0.587355	-1.0912	0.293849	0.591719
Q9DCZ1;F6VY18	Q9DCZ1;F6VY18	sp|Q9DCZ1|GMPR1_MOUSE;tr|F6VY18|F6VY18_MOUSE	>sp|Q9DCZ1|GMPR1_MOUSE GMP reductase 1 OS=Mus musculus OX=10090 GN=Gmpr PE=1 SV=1;>tr|F6VY18|F6VY18_MOUSE Isoform of Q9DCZ1, GMP reductase 1 (Fragment) OS=Mus musculus OX=10090 GN=Gmpr PE=1 SV=1	GMPR	GMPR	2	117.922	131.319	94.024	177.777	135.992	129.328	138.96	121.464	112.372	98.6932	128.415	107.758	131.06	117.944	27.4011	14.6226	0.209129	0.124572	-0.135586	-0.553159	-1.07734	0.299778	0.596258
Q3THK7	Q3THK7	sp|Q3THK7|GUAA_MOUSE	>sp|Q3THK7|GUAA_MOUSE GMP synthase [glutamine-hydrolyzing] OS=Mus musculus OX=10090 GN=Gmps PE=1 SV=2	GMPS	GMPS	2	287.644	324.371	317.822	323.458	301.01	270.474	278.096	267.138	263.362	252.769	290.011	309.113	304.13	276.748	21.8404	20.3557	0.0733445	0.0726756	-0.136124	-1.10728	-2.18123	0.0469572	0.347528
P21278	P21278	sp|P21278|GNA11_MOUSE	>sp|P21278|GNA11_MOUSE Guanine nucleotide-binding protein subunit alpha-11 OS=Mus musculus OX=10090 GN=Gna11 PE=1 SV=1	GNA11	GNA11	4	525.711	539.514	348.084	355.829	704.203	587.86	437.726	561.2	642.213	566.304	583.912	457.407	510.2	541.46	137.754	78.4678	0.287766	0.150037	0.119065	0.376146	0.727445	0.4791	0.731836
P21279#P21278	P21279;P21278	sp|P21279|GNAQ_MOUSE;sp|P21278|GNA11_MOUSE	>sp|P21279|GNAQ_MOUSE Guanine nucleotide-binding protein G(q) subunit alpha OS=Mus musculus OX=10090 GN=Gnaq PE=1 SV=4;>sp|P21278|GNA11_MOUSE Guanine nucleotide-binding protein subunit alpha-11 OS=Mus musculus OX=10090 GN=Gna11 PE=1 SV=1	GNA11;GNAQ	GNA11;GNAQ	4	6012.4	4849.4	5944.7	6104.53	5311.46	5100.45	7079.19	5883.56	6411.88	5657.71	4631.52	6042.01	5553.83	5950.98	534.201	815.487	0.0976021	0.142883	0.0934639	0.535416	1.00321	0.333006	0.626292
P27601;Q9D034	P27601;Q9D034	sp|P27601|GNA13_MOUSE;tr|Q9D034|Q9D034_MOUSE	>sp|P27601|GNA13_MOUSE Guanine nucleotide-binding protein subunit alpha-13 OS=Mus musculus OX=10090 GN=Gna13 PE=1 SV=1;>tr|Q9D034|Q9D034_MOUSE Isoform of P27601, Guanine nucleotide-binding protein subunit alpha-13 OS=Mus musculus OX=10090 GN=Gna13 PE=1 SV=1	GNA13	GNA13	5	969.077	853.674	738.492	731.18	806.904	918.996	882.427	842.751	1007.62	956.604	920.113	784.957	836.387	899.079	96.1778	80.0088	0.114962	0.0899212	0.107375	0.705177	1.32739	0.205898	0.531437
B2RSH2	B2RSH2	sp|B2RSH2|GNAI1_MOUSE	>sp|B2RSH2|GNAI1_MOUSE Guanine nucleotide-binding protein G(i) subunit alpha-1 OS=Mus musculus OX=10090 GN=Gnai1 PE=1 SV=1	GNAI1	GNAI1	5	2186.41	1901.89	2101.43	2235.9	2156.87	1978.71	2196.05	2077.56	2237.8	2205.52	2037.61	2448.85	2093.54	2200.56	128.746	144.749	0.0625078	0.0647646	0.0717084	0.753711	1.25688	0.229632	0.548013
P18872-2#P08752;A0A0A6YWA9#B2RSH2#Q9DC51	P18872-2;P08752;A0A0A6YWA9;B2RSH2;Q9DC51	sp|P18872-2|GNAO_MOUSE;sp|P08752|GNAI2_MOUSE;tr|A0A0A6YWA9|A0A0A6YWA9_MOUSE;sp|B2RSH2|GNAI1_MOUSE;sp|Q9DC51|GNAI3_MOUSE	>sp|P18872-2|GNAO_MOUSE Isoform of P18872, Isoform Alpha-2 of Guanine nucleotide-binding protein G(o) subunit alpha OS=Mus musculus OX=10090 GN=Gnao1;>sp|P08752|GNAI2_MOUSE Guanine nucleotide-binding protein G(i) subunit alpha-2 OS=Mus musculus OX=10090 GN=Gnai2 PE=1 SV=5;>tr|A0A0A6YWA9|A0A0A6YWA9_MOUSE Isoform of P08752, Guanine nucleotide-binding protein G(i) subunit alpha-2 (Fragment) OS=Mus m…	GNAI1;GNAI2;GNAI3;GNAO1	GNAI1;GNAI2;GNAI3;GNAO1	3	13623.6	11963	10766.7	10927.7	12274.3	12348.6	11850.7	12113.9	14109.1	13212.1	12556.4	10402.5	11984	12374.1	1049.15	1262.89	0.0871649	0.104251	0.0443713	0.331419	0.580653	0.570825	0.793137
P08752;A0A0A6YWA9	P08752;A0A0A6YWA9	sp|P08752|GNAI2_MOUSE;tr|A0A0A6YWA9|A0A0A6YWA9_MOUSE	>sp|P08752|GNAI2_MOUSE Guanine nucleotide-binding protein G(i) subunit alpha-2 OS=Mus musculus OX=10090 GN=Gnai2 PE=1 SV=5;>tr|A0A0A6YWA9|A0A0A6YWA9_MOUSE Isoform of P08752, Guanine nucleotide-binding protein G(i) subunit alpha-2 (Fragment) OS=Mus musculus OX=10090 GN=Gnai2 PE=1 SV=1	GNAI2	GNAI2	6	1153.18	985.224	1141.31	1155.45	1098.55	1126.95	1113.48	1168.43	1222.8	1121.52	1100.58	1281.79	1110.11	1168.1	64.65	71.5973	0.0606957	0.0603911	0.0733973	0.801198	1.32635	0.206233	0.531437
Q9DC51	Q9DC51	sp|Q9DC51|GNAI3_MOUSE	>sp|Q9DC51|GNAI3_MOUSE Guanine nucleotide-binding protein G(k) subunit alpha OS=Mus musculus OX=10090 GN=Gnai3 PE=1 SV=3	GNAI3	GNAI3	3	162.203	136.42	152.117	181.226	154.573	144.128	183.748	173.487	189.715	182.792	155.922	180.844	155.111	177.752	15.5661	11.9061	0.0986084	0.0695948	0.199616	1.27288	2.8611	0.012708	0.264497
P63094;Q6R0H7;Z4YKV1;P63094-3;P63094-2;Q6R0H7-4#Q66L47;Q8CGK7	P63094;Q6R0H7;Z4YKV1;P63094-3;P63094-2;Q6R0H7-4;Q66L47;Q8CGK7	sp|P63094|GNAS2_MOUSE;sp|Q6R0H7|GNAS1_MOUSE;tr|Z4YKV1|Z4YKV1_MOUSE;sp|P63094-3|GNAS2_MOUSE;sp|P63094-2|GNAS2_MOUSE;sp|Q6R0H7-4|GNAS1_MOUSE;tr|Q66L47|Q66L47_MOUSE;sp|Q8CGK7|GNAL_MOUSE	>sp|P63094|GNAS2_MOUSE Isoform of Q6R0H7, Guanine nucleotide-binding protein G(s) subunit alpha isoforms short OS=Mus musculus OX=10090 GN=Gnas PE=1 SV=1;>sp|Q6R0H7|GNAS1_MOUSE Guanine nucleotide-binding protein G(s) subunit alpha isoforms XLas OS=Mus musculus OX=10090 GN=Gnas PE=1 SV=1;>tr|Z4YKV1|Z4YKV1_MOUSE Isoform of Q6R0H7, Guanine nucleotide-binding protein G(s) subunit alpha isoforms short…	GNAL;GNAS	GNAL;GNAS	2	440.634	350.685	270.551	286.333	354.72	353.945	414.274	393.689	468.671	445.835	374.214	288.497	342.811	397.53	60.5119	63.4373	0.176382	0.173125	0.215266	0.816187	1.68445	0.114539	0.438776
P18872;D3Z2M7#P18872-2	P18872;D3Z2M7;P18872-2	sp|P18872|GNAO_MOUSE;tr|D3Z2M7|D3Z2M7_MOUSE;sp|P18872-2|GNAO_MOUSE	>sp|P18872|GNAO_MOUSE Guanine nucleotide-binding protein G(o) subunit alpha OS=Mus musculus OX=10090 GN=Gnao1 PE=1 SV=3;>tr|D3Z2M7|D3Z2M7_MOUSE Isoform of P18872, Guanine nucleotide-binding protein G(o) subunit alpha (Fragment) OS=Mus musculus OX=10090 GN=Gnao1 PE=1 SV=1;>sp|P18872-2|GNAO_MOUSE Isoform of P18872, Isoform Alpha-2 of Guanine nucleotide-binding protein G(o) subunit alpha OS=Mus musc…	GNAO1	GNAO1	21	45082.6	34850.9	45332.5	46453.2	41947.5	40573.9	45621.9	43389.8	48692.1	43508.1	42291.4	47036.2	42373.5	45089.9	4306.92	2460.54	0.106985	0.0542243	0.0944934	0.747505	1.36112	0.195263	0.527137
P21279	P21279	sp|P21279|GNAQ_MOUSE	>sp|P21279|GNAQ_MOUSE Guanine nucleotide-binding protein G(q) subunit alpha OS=Mus musculus OX=10090 GN=Gnaq PE=1 SV=4	GNAQ	GNAQ	9	5866.2	4832.03	4787.64	4666.16	5820.09	5410.48	6285.88	6213.28	6556.32	6484.01	5414.83	5500.14	5230.43	6075.74	539.908	495.747	0.102967	0.0835736	0.218371	1.26994	2.91278	0.0114807	0.264497
P63094;Q6R0H7;Z4YKV1;P63094-3;P63094-2;Q6R0H7-4	P63094;Q6R0H7;Z4YKV1;P63094-3;P63094-2;Q6R0H7-4	sp|P63094|GNAS2_MOUSE;sp|Q6R0H7|GNAS1_MOUSE;tr|Z4YKV1|Z4YKV1_MOUSE;sp|P63094-3|GNAS2_MOUSE;sp|P63094-2|GNAS2_MOUSE;sp|Q6R0H7-4|GNAS1_MOUSE	>sp|P63094|GNAS2_MOUSE Isoform of Q6R0H7, Guanine nucleotide-binding protein G(s) subunit alpha isoforms short OS=Mus musculus OX=10090 GN=Gnas PE=1 SV=1;>sp|Q6R0H7|GNAS1_MOUSE Guanine nucleotide-binding protein G(s) subunit alpha isoforms XLas OS=Mus musculus OX=10090 GN=Gnas PE=1 SV=1;>tr|Z4YKV1|Z4YKV1_MOUSE Isoform of Q6R0H7, Guanine nucleotide-binding protein G(s) subunit alpha isoforms short…	GNAS	GNAS	9	2643.48	2103.35	3057.7	3375.8	2561.44	2518.67	2869.11	2705.8	2704.1	2571.44	2391.63	2840.56	2710.07	2680.44	446.165	177.612	0.165713	0.0676922	-0.00231094	-0.013352	-0.0241266	0.981097	0.992554
O70443	O70443	sp|O70443|GNAZ_MOUSE	>sp|O70443|GNAZ_MOUSE Guanine nucleotide-binding protein G(z) subunit alpha OS=Mus musculus OX=10090 GN=Gnaz PE=1 SV=4	GNAZ	GNAZ	10	5488.77	4436.77	5238.36	5123.53	5373.05	4965.03	6386.48	5637.55	6337.01	5572.87	4845.96	6038.05	5104.25	5802.99	375.067	579.158	0.0762268	0.103571	0.182232	1.1611	2.48943	0.0261865	0.28223
P62874;H3BKR2;H3BLF7	P62874;H3BKR2;H3BLF7	sp|P62874|GBB1_MOUSE;tr|H3BKR2|H3BKR2_MOUSE;tr|H3BLF7|H3BLF7_MOUSE	>sp|P62874|GBB1_MOUSE Guanine nucleotide-binding protein G(I)/G(S)/G(T) subunit beta-1 OS=Mus musculus OX=10090 GN=Gnb1 PE=1 SV=3;>tr|H3BKR2|H3BKR2_MOUSE Isoform of P62874, Guanine nucleotide-binding protein G(I)/G(S)/G(T) subunit beta-1 (Fragment) OS=Mus musculus OX=10090 GN=Gnb1 PE=1 SV=8;>tr|H3BLF7|H3BLF7_MOUSE Isoform of P62874, Guanine nucleotide-binding protein G(I)/G(S)/G(T) subunit beta-1…	GNB1	GNB1	6	16897.8	15820.8	15149.5	14261	16814.1	15904.7	16257.4	16834.1	18962.7	17085.4	16440.7	16586.2	15808	17027.8	1003.64	991.735	0.0643932	0.0562216	0.107759	1.07397	1.94919	0.0718711	0.378714
P62880;E9QKR0;D3YZX3;D3Z1M1;D3Z1T4#P62874;H3BKR2;H3BLF7#P29387;A0A0A6YVN9	P62880;E9QKR0;D3YZX3;D3Z1M1;D3Z1T4;P62874;H3BKR2;H3BLF7;P29387;A0A0A6YVN9	sp|P62880|GBB2_MOUSE;tr|E9QKR0|E9QKR0_MOUSE;tr|D3YZX3|D3YZX3_MOUSE;tr|D3Z1M1|D3Z1M1_MOUSE;tr|D3Z1T4|D3Z1T4_MOUSE;sp|P62874|GBB1_MOUSE;tr|H3BKR2|H3BKR2_MOUSE;tr|H3BLF7|H3BLF7_MOUSE;sp|P29387|GBB4_MOUSE;tr|A0A0A6YVN9|A0A0A6YVN9_MOUSE	>sp|P62880|GBB2_MOUSE Guanine nucleotide-binding protein G(I)/G(S)/G(T) subunit beta-2 OS=Mus musculus OX=10090 GN=Gnb2 PE=1 SV=3;>tr|E9QKR0|E9QKR0_MOUSE Isoform of P62880, Guanine nucleotide-binding protein G(I)/G(S)/G(T) subunit beta-2 OS=Mus musculus OX=10090 GN=Gnb2 PE=1 SV=1;>tr|D3YZX3|D3YZX3_MOUSE Isoform of P62880, Guanine nucleotide-binding protein G(I)/G(S)/G(T) subunit beta-2 OS=Mus mus…	GNB1;GNB2;GNB4	GNB1;GNB2;GNB4	3	18617.8	15182	16879.3	18655.2	16399.7	16837.8	20123.1	17238.8	19337.5	17952.7	16538.2	17422.8	17095.3	18102.2	1342.32	1362.73	0.0789518	0.074414	0.08294	0.728007	1.28413	0.220213	0.540134
P62880;E9QKR0;D3YZX3;D3Z1M1;D3Z1T4	P62880;E9QKR0;D3YZX3;D3Z1M1;D3Z1T4	sp|P62880|GBB2_MOUSE;tr|E9QKR0|E9QKR0_MOUSE;tr|D3YZX3|D3YZX3_MOUSE;tr|D3Z1M1|D3Z1M1_MOUSE;tr|D3Z1T4|D3Z1T4_MOUSE	>sp|P62880|GBB2_MOUSE Guanine nucleotide-binding protein G(I)/G(S)/G(T) subunit beta-2 OS=Mus musculus OX=10090 GN=Gnb2 PE=1 SV=3;>tr|E9QKR0|E9QKR0_MOUSE Isoform of P62880, Guanine nucleotide-binding protein G(I)/G(S)/G(T) subunit beta-2 OS=Mus musculus OX=10090 GN=Gnb2 PE=1 SV=1;>tr|D3YZX3|D3YZX3_MOUSE Isoform of P62880, Guanine nucleotide-binding protein G(I)/G(S)/G(T) subunit beta-2 OS=Mus mus…	GNB2	GNB2	2	8213.01	7118.6	7504.26	7051.58	6862.59	7011.01	8618.12	7666.73	8829.72	7759.01	7286.64	7136.24	7293.51	7882.74	498.902	694.568	0.0662313	0.0871919	0.110184	0.911351	1.69504	0.112477	0.433819
P62880;E9QKR0;D3YZX3;D3Z1M1;D3Z1T4#P29387;A0A0A6YVN9	P62880;E9QKR0;D3YZX3;D3Z1M1;D3Z1T4;P29387;A0A0A6YVN9	sp|P62880|GBB2_MOUSE;tr|E9QKR0|E9QKR0_MOUSE;tr|D3YZX3|D3YZX3_MOUSE;tr|D3Z1M1|D3Z1M1_MOUSE;tr|D3Z1T4|D3Z1T4_MOUSE;sp|P29387|GBB4_MOUSE;tr|A0A0A6YVN9|A0A0A6YVN9_MOUSE	>sp|P62880|GBB2_MOUSE Guanine nucleotide-binding protein G(I)/G(S)/G(T) subunit beta-2 OS=Mus musculus OX=10090 GN=Gnb2 PE=1 SV=3;>tr|E9QKR0|E9QKR0_MOUSE Isoform of P62880, Guanine nucleotide-binding protein G(I)/G(S)/G(T) subunit beta-2 OS=Mus musculus OX=10090 GN=Gnb2 PE=1 SV=1;>tr|D3YZX3|D3YZX3_MOUSE Isoform of P62880, Guanine nucleotide-binding protein G(I)/G(S)/G(T) subunit beta-2 OS=Mus mus…	GNB2;GNB4	GNB2;GNB4	3	3959.23	3757.71	3892.91	4165.58	4264.61	4528.02	4645.43	4533.72	4769.38	4647.36	4086.83	4694.48	4094.68	4562.86	280.817	245.513	0.0680569	0.055896	0.157155	1.32542	2.79192	0.0145542	0.264497
P62881-2;P62881	P62881-2;P62881	sp|P62881-2|GNB5_MOUSE;sp|P62881|GNB5_MOUSE	>sp|P62881-2|GNB5_MOUSE Isoform of P62881, Isoform 2 of Guanine nucleotide-binding protein subunit beta-5 OS=Mus musculus OX=10090 GN=Gnb5;>sp|P62881|GNB5_MOUSE Guanine nucleotide-binding protein subunit beta-5 OS=Mus musculus OX=10090 GN=Gnb5 PE=1 SV=1	GNB5	GNB5	6	2057.43	1994.95	1919.05	1969.02	1999.07	1954.62	2061.14	1973.39	2022.6	1953.75	1986.37	2018.55	1982.36	2002.63	46.9669	38.9463	0.0236237	0.0194116	0.0147896	0.48138	0.387102	0.704578	0.87564
A0A0N4SW28;Q9DAS9;A0A0N4SVT3	A0A0N4SW28;Q9DAS9;A0A0N4SVT3	tr|A0A0N4SW28|A0A0N4SW28_MOUSE;sp|Q9DAS9|GBG12_MOUSE;tr|A0A0N4SVT3|A0A0N4SVT3_MOUSE	>tr|A0A0N4SW28|A0A0N4SW28_MOUSE Isoform of Q9DAS9, Guanine nucleotide-binding protein subunit gamma OS=Mus musculus OX=10090 GN=Gng12 PE=1 SV=1;>sp|Q9DAS9|GBG12_MOUSE Guanine nucleotide-binding protein G(I)/G(S)/G(O) subunit gamma-12 OS=Mus musculus OX=10090 GN=Gng12 PE=1 SV=3;>tr|A0A0N4SVT3|A0A0N4SVT3_MOUSE Isoform of Q9DAS9, Guanine nucleotide-binding protein subunit gamma (Fragment) OS=Mus mus…	GNG12	GNG12	3	1185.67	986.281	1055.71	1133.28	1233.6	1129.46	1236.24	1186.54	1298.6	1216.85	1106.39	1146.99	1120.67	1198.6	88.8774	67.915	0.0806595	0.0566903	0.0989236	0.909138	1.63542	0.124529	0.45344
Q9JMF3	Q9JMF3	sp|Q9JMF3|GBG13_MOUSE	>sp|Q9JMF3|GBG13_MOUSE Guanine nucleotide-binding protein G(I)/G(S)/G(O) subunit gamma-13 OS=Mus musculus OX=10090 GN=Gng13 PE=1 SV=1	GNG13	GNG13	2	510.497	477.99	602.592	598.482	528.312	501.682	490.409	532.041	559.843	526.474	592.104	525.941	536.592	537.802	52.1324	34.5914	0.0960436	0.0639799	0.00635452	0.0566944	0.0941431	0.926347	0.972284
P63213	P63213	sp|P63213|GBG2_MOUSE	>sp|P63213|GBG2_MOUSE Guanine nucleotide-binding protein G(I)/G(S)/G(O) subunit gamma-2 OS=Mus musculus OX=10090 GN=Gng2 PE=1 SV=2	GNG2	GNG2	4	9091.42	8212.7	8509.55	8619.34	8965.71	8805.97	10055.7	9388.32	9923.76	9353.31	8308.58	9459.59	8700.78	9414.88	321.023	616.452	0.037124	0.0675841	0.11194	1.17787	2.14832	0.0499204	0.353525
P50153	P50153	sp|P50153|GBG4_MOUSE	>sp|P50153|GBG4_MOUSE Guanine nucleotide-binding protein G(I)/G(S)/G(O) subunit gamma-4 OS=Mus musculus OX=10090 GN=Gng4 PE=1 SV=1	GNG4	GNG4	2	655.577	613.979	688.179	805.017	650.589	737.442	556.434	621.465	616.051	638.707	689.275	740.078	691.797	643.668	69.2544	63.6631	0.098101	0.0987208	-0.104031	-0.71468	-1.33584	0.203191	0.531437
G3X9Q2;Q61016	G3X9Q2;Q61016	tr|G3X9Q2|G3X9Q2_MOUSE;sp|Q61016|GBG7_MOUSE	>tr|G3X9Q2|G3X9Q2_MOUSE Isoform of Q61016, Guanine nucleotide-binding protein subunit gamma OS=Mus musculus OX=10090 GN=Gng7 PE=1 SV=1;>sp|Q61016|GBG7_MOUSE Guanine nucleotide-binding protein G(I)/G(S)/G(O) subunit gamma-7 OS=Mus musculus OX=10090 GN=Gng7 PE=1 SV=2	GNG7	GNG7	3	1377.45	1043.7	1323.62	1466.3	1325.23	1255.65	1460.7	1342.26	1429.47	1406.76	1119.63	1397.03	1298.66	1359.31	143.174	123.787	0.116763	0.0975322	0.0682514	0.449657	0.815643	0.428542	0.705317
Q9D428	Q9D428	sp|Q9D428|GOG7B_MOUSE	>sp|Q9D428|GOG7B_MOUSE Golgin subfamily A member 7B OS=Mus musculus OX=10090 GN=GOLGA7B PE=1 SV=1	GOLGA7B	GOLGA7B	2	387.517	308.523	355.905	368.531	332.189	386.7	386.297	374.939	394.65	374.271	337.172	378.309	356.561	374.273	31.343	19.7639	0.0901781	0.054479	0.0729899	0.668559	1.1537	0.268192	0.573963
[truncated: 1,088 more rows]

## Sheet: Data S1B
Protein analyzed	Query size	Source	Term name	Term ID	Adjusted pvalue	Term size	Intersection size	Intersections
[truncated: 16 more rows]
