# Supplementary material for: Reduced mGluR5 Activity Modulates Mitochondrial Function
Source: Cells. 2021 Jun 2;10(6):1375. doi: 10.3390/cells10061375 (PMC8228325; doi:10.3390/cells10061375)
Supplement: Supplementary file 1 [file cells-10-01375-s001.zip › Data S2.xlsx]

## Sheet: Data S2A
protGroups.input	ACC.input	ID	fasta	gene	gene.label	#peptides	Abundance CTEPsyn_2h_1	Abundance CTEPsyn_2h_2	Abundance CTEPsyn_2h_3	Abundance CTEPsyn_2h_4	Abundance CTEPsyn_2h_5	Abundance CTEPsyn_2h_6	Abundance CTEPsyn_1d_1	Abundance CTEPsyn_1d_2	Abundance CTEPsyn_1d_3	Abundance CTEPsyn_1d_4	Abundance CTEPsyn_1d_5	Abundance CTEPsyn_1d_6	Abundance CTEPsyn_2d_1	Abundance CTEPsyn_2d_2	Abundance CTEPsyn_2d_3	Abundance CTEPsyn_2d_4	Abundance CTEPsyn_2d_5	Abundance CTEPsyn_2d_6	Abundance Control_1	Abundance Control_2	Abundance Control_3	Abundance Control_4	Abundance Control_5	Abundance Control_6	mean CTEP2h	mean CTEP1d	mean CTEP2d	mean Control	sd CTEP2h	sd CTEP1d	sd CTEP2d	sd Control	CoV CTEP2h	CoV CTEP1d	CoV CTEP2d	CoV Control	Control vs CTEP2h | log2 foldchange	Control vs CTEP2h | effect-size; (mu1-mu2)/mean(sd1,sd2)	Control vs CTEP2h | moderated effect-size (eBayes@limma)	Control vs CTEP2h | p-value	Control vs CTEP2h | FDR adjusted p-values	Control vs CTEP1d | log2 foldchange	Control vs CTEP1d | effect-size; (mu1-mu2)/mean(sd1,sd2)
P62827;Q14AA6;Q61820	P62827;Q14AA6;Q61820	sp|P62827|RAN_MOUSE;tr|Q14AA6|Q14AA6_MOUSE;sp|Q61820|RANT_MOUSE	>sp|P62827|RAN_MOUSE GTP-binding nuclear protein Ran OS=Mus musculus OX=10090 GN=Ran PE=1 SV=3;>tr|Q14AA6|Q14AA6_MOUSE GTP-binding nuclear protein Ran OS=Mus musculus OX=10090 GN=1700009N14Rik PE=2 SV=1;>sp|Q61820|RANT_MOUSE GTP-binding nuclear protein Ran, testis-specific isoform OS=Mus musculus OX=10090 GN=Rasl2-9 PE=2 SV=1	1700009N14RIK;RAN;RASL2-9	1700009N14RIK;RAN;RASL2-9	5	2627.77	2632.46	2919.39	2831.53	2583.24	2533.14	2968.87	3013.21	2907.16	3249.52	2935.79	2719.51	3046.05	3116.34	2673.22	2828.42	2762.69	2839.08	2855.7	2794.7	2681.41	2717.73	3544.95	2824.44	2687.92	2965.68	2877.64	2903.15	152.192	171.901	169.853	321.145	0.055838	0.0576762	0.0586058	0.10314	-0.106342	-0.839647	-1.53223	0.149338	0.482362	0.0354151	0.30486
A0A1Y7VLP0;P56379	A0A1Y7VLP0;P56379	tr|A0A1Y7VLP0|A0A1Y7VLP0_MOUSE;sp|P56379|68MP_MOUSE	>tr|A0A1Y7VLP0|A0A1Y7VLP0_MOUSE Isoform of P56379, RIKEN cDNA 2010107E04 gene (Fragment) OS=Mus musculus OX=10090 GN=2010107E04Rik PE=1 SV=1;>sp|P56379|68MP_MOUSE 6.8 kDa mitochondrial proteolipid OS=Mus musculus OX=10090 GN=Mp68 PE=1 SV=1	2010107E04RIK;MP68	2010107E04RIK;MP68	2	1604.13	1759.19	1579.68	1928.08	1805.67	1640.15	1220.22	1380.29	1361.15	1152.79	1159.36	1613.89	2011.85	1498.24	1723.42	1566.54	1361.39	1152.33	1617.12	1613.49	1442.94	1272.42	1756.63	1075.89	1719.48	1314.62	1552.3	1463.08	135.397	176.208	296.653	252.664	0.0778733	0.130122	0.193675	0.183811	0.248554	1.06955	2.30627	0.0381379	0.332717	-0.145433	-0.631187
E9Q3M9;F7B0R9	E9Q3M9;F7B0R9	tr|E9Q3M9|E9Q3M9_MOUSE;tr|F7B0R9|F7B0R9_MOUSE	>tr|E9Q3M9|E9Q3M9_MOUSE RIKEN cDNA 2010300C02 gene OS=Mus musculus OX=10090 GN=2010300C02Rik PE=1 SV=1;>tr|F7B0R9|F7B0R9_MOUSE Isoform of E9Q3M9, RIKEN cDNA 2010300C02 gene (Fragment) OS=Mus musculus OX=10090 GN=2010300C02Rik PE=1 SV=1	2010300C02RIK	2010300C02RIK	5	665.855	664.763	776.552	839.221	802.264	902.417	942.355	750.221	943.535	460.825	821.744	911.476	889.699	709.279	935.145	953.044	887.963	863.505	919.269	934.199	834.422	970.974	822.516	774.402	775.178	805.026	873.106	875.964	95.047	185.004	86.7946	76.4081	0.124627	0.279989	0.106328	0.0879471	-0.180917	-1.03091	-2.11443	0.0542862	0.358691	-0.157463	-0.538654
A0A087WSS1;Q148V7-2;E9QM90;Q148V7;G3X9J4;Q148V7-3	A0A087WSS1;Q148V7-2;E9QM90;Q148V7;G3X9J4;Q148V7-3	tr|A0A087WSS1|A0A087WSS1_MOUSE;sp|Q148V7-2|K1468_MOUSE;tr|E9QM90|E9QM90_MOUSE;sp|Q148V7|K1468_MOUSE;tr|G3X9J4|G3X9J4_MOUSE;sp|Q148V7-3|K1468_MOUSE	>tr|A0A087WSS1|A0A087WSS1_MOUSE Isoform of Q148V7, RIKEN cDNA 2310035C23 gene OS=Mus musculus OX=10090 GN=2310035C23Rik PE=1 SV=1;>sp|Q148V7-2|K1468_MOUSE Isoform of Q148V7, Isoform 2 of LisH domain and HEAT repeat-containing protein KIAA1468 OS=Mus musculus OX=10090 GN=Kiaa1468;>tr|E9QM90|E9QM90_MOUSE Isoform of Q148V7, RIKEN cDNA 2310035C23 gene OS=Mus musculus OX=10090 GN=2310035C23Rik PE=1 SV…	2310035C23RIK;KIAA1468	2310035C23RIK;KIAA1468	4	476.249	477.992	561.465	498.196	531.139	511.572	542.26	551.015	554.01	547.994	549.224	459.662	564.367	530.472	544.928	563.997	552.888	529.123	508.967	552.657	514.531	502.223	579.256	580.215	509.436	534.027	547.629	539.641	32.8604	36.6383	15.6198	35.6554	0.0637698	0.0728666	0.0285854	0.0659215	-0.0829479	-0.837117	-1.42083	0.178813	0.511532	-0.0155356	-0.162162
F6X1P1;B8JJ66;B8JJ69;F6W3U3	F6X1P1;B8JJ66;B8JJ69;F6W3U3	tr|F6X1P1|F6X1P1_MOUSE;tr|B8JJ66|B8JJ66_MOUSE;tr|B8JJ69|B8JJ69_MOUSE;tr|F6W3U3|F6W3U3_MOUSE	>tr|F6X1P1|F6X1P1_MOUSE Isoform of B8JJ69, RIKEN cDNA 2310061I04 gene (Fragment) OS=Mus musculus OX=10090 GN=2310061I04Rik PE=1 SV=1;>tr|B8JJ66|B8JJ66_MOUSE Isoform of B8JJ69, MCG141136, isoform CRA_a OS=Mus musculus OX=10090 GN=2310061I04Rik PE=1 SV=1;>tr|B8JJ69|B8JJ69_MOUSE RIKEN cDNA 2310061I04 gene OS=Mus musculus OX=10090 GN=2310061I04Rik PE=1 SV=1;>tr|F6W3U3|F6W3U3_MOUSE Isoform of B8JJ69, …	2310061I04RIK	2310061I04RIK	2	154.752	219.458	199.034	273.278	246.687	238.037	154.042	192.673	161.442	134.412	168.804	122.144	223.697	206.324	214.763	190.419	178.81	195.686	145.412	159.844	146.157	204.349	120.135	147.874	221.874	155.586	201.616	153.961	41.3575	25.1141	16.5119	27.8884	0.201926	0.164225	0.0824102	0.17435	0.522797	1.39385	3.71939	0.00255659	0.320739	0.0177856	0.0768265
A0A1D5RLN6;A0A1B0GR85;Q8BRV5	A0A1D5RLN6;A0A1B0GR85;Q8BRV5	tr|A0A1D5RLN6|A0A1D5RLN6_MOUSE;tr|A0A1B0GR85|A0A1B0GR85_MOUSE;sp|Q8BRV5|K1671_MOUSE	>tr|A0A1D5RLN6|A0A1D5RLN6_MOUSE Isoform of Q8BRV5, RIKEN cDNA 2900026A02 gene OS=Mus musculus OX=10090 GN=2900026A02Rik PE=1 SV=1;>tr|A0A1B0GR85|A0A1B0GR85_MOUSE Isoform of Q8BRV5, RIKEN cDNA 2900026A02 gene OS=Mus musculus OX=10090 GN=2900026A02Rik PE=1 SV=1;>sp|Q8BRV5|K1671_MOUSE Uncharacterized protein KIAA1671 OS=Mus musculus OX=10090 GN=Kiaa1671 PE=2 SV=1	2900026A02RIK;KIAA1671	2900026A02RIK;KIAA1671	5	1251.54	1395.58	1241.32	1285.27	1335.33	1257.07	1382.99	1411.74	1410.78	1283.21	1313.92	1330.91	1163.01	1415	1303.15	1332.47	1369.74	1357.17	1331.26	1299.86	1325.28	1429.83	1526.88	1423.55	1294.35	1355.59	1323.43	1389.44	60.0763	53.9129	87.0567	86.2687	0.0456817	0.0399168	0.0682727	0.0613739	-0.101265	-1.1098	-1.93795	0.0745675	0.391149	-0.0342605	-0.466949
Q9QUI0;A0A0A6YXF6;Q62159;A0A0G2JEP8;H3BL56;Q9CR99	Q9QUI0;A0A0A6YXF6;Q62159;A0A0G2JEP8;H3BL56;Q9CR99	sp|Q9QUI0|RHOA_MOUSE;tr|A0A0A6YXF6|A0A0A6YXF6_MOUSE;sp|Q62159|RHOC_MOUSE;tr|A0A0G2JEP8|A0A0G2JEP8_MOUSE;tr|H3BL56|H3BL56_MOUSE;tr|Q9CR99|Q9CR99_MOUSE	>sp|Q9QUI0|RHOA_MOUSE Transforming protein RhoA OS=Mus musculus OX=10090 GN=Rhoa PE=1 SV=1;>tr|A0A0A6YXF6|A0A0A6YXF6_MOUSE Isoform of Q9QUI0, Transforming protein RhoA (Fragment) OS=Mus musculus OX=10090 GN=Rhoa PE=1 SV=1;>sp|Q62159|RHOC_MOUSE Rho-related GTP-binding protein RhoC OS=Mus musculus OX=10090 GN=Rhoc PE=1 SV=2;>tr|A0A0G2JEP8|A0A0G2JEP8_MOUSE Isoform of Q62159, Rho-related GTP-binding …	4930544G11RIK;RHOA;RHOC	4930544G11RIK;RHOA;RHOC	4	3904.98	4395.93	4500.92	4434.76	4282.18	4353.74	4774.32	4442.73	4430.7	5020.6	4462.6	3905.05	4205.45	5024.28	4287.61	4177.26	4507.1	4245.31	4310.7	4491.15	4318.98	4285.3	3085.63	4377.79	4312.09	4506	4407.83	4144.92	212.648	376.698	323.99	524.155	0.0509507	0.085069	0.0706216	0.142492	0.0667168	0.442977	0.785811	0.44601	0.728811	0.127417	0.732397
Q3TA40;Q8R0A7;Q8BQB5	Q3TA40;Q8R0A7;Q8BQB5	tr|Q3TA40|Q3TA40_MOUSE;sp|Q8R0A7|K0513_MOUSE;tr|Q8BQB5|Q8BQB5_MOUSE	>tr|Q3TA40|Q3TA40_MOUSE Isoform of Q8R0A7, RIKEN cDNA 6430548M08 gene OS=Mus musculus OX=10090 GN=6430548M08Rik PE=1 SV=1;>sp|Q8R0A7|K0513_MOUSE Uncharacterized protein KIAA0513 OS=Mus musculus OX=10090 GN=Kiaa0513 PE=1 SV=1;>tr|Q8BQB5|Q8BQB5_MOUSE Isoform of Q8R0A7, RIKEN cDNA 6430548M08 gene OS=Mus musculus OX=10090 GN=6430548M08Rik PE=1 SV=1	6430548M08RIK;KIAA0513	6430548M08RIK;KIAA0513	7	1333.91	1320.26	1541.11	1487.68	1487.02	1486.26	1574.5	1407.3	1478.95	1783.7	1487.51	1295.35	1412.72	1577.23	1457.18	1401.17	1531.44	1547.74	1466.29	1549.63	1398.61	1557.27	1527.57	1540.41	1442.71	1504.55	1487.91	1506.63	92.0821	165.52	74.2619	62.1114	0.0650165	0.108194	0.0500516	0.0420554	-0.0640025	-0.777301	-1.21653	0.245326	0.563334	-0.0080243	-0.071205
Q3UHJ0;Q3UHJ0-2	Q3UHJ0;Q3UHJ0-2	sp|Q3UHJ0|AAK1_MOUSE;sp|Q3UHJ0-2|AAK1_MOUSE	>sp|Q3UHJ0|AAK1_MOUSE AP2-associated protein kinase 1 OS=Mus musculus OX=10090 GN=Aak1 PE=1 SV=2;>sp|Q3UHJ0-2|AAK1_MOUSE Isoform of Q3UHJ0, Isoform 2 of AP2-associated protein kinase 1 OS=Mus musculus OX=10090 GN=Aak1	AAK1	AAK1	15	5532.59	5616.78	5912.43	5857.81	5754.56	5684.39	6042.66	5678.66	6029.7	5886.03	5914.04	5656.61	5968.34	6125.83	5888.92	5882.35	5814.26	5721.14	5711.31	6120.6	5945.58	6084.58	5828.41	5974.82	5726.43	5867.95	5900.14	5944.22	144.231	167.111	138.163	154.537	0.0251985	0.0286091	0.0233173	0.0261212	-0.0538248	-1.19288	-1.37734	0.191569	0.517262	-0.0187118	-0.480766
Q8BGQ7	Q8BGQ7	sp|Q8BGQ7|SYAC_MOUSE	>sp|Q8BGQ7|SYAC_MOUSE Alanine--tRNA ligase, cytoplasmic OS=Mus musculus OX=10090 GN=Aars PE=1 SV=1	AARS	AARS	8	1304.97	1215.6	1358.59	1443.08	1388.57	1381.99	1553.82	1293.93	1555.9	1632.23	1545.23	1376.55	1419.71	1529.1	1440.33	1477.99	1389.36	1502.2	1354.86	1527.06	1451.72	1576.13	1390.35	1633.84	1348.8	1492.94	1459.78	1488.99	79.158	128.809	52.6864	108.754	0.0599563	0.0889884	0.0361339	0.0731923	-0.14158	-1.20016	-2.37595	0.0334909	0.320739	0.00238067	0.0212775
P61922;P61922-2	P61922;P61922-2	sp|P61922|GABT_MOUSE;sp|P61922-2|GABT_MOUSE	>sp|P61922|GABT_MOUSE 4-aminobutyrate aminotransferase, mitochondrial OS=Mus musculus OX=10090 GN=Abat PE=1 SV=1;>sp|P61922-2|GABT_MOUSE Isoform of P61922, Isoform 2 of 4-aminobutyrate aminotransferase, mitochondrial OS=Mus musculus OX=10090 GN=Abat	ABAT	ABAT	19	11644.6	9496.88	10750.9	12431.3	12999.4	12241.4	11879.1	12171	12505.5	10658.3	11042.3	10965.6	12301.6	12677.2	12602.1	12775.6	11324.3	10206	12576.7	14762.1	10855.5	12927.5	9290.3	10764.3	11594.1	11537	11981.1	11862.7	1281.14	748.344	1018.47	1943.61	0.115501	0.0648296	0.0889367	0.165384	-0.0246225	-0.125926	-0.225991	0.824709	0.939932	-0.0265212	-0.15392
Q61102	Q61102	sp|Q61102|ABCB7_MOUSE	>sp|Q61102|ABCB7_MOUSE ATP-binding cassette sub-family B member 7, mitochondrial OS=Mus musculus OX=10090 GN=Abcb7 PE=1 SV=3	ABCB7	ABCB7	3	358.118	385.749	325.163	447.762	486.222	388.107	287.704	239.949	360.39	277.636	293.401	395.618	381.665	284.618	406.883	407.455	315.807	325.067	327.9	340.775	376.381	362.511	415.554	282.815	398.52	309.116	353.583	350.989	58.9942	57.6056	52.0155	45.2356	0.14723	0.184185	0.150554	0.131927	0.180479	0.846127	1.68572	0.115592	0.446736	-0.193357	-0.802293
Q9CXJ4	Q9CXJ4	sp|Q9CXJ4|ABCB8_MOUSE	>sp|Q9CXJ4|ABCB8_MOUSE ATP-binding cassette sub-family B member 8, mitochondrial OS=Mus musculus OX=10090 GN=Abcb8 PE=1 SV=1	ABCB8	ABCB8	5	410.728	420.127	402.155	533.15	538.849	472.491	373.105	303.209	423.068	337.549	370.353	523.362	492.362	361.956	467.007	473.446	363.146	381.805	392.95	442.424	453.248	436.247	438.697	333.438	462.916	388.441	423.287	416.167	61.7037	77.2265	60.4944	45.5157	0.132207	0.19131	0.144435	0.117247	0.150934	0.80081	1.55586	0.143649	0.475911	-0.113879	-0.50695
A0A0G2JDI9;P55096	A0A0G2JDI9;P55096	tr|A0A0G2JDI9|A0A0G2JDI9_MOUSE;sp|P55096|ABCD3_MOUSE	>tr|A0A0G2JDI9|A0A0G2JDI9_MOUSE Isoform of P55096, ATP-binding cassette sub-family D member 3 OS=Mus musculus OX=10090 GN=Abcd3 PE=1 SV=1;>sp|P55096|ABCD3_MOUSE ATP-binding cassette sub-family D member 3 OS=Mus musculus OX=10090 GN=Abcd3 PE=1 SV=2	ABCD3	ABCD3	3	450.983	489.538	499.114	503.45	576.668	564.02	466.524	444.966	525.153	491.39	507.789	519.765	519.013	514.383	556.587	563.624	471.106	521.635	473.842	544.477	506.757	515.674	462.167	487.284	513.962	492.598	524.391	498.367	47.6063	31.5556	33.3221	30.1024	0.092456	0.0651649	0.06445	0.0600535	0.0414991	0.37997	0.6259	0.542171	0.796728	-0.0171442	-0.198031
Q6PE15-2;Q6PE15;F6X5P5	Q6PE15-2;Q6PE15;F6X5P5	sp|Q6PE15-2|ABHDA_MOUSE;sp|Q6PE15|ABHDA_MOUSE;tr|F6X5P5|F6X5P5_MOUSE	>sp|Q6PE15-2|ABHDA_MOUSE Isoform of Q6PE15, Isoform 2 of Mycophenolic acid acyl-glucuronide esterase, mitochondrial OS=Mus musculus OX=10090 GN=Abhd10;>sp|Q6PE15|ABHDA_MOUSE Mycophenolic acid acyl-glucuronide esterase, mitochondrial OS=Mus musculus OX=10090 GN=Abhd10 PE=1 SV=1;>tr|F6X5P5|F6X5P5_MOUSE Isoform of Q6PE15, Mycophenolic acid acyl-glucuronide esterase, mitochondrial (Fragment) OS=Mus m…	ABHD10	ABHD10	2	257.683	217.964	230.538	273.627	285.361	258.859	238.733	255.983	290.459	256.126	258.905	283.303	263.451	249.93	266.694	271.558	245.152	219.22	271.147	277.673	226.012	284.22	264.879	234.717	254.005	263.918	252.668	259.775	25.5147	19.3043	19.2487	23.8373	0.102595	0.0728052	0.0788871	0.0943743	-0.0333783	-0.244748	-0.419974	0.681335	0.870899	0.0248792	0.213658
Q99LR1;D6RFU2	Q99LR1;D6RFU2	sp|Q99LR1|ABD12_MOUSE;tr|D6RFU2|D6RFU2_MOUSE	>sp|Q99LR1|ABD12_MOUSE Monoacylglycerol lipase ABHD12 OS=Mus musculus OX=10090 GN=Abhd12 PE=1 SV=2;>tr|D6RFU2|D6RFU2_MOUSE Isoform of Q99LR1, Monoacylglycerol lipase ABHD12 OS=Mus musculus OX=10090 GN=Abhd12 PE=1 SV=1	ABHD12	ABHD12	6	827.337	849.85	980.213	861.628	969.057	1043.43	1015.16	954.664	1014.91	851.622	1089.09	854.148	901.31	793.841	912.078	872.928	980.149	916.078	741.978	828.514	948.506	940.639	836.931	907.369	921.919	963.266	896.064	867.323	87.3609	95.538	61.22	79.6377	0.094453	0.100411	0.069673	0.0943172	0.0879478	0.639875	1.14581	0.272446	0.58803	0.15061	0.97105
Q9Z1Q2	Q9Z1Q2	sp|Q9Z1Q2|ABHGA_MOUSE	>sp|Q9Z1Q2|ABHGA_MOUSE Protein ABHD16A OS=Mus musculus OX=10090 GN=Abhd16a PE=1 SV=3	ABHD16A	ABHD16A	3	357.418	367.706	375.335	384.119	402.846	358.513	356.458	337.316	371.326	326.769	314.693	329.689	375.891	350.439	374.058	394.627	346.869	402.017	355.486	390.608	350.829	320.224	470.108	316.848	374.323	339.375	373.983	367.35	17.2632	20.875	22.384	57.0703	0.0455846	0.0608876	0.0600825	0.147765	0.0393346	0.260381	0.455126	0.656497	0.859	-0.10305	-0.629104
Q8R2Y0-2;Q8R2Y0	Q8R2Y0-2;Q8R2Y0	sp|Q8R2Y0-2|ABHD6_MOUSE;sp|Q8R2Y0|ABHD6_MOUSE	>sp|Q8R2Y0-2|ABHD6_MOUSE Isoform of Q8R2Y0, Isoform 2 of Monoacylglycerol lipase ABHD6 OS=Mus musculus OX=10090 GN=Abhd6;>sp|Q8R2Y0|ABHD6_MOUSE Monoacylglycerol lipase ABHD6 OS=Mus musculus OX=10090 GN=Abhd6 PE=1 SV=1	ABHD6	ABHD6	5	481.106	453.999	477.569	388	452.158	441.355	453.061	490.358	433.341	352.113	446.454	362.735	436.019	381.926	424.677	382.613	437.13	446.242	389.547	437.75	429.887	400.258	345.548	388.853	449.031	423.01	418.101	398.641	33.6494	54.3225	28.588	33.1839	0.0780008	0.132491	0.0697433	0.0850014	0.172445	1.19974	2.51468	0.0257997	0.320739	0.0796008	0.503416
B7ZCU2;B7ZCU5;B7ZCU4;B7ZCU3;B7ZCU0;J3QNK8;Q8CBW3-5;Q8CBW3-2;Q8CBW3-4;Q8CBW3-3;Q8CBW3	B7ZCU2;B7ZCU5;B7ZCU4;B7ZCU3;B7ZCU0;J3QNK8;Q8CBW3-5;Q8CBW3-2;Q8CBW3-4;Q8CBW3-3;Q8CBW3	tr|B7ZCU2|B7ZCU2_MOUSE;tr|B7ZCU5|B7ZCU5_MOUSE;tr|B7ZCU4|B7ZCU4_MOUSE;tr|B7ZCU3|B7ZCU3_MOUSE;tr|B7ZCU0|B7ZCU0_MOUSE;tr|J3QNK8|J3QNK8_MOUSE;sp|Q8CBW3-5|ABI1_MOUSE;sp|Q8CBW3-2|ABI1_MOUSE;sp|Q8CBW3-4|ABI1_MOUSE;sp|Q8CBW3-3|ABI1_MOUSE;sp|Q8CBW3|ABI1_MOUSE	>tr|B7ZCU2|B7ZCU2_MOUSE Isoform of Q8CBW3, Abl interactor 1 OS=Mus musculus OX=10090 GN=Abi1 PE=1 SV=1;>tr|B7ZCU5|B7ZCU5_MOUSE Isoform of Q8CBW3, Abl interactor 1 OS=Mus musculus OX=10090 GN=Abi1 PE=1 SV=1;>tr|B7ZCU4|B7ZCU4_MOUSE Isoform of Q8CBW3, Abl interactor 1 OS=Mus musculus OX=10090 GN=Abi1 PE=1 SV=1;>tr|B7ZCU3|B7ZCU3_MOUSE Isoform of Q8CBW3, Abl interactor 1 OS=Mus musculus OX=10090 GN=Ab…	ABI1	ABI1	6	2152.03	2033.09	2040.3	2092.08	2145.18	2049.33	2238.37	2194.56	2115.61	2052.1	1979.42	2011.29	2129.31	2066.8	2184.32	2137.59	2077.7	2093.23	2113.52	2263.96	2093.55	2153.05	2009.44	2090.53	2085.33	2098.56	2114.82	2120.67	53.1599	102.976	44.0627	84.4367	0.0254033	0.0488983	0.0207525	0.0394785	-0.0236916	-0.500938	-0.564321	0.582103	0.818483	-0.0156222	-0.253449
B7ZCU2;B7ZCU5;B7ZCU4;B7ZCU3;B7ZCU0;J3QNK8;Q8CBW3-5;Q8CBW3-2;Q8CBW3-4;Q8CBW3-3;Q8CBW3#A0A087WRS3;A0A087WPP8;Q6AXH6;Q6AXD2;P62484;A0A087WR90;A0A087WNT3	B7ZCU2;B7ZCU5;B7ZCU4;B7ZCU3;B7ZCU0;J3QNK8;Q8CBW3-5;Q8CBW3-2;Q8CBW3-4;Q8CBW3-3;Q8CBW3;A0A087WRS3;A0A087WPP8;Q6AXH6;Q6AXD2;P62484;A0A087WR90;A0A087WNT3	tr|B7ZCU2|B7ZCU2_MOUSE;tr|B7ZCU5|B7ZCU5_MOUSE;tr|B7ZCU4|B7ZCU4_MOUSE;tr|B7ZCU3|B7ZCU3_MOUSE;tr|B7ZCU0|B7ZCU0_MOUSE;tr|J3QNK8|J3QNK8_MOUSE;sp|Q8CBW3-5|ABI1_MOUSE;sp|Q8CBW3-2|ABI1_MOUSE;sp|Q8CBW3-4|ABI1_MOUSE;sp|Q8CBW3-3|ABI1_MOUSE;sp|Q8CBW3|ABI1_MOUSE;tr|A0A087WRS3|A0A087WRS3_MOUSE;tr|A0A087WPP8|A0A087WPP8_MOUSE;tr|Q6AXH6|Q6AXH6_MOUSE;tr|Q6AXD2|Q6AXD2_MOUSE;sp|P62484|ABI2_MOUSE;tr|A0A087WR90|A0A08…	>tr|B7ZCU2|B7ZCU2_MOUSE Isoform of Q8CBW3, Abl interactor 1 OS=Mus musculus OX=10090 GN=Abi1 PE=1 SV=1;>tr|B7ZCU5|B7ZCU5_MOUSE Isoform of Q8CBW3, Abl interactor 1 OS=Mus musculus OX=10090 GN=Abi1 PE=1 SV=1;>tr|B7ZCU4|B7ZCU4_MOUSE Isoform of Q8CBW3, Abl interactor 1 OS=Mus musculus OX=10090 GN=Abi1 PE=1 SV=1;>tr|B7ZCU3|B7ZCU3_MOUSE Isoform of Q8CBW3, Abl interactor 1 OS=Mus musculus OX=10090 GN=Ab…	ABI1;ABI2	ABI1;ABI2	3	918.418	973.281	967.754	900.553	917.986	906.417	988.011	1047.28	949.624	911.865	859.429	1013.13	936.728	1004.3	942.894	976.219	956.089	953.168	1019.06	966.289	928.216	911.341	948.198	936.214	930.735	961.557	961.567	951.554	31.6137	68.9212	24.9282	37.9029	0.033694	0.0726366	0.0256873	0.0392314	-0.031667	-0.598243	-0.728898	0.478939	0.754569	0.0128839	0.160068
A0A087WRS3;A0A087WPP8;Q6AXH6;Q6AXD2;P62484;A0A087WR90;A0A087WNT3	A0A087WRS3;A0A087WPP8;Q6AXH6;Q6AXD2;P62484;A0A087WR90;A0A087WNT3	tr|A0A087WRS3|A0A087WRS3_MOUSE;tr|A0A087WPP8|A0A087WPP8_MOUSE;tr|Q6AXH6|Q6AXH6_MOUSE;tr|Q6AXD2|Q6AXD2_MOUSE;sp|P62484|ABI2_MOUSE;tr|A0A087WR90|A0A087WR90_MOUSE;tr|A0A087WNT3|A0A087WNT3_MOUSE	>tr|A0A087WRS3|A0A087WRS3_MOUSE Isoform of P62484, Abl interactor 2 OS=Mus musculus OX=10090 GN=Abi2 PE=1 SV=1;>tr|A0A087WPP8|A0A087WPP8_MOUSE Isoform of P62484, Abl interactor 2 OS=Mus musculus OX=10090 GN=Abi2 PE=1 SV=1;>tr|Q6AXH6|Q6AXH6_MOUSE Isoform of P62484, Abi2 protein OS=Mus musculus OX=10090 GN=Abi2 PE=1 SV=1;>tr|Q6AXD2|Q6AXD2_MOUSE Isoform of P62484, Abi2 protein OS=Mus musculus OX=100…	ABI2	ABI2	4	1147.82	1166.72	1105.95	1165.31	1157.04	1166.43	1158.77	1134.37	1130.74	1287.01	1144.6	1247.05	1094.17	1219.81	1138.18	1093.65	1156.16	1172.03	1133.66	1144.13	1135.76	1184.52	1073.97	1234.77	1151.55	1183.76	1145.67	1151.13	23.5131	66.4436	48.4076	54.1375	0.0207034	0.0551756	0.0420834	0.046925	0.00158534	0.0317894	0.0366057	0.971353	0.988879	0.0397948	0.542109
E9Q9C7;E9Q9C4;E9Q9C0;E9Q9C1;E9Q9C2;E9QK41;Q8K4G5-4;Q8K4G5-2;Q8K4G5;E9Q9Q7;E9Q9D1;E9Q9D2;E9Q030;Q8K4G5-3	E9Q9C7;E9Q9C4;E9Q9C0;E9Q9C1;E9Q9C2;E9QK41;Q8K4G5-4;Q8K4G5-2;Q8K4G5;E9Q9Q7;E9Q9D1;E9Q9D2;E9Q030;Q8K4G5-3	tr|E9Q9C7|E9Q9C7_MOUSE;tr|E9Q9C4|E9Q9C4_MOUSE;tr|E9Q9C0|E9Q9C0_MOUSE;tr|E9Q9C1|E9Q9C1_MOUSE;tr|E9Q9C2|E9Q9C2_MOUSE;tr|E9QK41|E9QK41_MOUSE;sp|Q8K4G5-4|ABLM1_MOUSE;sp|Q8K4G5-2|ABLM1_MOUSE;sp|Q8K4G5|ABLM1_MOUSE;tr|E9Q9Q7|E9Q9Q7_MOUSE;tr|E9Q9D1|E9Q9D1_MOUSE;tr|E9Q9D2|E9Q9D2_MOUSE;tr|E9Q030|E9Q030_MOUSE;sp|Q8K4G5-3|ABLM1_MOUSE	>tr|E9Q9C7|E9Q9C7_MOUSE Isoform of Q8K4G5, Actin-binding LIM protein 1 OS=Mus musculus OX=10090 GN=Ablim1 PE=1 SV=1;>tr|E9Q9C4|E9Q9C4_MOUSE Isoform of Q8K4G5, Actin-binding LIM protein 1 OS=Mus musculus OX=10090 GN=Ablim1 PE=1 SV=1;>tr|E9Q9C0|E9Q9C0_MOUSE Isoform of Q8K4G5, Actin-binding LIM protein 1 OS=Mus musculus OX=10090 GN=Ablim1 PE=1 SV=1;>tr|E9Q9C1|E9Q9C1_MOUSE Isoform of Q8K4G5, Actin-bi…	ABLIM1	ABLIM1	2	190.121	182.696	215.041	190.449	200.587	201.413	233.089	233.187	225.32	209.782	210.938	206.289	223.206	197.339	177.098	215.428	197.914	216.794	192.042	213.792	198.306	224.713	226.349	192.746	196.718	219.767	204.63	207.991	11.4207	12.2288	17.1227	15.69	0.057555	0.0556105	0.0859313	0.0753274	-0.0789871	-0.782727	-1.32385	0.208271	0.528845	0.0810046	0.807471
E9Q4K0;Q8BL65-2;Q8BL65-3;Q8BL65;Q8BL65-4;E9Q0W6;Q8BL65-5;F6VVW4;D3Z0Y4;F6UI99	E9Q4K0;Q8BL65-2;Q8BL65-3;Q8BL65;Q8BL65-4;E9Q0W6;Q8BL65-5;F6VVW4;D3Z0Y4;F6UI99	tr|E9Q4K0|E9Q4K0_MOUSE;sp|Q8BL65-2|ABLM2_MOUSE;sp|Q8BL65-3|ABLM2_MOUSE;sp|Q8BL65|ABLM2_MOUSE;sp|Q8BL65-4|ABLM2_MOUSE;tr|E9Q0W6|E9Q0W6_MOUSE;sp|Q8BL65-5|ABLM2_MOUSE;tr|F6VVW4|F6VVW4_MOUSE;tr|D3Z0Y4|D3Z0Y4_MOUSE;tr|F6UI99|F6UI99_MOUSE	>tr|E9Q4K0|E9Q4K0_MOUSE Isoform of Q8BL65, Actin-binding LIM protein 2 OS=Mus musculus OX=10090 GN=Ablim2 PE=1 SV=1;>sp|Q8BL65-2|ABLM2_MOUSE Isoform of Q8BL65, Isoform 2 of Actin-binding LIM protein 2 OS=Mus musculus OX=10090 GN=Ablim2;>sp|Q8BL65-3|ABLM2_MOUSE Isoform of Q8BL65, Isoform 3 of Actin-binding LIM protein 2 OS=Mus musculus OX=10090 GN=Ablim2;>sp|Q8BL65|ABLM2_MOUSE Actin-binding LIM pr…	ABLIM2	ABLIM2	3	496.031	345.663	410.642	347.02	374.997	313.594	371.684	372.843	380.913	372.908	348.191	358.017	347.819	303.526	349.354	367.161	345.555	438.027	390.771	377.217	354.219	402.277	375.902	367.843	381.324	367.426	358.574	378.038	64.9509	11.9829	44.2424	16.8888	0.162888	0.0329603	0.119715	0.0446872	-0.0025878	-0.0158478	-0.0277969	0.978245	0.99116	-0.0405274	-0.698897
E9PUE7;Q5SSL4;Q5SSL4-2;Q5SSL4-4;Q5SSL4-3	E9PUE7;Q5SSL4;Q5SSL4-2;Q5SSL4-4;Q5SSL4-3	tr|E9PUE7|E9PUE7_MOUSE;sp|Q5SSL4|ABR_MOUSE;sp|Q5SSL4-2|ABR_MOUSE;sp|Q5SSL4-4|ABR_MOUSE;sp|Q5SSL4-3|ABR_MOUSE	>tr|E9PUE7|E9PUE7_MOUSE Isoform of Q5SSL4, Active breakpoint cluster region-related protein OS=Mus musculus OX=10090 GN=Abr PE=1 SV=1;>sp|Q5SSL4|ABR_MOUSE Active breakpoint cluster region-related protein OS=Mus musculus OX=10090 GN=Abr PE=1 SV=1;>sp|Q5SSL4-2|ABR_MOUSE Isoform of Q5SSL4, Isoform 2 of Active breakpoint cluster region-related protein OS=Mus musculus OX=10090 GN=Abr;>sp|Q5SSL4-4|ABR_…	ABR	ABR	5	945.547	1021.96	1112.88	961.204	1093.89	1043.03	1106.02	1126.92	1034.51	980.735	1025.74	966.8	992.231	1037.29	1054.93	1055.57	1110.48	1058.01	938.11	1108.86	1039.63	988.072	991.709	1071.88	1029.75	1040.12	1051.42	1023.04	67.8974	64.8329	38.1175	62.3573	0.0662584	0.0620346	0.03632	0.0610412	0.00903662	0.103081	0.156601	0.877955	0.95996	0.0238002	0.278429
Q921H8;H3BKL5;H3BJZ9;Q8VCH0	Q921H8;H3BKL5;H3BJZ9;Q8VCH0	sp|Q921H8|THIKA_MOUSE;tr|H3BKL5|H3BKL5_MOUSE;tr|H3BJZ9|H3BJZ9_MOUSE;sp|Q8VCH0|THIKB_MOUSE	>sp|Q921H8|THIKA_MOUSE 3-ketoacyl-CoA thiolase A, peroxisomal OS=Mus musculus OX=10090 GN=Acaa1a PE=1 SV=1;>tr|H3BKL5|H3BKL5_MOUSE Isoform of Q921H8, 3-ketoacyl-CoA thiolase A, peroxisomal OS=Mus musculus OX=10090 GN=Acaa1a PE=1 SV=1;>tr|H3BJZ9|H3BJZ9_MOUSE Isoform of Q921H8, 3-ketoacyl-CoA thiolase A, peroxisomal OS=Mus musculus OX=10090 GN=Acaa1a PE=1 SV=1;>sp|Q8VCH0|THIKB_MOUSE 3-ketoacyl-CoA …	ACAA1A;ACAA1B	ACAA1A;ACAA1B	7	2509.2	2998.27	2595	2398.58	2414.01	2644.3	2289	2018.83	2453.47	2337.77	2563.69	2711.01	2715.04	2226.23	2515.1	2558.64	2427.17	2467.14	2503.87	2468.56	2603.38	2402.02	2864.79	2381.47	2593.23	2395.63	2484.89	2537.35	220.788	239.898	161.167	178.91	0.082231	0.10255	0.0656673	0.0683794	0.0301413	0.286906	0.464647	0.64984	0.854358	-0.0862498	-0.674742
Q8BWT1	Q8BWT1	sp|Q8BWT1|THIM_MOUSE	>sp|Q8BWT1|THIM_MOUSE 3-ketoacyl-CoA thiolase, mitochondrial OS=Mus musculus OX=10090 GN=Acaa2 PE=1 SV=3	ACAA2	ACAA2	7	700.125	611.716	715.535	885.686	855.375	915.871	738.233	588.697	927.179	588.419	681.566	741.652	765.744	641.171	939.192	1058.36	753.51	647.727	692.289	927.262	734.032	849.027	657.46	674.427	780.718	710.957	800.951	755.749	121.79	125.909	166.052	108.527	0.161072	0.172112	0.202832	0.13915	0.0435707	0.210377	0.380951	0.709368	0.885859	-0.0942802	-0.429498
Q5SWU9;Q5SWU9-2	Q5SWU9;Q5SWU9-2	sp|Q5SWU9|ACACA_MOUSE;sp|Q5SWU9-2|ACACA_MOUSE	>sp|Q5SWU9|ACACA_MOUSE Acetyl-CoA carboxylase 1 OS=Mus musculus OX=10090 GN=Acaca PE=1 SV=1;>sp|Q5SWU9-2|ACACA_MOUSE Isoform of Q5SWU9, Isoform 2 of Acetyl-CoA carboxylase 1 OS=Mus musculus OX=10090 GN=Acaca	ACACA	ACACA	3	145.869	148.428	151.903	156.995	150.891	178.474	148.715	129.258	151.837	132.744	166.968	198.641	163.324	134.805	161.501	156.842	151.875	158.753	142.601	171.788	214.88	173.335	203.923	162.741	155.427	154.694	154.517	178.211	11.8908	25.5134	10.4425	26.7511	0.0732294	0.15927	0.070628	0.150984	-0.187129	-0.987152	-2.01915	0.0644975	0.371083	-0.206098	-0.866224
A0A0R4J0P1;Q9D7B6;D3YTT4	A0A0R4J0P1;Q9D7B6;D3YTT4	tr|A0A0R4J0P1|A0A0R4J0P1_MOUSE;sp|Q9D7B6|ACAD8_MOUSE;tr|D3YTT4|D3YTT4_MOUSE	>tr|A0A0R4J0P1|A0A0R4J0P1_MOUSE Isoform of Q9D7B6, Acyl-Coenzyme A dehydrogenase family, member 8 OS=Mus musculus OX=10090 GN=Acad8 PE=1 SV=1;>sp|Q9D7B6|ACAD8_MOUSE Isobutyryl-CoA dehydrogenase, mitochondrial OS=Mus musculus OX=10090 GN=Acad8 PE=1 SV=2;>tr|D3YTT4|D3YTT4_MOUSE Isoform of Q9D7B6, Isobutyryl-CoA dehydrogenase, mitochondrial OS=Mus musculus OX=10090 GN=Acad8 PE=1 SV=1	ACAD8	ACAD8	2	1038.5	997.643	939.164	911.707	937.468	981.465	918.435	916.853	874.258	882.564	877.097	874.141	941.935	947.614	885.452	855.667	1000.01	866.81	904.875	914.812	1010.7	858.741	917.823	830.522	967.658	890.558	916.248	906.246	46.8234	21.208	56.0765	61.825	0.0481188	0.023656	0.0608197	0.0673726	0.0959442	1.01229	1.75302	0.103037	0.433928	-0.0227851	-0.323675
Q8JZN5	Q8JZN5	sp|Q8JZN5|ACAD9_MOUSE	>sp|Q8JZN5|ACAD9_MOUSE Acyl-CoA dehydrogenase family member 9, mitochondrial OS=Mus musculus OX=10090 GN=Acad9 PE=1 SV=2	ACAD9	ACAD9	12	2547.35	2168.22	2331.49	2750.62	2848.28	2597.63	2394.42	1921.46	2525.42	2363.6	2317	2802.24	2627.93	2018.08	2758.1	2817.63	2220.48	2288.72	2484.5	2606.75	2596.1	2526.58	2544.03	2277.51	2540.6	2387.36	2455.16	2505.91	254.744	287.684	324.599	120.673	0.102507	0.12436	0.134957	0.0496357	0.0150817	0.136102	0.222146	0.827639	0.939933	-0.0775128	-0.570099
A0A0R4J083;P51174	A0A0R4J083;P51174	tr|A0A0R4J083|A0A0R4J083_MOUSE;sp|P51174|ACADL_MOUSE	>tr|A0A0R4J083|A0A0R4J083_MOUSE Isoform of P51174, Long-chain-specific acyl-CoA dehydrogenase, mitochondrial OS=Mus musculus OX=10090 GN=Acadl PE=1 SV=1;>sp|P51174|ACADL_MOUSE Long-chain specific acyl-CoA dehydrogenase, mitochondrial OS=Mus musculus OX=10090 GN=Acadl PE=1 SV=2	ACADL	ACADL	7	649.454	619.785	660.802	926.467	873.345	896.533	850.411	699.841	1069.72	738.851	764.672	755.449	804.165	766.9	1046.81	1028.84	742.772	629.097	791.879	1097.42	731.819	996.729	623.097	794.361	771.064	813.157	836.432	839.218	141.553	135.096	166.684	175.484	0.186919	0.154182	0.199905	0.208828	-0.1169	-0.422376	-0.794511	0.441106	0.726173	-0.0345763	-0.137825
P45952	P45952	sp|P45952|ACADM_MOUSE	>sp|P45952|ACADM_MOUSE Medium-chain specific acyl-CoA dehydrogenase, mitochondrial OS=Mus musculus OX=10090 GN=Acadm PE=1 SV=1	ACADM	ACADM	3	448.785	401.034	397.558	518.662	501.422	503.251	418.597	358.763	530.408	403.19	425.151	547.904	437.004	391.821	544.677	590.26	430.17	376.674	459.78	554.387	433.331	533.364	400.255	412.811	461.785	447.335	461.768	465.655	53.8708	75.0028	86.1736	64.1979	0.119251	0.165947	0.181986	0.135709	-0.00930308	-0.0531404	-0.0940707	0.926482	0.975921	-0.0632961	-0.30155
Q9DBL1;E9Q5L3	Q9DBL1;E9Q5L3	sp|Q9DBL1|ACDSB_MOUSE;tr|E9Q5L3|E9Q5L3_MOUSE	>sp|Q9DBL1|ACDSB_MOUSE Short/branched chain specific acyl-CoA dehydrogenase, mitochondrial OS=Mus musculus OX=10090 GN=Acadsb PE=1 SV=1;>tr|E9Q5L3|E9Q5L3_MOUSE Isoform of Q9DBL1, Short/branched chain-specific acyl-CoA dehydrogenase, mitochondrial OS=Mus musculus OX=10090 GN=Acadsb PE=1 SV=1	ACADSB	ACADSB	2	114.543	103.272	86.3782	131.389	112.632	116.862	110.78	99.8247	134.638	130.095	115.537	134.451	98.8436	97.3177	125.353	127.338	87.1914	81.3915	109.827	120.552	95.5105	129.344	102.333	111.767	110.846	120.888	102.906	111.556	15.0407	14.3684	19.2788	12.1894	0.142026	0.122442	0.186133	0.109473	-0.0137088	-0.0788648	-0.139546	0.891149	0.961929	0.114274	0.672078
P50544;B1AR28	P50544;B1AR28	sp|P50544|ACADV_MOUSE;tr|B1AR28|B1AR28_MOUSE	>sp|P50544|ACADV_MOUSE Very long-chain specific acyl-CoA dehydrogenase, mitochondrial OS=Mus musculus OX=10090 GN=Acadvl PE=1 SV=3;>tr|B1AR28|B1AR28_MOUSE Isoform of P50544, Very long-chain-specific acyl-CoA dehydrogenase, mitochondrial OS=Mus musculus OX=10090 GN=Acadvl PE=1 SV=1	ACADVL	ACADVL	2	118.959	110.546	70.2094	123.849	107.91	120.336	94.9993	92.493	118.378	116.247	92.467	128.062	95.9705	117.735	114.365	107.032	86.7822	87.5001	113.322	121.438	86.5508	119.974	101.225	81.6083	108.635	107.108	101.564	104.02	19.777	15.6471	13.4376	17.0863	0.214568	0.146159	0.13364	0.171091	0.0551657	0.207457	0.382435	0.708293	0.885859	0.0464182	0.212131
Q61282	Q61282	sp|Q61282|PGCA_MOUSE	>sp|Q61282|PGCA_MOUSE Aggrecan core protein OS=Mus musculus OX=10090 GN=Acan PE=1 SV=2	ACAN	ACAN	2	1514.27	1894.81	1255.6	2208.53	2144.15	2366.61	1488.45	1088.29	1799.53	1913.33	1340.53	2015.18	918.883	1372.84	2311.81	1927.31	1647.17	1544.55	1531.26	1439.39	1566.22	2147.69	916.124	1953.09	1897.33	1607.55	1620.43	1592.3	432.796	361.008	475.841	429.798	0.250663	0.240942	0.323941	0.30392	0.267623	0.667459	1.32408	0.208195	0.528845	0.0306101	0.0826315
Q6ZQK5;Q6ZQK5-2	Q6ZQK5;Q6ZQK5-2	sp|Q6ZQK5|ACAP2_MOUSE;sp|Q6ZQK5-2|ACAP2_MOUSE	>sp|Q6ZQK5|ACAP2_MOUSE Arf-GAP with coiled-coil, ANK repeat and PH domain-containing protein 2 OS=Mus musculus OX=10090 GN=Acap2 PE=1 SV=2;>sp|Q6ZQK5-2|ACAP2_MOUSE Isoform of Q6ZQK5, Isoform 2 of Arf-GAP with coiled-coil, ANK repeat and PH domain-containing protein 2 OS=Mus musculus OX=10090 GN=Acap2	ACAP2	ACAP2	3	167.915	172.448	206.919	199.362	185.53	186.187	220.784	205.501	207.446	193.493	223.059	168.061	197.616	192.034	216.919	216.171	223.089	228.706	183.933	210.999	206.586	211.5	207.006	230.737	186.394	203.057	212.423	208.46	15.0078	20.2767	14.4783	14.9608	0.0805832	0.104615	0.0693345	0.0728082	-0.162163	-1.19883	-2.47224	0.0279516	0.320739	-0.0410884	-0.327293
Q8QZT1	Q8QZT1	sp|Q8QZT1|THIL_MOUSE	>sp|Q8QZT1|THIL_MOUSE Acetyl-CoA acetyltransferase, mitochondrial OS=Mus musculus OX=10090 GN=Acat1 PE=1 SV=1	ACAT1	ACAT1	14	14310.6	12129	12218.1	14927	14116.8	14103	12673.1	11820	13629.3	12880.2	12451.5	14131	13831	12164.7	14229.7	14233.5	12484.5	12048.8	13146.2	14124.1	12100.8	13958.4	13805.4	12605.1	13634.1	12930.8	13165.4	13290	1170.69	832.011	1041.97	813.895	0.0879813	0.0641667	0.0794276	0.0621096	0.0346044	0.326047	0.530823	0.604457	0.835409	-0.0397073	-0.445057
Q8CAY6;G3XA25;Q80X81	Q8CAY6;G3XA25;Q80X81	sp|Q8CAY6|THIC_MOUSE;tr|G3XA25|G3XA25_MOUSE;tr|Q80X81|Q80X81_MOUSE	>sp|Q8CAY6|THIC_MOUSE Acetyl-CoA acetyltransferase, cytosolic OS=Mus musculus OX=10090 GN=Acat2 PE=1 SV=2;>tr|G3XA25|G3XA25_MOUSE Isoform of Q8CAY6, Acetyl-CoA acetyltransferase, cytosolic OS=Mus musculus OX=10090 GN=Acat2 PE=1 SV=1;>tr|Q80X81|Q80X81_MOUSE Acetyl-Coenzyme A acetyltransferase 3 OS=Mus musculus OX=10090 GN=Acat3 PE=1 SV=1	ACAT2;ACAT3	ACAT2;ACAT3	2	304.44	293.292	304.46	270.067	285.346	275.473	337.812	309.086	324.982	386.454	355.145	300.181	310.662	358.414	292.357	279.802	266.431	312.338	310.555	302.737	309.813	314.665	245.193	320.782	288.846	335.61	303.334	300.624	14.4946	31.7593	32.2635	27.7979	0.050386	0.0932857	0.104057	0.100003	-0.0534921	-0.476667	-0.797793	0.439264	0.725224	0.159248	1.01681
Q9D061;Q9D061-2;Q9D061-3	Q9D061;Q9D061-2;Q9D061-3	sp|Q9D061|ACBD6_MOUSE;sp|Q9D061-2|ACBD6_MOUSE;sp|Q9D061-3|ACBD6_MOUSE	>sp|Q9D061|ACBD6_MOUSE Acyl-CoA-binding domain-containing protein 6 OS=Mus musculus OX=10090 GN=Acbd6 PE=1 SV=2;>sp|Q9D061-2|ACBD6_MOUSE Isoform of Q9D061, Isoform 2 of Acyl-CoA-binding domain-containing protein 6 OS=Mus musculus OX=10090 GN=Acbd6;>sp|Q9D061-3|ACBD6_MOUSE Isoform of Q9D061, Isoform 3 of Acyl-CoA-binding domain-containing protein 6 OS=Mus musculus OX=10090 GN=Acbd6	ACBD6	ACBD6	2	202.601	216.415	215.716	179.305	194.145	201.11	215.452	221.116	194.622	228.735	219.881	183.451	209.56	213.802	209.893	200.05	220.455	217.314	223.684	225.038	206.574	198.767	199.894	223.126	201.549	210.543	211.846	212.847	13.9472	17.5583	7.15578	12.4667	0.070462	0.08593	0.0340838	0.0588747	-0.0795597	-0.808412	-1.36183	0.196295	0.51729	-0.0179709	-0.176885
Q3V117;Q91V92	Q3V117;Q91V92	tr|Q3V117|Q3V117_MOUSE;sp|Q91V92|ACLY_MOUSE	>tr|Q3V117|Q3V117_MOUSE Isoform of Q91V92, ATP-citrate synthase OS=Mus musculus OX=10090 GN=Acly PE=1 SV=1;>sp|Q91V92|ACLY_MOUSE ATP-citrate synthase OS=Mus musculus OX=10090 GN=Acly PE=1 SV=1	ACLY	ACLY	16	4749.25	4895.64	5551.16	5181.95	5204.89	5199.57	5654.06	5261.78	5544.17	5571.26	5560	4763.17	5592.5	5461.84	5534.17	5962.77	5594.4	5537.01	5237.38	5538.42	5447.16	5351.75	5937.54	6241.56	5130.41	5392.41	5613.78	5625.63	279.433	336.027	177.73	385.191	0.0545274	0.0648695	0.0310213	0.0672667	-0.131978	-1.2134	-2.34554	0.0354485	0.320739	-0.0607977	-0.632074
P28271	P28271	sp|P28271|ACOC_MOUSE	>sp|P28271|ACOC_MOUSE Cytoplasmic aconitate hydratase OS=Mus musculus OX=10090 GN=Aco1 PE=1 SV=3	ACO1	ACO1	3	303.503	277.854	274.638	264.523	306.952	293.424	315.427	256.807	304.416	319.476	291.859	270.277	172.079	329.519	309.917	249.2	310.901	292.067	274.5	301.4	275.919	284.02	136.694	275.761	286.816	293.044	277.281	258.049	17.0478	25.147	58.3078	60.3067	0.0596246	0.0876278	0.246097	0.304661	0.195811	0.626173	1.2212	0.243611	0.563334	0.224392	0.692679
Q99KI0	Q99KI0	sp|Q99KI0|ACON_MOUSE	>sp|Q99KI0|ACON_MOUSE Aconitate hydratase, mitochondrial OS=Mus musculus OX=10090 GN=Aco2 PE=1 SV=1	ACO2	ACO2	31	77754	71322.3	69650.5	90410.3	88552.8	86869.6	80823.5	74192.3	87232.3	76352.6	79677.5	85459.6	83704.9	79197.2	89677.1	88550.2	75156.1	73627.7	80543.9	89738.5	73022.9	91922.5	75618.5	77525.2	80759.9	80623	81652.2	81395.2	9085.29	5051.75	6764.81	7740.83	0.114527	0.0626759	0.0831356	0.0939279	-0.0137325	-0.0954703	-0.164429	0.871912	0.959544	-0.010779	-0.0981905
Q9QYR9;O55137	Q9QYR9;O55137	sp|Q9QYR9|ACOT2_MOUSE;sp|O55137|ACOT1_MOUSE	>sp|Q9QYR9|ACOT2_MOUSE Acyl-coenzyme A thioesterase 2, mitochondrial OS=Mus musculus OX=10090 GN=Acot2 PE=1 SV=2;>sp|O55137|ACOT1_MOUSE Acyl-coenzyme A thioesterase 1 OS=Mus musculus OX=10090 GN=Acot1 PE=1 SV=1	ACOT1;ACOT2	ACOT1;ACOT2	6	1032.02	842.68	934.821	1043.01	1079.5	960.792	960.399	1012.6	979.982	965.089	854.743	1030.46	1127.26	1072.22	1044.46	975.249	854.305	884.554	1062.52	1050.37	928.408	936.602	1054.54	861.058	982.136	967.212	993.007	982.25	86.9652	61.5201	107.945	84.8291	0.0910825	0.065805	0.110524	0.0878417	-0.000472352	-0.00384542	-0.00641854	0.994976	0.997586	-0.0202237	-0.18882
Q9R0X4;Q32MW3	Q9R0X4;Q32MW3	sp|Q9R0X4|ACOT9_MOUSE;sp|Q32MW3|ACO10_MOUSE	>sp|Q9R0X4|ACOT9_MOUSE Acyl-coenzyme A thioesterase 9, mitochondrial OS=Mus musculus OX=10090 GN=Acot9 PE=1 SV=1;>sp|Q32MW3|ACO10_MOUSE Acyl-coenzyme A thioesterase 10, mitochondrial OS=Mus musculus OX=10090 GN=Acot10 PE=2 SV=1	ACOT10;ACOT9	ACOT10;ACOT9	10	1840.92	1466.05	1819.24	2268.52	2272.61	2096.46	1969.73	1631.09	2042.31	1777.7	1831.55	1980.21	1915.37	1847.3	2204.35	1881.6	1767.32	1838.31	1856.35	2203.77	1863.28	2053.18	1662.41	1837.94	1960.63	1872.1	1909.04	1912.82	312.891	154.164	152.906	188.845	0.169039	0.0843003	0.0766979	0.0980456	0.0250405	0.132202	0.236531	0.816692	0.937068	-0.0294593	-0.232988
Q9CQR4	Q9CQR4	sp|Q9CQR4|ACO13_MOUSE	>sp|Q9CQR4|ACO13_MOUSE Acyl-coenzyme A thioesterase 13 OS=Mus musculus OX=10090 GN=Acot13 PE=1 SV=1	ACOT13	ACOT13	2	1622.05	1671.98	1352.06	1771.48	1703.23	1589.58	1442.55	1544.29	1738.5	1665.23	1558.35	1780.19	1631.47	1427.91	1703.35	1622.77	1461.46	1364.54	1605.06	1667.07	1506.11	1759.45	1578.29	1457.56	1618.4	1621.52	1535.25	1595.59	145.106	128.652	135.117	109.004	0.0944642	0.0799669	0.0885764	0.0680884	0.0180994	0.159541	0.262131	0.797312	0.931039	0.0222277	0.216495
Q91V12-2;E9PYH2;Q91V12-4;Q91V12;Q91V12-3	Q91V12-2;E9PYH2;Q91V12-4;Q91V12;Q91V12-3	sp|Q91V12-2|BACH_MOUSE;tr|E9PYH2|E9PYH2_MOUSE;sp|Q91V12-4|BACH_MOUSE;sp|Q91V12|BACH_MOUSE;sp|Q91V12-3|BACH_MOUSE	>sp|Q91V12-2|BACH_MOUSE Isoform of Q91V12, Isoform A of Cytosolic acyl coenzyme A thioester hydrolase OS=Mus musculus OX=10090 GN=Acot7;>tr|E9PYH2|E9PYH2_MOUSE Isoform of Q91V12, Cytosolic acyl coenzyme A thioester hydrolase OS=Mus musculus OX=10090 GN=Acot7 PE=1 SV=1;>sp|Q91V12-4|BACH_MOUSE Isoform of Q91V12, Isoform D of Cytosolic acyl coenzyme A thioester hydrolase OS=Mus musculus OX=10090 GN=…	ACOT7	ACOT7	9	13167.7	13446.5	14372.9	12577.9	12787.6	12572.9	15316.4	14591.8	13824.5	15461.2	15431.4	12797.2	15324.4	15303.7	12804.4	14189.4	13815.5	15035.3	14057.5	13973.6	13319.3	13724.7	18568.8	14919.8	13154.2	14570.4	14412.1	14760.6	689.248	1076.31	1000.61	1938.66	0.0513683	0.076109	0.0710229	0.121923	-0.158484	-1.03818	-2.08114	0.05767	0.363122	-0.0127732	-0.0915431
Q9R0H0-2;Q9R0H0;A2A848	Q9R0H0-2;Q9R0H0;A2A848	sp|Q9R0H0-2|ACOX1_MOUSE;sp|Q9R0H0|ACOX1_MOUSE;tr|A2A848|A2A848_MOUSE	>sp|Q9R0H0-2|ACOX1_MOUSE Isoform of Q9R0H0, Isoform 2 of Peroxisomal acyl-coenzyme A oxidase 1 OS=Mus musculus OX=10090 GN=Acox1;>sp|Q9R0H0|ACOX1_MOUSE Peroxisomal acyl-coenzyme A oxidase 1 OS=Mus musculus OX=10090 GN=Acox1 PE=1 SV=5;>tr|A2A848|A2A848_MOUSE Isoform of Q9R0H0, Peroxisomal acyl-coenzyme A oxidase 1 (Fragment) OS=Mus musculus OX=10090 GN=Acox1 PE=1 SV=1	ACOX1	ACOX1	2	160.709	159.335	157.122	167.439	221.758	374.354	178.713	173.923	192.179	158.685	155.572	202.652	163.512	160.969	212.025	402.37	429.452	186.732	199.65	254.858	174.648	168.615	175.947	150.415	206.786	176.954	259.176	187.355	85.6653	18.4142	123.098	36.6473	0.353875	0.104139	0.467973	0.183549	0.0826667	0.217217	0.406578	0.690906	0.876664	-0.0680216	-0.328735
Q9D358;A0A1W2P7X3;Q561M1;Q9D358-2	Q9D358;A0A1W2P7X3;Q561M1;Q9D358-2	sp|Q9D358|PPAC_MOUSE;tr|A0A1W2P7X3|A0A1W2P7X3_MOUSE;tr|Q561M1|Q561M1_MOUSE;sp|Q9D358-2|PPAC_MOUSE	>sp|Q9D358|PPAC_MOUSE Low molecular weight phosphotyrosine protein phosphatase OS=Mus musculus OX=10090 GN=Acp1 PE=1 SV=3;>tr|A0A1W2P7X3|A0A1W2P7X3_MOUSE Isoform of Q9D358, Low molecular weight phosphotyrosine protein phosphatase OS=Mus musculus OX=10090 GN=Acp1 PE=1 SV=1;>tr|Q561M1|Q561M1_MOUSE Isoform of Q9D358, Acp1 protein OS=Mus musculus OX=10090 GN=Acp1 PE=1 SV=1;>sp|Q9D358-2|PPAC_MOUSE Iso…	ACP1	ACP1	2	1020.62	1157	1075.63	1122.42	1138.12	1087.66	1190.35	1118.72	1164.24	1376.74	1137.83	1125.03	1069.69	1233.99	1184.13	1156.96	1100.68	1171.54	1071.28	1143.06	1060.41	1195.1	1230.28	1258.75	1100.24	1185.48	1152.83	1159.81	49.4986	97.4026	59.2712	82.4626	0.0455333	0.0781645	0.0517184	0.0716429	-0.0742449	-0.814633	-1.33601	0.204373	0.52604	0.0308583	0.296033
Q8BP40	Q8BP40	sp|Q8BP40|PPA6_MOUSE	>sp|Q8BP40|PPA6_MOUSE Lysophosphatidic acid phosphatase type 6 OS=Mus musculus OX=10090 GN=Acp6 PE=1 SV=1	ACP6	ACP6	2	196.322	212.28	195.326	257.555	213.923	214.572	178.702	159.754	198.679	196.896	173.202	264.803	221.236	172.713	214.064	199.553	194.341	196.18	212.635	186.639	177.433	212.175	203.362	178.879	214.996	195.339	199.681	195.187	22.608	37.0728	16.9679	16.2116	0.100414	0.177239	0.0866353	0.0833798	0.137385	0.943702	1.82213	0.0914192	0.417695	-0.0142573	-0.0752761
Q99PU5	Q99PU5	sp|Q99PU5|ACBG1_MOUSE	>sp|Q99PU5|ACBG1_MOUSE Long-chain-fatty-acid--CoA ligase ACSBG1 OS=Mus musculus OX=10090 GN=Acsbg1 PE=1 SV=1	ACSBG1	ACSBG1	12	2576.46	2338.38	2352.7	2839.23	3051.96	2891.7	2824.49	2528.1	2831.9	2333.2	2540.99	2738.74	2601.57	2369.16	3064.23	2841.07	2591.35	2681.07	2566.58	2807.76	2593.97	2702.8	2194.34	2797	2675.07	2632.9	2691.41	2610.41	297.632	198.372	238.086	226.983	0.112439	0.0766321	0.0879903	0.0915064	0.0326364	0.230399	0.397762	0.697235	0.879859	0.013747	0.118403
Q8VCW8	Q8VCW8	sp|Q8VCW8|ACSF2_MOUSE	>sp|Q8VCW8|ACSF2_MOUSE Acyl-CoA synthetase family member 2, mitochondrial OS=Mus musculus OX=10090 GN=Acsf2 PE=1 SV=1	ACSF2	ACSF2	2	100.184	108.922	94.383	170.514	117.662	163.932	159.689	141.8	211.879	141.613	134.764	150.176	157.857	169.177	185.234	196.118	111.332	104.85	156.776	224.223	121.147	180.079	107.634	113.429	125.933	156.654	154.095	150.548	33.0081	28.3798	38.0286	45.6568	0.256298	0.165583	0.2695	0.297652	-0.244464	-0.617362	-1.21256	0.24679	0.565652	0.0924081	0.280889
D3Z041;P41216	D3Z041;P41216	tr|D3Z041|D3Z041_MOUSE;sp|P41216|ACSL1_MOUSE	>tr|D3Z041|D3Z041_MOUSE Isoform of P41216, Long-chain-fatty-acid--CoA ligase 1 OS=Mus musculus OX=10090 GN=Acsl1 PE=1 SV=1;>sp|P41216|ACSL1_MOUSE Long-chain-fatty-acid--CoA ligase 1 OS=Mus musculus OX=10090 GN=Acsl1 PE=1 SV=2	ACSL1	ACSL1	10	1288.66	1432.14	1556.48	1812.73	1926.52	1775.8	1413.26	1248.64	1538.13	1232.39	1344.14	1481.86	1614.19	1308.52	1761.68	1711.98	1535.98	1474.09	1454.75	1649.28	1584.6	1612.95	1817.16	1466.69	1632.05	1376.4	1567.74	1597.57	246.419	123.887	165.862	133.286	0.155993	0.0903938	0.108895	0.0823443	0.0207148	0.121107	0.214079	0.833794	0.942388	-0.215762	-1.31826
Q91WC3;Q91WC3-2#Q5ICG5;Q8R1X1;Q5F2C5;Q8BYJ0;E9Q7Y2	Q91WC3;Q91WC3-2;Q5ICG5;Q8R1X1;Q5F2C5;Q8BYJ0;E9Q7Y2	sp|Q91WC3|ACSL6_MOUSE;sp|Q91WC3-2|ACSL6_MOUSE;tr|Q5ICG5|Q5ICG5_MOUSE;tr|Q8R1X1|Q8R1X1_MOUSE;tr|Q5F2C5|Q5F2C5_MOUSE;tr|Q8BYJ0|Q8BYJ0_MOUSE;tr|E9Q7Y2|E9Q7Y2_MOUSE	>sp|Q91WC3|ACSL6_MOUSE Long-chain-fatty-acid--CoA ligase 6 OS=Mus musculus OX=10090 GN=Acsl6 PE=1 SV=1;>sp|Q91WC3-2|ACSL6_MOUSE Isoform of Q91WC3, Isoform 2 of Long-chain-fatty-acid--CoA ligase 6 OS=Mus musculus OX=10090 GN=Acsl6;>tr|Q5ICG5|Q5ICG5_MOUSE Isoform of Q91WC3, Long chain acyl-CoA synthetase 6 isoform 3 OS=Mus musculus OX=10090 GN=Acsl6 PE=1 SV=1;>tr|Q8R1X1|Q8R1X1_MOUSE Isoform of Q91W…	ACSL6	ACSL6	17	3268.32	3478.21	3327.61	3666.59	3992.22	4062.7	3067.61	2814.29	3451.82	2858.58	3091.93	3611.9	3047.96	2931.94	3676.18	3379.99	3210	3166.7	3171.67	3590.79	3337.23	3549.73	4307.14	3109.67	3632.61	3149.36	3235.46	3511.04	336.162	320.07	263.734	435.458	0.0920504	0.1004	0.0800849	0.118583	0.052675	0.355536	0.623784	0.543518	0.797767	-0.154265	-0.902916
P63260;B1ATY1#P60710;E9Q1F2#E9Q5F4;E9Q606#P68134;P68033;P63268;P62737;A0A1D5RM20;D3Z2K3;D3YZY0#G3UZ07#Q8BFZ3	P63260;B1ATY1;P60710;E9Q1F2;E9Q5F4;E9Q606;P68134;P68033;P63268;P62737;A0A1D5RM20;D3Z2K3;D3YZY0;G3UZ07;Q8BFZ3	sp|P63260|ACTG_MOUSE;tr|B1ATY1|B1ATY1_MOUSE;sp|P60710|ACTB_MOUSE;tr|E9Q1F2|E9Q1F2_MOUSE;tr|E9Q5F4|E9Q5F4_MOUSE;tr|E9Q606|E9Q606_MOUSE;sp|P68134|ACTS_MOUSE;sp|P68033|ACTC_MOUSE;sp|P63268|ACTH_MOUSE;sp|P62737|ACTA_MOUSE;tr|A0A1D5RM20|A0A1D5RM20_MOUSE;tr|D3Z2K3|D3Z2K3_MOUSE;tr|D3YZY0|D3YZY0_MOUSE;tr|G3UZ07|G3UZ07_MOUSE;sp|Q8BFZ3|ACTBL_MOUSE	>sp|P63260|ACTG_MOUSE Actin, cytoplasmic 2 OS=Mus musculus OX=10090 GN=Actg1 PE=1 SV=1;>tr|B1ATY1|B1ATY1_MOUSE Isoform of P63260, Actin, cytoplasmic 2 OS=Mus musculus OX=10090 GN=Actg1 PE=1 SV=1;>sp|P60710|ACTB_MOUSE Actin, cytoplasmic 1 OS=Mus musculus OX=10090 GN=Actb PE=1 SV=1;>tr|E9Q1F2|E9Q1F2_MOUSE Isoform of P60710, Actin, cytoplasmic 1 OS=Mus musculus OX=10090 GN=Actb PE=1 SV=1;>tr|E9Q5F4|…	ACTA1;ACTA2;ACTB;ACTBL2;ACTC1;ACTG1;ACTG2	ACTA1;ACTA2;ACTB;ACTBL2;ACTC1;ACTG1;ACTG2	4	45746.6	43634.3	39237.8	39924.5	39383	39567.9	44181.4	44566.4	42312	42344.7	40686.2	39220.5	44978.7	42432.2	40871.1	42230	39608.6	40676.6	40800	41624.7	33796	40478.2	46363.2	42681.2	41249	42218.5	41799.6	40957.2	2757.74	2035.98	1877.03	4103.15	0.0653218	0.0485979	0.0443952	0.104499	0.0139942	0.116793	0.194153	0.849045	0.948183	0.0487011	0.424634
P63260;B1ATY1#P60710;E9Q1F2#E9Q5F4;E9Q606#P68134;P68033;P63268;P62737;A0A1D5RM20;D3Z2K3;D3YZY0#G3UZ07	P63260;B1ATY1;P60710;E9Q1F2;E9Q5F4;E9Q606;P68134;P68033;P63268;P62737;A0A1D5RM20;D3Z2K3;D3YZY0;G3UZ07	sp|P63260|ACTG_MOUSE;tr|B1ATY1|B1ATY1_MOUSE;sp|P60710|ACTB_MOUSE;tr|E9Q1F2|E9Q1F2_MOUSE;tr|E9Q5F4|E9Q5F4_MOUSE;tr|E9Q606|E9Q606_MOUSE;sp|P68134|ACTS_MOUSE;sp|P68033|ACTC_MOUSE;sp|P63268|ACTH_MOUSE;sp|P62737|ACTA_MOUSE;tr|A0A1D5RM20|A0A1D5RM20_MOUSE;tr|D3Z2K3|D3Z2K3_MOUSE;tr|D3YZY0|D3YZY0_MOUSE;tr|G3UZ07|G3UZ07_MOUSE	>sp|P63260|ACTG_MOUSE Actin, cytoplasmic 2 OS=Mus musculus OX=10090 GN=Actg1 PE=1 SV=1;>tr|B1ATY1|B1ATY1_MOUSE Isoform of P63260, Actin, cytoplasmic 2 OS=Mus musculus OX=10090 GN=Actg1 PE=1 SV=1;>sp|P60710|ACTB_MOUSE Actin, cytoplasmic 1 OS=Mus musculus OX=10090 GN=Actb PE=1 SV=1;>tr|E9Q1F2|E9Q1F2_MOUSE Isoform of P60710, Actin, cytoplasmic 1 OS=Mus musculus OX=10090 GN=Actb PE=1 SV=1;>tr|E9Q5F4|…	ACTA1;ACTA2;ACTB;ACTC1;ACTG1;ACTG2	ACTA1;ACTA2;ACTB;ACTC1;ACTG1;ACTG2	8	134584	131787	132983	141878	131574	134824	151584	145252	130147	131759	129572	120594	139991	135038	134156	127880	136569	130972	126089	142034	130334	132660	109029	133940	134605	134818	134101	129014	3813.19	11410.6	4246.62	11106.4	0.027878	0.0838392	0.0317645	0.0899773	0.0654413	0.670305	1.10198	0.290378	0.605212	0.0639489	0.515808
P68134;P68033;P63268;P62737;A0A1D5RM20;D3Z2K3;D3YZY0	P68134;P68033;P63268;P62737;A0A1D5RM20;D3Z2K3;D3YZY0	sp|P68134|ACTS_MOUSE;sp|P68033|ACTC_MOUSE;sp|P63268|ACTH_MOUSE;sp|P62737|ACTA_MOUSE;tr|A0A1D5RM20|A0A1D5RM20_MOUSE;tr|D3Z2K3|D3Z2K3_MOUSE;tr|D3YZY0|D3YZY0_MOUSE	>sp|P68134|ACTS_MOUSE Actin, alpha skeletal muscle OS=Mus musculus OX=10090 GN=Acta1 PE=1 SV=1;>sp|P68033|ACTC_MOUSE Actin, alpha cardiac muscle 1 OS=Mus musculus OX=10090 GN=Actc1 PE=1 SV=1;>sp|P63268|ACTH_MOUSE Actin, gamma-enteric smooth muscle OS=Mus musculus OX=10090 GN=Actg2 PE=1 SV=1;>sp|P62737|ACTA_MOUSE Actin, aortic smooth muscle OS=Mus musculus OX=10090 GN=Acta2 PE=1 SV=1;>tr|A0A1D5RM2…	ACTA1;ACTA2;ACTC1;ACTG2	ACTA1;ACTA2;ACTC1;ACTG2	2	31447	30166.3	30941.4	31160.9	31937	32615.4	35321.9	30946.8	33121.4	33691.8	33217.2	31684.7	31310	30024.6	32986	34081.2	32416.9	33424.4	30632.7	32562.7	30716.3	34160.8	33625.1	36029.2	31378	32997.3	32373.9	32954.5	843.107	1541.24	1486.34	2093.43	0.0268647	0.0466842	0.0465026	0.0634133	-0.0687384	-0.905083	-1.39285	0.186936	0.515745	0.00298144	0.0389511
E9Q5F4;E9Q606	E9Q5F4;E9Q606	tr|E9Q5F4|E9Q5F4_MOUSE;tr|E9Q606|E9Q606_MOUSE	>tr|E9Q5F4|E9Q5F4_MOUSE Isoform of P60710, Actin, cytoplasmic 1 (Fragment) OS=Mus musculus OX=10090 GN=Actb PE=1 SV=1;>tr|E9Q606|E9Q606_MOUSE Isoform of P60710, Actin, cytoplasmic 1 (Fragment) OS=Mus musculus OX=10090 GN=Actb PE=1 SV=1	ACTB	ACTB	2	362.47	348.619	322.176	373.051	327.958	622.167	375.297	375.791	383.753	313.665	335.179	395.028	315.813	281.571	371.123	371.082	324.831	349.229	372.687	340.329	333.832	345.585	363.995	416.912	392.74	363.119	335.608	362.223	114.073	31.5569	35.0236	30.5475	0.249475	0.0898398	0.107309	0.0817691	0.0801376	0.313895	0.581458	0.570837	0.813582	0.00292219	0.0247748
P63260;B1ATY1#P60710;E9Q1F2#E9Q5F4;E9Q606#G3UZ07#Q8BFZ3	P63260;B1ATY1;P60710;E9Q1F2;E9Q5F4;E9Q606;G3UZ07;Q8BFZ3	sp|P63260|ACTG_MOUSE;tr|B1ATY1|B1ATY1_MOUSE;sp|P60710|ACTB_MOUSE;tr|E9Q1F2|E9Q1F2_MOUSE;tr|E9Q5F4|E9Q5F4_MOUSE;tr|E9Q606|E9Q606_MOUSE;tr|G3UZ07|G3UZ07_MOUSE;sp|Q8BFZ3|ACTBL_MOUSE	>sp|P63260|ACTG_MOUSE Actin, cytoplasmic 2 OS=Mus musculus OX=10090 GN=Actg1 PE=1 SV=1;>tr|B1ATY1|B1ATY1_MOUSE Isoform of P63260, Actin, cytoplasmic 2 OS=Mus musculus OX=10090 GN=Actg1 PE=1 SV=1;>sp|P60710|ACTB_MOUSE Actin, cytoplasmic 1 OS=Mus musculus OX=10090 GN=Actb PE=1 SV=1;>tr|E9Q1F2|E9Q1F2_MOUSE Isoform of P60710, Actin, cytoplasmic 1 OS=Mus musculus OX=10090 GN=Actb PE=1 SV=1;>tr|E9Q5F4|…	ACTB;ACTBL2;ACTG1	ACTB;ACTBL2;ACTG1	2	4390.99	1263.49	3147.4	4193.72	3931.52	3539.04	4276.74	3416.75	4053.44	4627.05	3687.51	4130.32	258.317	4591.39	3587.48	505.283	3784.47	3765	3831.45	3813.4	3785.48	3818.87	NA	3903.53	3411.02	4031.97	2748.66	3830.55	1143.82	429.26	1867.6	44.1272	0.49333	0.108281	1.94621	0.0114653	0.0351935	0.0516712	0.0970875	0.924132	0.975921	0.374275	0.675807
P63260;B1ATY1#P60710;E9Q1F2	P63260;B1ATY1;P60710;E9Q1F2	sp|P63260|ACTG_MOUSE;tr|B1ATY1|B1ATY1_MOUSE;sp|P60710|ACTB_MOUSE;tr|E9Q1F2|E9Q1F2_MOUSE	>sp|P63260|ACTG_MOUSE Actin, cytoplasmic 2 OS=Mus musculus OX=10090 GN=Actg1 PE=1 SV=1;>tr|B1ATY1|B1ATY1_MOUSE Isoform of P63260, Actin, cytoplasmic 2 OS=Mus musculus OX=10090 GN=Actg1 PE=1 SV=1;>sp|P60710|ACTB_MOUSE Actin, cytoplasmic 1 OS=Mus musculus OX=10090 GN=Actb PE=1 SV=1;>tr|E9Q1F2|E9Q1F2_MOUSE Isoform of P60710, Actin, cytoplasmic 1 OS=Mus musculus OX=10090 GN=Actb PE=1 SV=1	ACTB;ACTG1	ACTB;ACTG1	8	141216	108851	106984	114057	107523	122163	139589	115622	131741	134406	124322	130316	135499	130942	127212	127086	125890	126698	135308	130300	108837	125237	128939	130262	116799	129333	128888	126481	13251.7	8376.07	3681.57	9227.25	0.108005	0.0661057	0.0281793	0.076678	-0.118694	-0.831831	-1.55619	0.143569	0.475911	0.0329974	0.330496
Q8BFZ3	Q8BFZ3	sp|Q8BFZ3|ACTBL_MOUSE	>sp|Q8BFZ3|ACTBL_MOUSE Beta-actin-like protein 2 OS=Mus musculus OX=10090 GN=Actbl2 PE=1 SV=1	ACTBL2	ACTBL2	4	69071.5	62624.2	63551.2	70516.6	63198.3	66771.1	73981.8	66804.6	69471.4	64505.3	60852	63870.4	66581.4	63330.9	66661.7	68694.3	67973.1	66242.3	66525.6	66212.8	67349.4	67886.2	58616.5	69987.2	65955.5	66580.9	66580.6	66096.3	3336.44	4640.12	1848.69	3900.21	0.0503017	0.0689709	0.0280624	0.0613645	-0.00239932	-0.0311096	-0.0449615	0.964819	0.988879	0.00986751	0.109828
A1BN54;Q7TPR4	A1BN54;Q7TPR4	tr|A1BN54|A1BN54_MOUSE;sp|Q7TPR4|ACTN1_MOUSE	>tr|A1BN54|A1BN54_MOUSE Isoform of Q7TPR4, Alpha actinin 1a OS=Mus musculus OX=10090 GN=Actn1 PE=1 SV=1;>sp|Q7TPR4|ACTN1_MOUSE Alpha-actinin-1 OS=Mus musculus OX=10090 GN=Actn1 PE=1 SV=1	ACTN1	ACTN1	11	1921.95	1684.69	1779.61	1967.41	1839.57	1746.51	1909.23	1950.7	1940.89	1634.67	1607.79	1803.3	1734.11	1442.38	2038.36	1906.35	1746.39	1891.6	1669.37	1904.56	1773.7	1933.06	1533.01	1737.82	1823.29	1807.76	1793.2	1758.59	107.501	153.898	205.593	149.165	0.0589077	0.0869331	0.120461	0.0862063	0.0544495	0.517029	0.853948	0.408533	0.698417	0.0397262	0.329248
A1BN54;Q7TPR4#A0A1L1SV25;P57780#Q9JI91#E9Q2W9	A1BN54;Q7TPR4;A0A1L1SV25;P57780;Q9JI91;E9Q2W9	tr|A1BN54|A1BN54_MOUSE;sp|Q7TPR4|ACTN1_MOUSE;tr|A0A1L1SV25|A0A1L1SV25_MOUSE;sp|P57780|ACTN4_MOUSE;sp|Q9JI91|ACTN2_MOUSE;tr|E9Q2W9|E9Q2W9_MOUSE	>tr|A1BN54|A1BN54_MOUSE Isoform of Q7TPR4, Alpha actinin 1a OS=Mus musculus OX=10090 GN=Actn1 PE=1 SV=1;>sp|Q7TPR4|ACTN1_MOUSE Alpha-actinin-1 OS=Mus musculus OX=10090 GN=Actn1 PE=1 SV=1;>tr|A0A1L1SV25|A0A1L1SV25_MOUSE Isoform of P57780, Alpha-actinin-4 OS=Mus musculus OX=10090 GN=Actn4 PE=1 SV=1;>sp|P57780|ACTN4_MOUSE Alpha-actinin-4 OS=Mus musculus OX=10090 GN=Actn4 PE=1 SV=1;>sp|Q9JI91|ACTN2_M…	ACTN1;ACTN2;ACTN4	ACTN1;ACTN2;ACTN4	5	1455.43	1239.98	1349.65	1495.14	1447.12	1394.17	1383.2	1695.16	1470.67	1321.15	1252.15	1466.68	1356.65	1153.14	1509.06	1509.88	1322.71	1434.65	1394.17	1401.59	1395.35	1508.98	1316.26	1432.94	1396.92	1431.5	1381.01	1408.21	92.1577	154.25	135.499	62.6552	0.0677813	0.105457	0.102111	0.0443904	-0.0131438	-0.166309	-0.243295	0.811558	0.937042	0.0180964	0.162412
A1BN54;Q7TPR4#A0A1L1SV25;P57780#E9Q2W9	A1BN54;Q7TPR4;A0A1L1SV25;P57780;E9Q2W9	tr|A1BN54|A1BN54_MOUSE;sp|Q7TPR4|ACTN1_MOUSE;tr|A0A1L1SV25|A0A1L1SV25_MOUSE;sp|P57780|ACTN4_MOUSE;tr|E9Q2W9|E9Q2W9_MOUSE	>tr|A1BN54|A1BN54_MOUSE Isoform of Q7TPR4, Alpha actinin 1a OS=Mus musculus OX=10090 GN=Actn1 PE=1 SV=1;>sp|Q7TPR4|ACTN1_MOUSE Alpha-actinin-1 OS=Mus musculus OX=10090 GN=Actn1 PE=1 SV=1;>tr|A0A1L1SV25|A0A1L1SV25_MOUSE Isoform of P57780, Alpha-actinin-4 OS=Mus musculus OX=10090 GN=Actn4 PE=1 SV=1;>sp|P57780|ACTN4_MOUSE Alpha-actinin-4 OS=Mus musculus OX=10090 GN=Actn4 PE=1 SV=1;>tr|E9Q2W9|E9Q2W9_…	ACTN1;ACTN4	ACTN1;ACTN4	5	3791.26	3256.92	3213.92	3606.62	3610.46	3479.95	3616.95	3657.23	3579.56	3483.46	2989.63	3681.73	3151.44	2911.26	3584.33	3408.57	3112.55	3387.75	3304.32	3472.9	3278.1	3078.11	2796.69	3287.01	3493.19	3501.43	3259.32	3202.86	223.362	260.191	244.428	235.158	0.0643478	0.0787575	0.0756188	0.075834	0.126086	1.0784	2.04555	0.0615026	0.364977	0.12838	1.0223
Q9JI91	Q9JI91	sp|Q9JI91|ACTN2_MOUSE	>sp|Q9JI91|ACTN2_MOUSE Alpha-actinin-2 OS=Mus musculus OX=10090 GN=Actn2 PE=1 SV=2	ACTN2	ACTN2	4	588.97	542.459	540.612	607.238	646.635	615.179	652.079	567.238	619.899	639.966	507.303	561.855	506.519	519.765	709.228	656.968	641.913	602.349	537.884	559.178	578.382	667.204	549.816	637.711	590.182	591.39	606.124	588.363	42.0446	55.465	79.8621	52.2237	0.0717303	0.0959183	0.134787	0.0870646	0.00598555	0.0546187	0.0887541	0.930625	0.978313	0.00657836	0.0523004
A0A1L1SV25;P57780#E9Q2W9	A0A1L1SV25;P57780;E9Q2W9	tr|A0A1L1SV25|A0A1L1SV25_MOUSE;sp|P57780|ACTN4_MOUSE;tr|E9Q2W9|E9Q2W9_MOUSE	>tr|A0A1L1SV25|A0A1L1SV25_MOUSE Isoform of P57780, Alpha-actinin-4 OS=Mus musculus OX=10090 GN=Actn4 PE=1 SV=1;>sp|P57780|ACTN4_MOUSE Alpha-actinin-4 OS=Mus musculus OX=10090 GN=Actn4 PE=1 SV=1;>tr|E9Q2W9|E9Q2W9_MOUSE Isoform of P57780, Alpha-actinin-4 (Fragment) OS=Mus musculus OX=10090 GN=Actn4 PE=1 SV=1	ACTN4	ACTN4	7	1604.51	1292.82	1449	1735.15	1575.59	1600.36	1552.11	1546.87	1540.09	1467.32	1474.84	1561.78	1433.66	1379.12	1763.11	1660.34	1533.15	1551.94	1408.98	1560.48	1574.98	1534.74	1351.71	1564.61	1542.9	1523.83	1553.55	1499.25	152.634	41.5417	141.801	94.7993	0.10245	0.0274875	0.0909288	0.0648293	0.03775	0.316405	0.530336	0.604785	0.835409	0.0254947	0.365717
P61164	P61164	sp|P61164|ACTZ_MOUSE	>sp|P61164|ACTZ_MOUSE Alpha-centractin OS=Mus musculus OX=10090 GN=Actr1a PE=1 SV=1	ACTR1A	ACTR1A	2	356.618	443.799	420.532	496.089	286.22	447.397	433.511	336.708	403.425	443.178	430.618	417.729	468.127	431.075	405.72	490.995	429.512	345.828	430.068	377.364	360.105	405.933	418.999	390.549	408.443	410.861	428.543	397.17	75.1261	38.8561	50.67	26.2508	0.200585	0.101198	0.123029	0.0666303	0.0205253	0.100604	0.181151	0.859031	0.954377	0.0456829	0.380695
Q8R5C5#P61164	Q8R5C5;P61164	sp|Q8R5C5|ACTY_MOUSE;sp|P61164|ACTZ_MOUSE	>sp|Q8R5C5|ACTY_MOUSE Beta-centractin OS=Mus musculus OX=10090 GN=Actr1b PE=1 SV=1;>sp|P61164|ACTZ_MOUSE Alpha-centractin OS=Mus musculus OX=10090 GN=Actr1a PE=1 SV=1	ACTR1A;ACTR1B	ACTR1A;ACTR1B	4	1175.29	1117.61	1498.86	1299.12	1258.51	1136.27	1236.26	1421.04	1200.23	1230.13	1303.41	1090.02	1487.3	1436.21	1256.44	1223.72	1292.1	1326.29	1215.51	1411	1301.63	1100.39	1413.83	1268.18	1247.61	1246.85	1337.01	1285.09	141.723	110.183	103.811	119.951	0.109535	0.0882424	0.0767515	0.0953801	-0.0446869	-0.312902	-0.54376	0.595773	0.830205	-0.0428807	-0.334763
Q8R5C5	Q8R5C5	sp|Q8R5C5|ACTY_MOUSE	>sp|Q8R5C5|ACTY_MOUSE Beta-centractin OS=Mus musculus OX=10090 GN=Actr1b PE=1 SV=1	ACTR1B	ACTR1B	2	356.869	245.528	280.492	321.123	274.15	313.251	339.951	370.56	385.266	427.197	413.101	380.898	231.688	318.41	299.103	282.6	286.399	346.2	345.148	318.117	330.974	348.945	141.067	362.494	298.569	386.162	294.066	307.791	39.6475	31.0386	38.5155	83.0934	0.133659	0.0811781	0.136301	0.375172	0.0106367	0.0282894	0.0526064	0.958842	0.986919	0.388475	0.936804
P61161	P61161	sp|P61161|ARP2_MOUSE	>sp|P61161|ARP2_MOUSE Actin-related protein 2 OS=Mus musculus OX=10090 GN=Actr2 PE=1 SV=1	ACTR2	ACTR2	9	15037.9	14942.7	14515.8	15689.6	15130.2	15338.6	16575.9	15783.7	15816.9	15421.8	15609.6	16108.8	14426.5	14555	15949.5	15529.1	15432.4	15553.8	15073.1	14891.4	14989.7	16533.5	12692.6	16389.5	15109.1	15886.1	15241.1	15095	393.639	408.107	608.862	1383.45	0.0260789	0.0254963	0.040313	0.095356	0.0062517	0.0651167	0.101906	0.92038	0.974465	0.0786108	0.754211
Q99JY9	Q99JY9	sp|Q99JY9|ARP3_MOUSE	>sp|Q99JY9|ARP3_MOUSE Actin-related protein 3 OS=Mus musculus OX=10090 GN=Actr3 PE=1 SV=3	ACTR3	ACTR3	11	9968.75	10035.8	9822.32	10760.8	10851.4	10572.1	11089.2	10374.9	10782.2	10645.4	10967.6	12065	11351.2	10347.7	10882.8	10695.2	10363.7	10800.7	9792.81	10691.3	10330.1	11291.7	10617.9	11117.2	10335.2	10987.4	10740.2	10640.2	445.124	584.132	372.881	542.093	0.0430823	0.0519544	0.0344861	0.0514877	-0.0414914	-0.603381	-0.851631	0.409773	0.698922	0.0462597	0.616051
Q99JY9#Q641P0;Q641P0-2	Q99JY9;Q641P0;Q641P0-2	sp|Q99JY9|ARP3_MOUSE;sp|Q641P0|ARP3B_MOUSE;sp|Q641P0-2|ARP3B_MOUSE	>sp|Q99JY9|ARP3_MOUSE Actin-related protein 3 OS=Mus musculus OX=10090 GN=Actr3 PE=1 SV=3;>sp|Q641P0|ARP3B_MOUSE Actin-related protein 3B OS=Mus musculus OX=10090 GN=Actr3b PE=1 SV=1;>sp|Q641P0-2|ARP3B_MOUSE Isoform of Q641P0, Isoform 2 of Actin-related protein 3B OS=Mus musculus OX=10090 GN=Actr3b	ACTR3;ACTR3B	ACTR3;ACTR3B	6	4895.29	4118.92	4184.21	5105.29	4561.82	4596.44	5133.7	4648.22	4959.49	5282.65	5236.43	5852.63	4494.89	4482.21	4895.89	4258.8	3947.42	4245.85	4362	4813.7	4579.24	5247.36	3677.05	4639.08	4577	5185.52	4387.51	4553.07	386.036	399.881	319.145	521.915	0.0845288	0.0764032	0.0724384	0.119526	0.011586	0.0815331	0.140095	0.890724	0.961929	0.192431	1.12948
Q641P0;Q641P0-2	Q641P0;Q641P0-2	sp|Q641P0|ARP3B_MOUSE;sp|Q641P0-2|ARP3B_MOUSE	>sp|Q641P0|ARP3B_MOUSE Actin-related protein 3B OS=Mus musculus OX=10090 GN=Actr3b PE=1 SV=1;>sp|Q641P0-2|ARP3B_MOUSE Isoform of Q641P0, Isoform 2 of Actin-related protein 3B OS=Mus musculus OX=10090 GN=Actr3b	ACTR3B	ACTR3B	8	2895.26	2732.31	3367.73	3355.63	3239.4	2860.19	3244.44	2952.45	3188.24	2497.55	2742.68	3294.69	2741.71	2972.71	3173.35	2767.99	3186.86	3103.28	3032.43	3140.81	3027.83	2834.49	2692.55	3127.33	3075.09	2986.67	2990.98	2975.91	278.336	316.824	198.211	176.805	0.0911523	0.109866	0.0671253	0.0607082	0.0445206	0.408994	0.674713	0.511633	0.774054	0.000332329	0.00272881
P56376;E9QJT5	P56376;E9QJT5	sp|P56376|ACYP1_MOUSE;tr|E9QJT5|E9QJT5_MOUSE	>sp|P56376|ACYP1_MOUSE Acylphosphatase-1 OS=Mus musculus OX=10090 GN=Acyp1 PE=1 SV=2;>tr|E9QJT5|E9QJT5_MOUSE Isoform of P56376, Acylphosphatase OS=Mus musculus OX=10090 GN=Acyp1 PE=1 SV=1	ACYP1	ACYP1	3	433.656	441.513	406.194	421.892	388.146	414.186	449.273	372.423	457.608	475.984	474.333	340.047	433.731	472.827	397.767	412.631	451.381	429.719	490.133	424.618	406.408	353.898	400.477	511.868	417.598	428.278	433.009	431.234	19.2736	57.6238	26.8017	59.2586	0.0465179	0.142573	0.0617711	0.137537	-0.0363613	-0.25625	-0.443163	0.664904	0.864364	-0.0103168	-0.0537829
Q7TQG7;Q9R1V4	Q7TQG7;Q9R1V4	tr|Q7TQG7|Q7TQG7_MOUSE;sp|Q9R1V4|ADA11_MOUSE	>tr|Q7TQG7|Q7TQG7_MOUSE Isoform of Q9R1V4, A disintegrin and metallopeptidase domain 11, isoform CRA_a OS=Mus musculus OX=10090 GN=Adam11 PE=1 SV=1;>sp|Q9R1V4|ADA11_MOUSE Disintegrin and metalloproteinase domain-containing protein 11 OS=Mus musculus OX=10090 GN=Adam11 PE=1 SV=2	ADAM11	ADAM11	7	1325.08	1265.88	1481.02	1369.15	1381.99	1516.01	1393.04	1519.58	1350.84	1274.17	1475.16	1260.29	1464.92	1354.85	1214.64	1305.89	1579.96	1368.66	1192.54	1336.74	1402.22	1461.97	1478.71	1370.42	1389.85	1378.85	1381.49	1373.77	94.1067	104.957	127.106	103.757	0.0676448	0.076019	0.0913888	0.0781457	0.0176271	0.174844	0.278411	0.785059	0.925661	0.00543281	0.0512906
D3YUP9;Q9R1V6-19;Q9R1V6-2;Q9R1V6-18;Q9R1V6-21;Q9R1V6-20;Q9R1V6-1;Q9R1V6-9;Q9R1V6-5;Q9R1V6-4;Q9R1V6-17;Q9R1V6-16;Q9R1V6-6;Q9R1V6;Q9R1V6-7;Q9R1V6-10;Q9R1V6-13;Q9R1V6-15;Q9R1V6-8;Q9R1V6-14;Q9R1V6-11;Q9R1V6-12	D3YUP9;Q9R1V6-19;Q9R1V6-2;Q9R1V6-18;Q9R1V6-21;Q9R1V6-20;Q9R1V6-1;Q9R1V6-9;Q9R1V6-5;Q9R1V6-4;Q9R1V6-17;Q9R1V6-16;Q9R1V6-6;Q9R1V6;Q9R1V6-7;Q9R1V6-10;Q9R1V6-13;Q9R1V6-15;Q9R1V6-8;Q9R1V6-14;Q9R1V6-11;Q9R1V6-12	tr|D3YUP9|D3YUP9_MOUSE;sp|Q9R1V6-19|ADA22_MOUSE;sp|Q9R1V6-2|ADA22_MOUSE;sp|Q9R1V6-18|ADA22_MOUSE;sp|Q9R1V6-21|ADA22_MOUSE;sp|Q9R1V6-20|ADA22_MOUSE;sp|Q9R1V6-1|ADA22_MOUSE;sp|Q9R1V6-9|ADA22_MOUSE;sp|Q9R1V6-5|ADA22_MOUSE;sp|Q9R1V6-4|ADA22_MOUSE;sp|Q9R1V6-17|ADA22_MOUSE;sp|Q9R1V6-16|ADA22_MOUSE;sp|Q9R1V6-6|ADA22_MOUSE;sp|Q9R1V6|ADA22_MOUSE;sp|Q9R1V6-7|ADA22_MOUSE;sp|Q9R1V6-10|ADA22_MOUSE;sp|Q9R1V6-1…	>tr|D3YUP9|D3YUP9_MOUSE Isoform of Q9R1V6, Disintegrin and metalloproteinase domain-containing protein 22 OS=Mus musculus OX=10090 GN=Adam22 PE=1 SV=1;>sp|Q9R1V6-19|ADA22_MOUSE Isoform of Q9R1V6, Isoform 18 of Disintegrin and metalloproteinase domain-containing protein 22 OS=Mus musculus OX=10090 GN=Adam22;>sp|Q9R1V6-2|ADA22_MOUSE Isoform of Q9R1V6, Isoform 17 of Disintegrin and metalloproteinase…	ADAM22	ADAM22	9	4347.94	4677.28	4763.97	4420.86	4491.56	4666.44	4419.13	4260.22	4503.23	4779.15	4953.69	4421.42	4313.49	4615.89	4319.23	4434.17	4982.53	4718.98	4068.94	4493.27	4948.03	4399.86	5109.38	4786.84	4561.34	4556.14	4564.05	4634.38	164.736	258.868	261.306	385.196	0.0362013	0.0561704	0.0565933	0.08428	-0.0194855	-0.217326	-0.333861	0.743787	0.90225	-0.0222547	-0.224673
Q9R1V7-2;Q9R1V7;Q9R1V7-4;Q9R1V7-3	Q9R1V7-2;Q9R1V7;Q9R1V7-4;Q9R1V7-3	sp|Q9R1V7-2|ADA23_MOUSE;sp|Q9R1V7|ADA23_MOUSE;sp|Q9R1V7-4|ADA23_MOUSE;sp|Q9R1V7-3|ADA23_MOUSE	>sp|Q9R1V7-2|ADA23_MOUSE Isoform of Q9R1V7, Isoform Beta of Disintegrin and metalloproteinase domain-containing protein 23 OS=Mus musculus OX=10090 GN=Adam23;>sp|Q9R1V7|ADA23_MOUSE Disintegrin and metalloproteinase domain-containing protein 23 OS=Mus musculus OX=10090 GN=Adam23 PE=1 SV=1;>sp|Q9R1V7-4|ADA23_MOUSE Isoform of Q9R1V7, Isoform Delta of Disintegrin and metalloproteinase domain-containi…	ADAM23	ADAM23	4	1665.93	2050.8	1958.76	1674.17	1741.84	1781.56	1747.94	1734.89	1708.15	1784.95	1841.75	1733.08	1755.11	1783.62	1657.74	1833.17	1952.53	1776.22	1738.21	1720.48	1946.56	1724.64	2016.91	1912.31	1812.18	1758.46	1793.07	1843.18	157.952	47.9158	97.1222	130.976	0.0856043	0.0269732	0.0538382	0.0708328	-0.0259055	-0.238222	-0.388438	0.703954	0.88346	-0.0653103	-0.804753
E9PY16	E9PY16	tr|E9PY16|E9PY16_MOUSE	>tr|E9PY16|E9PY16_MOUSE ArfGAP with dual PH domains 1 OS=Mus musculus OX=10090 GN=Adap1 PE=1 SV=1	ADAP1	ADAP1	6	851.761	915.773	1099.54	822.137	893.853	904.826	963.173	931.55	979.405	936.384	1028.29	914.549	758.833	975.778	960.778	999.576	924.457	1047.59	965.108	1002.3	999.93	960.011	467.864	982.591	914.649	958.891	944.502	896.301	97.1903	41.1711	99.7782	210.605	0.101127	0.0424202	0.113061	0.310226	0.0696395	0.222591	0.41395	0.685632	0.874439	0.143029	0.465984
O88444	O88444	sp|O88444|ADCY1_MOUSE	>sp|O88444|ADCY1_MOUSE Adenylate cyclase type 1 OS=Mus musculus OX=10090 GN=Adcy1 PE=1 SV=2	ADCY1	ADCY1	2	231.686	314.954	285.178	191.336	248.763	223.065	221.87	232.424	223.061	260.007	251.065	233.68	259.027	272.187	213.72	264.718	274.789	267.861	217.122	251.29	281.693	232.251	251.338	255.366	249.164	237.018	258.717	248.177	44.6232	15.3774	22.734	21.967	0.179949	0.0640914	0.094415	0.0889259	-0.00872269	-0.0449703	-0.0805031	0.937058	0.981617	-0.0641325	-0.574725
Q3V1Q3;Q80TL1	Q3V1Q3;Q80TL1	tr|Q3V1Q3|Q3V1Q3_MOUSE;sp|Q80TL1|ADCY2_MOUSE	>tr|Q3V1Q3|Q3V1Q3_MOUSE Isoform of Q80TL1, Adenylate cyclase OS=Mus musculus OX=10090 GN=Adcy2 PE=1 SV=1;>sp|Q80TL1|ADCY2_MOUSE Adenylate cyclase type 2 OS=Mus musculus OX=10090 GN=Adcy2 PE=1 SV=2	ADCY2	ADCY2	3	204.193	242.745	204.861	151.832	182.677	182.276	164.043	220.224	164.468	156.631	183.702	212.757	208.592	188.182	203.305	201.797	208.599	221.476	187.036	195.639	177.037	168.344	177.384	158.172	194.764	183.637	205.325	177.269	30.4573	27.0824	10.8873	13.2459	0.157921	0.145253	0.0533749	0.0752455	0.124428	0.68632	1.29553	0.21758	0.536164	0.0415736	0.260007
B8JK56;Q8VHH7	B8JK56;Q8VHH7	tr|B8JK56|B8JK56_MOUSE;sp|Q8VHH7|ADCY3_MOUSE	>tr|B8JK56|B8JK56_MOUSE Isoform of Q8VHH7, Adenylate cyclase OS=Mus musculus OX=10090 GN=Adcy3 PE=1 SV=1;>sp|Q8VHH7|ADCY3_MOUSE Adenylate cyclase type 3 OS=Mus musculus OX=10090 GN=Adcy3 PE=1 SV=2	ADCY3	ADCY3	2	104.297	116.772	121.07	79.1238	88.9028	100.671	89.8149	129.777	81.2679	97.428	103.205	82.9041	96.2997	105.498	82.4475	75.8646	100.875	96.3171	81.8567	102.622	104.21	86.2366	88.3843	84.5078	101.806	97.3994	92.8837	91.3028	16.0221	17.9436	11.3578	9.63626	0.162782	0.174527	0.127448	0.103466	0.148162	0.733477	1.41538	0.180371	0.511532	0.0809777	0.403631
P51830;E9Q706	P51830;E9Q706	sp|P51830|ADCY9_MOUSE;tr|E9Q706|E9Q706_MOUSE	>sp|P51830|ADCY9_MOUSE Adenylate cyclase type 9 OS=Mus musculus OX=10090 GN=Adcy9 PE=1 SV=1;>tr|E9Q706|E9Q706_MOUSE Isoform of P51830, Adenylate cyclase type 9 OS=Mus musculus OX=10090 GN=Adcy9 PE=1 SV=1	ADCY9	ADCY9	10	1256.06	1489.16	1508.78	1304.25	1370.07	1400.96	1295.38	1397.46	1320.79	1231.28	1416.4	1278.54	1350.26	1358.93	1280.45	1330.82	1514.77	1384.94	1275.58	1317.86	1436.66	1301.82	1413.51	1332.96	1388.21	1323.31	1370.03	1346.4	99.7331	71.3061	79.0559	64.2637	0.0721945	0.0537483	0.0564123	0.0473218	0.042358	0.488336	0.754319	0.46405	0.742075	-0.0253435	-0.357677
E9Q968;E9PVE8;P70205;E9Q3E8;Q6NXJ9;E9Q4B3	E9Q968;E9PVE8;P70205;E9Q3E8;Q6NXJ9;E9Q4B3	tr|E9Q968|E9Q968_MOUSE;tr|E9PVE8|E9PVE8_MOUSE;sp|P70205|PACR_MOUSE;tr|E9Q3E8|E9Q3E8_MOUSE;tr|Q6NXJ9|Q6NXJ9_MOUSE;tr|E9Q4B3|E9Q4B3_MOUSE	>tr|E9Q968|E9Q968_MOUSE Isoform of P70205, Pituitary adenylate cyclase-activating polypeptide type I receptor OS=Mus musculus OX=10090 GN=Adcyap1r1 PE=1 SV=1;>tr|E9PVE8|E9PVE8_MOUSE Isoform of P70205, Pituitary adenylate cyclase-activating polypeptide type I receptor OS=Mus musculus OX=10090 GN=Adcyap1r1 PE=1 SV=1;>sp|P70205|PACR_MOUSE Pituitary adenylate cyclase-activating polypeptide type I rec…	ADCYAP1R1	ADCYAP1R1	2	300.802	315.139	367.721	338.969	356.392	336.288	302.465	334.414	298.032	293.233	320.221	332.106	359.516	304.263	331.943	326.993	329.08	324.304	339.934	317.24	349.428	299.304	365.633	297.142	335.885	313.412	329.35	328.114	24.9199	17.8912	17.7605	27.9612	0.074938	0.0570361	0.0535194	0.0853522	0.0347907	0.311236	0.513262	0.616345	0.840175	-0.0637266	-0.606303
Q9QYC0;F8WHZ9;F8WGR0;Q9QYC0-2#E9Q1K3	Q9QYC0;F8WHZ9;F8WGR0;Q9QYC0-2;E9Q1K3	sp|Q9QYC0|ADDA_MOUSE;tr|F8WHZ9|F8WHZ9_MOUSE;tr|F8WGR0|F8WGR0_MOUSE;sp|Q9QYC0-2|ADDA_MOUSE;tr|E9Q1K3|E9Q1K3_MOUSE	>sp|Q9QYC0|ADDA_MOUSE Alpha-adducin OS=Mus musculus OX=10090 GN=Add1 PE=1 SV=2;>tr|F8WHZ9|F8WHZ9_MOUSE Isoform of Q9QYC0, Alpha-adducin OS=Mus musculus OX=10090 GN=Add1 PE=1 SV=1;>tr|F8WGR0|F8WGR0_MOUSE Isoform of Q9QYC0, Alpha-adducin OS=Mus musculus OX=10090 GN=Add1 PE=1 SV=1;>sp|Q9QYC0-2|ADDA_MOUSE Isoform of Q9QYC0, Isoform 2 of Alpha-adducin OS=Mus musculus OX=10090 GN=Add1;>tr|E9Q1K3|E9Q1K3…	ADD1	ADD1	10	4589.8	4111.35	4013.42	3982.98	3920.92	3714.57	4311.53	4397.51	4203.59	4292.71	4070.16	4211.85	3910.22	4146.29	3927.9	3800.42	3928.99	4081.84	4180.32	4147.51	3942.95	3903.97	4192.31	4101.15	4055.51	4247.89	3965.95	4078.04	293.246	112.511	125.914	124.441	0.0704599	0.0266062	0.0316447	0.0307688	-0.0104571	-0.139611	-0.199597	0.844872	0.944724	0.0590139	1.17686
Q9QYB8;Q9QYB8-2;Q9QYB8-3	Q9QYB8;Q9QYB8-2;Q9QYB8-3	sp|Q9QYB8|ADDB_MOUSE;sp|Q9QYB8-2|ADDB_MOUSE;sp|Q9QYB8-3|ADDB_MOUSE	>sp|Q9QYB8|ADDB_MOUSE Beta-adducin OS=Mus musculus OX=10090 GN=Add2 PE=1 SV=4;>sp|Q9QYB8-2|ADDB_MOUSE Isoform of Q9QYB8, Isoform 2 of Beta-adducin OS=Mus musculus OX=10090 GN=Add2;>sp|Q9QYB8-3|ADDB_MOUSE Isoform of Q9QYB8, Isoform 3 of Beta-adducin OS=Mus musculus OX=10090 GN=Add2	ADD2	ADD2	7	2643.52	2426.6	2633.96	2415.81	2262.52	2299.8	2556.89	2729.1	2562.79	2427.16	2444.14	2346.1	2495.97	2370.67	2313.48	2414.28	2516.71	2536.59	2475.58	2560.14	2546.66	2323.15	2436.96	2557.01	2447.04	2511.03	2441.28	2483.25	161.656	134.941	89.2305	92.96	0.0657923	0.0532717	0.0367756	0.0380282	-0.0229393	-0.306619	-0.440718	0.666628	0.864364	0.0151945	0.236974
Q9QYB5;Q9QYB5-2	Q9QYB5;Q9QYB5-2	sp|Q9QYB5|ADDG_MOUSE;sp|Q9QYB5-2|ADDG_MOUSE	>sp|Q9QYB5|ADDG_MOUSE Gamma-adducin OS=Mus musculus OX=10090 GN=Add3 PE=1 SV=2;>sp|Q9QYB5-2|ADDG_MOUSE Isoform of Q9QYB5, Isoform 1 of Gamma-adducin OS=Mus musculus OX=10090 GN=Add3	ADD3	ADD3	11	2501.01	2503.27	2587.74	2650.42	2683.11	2729.73	2737.03	2750.17	2729.44	2566.55	2667.51	2634.9	2510.79	2453.35	2696.45	2662.14	2686.83	2642.25	2412.33	2669.33	2536.08	2725.09	2750.68	2719.89	2609.21	2680.93	2608.64	2635.57	94.9498	71.6615	101.494	133.603	0.0364622	0.0269359	0.0394367	0.0518107	-0.0137082	-0.221089	-0.289462	0.776775	0.921808	0.0257765	0.441831
Q3UHD1;A0A087WQV8	Q3UHD1;A0A087WQV8	sp|Q3UHD1|AGRB1_MOUSE;tr|A0A087WQV8|A0A087WQV8_MOUSE	>sp|Q3UHD1|AGRB1_MOUSE Adhesion G protein-coupled receptor B1 OS=Mus musculus OX=10090 GN=Adgrb1 PE=1 SV=1;>tr|A0A087WQV8|A0A087WQV8_MOUSE Isoform of Q3UHD1, Adhesion G protein-coupled receptor B1 OS=Mus musculus OX=10090 GN=Adgrb1 PE=1 SV=1	ADGRB1	ADGRB1	3	245.642	298.044	338.431	352.579	336.51	309.585	295.71	263.652	319.391	259.232	330.667	309.436	349.681	267.661	344.065	356.331	366.774	342.207	289.204	309.207	375.58	341.837	205.538	278.321	313.465	296.348	337.786	299.948	38.8256	29.4182	35.5026	58.4073	0.132169	0.101207	0.114679	0.210407	0.0784379	0.3228	0.596479	0.561059	0.806114	0.00135952	0.0060423
B1ASC0;H7BX92;H7BX74;H7BWZ2;Q8CGM1-2;Q8CGM1-3;Q8CGM1	B1ASC0;H7BX92;H7BX74;H7BWZ2;Q8CGM1-2;Q8CGM1-3;Q8CGM1	tr|B1ASC0|B1ASC0_MOUSE;tr|H7BX92|H7BX92_MOUSE;tr|H7BX74|H7BX74_MOUSE;tr|H7BWZ2|H7BWZ2_MOUSE;sp|Q8CGM1-2|AGRB2_MOUSE;sp|Q8CGM1-3|AGRB2_MOUSE;sp|Q8CGM1|AGRB2_MOUSE	>tr|B1ASC0|B1ASC0_MOUSE Isoform of Q8CGM1, Adhesion G protein-coupled receptor B2 OS=Mus musculus OX=10090 GN=Adgrb2 PE=1 SV=2;>tr|H7BX92|H7BX92_MOUSE Isoform of Q8CGM1, Adhesion G protein-coupled receptor B2 OS=Mus musculus OX=10090 GN=Adgrb2 PE=1 SV=1;>tr|H7BX74|H7BX74_MOUSE Isoform of Q8CGM1, Adhesion G protein-coupled receptor B2 OS=Mus musculus OX=10090 GN=Adgrb2 PE=1 SV=1;>tr|H7BWZ2|H7BWZ2_…	ADGRB2	ADGRB2	4	445.248	376.833	368.771	403.595	391.771	364.466	359.065	353.664	329.905	327.47	370.544	439.513	289.414	398.985	369.107	349.743	381.189	393.259	435.968	373.823	395.384	398.182	349.637	328.55	391.781	363.36	363.616	380.257	29.9911	40.9162	40.4154	38.227	0.0744198	0.107508	0.119272	0.101184	0.0457896	0.368578	0.625894	0.542175	0.796728	-0.0666069	-0.451961
Q8BJ13;Q68FL1;Q80ZF8	Q8BJ13;Q68FL1;Q80ZF8	tr|Q8BJ13|Q8BJ13_MOUSE;tr|Q68FL1|Q68FL1_MOUSE;sp|Q80ZF8|AGRB3_MOUSE	>tr|Q8BJ13|Q8BJ13_MOUSE Isoform of Q80ZF8, Adhesion G protein-coupled receptor B3 OS=Mus musculus OX=10090 GN=Adgrb3 PE=1 SV=1;>tr|Q68FL1|Q68FL1_MOUSE Isoform of Q80ZF8, Adhesion G protein-coupled receptor B3 (Fragment) OS=Mus musculus OX=10090 GN=Adgrb3 PE=1 SV=1;>sp|Q80ZF8|AGRB3_MOUSE Adhesion G protein-coupled receptor B3 OS=Mus musculus OX=10090 GN=Adgrb3 PE=1 SV=2	ADGRB3	ADGRB3	4	736.692	712.092	675.708	721.21	688.862	598.651	692.297	552.352	645.207	578.024	657.399	784.348	750.593	654.304	695.58	646.037	634.067	694.932	719.532	677.68	719.268	711.881	720.891	605.134	688.869	651.605	679.252	692.398	49.3653	83.2061	43.2884	45.7851	0.0746085	0.126696	0.0628241	0.0692346	-0.007831	-0.0791353	-0.125022	0.902411	0.964807	-0.0944545	-0.63648
H7BX15;E9Q3V9;E9Q9Q9;Q80TR1;Q80TR1-2	H7BX15;E9Q3V9;E9Q9Q9;Q80TR1;Q80TR1-2	tr|H7BX15|H7BX15_MOUSE;tr|E9Q3V9|E9Q3V9_MOUSE;tr|E9Q9Q9|E9Q9Q9_MOUSE;sp|Q80TR1|AGRL1_MOUSE;sp|Q80TR1-2|AGRL1_MOUSE	>tr|H7BX15|H7BX15_MOUSE Isoform of Q80TR1, Adhesion G protein-coupled receptor L1 OS=Mus musculus OX=10090 GN=Adgrl1 PE=1 SV=1;>tr|E9Q3V9|E9Q3V9_MOUSE Isoform of Q80TR1, Adhesion G protein-coupled receptor L1 OS=Mus musculus OX=10090 GN=Adgrl1 PE=1 SV=1;>tr|E9Q9Q9|E9Q9Q9_MOUSE Isoform of Q80TR1, Adhesion G protein-coupled receptor L1 OS=Mus musculus OX=10090 GN=Adgrl1 PE=1 SV=1;>sp|Q80TR1|AGRL1_M…	ADGRL1	ADGRL1	14	2142.06	2080.25	2284.91	2198.64	2399.3	2268.16	2190.13	1921.9	2103.06	1915.39	2161.26	2298.98	2101.02	1910.29	2256.03	2212.24	2404.59	2235.88	2092.16	2115.85	2254.18	2142.02	2346.61	2093.69	2228.89	2098.45	2186.67	2174.09	113.374	153.143	166.792	103.705	0.0507689	0.073663	0.0781553	0.0469043	0.0357005	0.511993	0.721941	0.483065	0.755974	-0.0529815	-0.593673
D3YU23;D3Z6J2;D3YWR3;D3Z4V0;D3YWB1;D3Z6H9;D3Z3X6;D3Z6H7;D3Z634;D3Z593;D3Z3G4;D3YTW7;D3YVT9;D3Z4S7;D3Z5M6;Q80TS3-2;Q80TS3-5;Q80TS3;Q80TS3-3;K3W4M8;Q80TS3-4;Q80TS3-6	D3YU23;D3Z6J2;D3YWR3;D3Z4V0;D3YWB1;D3Z6H9;D3Z3X6;D3Z6H7;D3Z634;D3Z593;D3Z3G4;D3YTW7;D3YVT9;D3Z4S7;D3Z5M6;Q80TS3-2;Q80TS3-5;Q80TS3;Q80TS3-3;K3W4M8;Q80TS3-4;Q80TS3-6	tr|D3YU23|D3YU23_MOUSE;tr|D3Z6J2|D3Z6J2_MOUSE;tr|D3YWR3|D3YWR3_MOUSE;tr|D3Z4V0|D3Z4V0_MOUSE;tr|D3YWB1|D3YWB1_MOUSE;tr|D3Z6H9|D3Z6H9_MOUSE;tr|D3Z3X6|D3Z3X6_MOUSE;tr|D3Z6H7|D3Z6H7_MOUSE;tr|D3Z634|D3Z634_MOUSE;tr|D3Z593|D3Z593_MOUSE;tr|D3Z3G4|D3Z3G4_MOUSE;tr|D3YTW7|D3YTW7_MOUSE;tr|D3YVT9|D3YVT9_MOUSE;tr|D3Z4S7|D3Z4S7_MOUSE;tr|D3Z5M6|D3Z5M6_MOUSE;sp|Q80TS3-2|AGRL3_MOUSE;sp|Q80TS3-5|AGRL3_MOUSE;sp|Q80…	>tr|D3YU23|D3YU23_MOUSE Isoform of Q80TS3, Adhesion G protein-coupled receptor L3 OS=Mus musculus OX=10090 GN=Adgrl3 PE=1 SV=1;>tr|D3Z6J2|D3Z6J2_MOUSE Isoform of Q80TS3, Adhesion G protein-coupled receptor L3 OS=Mus musculus OX=10090 GN=Adgrl3 PE=1 SV=1;>tr|D3YWR3|D3YWR3_MOUSE Isoform of Q80TS3, Adhesion G protein-coupled receptor L3 OS=Mus musculus OX=10090 GN=Adgrl3 PE=1 SV=1;>tr|D3Z4V0|D3Z4V0_…	ADGRL3	ADGRL3	9	1001.71	1065.49	1153.93	1136.65	1152.19	1043.04	1026.95	868.305	1058.81	913.917	1084.16	1047.23	1010.87	839.567	1104.89	1127.96	1079.13	1029.21	934.392	1079.73	1094.78	1030.49	985.465	988.01	1092.17	999.896	1031.94	1018.81	64.3501	87.4671	104.141	61.3292	0.0595075	0.0903006	0.1075	0.060375	0.10038	1.028	1.80765	0.0937526	0.419951	-0.0296404	-0.278034
P55264-2;P55264;A0A286YCD7;A0A286YCN3	P55264-2;P55264;A0A286YCD7;A0A286YCN3	sp|P55264-2|ADK_MOUSE;sp|P55264|ADK_MOUSE;tr|A0A286YCD7|A0A286YCD7_MOUSE;tr|A0A286YCN3|A0A286YCN3_MOUSE	>sp|P55264-2|ADK_MOUSE Isoform of P55264, Isoform Short of Adenosine kinase OS=Mus musculus OX=10090 GN=Adk;>sp|P55264|ADK_MOUSE Adenosine kinase OS=Mus musculus OX=10090 GN=Adk PE=1 SV=2;>tr|A0A286YCD7|A0A286YCD7_MOUSE Isoform of P55264, Adenosine kinase (Fragment) OS=Mus musculus OX=10090 GN=Adk PE=1 SV=1;>tr|A0A286YCN3|A0A286YCN3_MOUSE Isoform of P55264, Adenosine kinase (Fragment) OS=Mus musc…	ADK	ADK	4	243.548	205.958	234.232	255.047	251.823	258.313	256.77	215.778	286.483	279.551	279.469	273.214	244.251	242.177	232.124	295.77	248.701	242.603	231.557	238.291	254.627	267.406	281.859	275.528	241.487	265.211	250.938	258.211	19.4577	26.2311	22.6267	20.3162	0.08448	0.105963	0.0852992	0.079608	-0.0969816	-0.784821	-1.40772	0.182582	0.511532	0.0359389	0.276513
P46664	P46664	sp|P46664|PURA2_MOUSE	>sp|P46664|PURA2_MOUSE Adenylosuccinate synthetase isozyme 2 OS=Mus musculus OX=10090 GN=Adss PE=1 SV=2	ADSS	ADSS	6	921.932	956.344	998.912	996.883	976.809	985.059	1113.88	929.97	1135.11	1126.28	1091.31	927.472	1002.4	1068.82	1036.63	957.323	992.369	1051.29	1003.15	1009.02	1024.37	1151.99	953.36	1157.78	972.657	1054	1018.14	1049.95	29.2796	98.1574	41.5197	84.7217	0.0304941	0.096246	0.0410064	0.0797488	-0.10702	-1.07016	-1.91932	0.077072	0.398212	0.00397975	0.0327958
E9Q852;E9Q9C3;Q9QZQ1-2;Q9QZQ1#E9PYX7	E9Q852;E9Q9C3;Q9QZQ1-2;Q9QZQ1;E9PYX7	tr|E9Q852|E9Q852_MOUSE;tr|E9Q9C3|E9Q9C3_MOUSE;sp|Q9QZQ1-2|AFAD_MOUSE;sp|Q9QZQ1|AFAD_MOUSE;tr|E9PYX7|E9PYX7_MOUSE	>tr|E9Q852|E9Q852_MOUSE Isoform of Q9QZQ1, Afadin OS=Mus musculus OX=10090 GN=Afdn PE=1 SV=2;>tr|E9Q9C3|E9Q9C3_MOUSE Isoform of Q9QZQ1, Afadin OS=Mus musculus OX=10090 GN=Afdn PE=1 SV=1;>sp|Q9QZQ1-2|AFAD_MOUSE Isoform of Q9QZQ1, Isoform 1 of Afadin OS=Mus musculus OX=10090 GN=Afdn;>sp|Q9QZQ1|AFAD_MOUSE Afadin OS=Mus musculus OX=10090 GN=Afdn PE=1 SV=3;>tr|E9PYX7|E9PYX7_MOUSE Isoform of Q9QZQ1, Af…	AFDN	AFDN	7	406.604	369.121	448.813	428.031	475.717	437.374	488.49	386.941	499.634	413.884	431.888	461.604	429.546	361.218	492.428	480.036	459.819	511.657	362.476	454.6	402.655	506.207	388.366	479.186	427.61	447.074	455.784	432.248	36.6648	43.9025	54.2223	56.2889	0.087725	0.0993787	0.126568	0.131169	-0.00987278	-0.064515	-0.112159	0.912404	0.970483	0.0530159	0.327513
Q8JZQ2	Q8JZQ2	sp|Q8JZQ2|AFG32_MOUSE	>sp|Q8JZQ2|AFG32_MOUSE AFG3-like protein 2 OS=Mus musculus OX=10090 GN=Afg3l2 PE=1 SV=1	AFG3L2	AFG3L2	10	2587.06	2543.23	2442.86	3388.07	3288.78	3042.09	2286.06	1893.95	2629.25	2138.95	2264.4	2990.42	2571.46	2149.57	3102.55	2823.15	2241.34	2167.33	2441.31	2626.16	2481.42	2636.87	2417.02	2211.24	2882.01	2367.17	2509.23	2469	410.318	387.374	393.054	156.807	0.142651	0.161128	0.153931	0.064689	0.21349	1.13405	2.44233	0.0295705	0.320739	-0.0738987	-0.428884
Q3UHD9-2;Q3UHD9	Q3UHD9-2;Q3UHD9	sp|Q3UHD9-2|AGAP2_MOUSE;sp|Q3UHD9|AGAP2_MOUSE	>sp|Q3UHD9-2|AGAP2_MOUSE Isoform of Q3UHD9, Isoform 2 of Arf-GAP with GTPase, ANK repeat and PH domain-containing protein 2 OS=Mus musculus OX=10090 GN=Agap2;>sp|Q3UHD9|AGAP2_MOUSE Arf-GAP with GTPase, ANK repeat and PH domain-containing protein 2 OS=Mus musculus OX=10090 GN=Agap2 PE=1 SV=1	AGAP2	AGAP2	9	1772.21	1806.66	2231.21	1870.17	1961.3	1934.64	2429.04	2386.5	2284.12	2245.68	2015.44	2442.54	2102.08	1711.19	2284.84	2348.73	2275.46	2511.41	2173.5	1989.01	1921.24	2223.12	2303.32	2199.41	1929.37	2300.55	2205.62	2134.94	164.57	160.392	275.799	147.468	0.0824343	0.0722041	0.13436	0.0703975	-0.147297	-1.12967	-2.24864	0.0424378	0.339078	0.107669	0.953227
F8VQE9;Q8VHH5	F8VQE9;Q8VHH5	tr|F8VQE9|F8VQE9_MOUSE;sp|Q8VHH5|AGAP3_MOUSE	>tr|F8VQE9|F8VQE9_MOUSE Isoform of Q8VHH5, Arf-GAP with GTPase, ANK repeat and PH domain-containing protein 3 OS=Mus musculus OX=10090 GN=Agap3 PE=1 SV=1;>sp|Q8VHH5|AGAP3_MOUSE Arf-GAP with GTPase, ANK repeat and PH domain-containing protein 3 OS=Mus musculus OX=10090 GN=Agap3 PE=1 SV=1	AGAP3	AGAP3	6	1188	819.714	1072.17	1107.1	1173.31	988.656	1318.76	1313.64	1207.49	1274.2	1124.3	1278.43	887.159	1212.16	1179.85	959.003	1104.05	1206.84	1212.62	1148.87	1083.91	1228.59	1437.28	1224.72	1058.16	1252.8	1091.51	1222.67	137.402	74.4761	137.939	119.078	0.139043	0.0611046	0.132248	0.0945998	-0.214036	-1.08327	-2.30345	0.0383385	0.332717	0.0383946	0.345396
A0A087WNV1;A0A087WSR7;A0A087WR52;Q8K2K6-3;Q8K2K6-1;Q8K2K6;Q8K2K6-2	A0A087WNV1;A0A087WSR7;A0A087WR52;Q8K2K6-3;Q8K2K6-1;Q8K2K6;Q8K2K6-2	tr|A0A087WNV1|A0A087WNV1_MOUSE;tr|A0A087WSR7|A0A087WSR7_MOUSE;tr|A0A087WR52|A0A087WR52_MOUSE;sp|Q8K2K6-3|AGFG1_MOUSE;sp|Q8K2K6-1|AGFG1_MOUSE;sp|Q8K2K6|AGFG1_MOUSE;sp|Q8K2K6-2|AGFG1_MOUSE	>tr|A0A087WNV1|A0A087WNV1_MOUSE Isoform of Q8K2K6, Arf-GAP domain and FG repeat-containing protein 1 OS=Mus musculus OX=10090 GN=Agfg1 PE=1 SV=1;>tr|A0A087WSR7|A0A087WSR7_MOUSE Isoform of Q8K2K6, Arf-GAP domain and FG repeat-containing protein 1 OS=Mus musculus OX=10090 GN=Agfg1 PE=1 SV=1;>tr|A0A087WR52|A0A087WR52_MOUSE Isoform of Q8K2K6, Arf-GAP domain and FG repeat-containing protein 1 (Fragmen…	AGFG1	AGFG1	2	259.081	264.104	253.281	194.397	254.136	219.855	233.752	269.213	201.848	236.338	194.852	167.925	259.139	266.864	225.1	237.809	242.957	229.101	254.967	251.789	238.545	230.571	164.264	204.726	240.809	217.321	243.495	224.144	27.5783	36.0793	16.5469	34.4258	0.121478	0.169265	0.0674562	0.167838	0.110784	0.531241	0.992731	0.338889	0.646817	-0.0456113	-0.197058
Q9ESW4	Q9ESW4	sp|Q9ESW4|AGK_MOUSE	>sp|Q9ESW4|AGK_MOUSE Acylglycerol kinase, mitochondrial OS=Mus musculus OX=10090 GN=Agk PE=1 SV=1	AGK	AGK	10	3579.34	3543.41	3545.85	4866.5	4483.61	4260.79	3171.41	2768.43	3673.92	3273.01	3282.38	4513.37	3797.27	3205.45	4117.69	3901.37	3353.24	3191.91	3656.31	3692.12	3612.96	3795.27	3987.77	3134.35	4046.59	3447.09	3594.49	3646.46	571.206	597.062	395.134	284.322	0.139929	0.16604	0.109963	0.0810185	0.142278	0.820675	1.58384	0.137149	0.469838	-0.0941485	-0.508082
F8VPN4;A0A0G2JGI9;F6XXE6	F8VPN4;A0A0G2JGI9;F6XXE6	tr|F8VPN4|F8VPN4_MOUSE;tr|A0A0G2JGI9|A0A0G2JGI9_MOUSE;tr|F6XXE6|F6XXE6_MOUSE	>tr|F8VPN4|F8VPN4_MOUSE Amylo-1,6-glucosidase, 4-alpha-glucanotransferase OS=Mus musculus OX=10090 GN=Agl PE=1 SV=1;>tr|A0A0G2JGI9|A0A0G2JGI9_MOUSE Isoform of F8VPN4, Amylo-1,6-glucosidase, 4-alpha-glucanotransferase OS=Mus musculus OX=10090 GN=Agl PE=1 SV=1;>tr|F6XXE6|F6XXE6_MOUSE Isoform of F8VPN4, Amylo-1,6-glucosidase, 4-alpha-glucanotransferase (Fragment) OS=Mus musculus OX=10090 GN=Agl PE=1…	AGL	AGL	7	1911.36	2008.8	1911.34	2113.34	2098.04	1905.71	1983.34	1809.4	2001.79	2200.95	1982.45	1777.17	1883.77	2005.39	2009.2	2017.08	2050.49	2045.49	1717.12	1965.1	2000.98	2003.73	1980.12	2113.49	1991.43	1959.18	2001.9	1963.42	96.6465	152.941	60.8471	131.53	0.0482456	0.0776887	0.0310264	0.069672	0.0218676	0.26304	0.393896	0.700017	0.881188	-0.00391287	-0.0385951
A0A0R4J263;O35083;G3UWV6	A0A0R4J263;O35083;G3UWV6	tr|A0A0R4J263|A0A0R4J263_MOUSE;sp|O35083|PLCA_MOUSE;tr|G3UWV6|G3UWV6_MOUSE	>tr|A0A0R4J263|A0A0R4J263_MOUSE Isoform of O35083, 1-acyl-sn-glycerol-3-phosphate acyltransferase OS=Mus musculus OX=10090 GN=Agpat1 PE=1 SV=1;>sp|O35083|PLCA_MOUSE 1-acyl-sn-glycerol-3-phosphate acyltransferase alpha OS=Mus musculus OX=10090 GN=Agpat1 PE=1 SV=1;>tr|G3UWV6|G3UWV6_MOUSE Isoform of O35083, 1-acyl-sn-glycerol-3-phosphate acyltransferase (Fragment) OS=Mus musculus OX=10090 GN=Agpat1 …	AGPAT1	AGPAT1	3	569.818	504.393	559.359	534.577	596.616	574.643	585.712	556.791	627.175	551.514	522.852	549.54	529.507	518.668	534.108	508.542	546.021	578.406	500.034	532.918	554.956	577.576	639.197	562.355	556.568	565.597	535.875	561.172	32.6184	36.2143	24.4892	46.7615	0.0596007	0.0629456	0.0450566	0.082399	-0.00989539	-0.100044	-0.15809	0.876806	0.959716	0.013026	0.129045
Q9D517	Q9D517	sp|Q9D517|PLCC_MOUSE	>sp|Q9D517|PLCC_MOUSE 1-acyl-sn-glycerol-3-phosphate acyltransferase gamma OS=Mus musculus OX=10090 GN=Agpat3 PE=1 SV=2	AGPAT3	AGPAT3	4	576.642	606.581	540.153	519.961	580.212	538.456	524.914	554.859	523.895	515.469	488.441	484.414	529.716	537.266	539.325	560.915	559.429	549.825	512.261	549.637	524.964	533.297	780.468	509.442	560.334	515.332	546.079	568.345	32.606	26.102	12.6758	104.949	0.0580821	0.0505616	0.0232127	0.164782	-0.00503584	-0.0298091	-0.0525237	0.958907	0.986919	-0.125332	-0.700124
Q8K4X7	Q8K4X7	sp|Q8K4X7|PLCD_MOUSE	>sp|Q8K4X7|PLCD_MOUSE 1-acyl-sn-glycerol-3-phosphate acyltransferase delta OS=Mus musculus OX=10090 GN=Agpat4 PE=1 SV=1	AGPAT4	AGPAT4	2	111.613	147.358	124.015	115.975	113.959	126.503	127.001	156.936	127.179	133.598	125.264	112.457	120.38	134.443	107.429	131.166	127.498	136.15	114.996	118.245	125.277	116.809	142.782	135.902	123.237	130.406	126.178	125.669	13.1685	14.7287	10.766	11.3598	0.102432	0.109505	0.0890038	0.0888305	-0.0298621	-0.225388	-0.384236	0.70699	0.885859	0.0508501	0.364909
P50247	P50247	sp|P50247|SAHH_MOUSE	>sp|P50247|SAHH_MOUSE Adenosylhomocysteinase OS=Mus musculus OX=10090 GN=Ahcy PE=1 SV=3	AHCY	AHCY	7	929.131	974.543	1080.63	1047.12	1022.54	1039.19	1152.3	960.53	1130.98	1231.56	1185.63	998.001	958.305	1115.28	1109.53	1089.87	1036.12	1098.64	973.716	1091.55	1112.26	1098.11	1243.5	1210.8	1015.52	1109.83	1067.96	1121.66	54.7522	107.34	60.7056	96.1538	0.0547589	0.0992573	0.058691	0.0869874	-0.140694	-1.13511	-2.23117	0.0438287	0.339078	-0.0165976	-0.129282
Q80SW1	Q80SW1	sp|Q80SW1|SAHH2_MOUSE	>sp|Q80SW1|SAHH2_MOUSE S-adenosylhomocysteine hydrolase-like protein 1 OS=Mus musculus OX=10090 GN=Ahcyl1 PE=1 SV=1	AHCYL1	AHCYL1	4	1538.02	1027	1316.44	1564.54	1694.71	1704.26	1439.91	1461.97	1529.78	1535.6	1566.01	1719.81	1063.37	1394.71	1616.86	1151.16	1488.65	1528.69	1427.82	1421.57	1541.58	1518.06	1054.03	1418.34	1474.16	1542.18	1373.91	1396.9	260.255	99.2048	220.287	176.181	0.195727	0.0629058	0.168954	0.13969	0.0673346	0.286891	0.527333	0.60681	0.835569	0.151217	0.899592
Q80SW1#F8WGT1;Q68FL4;F8WI65;Q68FL4-2;H3BKT5	Q80SW1;F8WGT1;Q68FL4;F8WI65;Q68FL4-2;H3BKT5	sp|Q80SW1|SAHH2_MOUSE;tr|F8WGT1|F8WGT1_MOUSE;sp|Q68FL4|SAHH3_MOUSE;tr|F8WI65|F8WI65_MOUSE;sp|Q68FL4-2|SAHH3_MOUSE;tr|H3BKT5|H3BKT5_MOUSE	>sp|Q80SW1|SAHH2_MOUSE S-adenosylhomocysteine hydrolase-like protein 1 OS=Mus musculus OX=10090 GN=Ahcyl1 PE=1 SV=1;>tr|F8WGT1|F8WGT1_MOUSE Isoform of Q68FL4, Adenosylhomocysteinase OS=Mus musculus OX=10090 GN=Ahcyl2 PE=1 SV=1;>sp|Q68FL4|SAHH3_MOUSE Putative adenosylhomocysteinase 3 OS=Mus musculus OX=10090 GN=Ahcyl2 PE=1 SV=1;>tr|F8WI65|F8WI65_MOUSE Isoform of Q68FL4, Adenosylhomocysteinase OS=M…	AHCYL1;AHCYL2	AHCYL1;AHCYL2	9	5786.84	5699.43	6250.8	6193.4	6649.96	6946.13	5774.13	5991.94	5909.61	5724.49	5779.24	6101.87	6050.2	5765.68	6596.28	6384	6023.21	5802.37	5955.4	5921.8	6190.2	5786.15	5781.33	6108.66	6254.43	5880.21	6103.62	5957.26	482.762	147.09	327.292	166.538	0.0769194	0.0249024	0.0531291	0.0278772	0.0671402	0.772932	1.23585	0.238296	0.558462	-0.0186857	-0.496446
F8WGT1;Q68FL4;F8WI65;Q68FL4-2;H3BKT5	F8WGT1;Q68FL4;F8WI65;Q68FL4-2;H3BKT5	tr|F8WGT1|F8WGT1_MOUSE;sp|Q68FL4|SAHH3_MOUSE;tr|F8WI65|F8WI65_MOUSE;sp|Q68FL4-2|SAHH3_MOUSE;tr|H3BKT5|H3BKT5_MOUSE	>tr|F8WGT1|F8WGT1_MOUSE Isoform of Q68FL4, Adenosylhomocysteinase OS=Mus musculus OX=10090 GN=Ahcyl2 PE=1 SV=1;>sp|Q68FL4|SAHH3_MOUSE Putative adenosylhomocysteinase 3 OS=Mus musculus OX=10090 GN=Ahcyl2 PE=1 SV=1;>tr|F8WI65|F8WI65_MOUSE Isoform of Q68FL4, Adenosylhomocysteinase OS=Mus musculus OX=10090 GN=Ahcyl2 PE=1 SV=1;>sp|Q68FL4-2|SAHH3_MOUSE Isoform of Q68FL4, Isoform 2 of Putative adenosylh…	AHCYL2	AHCYL2	3	983.041	926.837	944.476	1026.75	994.489	1076.11	960.788	980.968	989.258	1001.59	958.347	1019.22	967.361	971.31	1018.92	1021.73	1005.53	954.102	944.544	961.379	1032.97	961.721	1036.17	921.294	991.952	985.029	989.825	976.346	54.542	23.5684	29.1018	47.4652	0.0546576	0.0238884	0.0294252	0.0482778	0.0224835	0.31292	0.4419	0.665794	0.864364	0.0138375	0.261764
Q8BK64	Q8BK64	sp|Q8BK64|AHSA1_MOUSE	>sp|Q8BK64|AHSA1_MOUSE Activator of 90 kDa heat shock protein ATPase homolog 1 OS=Mus musculus OX=10090 GN=Ahsa1 PE=1 SV=2	AHSA1	AHSA1	5	1247.28	1324.19	1497.87	1416.44	1394.78	1357.3	1545.69	1429.79	1502.59	1567.6	1503.13	1343.37	1506.22	1441.96	1465.12	1615.85	1490.85	1522.67	1438.09	1476.61	1385.69	1446.04	1380.98	1557.07	1372.97	1482.03	1507.11	1447.41	85.3097	82.7022	60.5649	65.0991	0.0624209	0.0570302	0.0395786	0.0444683	-0.0773053	-0.912453	-1.47799	0.16313	0.501057	0.033368	0.460756
B1AU25;Q9Z0X1	B1AU25;Q9Z0X1	tr|B1AU25|B1AU25_MOUSE;sp|Q9Z0X1|AIFM1_MOUSE	>tr|B1AU25|B1AU25_MOUSE Isoform of Q9Z0X1, Apoptosis-inducing factor 1, mitochondrial OS=Mus musculus OX=10090 GN=Aifm1 PE=1 SV=1;>sp|Q9Z0X1|AIFM1_MOUSE Apoptosis-inducing factor 1, mitochondrial OS=Mus musculus OX=10090 GN=Aifm1 PE=1 SV=1	AIFM1	AIFM1	9	2414.41	2335.59	2138.59	2990.26	2775.85	2778.22	2087.07	1610.79	2180.52	1588.21	1786.52	2682.76	2305.63	1681.58	2526.52	2685.96	1980.77	1784.55	2267.85	2197.73	2109.84	2187.69	2098.42	1761.92	2572.15	1989.31	2160.83	2103.91	324.834	417.679	408.449	178.729	0.128232	0.204649	0.192363	0.0901582	0.284858	1.33957	3.25401	0.00625019	0.320739	-0.101356	-0.456594
A2AJA9-2;A2AJA9	A2AJA9-2;A2AJA9	sp|A2AJA9-2|AJM1_MOUSE;sp|A2AJA9|AJM1_MOUSE	>sp|A2AJA9-2|AJM1_MOUSE Isoform of A2AJA9, Isoform 2 of Apical junction component 1 homolog OS=Mus musculus OX=10090 GN=Ajm1;>sp|A2AJA9|AJM1_MOUSE Apical junction component 1 homolog OS=Mus musculus OX=10090 GN=Ajm1 PE=1 SV=1	AJM1	AJM1	8	977.116	843.824	903.532	1004.07	1022.78	945.401	918.756	806.115	958.064	847.874	918.98	1003.96	881.702	825.682	992.578	858.817	906.181	967.179	871.146	895.588	937.904	991.25	834.849	836.696	949.454	908.958	905.356	894.572	66.944	72.0291	64.0371	61.1401	0.0719907	0.0802539	0.0704717	0.0674558	0.085588	0.809327	1.39623	0.185938	0.515036	0.0219409	0.214118
Q9R0Y5;Q9R0Y5-2	Q9R0Y5;Q9R0Y5-2	sp|Q9R0Y5|KAD1_MOUSE;sp|Q9R0Y5-2|KAD1_MOUSE	>sp|Q9R0Y5|KAD1_MOUSE Adenylate kinase isoenzyme 1 OS=Mus musculus OX=10090 GN=Ak1 PE=1 SV=1;>sp|Q9R0Y5-2|KAD1_MOUSE Isoform of Q9R0Y5, Isoform 2 of Adenylate kinase isoenzyme 1 OS=Mus musculus OX=10090 GN=Ak1	AK1	AK1	6	3220.84	3329.48	3303.97	2846.28	3114.03	2852.64	3710.55	3287.28	2841.05	3120.49	2859.06	2001.01	3360.64	3749.96	3107.03	3170.94	3153.98	3129.12	3404.61	3325.72	3065.06	2485.95	2703.34	2766.99	3111.21	2969.91	3278.61	2958.61	216.271	572.642	248.119	366.143	0.0705638	0.212031	0.0726323	0.124838	0.0788606	0.543858	0.97018	0.349593	0.653297	-0.0101559	-0.0428162
Q9WTP6-2;Q9WTP6	Q9WTP6-2;Q9WTP6	sp|Q9WTP6-2|KAD2_MOUSE;sp|Q9WTP6|KAD2_MOUSE	>sp|Q9WTP6-2|KAD2_MOUSE Isoform of Q9WTP6, Isoform 2 of Adenylate kinase 2, mitochondrial OS=Mus musculus OX=10090 GN=Ak2;>sp|Q9WTP6|KAD2_MOUSE Adenylate kinase 2, mitochondrial OS=Mus musculus OX=10090 GN=Ak2 PE=1 SV=5	AK2	AK2	2	150.668	157.561	152.916	179.677	163.899	157.663	137.009	106.43	136.314	141.638	136.005	178.202	143.309	128.508	139.875	132.358	144.297	119.831	168.079	130.823	136.489	154.519	119.34	114.998	160.397	139.266	134.696	137.375	10.4891	22.91	9.56972	20.525	0.0635357	0.164756	0.0724418	0.147681	0.234179	1.18309	2.62117	0.0210819	0.320739	0.0167473	0.0782319
Q9WTP7	Q9WTP7	sp|Q9WTP7|KAD3_MOUSE	>sp|Q9WTP7|KAD3_MOUSE GTP:AMP phosphotransferase AK3, mitochondrial OS=Mus musculus OX=10090 GN=Ak3 PE=1 SV=3	AK3	AK3	3	733.459	699.342	704.105	878.397	820.221	807.965	721.986	651	812.298	720.328	671.676	792.385	686.385	743.046	856.667	757.985	698.45	657.937	761.793	879.574	694.372	806.766	698.318	671.563	773.915	728.279	733.412	752.064	72.5138	63.9491	70.7373	80.0538	0.0932332	0.0876911	0.0938809	0.104381	0.0427023	0.310304	0.535564	0.601267	0.834444	-0.0443686	-0.330371
Q9WUR9;A2ARF6;F6TEU8	Q9WUR9;A2ARF6;F6TEU8	sp|Q9WUR9|KAD4_MOUSE;tr|A2ARF6|A2ARF6_MOUSE;tr|F6TEU8|F6TEU8_MOUSE	>sp|Q9WUR9|KAD4_MOUSE Adenylate kinase 4, mitochondrial OS=Mus musculus OX=10090 GN=Ak4 PE=1 SV=1;>tr|A2ARF6|A2ARF6_MOUSE Isoform of Q9WUR9, Adenylate kinase 4, mitochondrial (Fragment) OS=Mus musculus OX=10090 GN=Ak4 PE=1 SV=1;>tr|F6TEU8|F6TEU8_MOUSE Isoform of Q9WUR9, Adenylate kinase 4, mitochondrial (Fragment) OS=Mus musculus OX=10090 GN=Ak4 PE=1 SV=1	AK4	AK4	7	1814.44	1239.8	1419.5	1978.33	1920.47	1665.79	1836.08	1504	1793.12	1657.36	1562.84	1805.68	1696.41	1752.06	1830.06	1593.37	1514.12	1388.32	1705.53	1663	1521.39	1541.91	1071.67	1591.52	1673.06	1693.18	1629.06	1515.84	292.044	139.372	162.791	228.632	0.185651	0.0836355	0.10203	0.171331	0.138765	0.545619	1.03799	0.318124	0.62829	0.171521	0.837039
Q920P5	Q920P5	sp|Q920P5|KAD5_MOUSE	>sp|Q920P5|KAD5_MOUSE Adenylate kinase isoenzyme 5 OS=Mus musculus OX=10090 GN=Ak5 PE=1 SV=2	AK5	AK5	4	668.902	547.926	696.448	464.234	584.472	503.58	810.581	895.961	471.57	413.149	448.972	366.4	690.765	677.041	655.024	598.172	738.152	623.385	704.441	674.548	593.27	409.585	648.491	473.684	577.594	567.772	663.757	584.003	91.3448	225.607	49.8962	117.932	0.15934	0.386239	0.0751699	0.219247	-0.00404375	-0.0154908	-0.0283687	0.977797	0.99116	-0.101282	-0.239545
Q8BR92#F7AA26;O54931-4;O54931	Q8BR92;F7AA26;O54931-4;O54931	sp|Q8BR92|PALM2_MOUSE;tr|F7AA26|F7AA26_MOUSE;sp|O54931-4|AKAP2_MOUSE;sp|O54931|AKAP2_MOUSE	>sp|Q8BR92|PALM2_MOUSE Paralemmin-2 OS=Mus musculus OX=10090 GN=Palm2 PE=1 SV=1;>tr|F7AA26|F7AA26_MOUSE Isoform of Q8BR92, Paralemmin A kinase anchor protein (Fragment) OS=Mus musculus OX=10090 GN=Pakap PE=1 SV=1;>sp|O54931-4|AKAP2_MOUSE Isoform of O54931, Isoform 4 of A-kinase anchor protein 2 OS=Mus musculus OX=10090 GN=Akap2;>sp|O54931|AKAP2_MOUSE A-kinase anchor protein 2 OS=Mus musculus OX=1…	AKAP2;PAKAP;PALM2	AKAP2;PAKAP;PALM2	2	344.317	365.622	366.022	330.044	366.799	352.128	360.873	322.602	366.871	287.657	373.928	333.928	354.99	342.754	337.591	324.669	386.878	409.147	338.082	331.135	367.681	413.083	389.284	343.084	354.155	340.976	359.338	363.725	14.9291	32.8101	32.2746	32.4062	0.0427433	0.0996514	0.0882756	0.0878371	-0.0348834	-0.36114	-0.573097	0.57632	0.816036	-0.0943164	-0.683417
H3BIV5;D3YVF0	H3BIV5;D3YVF0	tr|H3BIV5|H3BIV5_MOUSE;sp|D3YVF0|AKAP5_MOUSE	>tr|H3BIV5|H3BIV5_MOUSE Isoform of D3YVF0, A-kinase anchor protein 5 OS=Mus musculus OX=10090 GN=Akap5 PE=1 SV=1;>sp|D3YVF0|AKAP5_MOUSE A-kinase anchor protein 5 OS=Mus musculus OX=10090 GN=Akap5 PE=1 SV=2	AKAP5	AKAP5	8	539.936	572.487	555.938	511.929	563.557	526.593	498.958	484.382	543.316	434.421	584.691	504.137	569.255	392.367	562.345	602.179	480.814	513.46	477.378	550.642	550.714	579.287	407.287	498.526	545.073	508.317	520.07	510.639	23.1415	51.3742	75.9488	63.0134	0.04273	0.101588	0.156456	0.129604	0.102767	0.720122	1.31698	0.2105	0.529775	-0.00301776	-0.018907
Q9JII6;B1AXW3	Q9JII6;B1AXW3	sp|Q9JII6|AK1A1_MOUSE;tr|B1AXW3|B1AXW3_MOUSE	>sp|Q9JII6|AK1A1_MOUSE Alcohol dehydrogenase [NADP(+)] OS=Mus musculus OX=10090 GN=Akr1a1 PE=1 SV=3;>tr|B1AXW3|B1AXW3_MOUSE Isoform of Q9JII6, Alcohol dehydrogenase [NADP(+)] (Fragment) OS=Mus musculus OX=10090 GN=Akr1a1 PE=1 SV=8	AKR1A1	AKR1A1	8	2780.3	2996.21	2888.23	2865.72	2803.03	2805.92	3184.5	2805.25	3114.67	3542.22	3249.8	2782.04	2784.2	3156.09	2939.54	2980.3	2796.59	3035.43	2935.23	2953.22	2975.53	3179.92	3368.98	3185.8	2856.57	3113.08	2948.69	3099.78	79.791	287.159	142.695	173.369	0.0276429	0.092332	0.0483558	0.0553973	-0.116491	-1.36132	-2.48667	0.027201	0.320739	0.00292595	0.0279838
P45376;D3YVJ7	P45376;D3YVJ7	sp|P45376|ALDR_MOUSE;tr|D3YVJ7|D3YVJ7_MOUSE	>sp|P45376|ALDR_MOUSE Aldose reductase OS=Mus musculus OX=10090 GN=Akr1b1 PE=1 SV=3;>tr|D3YVJ7|D3YVJ7_MOUSE Isoform of P45376, Aldo-keto reductase family 1, member B3 (aldose reductase) (Fragment) OS=Mus musculus OX=10090 GN=Akr1b3 PE=1 SV=1	AKR1B1;AKR1B3	AKR1B1;AKR1B3	4	1230.38	1209.53	1104.62	1070.05	1096.67	1087.29	1289.92	1187.46	1276.21	1624.66	1273.9	1251.04	1139.51	1402.71	1202.64	1209.25	986.936	1218.61	1282.28	1174.4	1166.27	1139.56	1291.15	1245.11	1133.09	1317.2	1193.28	1216.46	68.5818	154.945	134.397	64.7054	0.0595983	0.109699	0.114233	0.0532153	-0.102886	-1.08956	-1.92015	0.0769597	0.398212	0.108928	0.829888
Q9DCT1;Q8CEB6	Q9DCT1;Q8CEB6	sp|Q9DCT1|AKCL2_MOUSE;tr|Q8CEB6|Q8CEB6_MOUSE	>sp|Q9DCT1|AKCL2_MOUSE 1,5-anhydro-D-fructose reductase OS=Mus musculus OX=10090 GN=Akr1e2 PE=1 SV=1;>tr|Q8CEB6|Q8CEB6_MOUSE Isoform of Q9DCT1, Aldo-keto reductase family 1, member E1 OS=Mus musculus OX=10090 GN=Akr1e1 PE=1 SV=1	AKR1E1;AKR1E2	AKR1E1;AKR1E2	3	203.255	237.609	244.308	249.53	273.417	259.268	247.057	258.643	261.39	266.755	281.896	250.009	276.032	232.276	277.333	271.012	260.127	238.821	213.804	240.349	244.37	258.707	271.844	267.94	244.564	260.958	259.267	249.502	23.7834	12.575	19.456	21.4862	0.101463	0.0476703	0.076578	0.0888978	-0.0301937	-0.228991	-0.390081	0.702768	0.883041	0.0680282	0.652884
Q8CG76	Q8CG76	sp|Q8CG76|ARK72_MOUSE	>sp|Q8CG76|ARK72_MOUSE Aflatoxin B1 aldehyde reductase member 2 OS=Mus musculus OX=10090 GN=Akr7a2 PE=1 SV=3	AKR7A2	AKR7A2	2	246.52	255.05	266.033	268.073	288.295	281.704	336.021	244.366	310.175	316.929	305.095	252.114	255.645	308.466	300.089	313.045	289.277	272.027	277.165	304.747	270.16	314.46	436.681	327.383	267.612	294.117	289.758	321.766	15.6959	37.1325	22.2591	60.386	0.058793	0.131162	0.0785533	0.173818	-0.249029	-1.13267	-2.48967	0.0270475	0.320739	-0.12074	-0.549536
P07724	P07724	sp|P07724|ALBU_MOUSE	>sp|P07724|ALBU_MOUSE Serum albumin OS=Mus musculus OX=10090 GN=Alb PE=1 SV=3	ALB	ALB	6	1270.77	683.196	925.952	2041.29	943.311	1202.21	1269.03	861.521	1168.42	662.408	1031.26	1504.71	708.969	1146.67	790.319	883.955	1072.71	805.515	1443.76	1253.39	1255.2	1133.43	939.832	1067.78	1177.79	1082.89	901.357	1182.23	472.844	299.456	172.263	174.94	0.384887	0.29909	0.188659	0.149983	-0.0788848	-0.201386	-0.376913	0.712295	0.887229	-0.162739	-0.492185
E9Q3Q6;E9Q4G8;Q61490	E9Q3Q6;E9Q4G8;Q61490	tr|E9Q3Q6|E9Q3Q6_MOUSE;tr|E9Q4G8|E9Q4G8_MOUSE;sp|Q61490|CD166_MOUSE	>tr|E9Q3Q6|E9Q3Q6_MOUSE Isoform of Q61490, CD166 antigen OS=Mus musculus OX=10090 GN=Alcam PE=1 SV=1;>tr|E9Q4G8|E9Q4G8_MOUSE Isoform of Q61490, CD166 antigen OS=Mus musculus OX=10090 GN=Alcam PE=1 SV=1;>sp|Q61490|CD166_MOUSE CD166 antigen OS=Mus musculus OX=10090 GN=Alcam PE=1 SV=3	ALCAM	ALCAM	7	2546.26	2641.2	2839.68	2549.45	2648.45	2592.85	2280.61	2528.33	2400.44	2456.95	2624.36	2570.01	2671.01	2331.09	2462.32	2499.34	2608.03	2623.52	2590.76	2435.31	2714.76	2410.92	2607.78	2379.4	2636.32	2476.78	2532.55	2523.16	108.696	124.766	126.305	133.735	0.0403911	0.0509964	0.0505707	0.0527705	0.0639772	0.879674	1.31989	0.209551	0.529775	-0.0266335	-0.366477
Q9Z110-2;Q9Z110	Q9Z110-2;Q9Z110	sp|Q9Z110-2|P5CS_MOUSE;sp|Q9Z110|P5CS_MOUSE	>sp|Q9Z110-2|P5CS_MOUSE Isoform of Q9Z110, Isoform Short of Delta-1-pyrroline-5-carboxylate synthase OS=Mus musculus OX=10090 GN=Aldh18a1;>sp|Q9Z110|P5CS_MOUSE Delta-1-pyrroline-5-carboxylate synthase OS=Mus musculus OX=10090 GN=Aldh18a1 PE=1 SV=2	ALDH18A1	ALDH18A1	6	555.875	446.409	488.418	671.538	684.594	615.409	563.019	436.881	648.739	486.016	541.617	578.215	580.401	541.232	859.721	621.436	531.108	548.364	527.864	710.368	527.21	669.46	486.178	559.473	577.041	542.414	613.71	580.092	97.2996	73.9322	124.93	89.1377	0.174824	0.139241	0.183136	0.150221	-0.0116927	-0.0524853	-0.0951256	0.92566	0.975921	-0.0946201	-0.463241
P24549	P24549	sp|P24549|AL1A1_MOUSE	>sp|P24549|AL1A1_MOUSE Retinal dehydrogenase 1 OS=Mus musculus OX=10090 GN=Aldh1a1 PE=1 SV=5	ALDH1A1	ALDH1A1	2	177.933	178.642	123.986	135.32	158.945	157.948	156.51	174.949	143.523	137.069	124.987	163.236	151.102	147.601	153.562	163.96	148.215	129.405	163.303	123.897	156.706	159.558	165.136	167.02	155.462	150.045	148.974	155.937	22.1677	18.3019	11.2745	16.1368	0.147942	0.123568	0.0778555	0.112992	-0.00993223	-0.0550835	-0.0978511	0.923537	0.975921	-0.0574038	-0.347822
Q9CZS1	Q9CZS1	sp|Q9CZS1|AL1B1_MOUSE	>sp|Q9CZS1|AL1B1_MOUSE Aldehyde dehydrogenase X, mitochondrial OS=Mus musculus OX=10090 GN=Aldh1b1 PE=1 SV=1	ALDH1B1	ALDH1B1	8	1583.06	1400.53	1385.58	1699.8	1659.31	1651.88	1544.5	1301.09	1568.67	1337.73	1388.85	1489.43	1393.45	1519.21	1735.69	1625.48	1393.24	1408.52	1635.45	1801.6	1345.98	1654.41	1224.86	1475.87	1563.36	1438.38	1512.6	1523.03	137.237	111.599	142.709	214.464	0.0900095	0.0779846	0.0925205	0.144573	0.0451856	0.271194	0.48115	0.638375	0.847893	-0.07388	-0.451333
Q8R0Y6	Q8R0Y6	sp|Q8R0Y6|AL1L1_MOUSE	>sp|Q8R0Y6|AL1L1_MOUSE Cytosolic 10-formyltetrahydrofolate dehydrogenase OS=Mus musculus OX=10090 GN=Aldh1l1 PE=1 SV=1	ALDH1L1	ALDH1L1	13	2263.68	2033.16	2022.73	2334.17	2408.24	2348.13	2090.31	1856.68	2340.71	2159.05	1952.11	2058.53	2269.04	2024.86	2476.66	2442.06	2047.91	2181.35	2020.53	2326.48	2264.85	2383.85	2100.28	2276.38	2235.02	2076.23	2240.31	2228.73	166.893	167.884	191.991	139.311	0.0761927	0.0804688	0.0857131	0.0636263	0.00303002	0.0314178	0.0492224	0.961487	0.98732	-0.103746	-0.91471
Q8R0Y6#D3Z6B9;Q8K009	Q8R0Y6;D3Z6B9;Q8K009	sp|Q8R0Y6|AL1L1_MOUSE;tr|D3Z6B9|D3Z6B9_MOUSE;sp|Q8K009|AL1L2_MOUSE	>sp|Q8R0Y6|AL1L1_MOUSE Cytosolic 10-formyltetrahydrofolate dehydrogenase OS=Mus musculus OX=10090 GN=Aldh1l1 PE=1 SV=1;>tr|D3Z6B9|D3Z6B9_MOUSE Isoform of Q8K009, Mitochondrial 10-formyltetrahydrofolate dehydrogenase OS=Mus musculus OX=10090 GN=Aldh1l2 PE=1 SV=1;>sp|Q8K009|AL1L2_MOUSE Mitochondrial 10-formyltetrahydrofolate dehydrogenase OS=Mus musculus OX=10090 GN=Aldh1l2 PE=1 SV=2	ALDH1L1;ALDH1L2	ALDH1L1;ALDH1L2	2	533.373	485.897	459.346	535.125	529.443	530.468	466.027	443.211	516.972	521.687	445.265	513.273	494.816	477.744	554.341	518.536	417.32	499.768	461.449	546.41	475.255	476.958	520.333	521.471	512.275	484.406	493.754	500.313	31.9068	37.0152	45.6523	33.637	0.0641111	0.0769769	0.0953325	0.067107	0.0343753	0.373869	0.584273	0.568998	0.813078	-0.0474447	-0.464025
P47738;A0A0G2JEU1	P47738;A0A0G2JEU1	sp|P47738|ALDH2_MOUSE;tr|A0A0G2JEU1|A0A0G2JEU1_MOUSE	>sp|P47738|ALDH2_MOUSE Aldehyde dehydrogenase, mitochondrial OS=Mus musculus OX=10090 GN=Aldh2 PE=1 SV=1;>tr|A0A0G2JEU1|A0A0G2JEU1_MOUSE Isoform of P47738, Aldehyde dehydrogenase, mitochondrial OS=Mus musculus OX=10090 GN=Aldh2 PE=1 SV=1	ALDH2	ALDH2	10	2622.74	2538.55	2460.45	3368.18	3214.6	3068.57	2770.4	2545.37	3579.16	2774.73	2695.15	3115.77	2991.95	3003.64	3570.69	3720.59	2586.28	2494.66	3184.24	3519.54	2667.79	3317.43	3137.31	2790.6	2878.85	2913.43	3061.3	3102.82	385.905	376.019	499.8	320.707	0.134557	0.123614	0.163695	0.105256	-0.112328	-0.639624	-1.1924	0.254331	0.571717	-0.0937086	-0.568549
B1AV77;B1ATI0;P47740	B1AV77;B1ATI0;P47740	tr|B1AV77|B1AV77_MOUSE;tr|B1ATI0|B1ATI0_MOUSE;sp|P47740|AL3A2_MOUSE	>tr|B1AV77|B1AV77_MOUSE Isoform of P47740, Aldehyde dehydrogenase OS=Mus musculus OX=10090 GN=Aldh3a2 PE=1 SV=1;>tr|B1ATI0|B1ATI0_MOUSE Isoform of P47740, Aldehyde dehydrogenase OS=Mus musculus OX=10090 GN=Aldh3a2 PE=1 SV=1;>sp|P47740|AL3A2_MOUSE Fatty aldehyde dehydrogenase OS=Mus musculus OX=10090 GN=Aldh3a2 PE=1 SV=2	ALDH3A2	ALDH3A2	2	311.492	291.39	265.97	320.787	320.292	312.4	276.164	239.247	317.994	323.742	297.096	332.003	273.821	285.324	309.272	309.339	241.841	270.078	295.656	279.8	300.388	334.946	273.154	304.229	303.722	297.708	281.613	298.029	21.3483	35.065	25.7803	21.7421	0.072965	0.124147	0.0933772	0.0718405	0.0273111	0.271795	0.434195	0.671238	0.867626	-0.00732379	-0.0526429
Q8CHT0	Q8CHT0	sp|Q8CHT0|AL4A1_MOUSE	>sp|Q8CHT0|AL4A1_MOUSE Delta-1-pyrroline-5-carboxylate dehydrogenase, mitochondrial OS=Mus musculus OX=10090 GN=Aldh4a1 PE=1 SV=3	ALDH4A1	ALDH4A1	2	97.3562	77.1392	103.462	109.429	67.9456	88.0921	85.4624	94.7859	94.2134	84.1645	60.9135	81.8459	85.3369	95.9571	64.8633	120.535	85.4511	84.9544	98.2775	83.6416	97.088	93.5206	82.6517	82.6873	90.5706	83.5643	89.5163	89.6444	15.9141	12.3232	18.255	7.46049	0.184154	0.162667	0.20334	0.0831911	-0.000548908	-0.00281299	-0.00503742	0.996057	0.997984	-0.111932	-0.601313
Q8BWF0	Q8BWF0	sp|Q8BWF0|SSDH_MOUSE	>sp|Q8BWF0|SSDH_MOUSE Succinate-semialdehyde dehydrogenase, mitochondrial OS=Mus musculus OX=10090 GN=Aldh5a1 PE=1 SV=1	ALDH5A1	ALDH5A1	14	6457.89	5669.4	5850.22	7530.59	7340.61	6889.41	6874.83	6710.49	7573.37	6246.5	6264.75	6665.83	7195.57	7140.41	7686.7	7327.11	6049.94	5712.49	7122.19	8076.18	6019.01	7442.85	6482.75	6358.25	6623.02	6722.63	6852.04	6916.87	767.263	487.167	783.004	770.645	0.117568	0.0709699	0.118897	0.110524	-0.0634694	-0.396895	-0.707297	0.491818	0.762759	-0.0368069	-0.285595
Q9EQ20	Q9EQ20	sp|Q9EQ20|MMSA_MOUSE	>sp|Q9EQ20|MMSA_MOUSE Methylmalonate-semialdehyde dehydrogenase [acylating], mitochondrial OS=Mus musculus OX=10090 GN=Aldh6a1 PE=1 SV=1	ALDH6A1	ALDH6A1	8	1528.01	1554.1	1558.03	2135.29	2079.74	1978.76	1883.67	1692.13	2276.63	1612.9	1621.54	1646.53	1920.33	2029.67	2383.46	2275.15	1717.9	1568.18	1818.14	2672.75	1756.12	2025.48	1813.74	1738.81	1805.66	1788.9	1982.45	1970.84	288.248	259.032	314.381	358.778	0.160983	0.135343	0.161826	0.165486	-0.124271	-0.534887	-1.00939	0.331134	0.640028	-0.133798	-0.613156
Q9DBF1-2;Q9DBF1;G3UYR8;G3UY72	Q9DBF1-2;Q9DBF1;G3UYR8;G3UY72	sp|Q9DBF1-2|AL7A1_MOUSE;sp|Q9DBF1|AL7A1_MOUSE;tr|G3UYR8|G3UYR8_MOUSE;tr|G3UY72|G3UY72_MOUSE	>sp|Q9DBF1-2|AL7A1_MOUSE Isoform of Q9DBF1, Isoform 2 of Alpha-aminoadipic semialdehyde dehydrogenase OS=Mus musculus OX=10090 GN=Aldh7a1;>sp|Q9DBF1|AL7A1_MOUSE Alpha-aminoadipic semialdehyde dehydrogenase OS=Mus musculus OX=10090 GN=Aldh7a1 PE=1 SV=4;>tr|G3UYR8|G3UYR8_MOUSE Isoform of Q9DBF1, Alpha-aminoadipic semialdehyde dehydrogenase OS=Mus musculus OX=10090 GN=Aldh7a1 PE=1 SV=1;>tr|G3UY72|G3…	ALDH7A1	ALDH7A1	6	1544.03	1438.94	1452.3	1714.01	1659.23	1613.31	1562.43	1506.6	1801.33	1751.24	1515.13	1671.1	1595.57	1701.46	1762.73	1769.71	1485.17	1544.32	1556.56	1867.63	1572.21	1689.77	1621.84	1632.63	1570.3	1634.64	1643.16	1656.77	111.608	125.38	118.916	113.619	0.0714007	0.0763813	0.0729763	0.0664458	-0.0776775	-0.753609	-1.27711	0.223816	0.541061	-0.0202096	-0.204329
Q9JLJ2;Q3U367	Q9JLJ2;Q3U367	sp|Q9JLJ2|AL9A1_MOUSE;tr|Q3U367|Q3U367_MOUSE	>sp|Q9JLJ2|AL9A1_MOUSE 4-trimethylaminobutyraldehyde dehydrogenase OS=Mus musculus OX=10090 GN=Aldh9a1 PE=1 SV=1;>tr|Q3U367|Q3U367_MOUSE Isoform of Q9JLJ2, 4-trimethylaminobutyraldehyde dehydrogenase OS=Mus musculus OX=10090 GN=Aldh9a1 PE=1 SV=1	ALDH9A1	ALDH9A1	3	329.142	286.46	304.327	357.139	346.953	379.874	380.932	345.262	416.552	383.731	363.504	320.934	323.846	358.221	375.938	372.048	342.706	369.504	309.551	393.9	377.603	398.522	309.84	312.598	333.982	368.486	357.044	350.336	34.5594	33.2357	20.2308	44.0244	0.104995	0.0909873	0.0578989	0.126276	-0.0659941	-0.405192	-0.72458	0.481497	0.755747	0.0774495	0.495791
P05064;A6ZI44;D3YWI1;A0A0U1RPN8#D3Z510	P05064;A6ZI44;D3YWI1;A0A0U1RPN8;D3Z510	sp|P05064|ALDOA_MOUSE;tr|A6ZI44|A6ZI44_MOUSE;tr|D3YWI1|D3YWI1_MOUSE;tr|A0A0U1RPN8|A0A0U1RPN8_MOUSE;tr|D3Z510|D3Z510_MOUSE	>sp|P05064|ALDOA_MOUSE Fructose-bisphosphate aldolase A OS=Mus musculus OX=10090 GN=Aldoa PE=1 SV=2;>tr|A6ZI44|A6ZI44_MOUSE Isoform of P05064, Fructose-bisphosphate aldolase OS=Mus musculus OX=10090 GN=Aldoa PE=1 SV=1;>tr|D3YWI1|D3YWI1_MOUSE Isoform of P05064, Fructose-bisphosphate aldolase (Fragment) OS=Mus musculus OX=10090 GN=Aldoa PE=1 SV=8;>tr|A0A0U1RPN8|A0A0U1RPN8_MOUSE Isoform of P05064, F…	ALDOA	ALDOA	8	49868.7	45345.7	39524.8	39234.1	39657.6	42568.8	48022.2	42734.8	43400.3	51676.7	45009.3	44212.7	40061.8	45119.4	41429.4	40897.3	40300.1	44202.9	44165.9	41579.8	44607.9	45081.6	18614	46621.1	42699.9	45842.7	42001.8	40111.7	4236.92	3398.87	2134.06	10658.6	0.0963645	0.0722761	0.0501792	0.368331	0.147555	0.40153	0.76253	0.459303	0.738305	0.252498	0.668467
P05064;A6ZI44;D3YWI1;A0A0U1RPN8#Q9CPQ9;A6ZI46#D3Z510	P05064;A6ZI44;D3YWI1;A0A0U1RPN8;Q9CPQ9;A6ZI46;D3Z510	sp|P05064|ALDOA_MOUSE;tr|A6ZI44|A6ZI44_MOUSE;tr|D3YWI1|D3YWI1_MOUSE;tr|A0A0U1RPN8|A0A0U1RPN8_MOUSE;tr|Q9CPQ9|Q9CPQ9_MOUSE;tr|A6ZI46|A6ZI46_MOUSE;tr|D3Z510|D3Z510_MOUSE	>sp|P05064|ALDOA_MOUSE Fructose-bisphosphate aldolase A OS=Mus musculus OX=10090 GN=Aldoa PE=1 SV=2;>tr|A6ZI44|A6ZI44_MOUSE Isoform of P05064, Fructose-bisphosphate aldolase OS=Mus musculus OX=10090 GN=Aldoa PE=1 SV=1;>tr|D3YWI1|D3YWI1_MOUSE Isoform of P05064, Fructose-bisphosphate aldolase (Fragment) OS=Mus musculus OX=10090 GN=Aldoa PE=1 SV=8;>tr|A0A0U1RPN8|A0A0U1RPN8_MOUSE Isoform of P05064, F…	ALDOA;ALDOART1	ALDOA;ALDOART1	10	33457.5	32941.2	30930.6	34963.2	27254.2	28919.2	32636.4	34700	29713.3	33900.2	31126.2	30012.2	38182.9	30526.5	28200.5	27829.7	29335.9	31653	30828.9	29988.8	39350.5	29706.6	31719	32813.8	31411	32014.7	30954.7	32401.3	2928.03	2061.49	3818.11	3591.14	0.0949353	0.0643222	0.116516	0.104434	-0.0433204	-0.312127	-0.539625	0.598541	0.831776	-0.0130044	-0.109073
P05064;A6ZI44;D3YWI1;A0A0U1RPN8#P05063	P05064;A6ZI44;D3YWI1;A0A0U1RPN8;P05063	sp|P05064|ALDOA_MOUSE;tr|A6ZI44|A6ZI44_MOUSE;tr|D3YWI1|D3YWI1_MOUSE;tr|A0A0U1RPN8|A0A0U1RPN8_MOUSE;sp|P05063|ALDOC_MOUSE	>sp|P05064|ALDOA_MOUSE Fructose-bisphosphate aldolase A OS=Mus musculus OX=10090 GN=Aldoa PE=1 SV=2;>tr|A6ZI44|A6ZI44_MOUSE Isoform of P05064, Fructose-bisphosphate aldolase OS=Mus musculus OX=10090 GN=Aldoa PE=1 SV=1;>tr|D3YWI1|D3YWI1_MOUSE Isoform of P05064, Fructose-bisphosphate aldolase (Fragment) OS=Mus musculus OX=10090 GN=Aldoa PE=1 SV=8;>tr|A0A0U1RPN8|A0A0U1RPN8_MOUSE Isoform of P05064, F…	ALDOA;ALDOC	ALDOA;ALDOC	2	914.37	287.737	891.949	769.803	886.021	750.023	795.74	862.177	836.214	913.429	760.08	1064.97	78.9709	974.337	745.922	271.2	937.214	955.032	1068.89	831.081	974.687	716.144	222.307	862.104	749.984	872.102	660.446	779.201	236.537	108.327	389.575	298.598	0.467867	0.119619	1.35179	0.631439	0.00243828	0.00343204	0.00644864	0.994952	0.997586	0.305953	0.512468
P05063	P05063	sp|P05063|ALDOC_MOUSE	>sp|P05063|ALDOC_MOUSE Fructose-bisphosphate aldolase C OS=Mus musculus OX=10090 GN=Aldoc PE=1 SV=4	ALDOC	ALDOC	18	20184.1	20102.4	17716.3	19728.1	19859.1	20325.1	18595.9	18900.9	21593.6	21665.1	18280.1	20193.9	18756.9	18609.6	21518.9	21385.2	19018.2	20166.5	17939.1	17936.3	20785.3	21094.6	17780.7	23490.4	19652.5	19871.6	19909.2	19837.7	973.104	1509.22	1315.05	2335.45	0.0514774	0.0755771	0.0656655	0.115782	-0.00697426	-0.0567267	-0.0947355	0.925964	0.975921	0.00713318	0.0531664
Q9DBE8;F6RBY3	Q9DBE8;F6RBY3	sp|Q9DBE8|ALG2_MOUSE;tr|F6RBY3|F6RBY3_MOUSE	>sp|Q9DBE8|ALG2_MOUSE Alpha-1,3/1,6-mannosyltransferase ALG2 OS=Mus musculus OX=10090 GN=Alg2 PE=1 SV=2;>tr|F6RBY3|F6RBY3_MOUSE Isoform of Q9DBE8, Alpha-1,3/1,6-mannosyltransferase ALG2 (Fragment) OS=Mus musculus OX=10090 GN=Alg2 PE=1 SV=1	ALG2	ALG2	5	727.053	819.533	742.492	709.228	728.302	810.105	705.259	741.493	726.167	697.43	779.18	720.434	790.535	638.577	709.309	770.944	775.539	758.008	669.378	696.007	765.257	810.811	430.775	697.443	756.119	728.327	740.485	678.279	46.7739	29.3704	57.1415	132.022	0.0610466	0.0398051	0.0805299	0.227329	0.181982	0.741568	1.45902	0.168203	0.505096	0.129253	0.557639
A2AE27;Q9DBT5	A2AE27;Q9DBT5	tr|A2AE27|A2AE27_MOUSE;sp|Q9DBT5|AMPD2_MOUSE	>tr|A2AE27|A2AE27_MOUSE Isoform of Q9DBT5, AMP deaminase OS=Mus musculus OX=10090 GN=Ampd2 PE=1 SV=1;>sp|Q9DBT5|AMPD2_MOUSE AMP deaminase 2 OS=Mus musculus OX=10090 GN=Ampd2 PE=1 SV=1	AMPD2	AMPD2	8	1112.18	1259.43	1319.36	1295.55	1352.95	1295.94	1399.49	1212.19	1363.61	1263.56	1381.62	1177.08	1310.25	1287.1	1395.21	1396.64	1344.23	1382.51	1228.35	1313.59	1247.47	1408.54	1291.3	1456.38	1272.57	1299.59	1352.66	1324.27	84.4057	94.6096	46.4849	90.3945	0.0692782	0.0735231	0.0345948	0.0675327	-0.0574942	-0.582677	-0.950478	0.359138	0.661548	-0.0276047	-0.281547
A0A0G2JEG8;Q7TQF7	A0A0G2JEG8;Q7TQF7	tr|A0A0G2JEG8|A0A0G2JEG8_MOUSE;sp|Q7TQF7|AMPH_MOUSE	>tr|A0A0G2JEG8|A0A0G2JEG8_MOUSE Isoform of Q7TQF7, Amphiphysin OS=Mus musculus OX=10090 GN=Amph PE=1 SV=1;>sp|Q7TQF7|AMPH_MOUSE Amphiphysin OS=Mus musculus OX=10090 GN=Amph PE=1 SV=1	AMPH	AMPH	16	15571.7	16056.5	16961	16761.2	15284.6	15949.8	18628.2	18286.7	17373.5	17601.2	18328.7	16254.9	17518.8	18678.1	16423.9	16667.2	17283.1	17722	16986.7	17542.1	16965.8	17329.6	18100.3	18683.5	16097.5	17745.5	17382.2	17601.3	655.281	871	806.599	675.124	0.0406112	0.0500545	0.0461007	0.0379824	-0.12897	-1.49327	-2.88508	0.0127239	0.320739	0.0111574	0.18183
D3Z5M4;A0A0R4J1N7;Q02357-6;G5E8J2;B7ZW98;E9QNT8;G8JL84;D3YTV8;Q0VGY9;Q02357-5;Q02357-2;Q02357;Q02357-3;Q02357-4;F7D1P5;G3UY11	D3Z5M4;A0A0R4J1N7;Q02357-6;G5E8J2;B7ZW98;E9QNT8;G8JL84;D3YTV8;Q0VGY9;Q02357-5;Q02357-2;Q02357;Q02357-3;Q02357-4;F7D1P5;G3UY11	tr|D3Z5M4|D3Z5M4_MOUSE;tr|A0A0R4J1N7|A0A0R4J1N7_MOUSE;sp|Q02357-6|ANK1_MOUSE;tr|G5E8J2|G5E8J2_MOUSE;tr|B7ZW98|B7ZW98_MOUSE;tr|E9QNT8|E9QNT8_MOUSE;tr|G8JL84|G8JL84_MOUSE;tr|D3YTV8|D3YTV8_MOUSE;tr|Q0VGY9|Q0VGY9_MOUSE;sp|Q02357-5|ANK1_MOUSE;sp|Q02357-2|ANK1_MOUSE;sp|Q02357|ANK1_MOUSE;sp|Q02357-3|ANK1_MOUSE;sp|Q02357-4|ANK1_MOUSE;tr|F7D1P5|F7D1P5_MOUSE;tr|G3UY11|G3UY11_MOUSE	>tr|D3Z5M4|D3Z5M4_MOUSE Isoform of Q02357, Ankyrin-1 OS=Mus musculus OX=10090 GN=Ank1 PE=1 SV=1;>tr|A0A0R4J1N7|A0A0R4J1N7_MOUSE Isoform of Q02357, Ankyrin-1 OS=Mus musculus OX=10090 GN=Ank1 PE=1 SV=1;>sp|Q02357-6|ANK1_MOUSE Isoform of Q02357, Isoform 6 of Ankyrin-1 OS=Mus musculus OX=10090 GN=Ank1;>tr|G5E8J2|G5E8J2_MOUSE Isoform of Q02357, Ankyrin 1, erythroid OS=Mus musculus OX=10090 GN=Ank1 PE=…	ANK1	ANK1	6	2423.48	2546.13	2446.06	2365.19	2173.54	2415.6	2205.03	2362.49	2112.22	2027.58	2305.5	2136.36	2258.56	2335.09	2045.26	2136.41	2469.08	2112.73	2398.72	2390.4	2329.03	2193.63	2303.75	1999.98	2395	2191.53	2226.19	2269.25	123.788	125.39	158.474	151.281	0.0528873	0.0571331	0.0705186	0.0690297	0.0789495	0.839702	1.39938	0.185013	0.514561	-0.049447	-0.544479
S4R2F3;Q8C8R3-2;Q8C8R3;Q8C8R3-5#Q8C8R3-4;S4R2R5#S4R2K9;A0A1W2P812;S4R1S2;G5E8K2;G5E8K3;S4R2S8;G5E8K5-2;G5E8K5-3;G5E8K5#D3Z5M4;A0A0R4J1N7;Q02357-6;G5E8J2;B7ZW98;E9QNT8;G8JL84;D3YTV8;Q0VGY9;Q02357-5;Q02357-2;Q02357;Q02357-3;Q02357-4;F7D1P5;G3UY11	S4R2F3;Q8C8R3-2;Q8C8R3;Q8C8R3-5;Q8C8R3-4;S4R2R5;S4R2K9;A0A1W2P812;S4R1S2;G5E8K2;G5E8K3;S4R2S8;G5E8K5-2;G5E8K5-3;G5E8K5;D3Z5M4;A0A0R4J1N7;Q02357-6;G5E8J2;B7ZW98;E9QNT8;G8JL84;D3YTV8;Q0VGY9;Q02357-5;Q02357-2;Q02357;Q02357-3;Q02357-4;F7D1P5;G3UY11	tr|S4R2F3|S4R2F3_MOUSE;sp|Q8C8R3-2|ANK2_MOUSE;sp|Q8C8R3|ANK2_MOUSE;sp|Q8C8R3-5|ANK2_MOUSE;sp|Q8C8R3-4|ANK2_MOUSE;tr|S4R2R5|S4R2R5_MOUSE;tr|S4R2K9|S4R2K9_MOUSE;tr|A0A1W2P812|A0A1W2P812_MOUSE;tr|S4R1S2|S4R1S2_MOUSE;tr|G5E8K2|G5E8K2_MOUSE;tr|G5E8K3|G5E8K3_MOUSE;tr|S4R2S8|S4R2S8_MOUSE;sp|G5E8K5-2|ANK3_MOUSE;sp|G5E8K5-3|ANK3_MOUSE;sp|G5E8K5|ANK3_MOUSE;tr|D3Z5M4|D3Z5M4_MOUSE;tr|A0A0R4J1N7|A0A0R4J1N7_MO…	>tr|S4R2F3|S4R2F3_MOUSE Isoform of Q8C8R3, Ankyrin-2 OS=Mus musculus OX=10090 GN=Ank2 PE=1 SV=3;>sp|Q8C8R3-2|ANK2_MOUSE Isoform of Q8C8R3, Isoform 2 of Ankyrin-2 OS=Mus musculus OX=10090 GN=Ank2;>sp|Q8C8R3|ANK2_MOUSE Ankyrin-2 OS=Mus musculus OX=10090 GN=Ank2 PE=1 SV=2;>sp|Q8C8R3-5|ANK2_MOUSE Isoform of Q8C8R3, Isoform 5 of Ankyrin-2 OS=Mus musculus OX=10090 GN=Ank2;>sp|Q8C8R3-4|ANK2_MOUSE Isofor…	ANK1;ANK2;ANK3	ANK1;ANK2;ANK3	2	144.98	185.136	168.749	139.573	131.07	144.868	130.42	154.344	132.213	150.052	162.623	148.662	173.073	167.768	120.798	141.54	161.028	162.437	146.908	148.79	154.585	138.728	64.751	140.467	152.396	146.386	154.44	132.372	20.3484	12.6599	19.6488	33.6239	0.129744	0.0877617	0.1361	0.343158	0.248889	0.669965	1.32658	0.207391	0.528845	0.196522	0.560091
S4R2F3;Q8C8R3-2;Q8C8R3;Q8C8R3-5#Q8C8R3-4;S4R2R5	S4R2F3;Q8C8R3-2;Q8C8R3;Q8C8R3-5;Q8C8R3-4;S4R2R5	tr|S4R2F3|S4R2F3_MOUSE;sp|Q8C8R3-2|ANK2_MOUSE;sp|Q8C8R3|ANK2_MOUSE;sp|Q8C8R3-5|ANK2_MOUSE;sp|Q8C8R3-4|ANK2_MOUSE;tr|S4R2R5|S4R2R5_MOUSE	>tr|S4R2F3|S4R2F3_MOUSE Isoform of Q8C8R3, Ankyrin-2 OS=Mus musculus OX=10090 GN=Ank2 PE=1 SV=3;>sp|Q8C8R3-2|ANK2_MOUSE Isoform of Q8C8R3, Isoform 2 of Ankyrin-2 OS=Mus musculus OX=10090 GN=Ank2;>sp|Q8C8R3|ANK2_MOUSE Ankyrin-2 OS=Mus musculus OX=10090 GN=Ank2 PE=1 SV=2;>sp|Q8C8R3-5|ANK2_MOUSE Isoform of Q8C8R3, Isoform 5 of Ankyrin-2 OS=Mus musculus OX=10090 GN=Ank2;>sp|Q8C8R3-4|ANK2_MOUSE Isofor…	ANK2	ANK2	50	26978	29222.8	30331.8	25498	27835.2	29007.8	28834.6	28106.8	27501.5	28192.6	30428.6	25305.4	28098.7	28596.3	25995.7	27340.5	28579	29758.9	26652.1	28470.8	30850.3	29121.1	22962	29972.8	28145.6	28061.6	28061.5	28004.9	1740.85	1681.05	1282.46	2852.8	0.0626382	0.060721	0.0462007	0.107561	0.0115761	0.0957255	0.159385	0.875805	0.959683	0.00740627	0.0617629
S4R2F3;Q8C8R3-2;Q8C8R3;Q8C8R3-5#Q8C8R3-4;S4R2R5#S4R2K9;A0A1W2P812;S4R1S2;G5E8K2;G5E8K3;S4R2S8;G5E8K5-2;G5E8K5-3;G5E8K5	S4R2F3;Q8C8R3-2;Q8C8R3;Q8C8R3-5;Q8C8R3-4;S4R2R5;S4R2K9;A0A1W2P812;S4R1S2;G5E8K2;G5E8K3;S4R2S8;G5E8K5-2;G5E8K5-3;G5E8K5	tr|S4R2F3|S4R2F3_MOUSE;sp|Q8C8R3-2|ANK2_MOUSE;sp|Q8C8R3|ANK2_MOUSE;sp|Q8C8R3-5|ANK2_MOUSE;sp|Q8C8R3-4|ANK2_MOUSE;tr|S4R2R5|S4R2R5_MOUSE;tr|S4R2K9|S4R2K9_MOUSE;tr|A0A1W2P812|A0A1W2P812_MOUSE;tr|S4R1S2|S4R1S2_MOUSE;tr|G5E8K2|G5E8K2_MOUSE;tr|G5E8K3|G5E8K3_MOUSE;tr|S4R2S8|S4R2S8_MOUSE;sp|G5E8K5-2|ANK3_MOUSE;sp|G5E8K5-3|ANK3_MOUSE;sp|G5E8K5|ANK3_MOUSE	>tr|S4R2F3|S4R2F3_MOUSE Isoform of Q8C8R3, Ankyrin-2 OS=Mus musculus OX=10090 GN=Ank2 PE=1 SV=3;>sp|Q8C8R3-2|ANK2_MOUSE Isoform of Q8C8R3, Isoform 2 of Ankyrin-2 OS=Mus musculus OX=10090 GN=Ank2;>sp|Q8C8R3|ANK2_MOUSE Ankyrin-2 OS=Mus musculus OX=10090 GN=Ank2 PE=1 SV=2;>sp|Q8C8R3-5|ANK2_MOUSE Isoform of Q8C8R3, Isoform 5 of Ankyrin-2 OS=Mus musculus OX=10090 GN=Ank2;>sp|Q8C8R3-4|ANK2_MOUSE Isofor…	ANK2;ANK3	ANK2;ANK3	7	6070.72	6241	6272.05	5387.97	5661.49	5750.4	5441.1	5785.96	5619.07	5757.44	6037.62	5677.27	5834.79	5843.37	5315.05	5592.19	5740.74	5851.54	5687.53	5588.81	6290.63	5465.43	6473.25	5602.41	5897.27	5719.74	5696.28	5851.34	353.624	198.208	211.224	421.045	0.0605384	0.0345491	0.0378219	0.0706213	0.0121246	0.133831	0.205779	0.840138	0.942599	-0.0305053	-0.390929
S4R2K9;A0A1W2P812;S4R1S2;G5E8K2;G5E8K3;S4R2S8;G5E8K5-2;G5E8K5-3;G5E8K5	S4R2K9;A0A1W2P812;S4R1S2;G5E8K2;G5E8K3;S4R2S8;G5E8K5-2;G5E8K5-3;G5E8K5	tr|S4R2K9|S4R2K9_MOUSE;tr|A0A1W2P812|A0A1W2P812_MOUSE;tr|S4R1S2|S4R1S2_MOUSE;tr|G5E8K2|G5E8K2_MOUSE;tr|G5E8K3|G5E8K3_MOUSE;tr|S4R2S8|S4R2S8_MOUSE;sp|G5E8K5-2|ANK3_MOUSE;sp|G5E8K5-3|ANK3_MOUSE;sp|G5E8K5|ANK3_MOUSE	>tr|S4R2K9|S4R2K9_MOUSE Isoform of G5E8K5, Ankyrin-3 (Fragment) OS=Mus musculus OX=10090 GN=Ank3 PE=1 SV=1;>tr|A0A1W2P812|A0A1W2P812_MOUSE Isoform of G5E8K5, Ankyrin-3 OS=Mus musculus OX=10090 GN=Ank3 PE=1 SV=1;>tr|S4R1S2|S4R1S2_MOUSE Isoform of G5E8K5, Ankyrin-3 OS=Mus musculus OX=10090 GN=Ank3 PE=1 SV=1;>tr|G5E8K2|G5E8K2_MOUSE Isoform of G5E8K5, Ankyrin 3, epithelial, isoform CRA_l OS=Mus muscu…	ANK3	ANK3	25	4156.86	4834.55	5025.6	4392.28	4931.94	4811.81	4321.28	4192.91	4696.23	3809.68	4995.29	4279.84	4928.59	4460.3	4510.38	4713.66	5065.81	4566.36	4271.95	4659.66	5430.51	4992.27	4719.41	4201.77	4692.17	4382.54	4707.52	4712.59	340.513	412.866	243.796	458.6	0.0745737	0.0941911	0.0513131	0.0964194	-0.00393826	-0.0332775	-0.0550903	0.956901	0.986789	-0.104466	-0.737074
S4R1Q0;S4R2I2;S4R2H2;S4R2Q2;A0A0R4J2A6;S4R1H2;A0A0R4J2A8;E9QPP6;Q8BIZ1-2;Q8BIZ1-4;S4R286;Q8BIZ1;S4R2H8;A0A0R4J2A2;Q8BIZ1-3;S4R2H3;A0A140T8U6;S4R2E3;Q8BIZ1-5	S4R1Q0;S4R2I2;S4R2H2;S4R2Q2;A0A0R4J2A6;S4R1H2;A0A0R4J2A8;E9QPP6;Q8BIZ1-2;Q8BIZ1-4;S4R286;Q8BIZ1;S4R2H8;A0A0R4J2A2;Q8BIZ1-3;S4R2H3;A0A140T8U6;S4R2E3;Q8BIZ1-5	tr|S4R1Q0|S4R1Q0_MOUSE;tr|S4R2I2|S4R2I2_MOUSE;tr|S4R2H2|S4R2H2_MOUSE;tr|S4R2Q2|S4R2Q2_MOUSE;tr|A0A0R4J2A6|A0A0R4J2A6_MOUSE;tr|S4R1H2|S4R1H2_MOUSE;tr|A0A0R4J2A8|A0A0R4J2A8_MOUSE;tr|E9QPP6|E9QPP6_MOUSE;sp|Q8BIZ1-2|ANS1B_MOUSE;sp|Q8BIZ1-4|ANS1B_MOUSE;tr|S4R286|S4R286_MOUSE;sp|Q8BIZ1|ANS1B_MOUSE;tr|S4R2H8|S4R2H8_MOUSE;tr|A0A0R4J2A2|A0A0R4J2A2_MOUSE;sp|Q8BIZ1-3|ANS1B_MOUSE;tr|S4R2H3|S4R2H3_MOUSE;tr|A0…	>tr|S4R1Q0|S4R1Q0_MOUSE Isoform of Q8BIZ1, Ankyrin repeat and sterile alpha motif domain-containing protein 1B OS=Mus musculus OX=10090 GN=Anks1b PE=1 SV=1;>tr|S4R2I2|S4R2I2_MOUSE Isoform of Q8BIZ1, Ankyrin repeat and sterile alpha motif domain-containing protein 1B OS=Mus musculus OX=10090 GN=Anks1b PE=1 SV=1;>tr|S4R2H2|S4R2H2_MOUSE Isoform of Q8BIZ1, Ankyrin repeat and sterile alpha motif domai…	ANKS1B	ANKS1B	10	9713.7	9203.2	8999.51	9112.56	9506.51	8018.63	9201.76	9463.57	8272.96	7435.03	8262.88	9560.66	10650.3	8955.47	9213.29	9775.85	9097.08	9472.06	9942.21	9069.96	9331.67	8479.23	10528.3	8458.02	9092.35	8699.47	9527.35	9301.56	588.522	842.509	622.373	819.461	0.0669821	0.0991338	0.0636031	0.087314	-0.030853	-0.28548	-0.465901	0.648965	0.85375	-0.0977431	-0.708302
P97384;D3Z7U0	P97384;D3Z7U0	sp|P97384|ANX11_MOUSE;tr|D3Z7U0|D3Z7U0_MOUSE	>sp|P97384|ANX11_MOUSE Annexin A11 OS=Mus musculus OX=10090 GN=Anxa11 PE=1 SV=2;>tr|D3Z7U0|D3Z7U0_MOUSE Isoform of P97384, Annexin OS=Mus musculus OX=10090 GN=Anxa11 PE=1 SV=1	ANXA11	ANXA11	8	1297.67	1586.32	1341.1	1131.85	1313.36	1424.22	1362.72	1361.12	1150.67	1016.74	1192.56	1277.78	1295.8	1035.09	1262.57	1346.76	1548.58	1399.74	1244.24	1194.49	1470.19	1267.87	1373.56	1330.39	1349.09	1226.93	1314.76	1313.46	150.398	134.319	169.83	99.4845	0.111799	0.113067	0.134787	0.0749825	0.034551	0.262069	0.447226	0.662043	0.862738	-0.102404	-0.720828
P48036	P48036	sp|P48036|ANXA5_MOUSE	>sp|P48036|ANXA5_MOUSE Annexin A5 OS=Mus musculus OX=10090 GN=Anxa5 PE=1 SV=1	ANXA5	ANXA5	8	5206.97	5401.03	5121.48	4928.39	5871.12	5323.25	4780.02	5271.76	4631.51	4749.31	4370.23	5058.3	4841.48	4968.55	5365.95	5472.65	5286.91	5200.76	5368.04	4804.77	5264.08	4622.58	4950.63	5538.53	5308.71	4810.19	5189.38	5091.44	320.962	317.712	241.188	354.411	0.0594167	0.0660119	0.0469242	0.0700112	0.0610739	0.644588	1.04537	0.314827	0.626857	-0.081665	-0.79476
F8WIT2#P14824	F8WIT2;P14824	tr|F8WIT2|F8WIT2_MOUSE;sp|P14824|ANXA6_MOUSE	>tr|F8WIT2|F8WIT2_MOUSE Isoform of P14824, Annexin OS=Mus musculus OX=10090 GN=Anxa6 PE=1 SV=1;>sp|P14824|ANXA6_MOUSE Annexin A6 OS=Mus musculus OX=10090 GN=Anxa6 PE=1 SV=3	ANXA6	ANXA6	19	17775.9	20540.9	18143.3	14432.8	17736	19188.9	17377.9	18590.6	13395.1	13996.5	14041.5	15023.5	16562.9	11608.6	17194.2	17301.9	19714.7	17377.2	17009	15198.9	17802.8	15525.4	13647.4	16246.4	17969.6	15404.2	16626.6	15905	2036.15	2100.88	2685.58	1461.26	0.119097	0.132846	0.181365	0.0936536	0.17307	1.00331	2.03383	0.0628159	0.366038	-0.051702	-0.323506
A0A2C9F2D2;Q07076	A0A2C9F2D2;Q07076	tr|A0A2C9F2D2|A0A2C9F2D2_MOUSE;sp|Q07076|ANXA7_MOUSE	>tr|A0A2C9F2D2|A0A2C9F2D2_MOUSE Isoform of Q07076, Annexin OS=Mus musculus OX=10090 GN=Anxa7 PE=1 SV=1;>sp|Q07076|ANXA7_MOUSE Annexin A7 OS=Mus musculus OX=10090 GN=Anxa7 PE=1 SV=2	ANXA7	ANXA7	9	4128.3	4167.19	4268.67	4051.94	4249.43	3947.18	3732.39	4176.14	3361.91	3642.03	3463.86	4066.4	3707.38	3079.89	3799.49	3649.08	4337.71	3936.15	3781.35	3355.6	4185.97	3597.53	4126.84	3892.36	4135.45	3740.45	3751.62	3823.28	121.835	324.229	410.741	316.198	0.0296462	0.0862588	0.112794	0.084018	0.116898	1.10395	2.04108	0.0620003	0.364977	-0.0318838	-0.269993
O35643;Q5SVG5;Q5SVG4	O35643;Q5SVG5;Q5SVG4	sp|O35643|AP1B1_MOUSE;tr|Q5SVG5|Q5SVG5_MOUSE;tr|Q5SVG4|Q5SVG4_MOUSE	>sp|O35643|AP1B1_MOUSE AP-1 complex subunit beta-1 OS=Mus musculus OX=10090 GN=Ap1b1 PE=1 SV=2;>tr|Q5SVG5|Q5SVG5_MOUSE Isoform of O35643, AP complex subunit beta OS=Mus musculus OX=10090 GN=Ap1b1 PE=1 SV=1;>tr|Q5SVG4|Q5SVG4_MOUSE Isoform of O35643, AP complex subunit beta OS=Mus musculus OX=10090 GN=Ap1b1 PE=1 SV=1	AP1B1	AP1B1	12	4804.14	4335.47	4488.22	5240.93	5024.18	4799.38	5590.97	4801.46	5336.21	5109.05	5172.56	4521.64	4534.61	5117.78	5190.11	4458.83	4563.96	4881.34	4412.03	5015.71	4867.55	5099.47	3865.4	5296.74	4782.05	5088.65	4791.11	4759.49	333.395	380.799	316.816	529.468	0.0700548	0.0758711	0.065845	0.117287	0.0118338	0.0892115	0.1514	0.881975	0.961311	0.101	0.694683
Q9DBG3;Q9DBG3-2;H3BIY9;H3BKM0#O35643;Q5SVG5;Q5SVG4	Q9DBG3;Q9DBG3-2;H3BIY9;H3BKM0;O35643;Q5SVG5;Q5SVG4	sp|Q9DBG3|AP2B1_MOUSE;sp|Q9DBG3-2|AP2B1_MOUSE;tr|H3BIY9|H3BIY9_MOUSE;tr|H3BKM0|H3BKM0_MOUSE;sp|O35643|AP1B1_MOUSE;tr|Q5SVG5|Q5SVG5_MOUSE;tr|Q5SVG4|Q5SVG4_MOUSE	>sp|Q9DBG3|AP2B1_MOUSE AP-2 complex subunit beta OS=Mus musculus OX=10090 GN=Ap2b1 PE=1 SV=1;>sp|Q9DBG3-2|AP2B1_MOUSE Isoform of Q9DBG3, Isoform 2 of AP-2 complex subunit beta OS=Mus musculus OX=10090 GN=Ap2b1;>tr|H3BIY9|H3BIY9_MOUSE Isoform of Q9DBG3, AP complex subunit beta OS=Mus musculus OX=10090 GN=Ap2b1 PE=1 SV=1;>tr|H3BKM0|H3BKM0_MOUSE Isoform of Q9DBG3, AP complex subunit beta OS=Mus musc…	AP1B1;AP2B1	AP1B1;AP2B1	22	22585.5	24172.1	24751.9	23399.9	22067.9	22536.6	23873.9	26079.6	23387.6	24397.7	25335.5	22482.8	23510.1	24229	22332.1	22388.8	23414.1	24218.2	22141.1	23980.1	24566	23622.2	23933.9	25287.5	23252.3	24259.5	23348.7	23921.8	1046.57	1308.04	838.608	1053.03	0.0447538	0.0539306	0.0360794	0.0445942	-0.040974	-0.629966	-0.866322	0.401958	0.696463	0.0196633	0.285828
Q8CBB7;P22892	Q8CBB7;P22892	tr|Q8CBB7|Q8CBB7_MOUSE;sp|P22892|AP1G1_MOUSE	>tr|Q8CBB7|Q8CBB7_MOUSE Isoform of P22892, AP-1 complex subunit gamma-1 OS=Mus musculus OX=10090 GN=Ap1g1 PE=1 SV=1;>sp|P22892|AP1G1_MOUSE AP-1 complex subunit gamma-1 OS=Mus musculus OX=10090 GN=Ap1g1 PE=1 SV=3	AP1G1	AP1G1	9	1444.45	1487.51	1744.2	1680.83	1766.1	1586.06	1704.17	1617.03	1663.16	1740.43	1696.88	1401.77	1415.45	1640.52	1654.55	1571.35	1794.95	1815.58	1452.11	1777.35	1735.75	1665.28	1500.28	1838.74	1618.19	1637.24	1648.73	1661.58	134.143	122.647	148.141	155.046	0.0838815	0.0789843	0.0919148	0.0953099	-0.0369975	-0.296578	-0.501435	0.624415	0.842474	-0.0195383	-0.162015
P35585	P35585	sp|P35585|AP1M1_MOUSE	>sp|P35585|AP1M1_MOUSE AP-1 complex subunit mu-1 OS=Mus musculus OX=10090 GN=Ap1m1 PE=1 SV=3	AP1M1	AP1M1	3	726.741	738.666	834.857	768.676	821.323	713.446	807.184	755.439	822.543	904.583	811.602	814.908	783.661	824.483	815.421	812.755	810.323	870.183	756.256	801.47	777.199	806.289	955.823	919.585	767.285	819.376	819.471	836.104	50.6942	48.1398	28.37	81.5299	0.0655293	0.0579041	0.0342321	0.0955021	-0.120968	-0.93792	-1.75908	0.101968	0.433115	-0.025644	-0.234724
P61967	P61967	sp|P61967|AP1S1_MOUSE	>sp|P61967|AP1S1_MOUSE AP-1 complex subunit sigma-1A OS=Mus musculus OX=10090 GN=Ap1s1 PE=1 SV=1	AP1S1	AP1S1	2	416.189	427.743	468.174	424.042	439.775	407.606	453.833	490.112	439.676	505.967	460.959	430.52	408.018	474.083	450.803	441.137	444.32	472.396	448.632	442.386	470.633	446.036	517.664	502.774	430.588	463.511	448.46	471.354	21.3709	29.2124	24.2539	32.0274	0.0487888	0.0625008	0.0549918	0.0670679	-0.129225	-1.22934	-2.3586	0.0345948	0.320739	-0.0238423	-0.265085
P17426-2;P17426	P17426-2;P17426	sp|P17426-2|AP2A1_MOUSE;sp|P17426|AP2A1_MOUSE	>sp|P17426-2|AP2A1_MOUSE Isoform of P17426, Isoform B of AP-2 complex subunit alpha-1 OS=Mus musculus OX=10090 GN=Ap2a1;>sp|P17426|AP2A1_MOUSE AP-2 complex subunit alpha-1 OS=Mus musculus OX=10090 GN=Ap2a1 PE=1 SV=1	AP2A1	AP2A1	27	40967.8	44769	43252	40790	40275.9	39099.9	40838.1	41286.2	39562.4	41647	43040	37457.3	43537.5	42625	39372.6	40973.9	41061.2	42751.6	39102.7	42903.6	43333.8	41047.7	48003.2	43071	41525.8	40638.5	41720.3	42910.3	2087.96	1924.67	1528.9	2970.19	0.049765	0.0480501	0.0369079	0.0682998	-0.0459926	-0.537565	-0.829882	0.421525	0.710014	-0.0770276	-0.850471
P17427#P17426-2;P17426	P17427;P17426-2;P17426	sp|P17427|AP2A2_MOUSE;sp|P17426-2|AP2A1_MOUSE;sp|P17426|AP2A1_MOUSE	>sp|P17427|AP2A2_MOUSE AP-2 complex subunit alpha-2 OS=Mus musculus OX=10090 GN=Ap2a2 PE=1 SV=2;>sp|P17426-2|AP2A1_MOUSE Isoform of P17426, Isoform B of AP-2 complex subunit alpha-1 OS=Mus musculus OX=10090 GN=Ap2a1;>sp|P17426|AP2A1_MOUSE AP-2 complex subunit alpha-1 OS=Mus musculus OX=10090 GN=Ap2a1 PE=1 SV=1	AP2A1;AP2A2	AP2A1;AP2A2	8	19433	19303.1	18907.2	14819.9	16764.2	15947.8	18173.7	20156.4	14101.2	15396.4	15469.4	11984.5	19834.8	18508	16128.2	16057.9	18234.5	16588.3	17985.7	17986.6	17392	13264	17806.6	15491.7	17529.2	15880.3	17558.6	16654.4	1954.3	2908.26	1534.84	1911.3	0.114034	0.185332	0.0866865	0.122953	0.0748239	0.447594	0.806912	0.434175	0.720842	-0.0802536	-0.36668
P17427	P17427	sp|P17427|AP2A2_MOUSE	>sp|P17427|AP2A2_MOUSE AP-2 complex subunit alpha-2 OS=Mus musculus OX=10090 GN=Ap2a2 PE=1 SV=2	AP2A2	AP2A2	28	35633.5	36945.1	36258	34032.5	35440	32154.3	36678.8	36853.4	34011.1	36569.3	35709.8	32184	35910.1	37293.1	32379.2	34362.3	37015.7	36649.8	33519.9	35390.7	36991.5	33941.9	37369.5	36782.9	35077.2	35334.4	35601.7	35666.1	1729.67	1868.52	1896.03	1646.82	0.0502684	0.0541272	0.0545125	0.046545	-0.0242207	-0.357308	-0.492044	0.63086	0.844019	-0.0139165	-0.199461
Q9DBG3;Q9DBG3-2;H3BIY9;H3BKM0	Q9DBG3;Q9DBG3-2;H3BIY9;H3BKM0	sp|Q9DBG3|AP2B1_MOUSE;sp|Q9DBG3-2|AP2B1_MOUSE;tr|H3BIY9|H3BIY9_MOUSE;tr|H3BKM0|H3BKM0_MOUSE	>sp|Q9DBG3|AP2B1_MOUSE AP-2 complex subunit beta OS=Mus musculus OX=10090 GN=Ap2b1 PE=1 SV=1;>sp|Q9DBG3-2|AP2B1_MOUSE Isoform of Q9DBG3, Isoform 2 of AP-2 complex subunit beta OS=Mus musculus OX=10090 GN=Ap2b1;>tr|H3BIY9|H3BIY9_MOUSE Isoform of Q9DBG3, AP complex subunit beta OS=Mus musculus OX=10090 GN=Ap2b1 PE=1 SV=1;>tr|H3BKM0|H3BKM0_MOUSE Isoform of Q9DBG3, AP complex subunit beta OS=Mus musc…	AP2B1	AP2B1	15	19465.2	20702.8	20508.2	19292.4	18748.5	18901.7	20025.4	22995.7	18925.3	19577.6	20153.8	18292.5	17758.5	20817.2	18375.4	18313.6	21021.4	19810.9	19011.6	19810.3	19563.2	18963.7	11019.3	20965.6	19603.1	19995	19349.5	18222.3	820.533	1627.71	1393.97	3602.81	0.0415698	0.0788133	0.0719252	0.242382	0.13461	0.546885	1.03828	0.31799	0.62829	0.160406	0.620232
Q3TWV4;P84091	Q3TWV4;P84091	tr|Q3TWV4|Q3TWV4_MOUSE;sp|P84091|AP2M1_MOUSE	>tr|Q3TWV4|Q3TWV4_MOUSE Isoform of P84091, AP-2 complex subunit mu OS=Mus musculus OX=10090 GN=Ap2m1 PE=1 SV=1;>sp|P84091|AP2M1_MOUSE AP-2 complex subunit mu OS=Mus musculus OX=10090 GN=Ap2m1 PE=1 SV=1	AP2M1	AP2M1	12	14968.3	13000.6	15695.1	14197.1	13955.7	14096.8	15430.5	16464.6	13776.9	15271.5	15050.9	12278.4	12877.8	16138	14382.5	11622.5	15346.3	15371.8	14580.9	15313.4	15061.7	13634.3	12897.4	14915.9	14318.9	14712.1	14289.8	14400.6	921.934	1470.54	1721.61	939.678	0.0643749	0.103959	0.125807	0.0668663	-0.00804934	-0.0891579	-0.136805	0.893273	0.961986	0.0272178	0.225315
P62743;A0A0U1RPS0	P62743;A0A0U1RPS0	sp|P62743|AP2S1_MOUSE;tr|A0A0U1RPS0|A0A0U1RPS0_MOUSE	>sp|P62743|AP2S1_MOUSE AP-2 complex subunit sigma OS=Mus musculus OX=10090 GN=Ap2s1 PE=1 SV=1;>tr|A0A0U1RPS0|A0A0U1RPS0_MOUSE Isoform of P62743, AP-2 complex subunit sigma OS=Mus musculus OX=10090 GN=Ap2s1 PE=1 SV=1	AP2S1	AP2S1	6	7579.39	8275.98	7915.77	6839.51	6923.73	6545.76	7048.38	8801.51	6376.34	6818.32	6462.28	5178.23	8241.67	7883.44	7119.99	7007.47	7118.38	6903.43	7162.96	7218.63	7203.68	5900.86	7825.98	7166.71	7346.69	6780.84	7379.07	7079.8	681.059	1182.33	547.334	631.786	0.0925085	0.172995	0.0725448	0.0941286	0.0533697	0.407127	0.701607	0.495244	0.76407	-0.0749721	-0.385735
Q9JME5	Q9JME5	sp|Q9JME5|AP3B2_MOUSE	>sp|Q9JME5|AP3B2_MOUSE AP-3 complex subunit beta-2 OS=Mus musculus OX=10090 GN=Ap3b2 PE=1 SV=2	AP3B2	AP3B2	17	4093.77	4018.5	4630.71	4525.91	4322.36	4115.92	4742.58	4518.45	4558.03	4741.08	4764.5	4210.27	4605.78	4546.53	4379.65	4408.28	4578.28	4567.74	4033.56	4616.68	4497.95	4627.65	4647.45	4791.77	4284.53	4589.15	4514.38	4535.84	251.048	213.021	95.6314	263.304	0.0581895	0.0474727	0.0213153	0.0603016	-0.0821485	-0.892473	-1.48987	0.160023	0.49879	0.0176516	0.234861
O54774	O54774	sp|O54774|AP3D1_MOUSE	>sp|O54774|AP3D1_MOUSE AP-3 complex subunit delta-1 OS=Mus musculus OX=10090 GN=Ap3d1 PE=1 SV=1	AP3D1	AP3D1	14	2683.27	2604.83	2849.38	2840.74	2764.41	2631.38	2896.23	2739.56	2791.29	2952.38	2927.54	2512.5	2816.87	2850.23	2648.97	2784.83	2910.62	2819.13	2562.06	2856.43	2827.23	2788.71	2469.52	2993.91	2729	2803.25	2805.11	2749.64	105.138	164.357	87.5152	196.097	0.0385333	0.0603155	0.0316056	0.0724523	-0.00864692	-0.108278	-0.158854	0.876216	0.959683	0.0288296	0.310598
Q8R2R9	Q8R2R9	sp|Q8R2R9|AP3M2_MOUSE	>sp|Q8R2R9|AP3M2_MOUSE AP-3 complex subunit mu-2 OS=Mus musculus OX=10090 GN=Ap3m2 PE=1 SV=1	AP3M2	AP3M2	8	1191.09	1160.51	1368.74	1385.45	1296.29	1230.96	1377.83	1149.67	1311.29	1332.48	1327.48	1164.71	1343.19	1252.53	1294.51	1388.95	1391.41	1350.76	1228.19	1364.19	1285.5	1273.88	990.69	1395	1272.17	1277.24	1336.89	1256.24	93.2535	95.6977	54.4556	143.79	0.0733285	0.0766163	0.0411728	0.12309	0.0235854	0.169107	0.290339	0.776118	0.921808	0.0290777	0.205638
A0A1B0GR67;A0A087WRP1;A0A087WQH0;A0A087WR62;A0A087WPS7;A0A087WPI2;A0A0R4J2C6;A0A0R4J2C1;Q9QXJ1-2;Q9QXJ1	A0A1B0GR67;A0A087WRP1;A0A087WQH0;A0A087WR62;A0A087WPS7;A0A087WPI2;A0A0R4J2C6;A0A0R4J2C1;Q9QXJ1-2;Q9QXJ1	tr|A0A1B0GR67|A0A1B0GR67_MOUSE;tr|A0A087WRP1|A0A087WRP1_MOUSE;tr|A0A087WQH0|A0A087WQH0_MOUSE;tr|A0A087WR62|A0A087WR62_MOUSE;tr|A0A087WPS7|A0A087WPS7_MOUSE;tr|A0A087WPI2|A0A087WPI2_MOUSE;tr|A0A0R4J2C6|A0A0R4J2C6_MOUSE;tr|A0A0R4J2C1|A0A0R4J2C1_MOUSE;sp|Q9QXJ1-2|APBB1_MOUSE;sp|Q9QXJ1|APBB1_MOUSE	>tr|A0A1B0GR67|A0A1B0GR67_MOUSE Isoform of Q9QXJ1, Amyloid-beta A4 precursor protein-binding family B member 1 (Fragment) OS=Mus musculus OX=10090 GN=Apbb1 PE=1 SV=1;>tr|A0A087WRP1|A0A087WRP1_MOUSE Isoform of Q9QXJ1, Amyloid-beta A4 precursor protein-binding family B member 1 (Fragment) OS=Mus musculus OX=10090 GN=Apbb1 PE=1 SV=1;>tr|A0A087WQH0|A0A087WQH0_MOUSE Isoform of Q9QXJ1, Amyloid-beta A4 …	APBB1	APBB1	2	208.712	220.008	211.549	209.61	202.462	169.708	193.227	224.367	193.948	232.366	222.983	207.694	227.964	242.569	200.171	199.807	209.553	229.132	237.179	195.911	211.006	209.697	219.876	215.722	203.675	212.431	218.199	214.899	17.576	16.6375	17.5888	13.5985	0.0919153	0.0790093	0.0805033	0.0629043	-0.0798602	-0.688992	-1.19546	0.253176	0.571717	-0.0180014	-0.182663
Q9D7N9	Q9D7N9	sp|Q9D7N9|APMAP_MOUSE	>sp|Q9D7N9|APMAP_MOUSE Adipocyte plasma membrane-associated protein OS=Mus musculus OX=10090 GN=Apmap PE=1 SV=1	APMAP	APMAP	3	444.663	455.245	459.13	415.22	449.961	445.901	442.459	437.557	446.226	411.606	436.075	434.44	404.509	390.579	406.217	442.912	452.155	419.435	426.621	444.354	428.718	444.174	363.324	418.756	445.02	434.727	419.301	420.991	15.6015	12.1368	23.8824	30.0174	0.0358425	0.0283983	0.0566336	0.0749356	0.0825792	0.902512	1.50603	0.155873	0.491516	0.0491012	0.599067
P08226;A0A1B0GX15;G3UWN5	P08226;A0A1B0GX15;G3UWN5	sp|P08226|APOE_MOUSE;tr|A0A1B0GX15|A0A1B0GX15_MOUSE;tr|G3UWN5|G3UWN5_MOUSE	>sp|P08226|APOE_MOUSE Apolipoprotein E OS=Mus musculus OX=10090 GN=Apoe PE=1 SV=2;>tr|A0A1B0GX15|A0A1B0GX15_MOUSE Isoform of P08226, Apolipoprotein E (Fragment) OS=Mus musculus OX=10090 GN=Apoe PE=1 SV=1;>tr|G3UWN5|G3UWN5_MOUSE Isoform of P08226, Apolipoprotein E (Fragment) OS=Mus musculus OX=10090 GN=Apoe PE=1 SV=1	APOE	APOE	5	935.241	927.58	1009.38	1014	1062.31	1079.29	935.247	929.486	934.483	927.455	1012.92	1057.53	944.421	994.7	956.39	937.767	942.591	947.116	887.762	927.604	1062.33	934.272	831.719	935.776	1004.63	966.188	953.831	929.911	62.8704	55.3847	20.9516	76.1742	0.0630507	0.056128	0.0216559	0.0805697	0.113066	0.978139	1.79871	0.0952181	0.421564	0.0572265	0.572537
Q9DCZ4-2;Q9DCZ4;Q9DCZ4-3	Q9DCZ4-2;Q9DCZ4;Q9DCZ4-3	sp|Q9DCZ4-2|MIC26_MOUSE;sp|Q9DCZ4|MIC26_MOUSE;sp|Q9DCZ4-3|MIC26_MOUSE	>sp|Q9DCZ4-2|MIC26_MOUSE Isoform of Q9DCZ4, Isoform 2 of MICOS complex subunit Mic26 OS=Mus musculus OX=10090 GN=Apoo;>sp|Q9DCZ4|MIC26_MOUSE MICOS complex subunit Mic26 OS=Mus musculus OX=10090 GN=Apoo PE=1 SV=2;>sp|Q9DCZ4-3|MIC26_MOUSE Isoform of Q9DCZ4, Isoform 3 of MICOS complex subunit Mic26 OS=Mus musculus OX=10090 GN=Apoo	APOO	APOO	4	4248.72	4374.09	3968.11	4807	4850.02	4573.56	3191.57	3503.2	3533.96	3013.66	3029.86	3973.92	4457.3	3637.55	4399.01	4228.97	3499.91	3089.65	3931.77	4060.35	3749.84	3630.62	4267.46	2618.83	4470.25	3374.36	3885.4	3709.81	340.225	369.795	557.164	579.868	0.0771382	0.107664	0.148289	0.175788	0.282463	1.19187	2.71271	0.0177057	0.320739	-0.126763	-0.60378
Q78IK4;B1AV14	Q78IK4;B1AV14	sp|Q78IK4|MIC27_MOUSE;tr|B1AV14|B1AV14_MOUSE	>sp|Q78IK4|MIC27_MOUSE MICOS complex subunit Mic27 OS=Mus musculus OX=10090 GN=Apool PE=1 SV=1;>tr|B1AV14|B1AV14_MOUSE Isoform of Q78IK4, MICOS complex subunit OS=Mus musculus OX=10090 GN=Apool PE=1 SV=1	APOOL	APOOL	2	161.445	195.81	127.462	177.858	175.23	144.193	112.617	127.721	128.663	113.484	103.269	175.93	156.459	150.529	146.654	156.273	117.695	110.093	157.805	141.383	139.183	128.983	185.693	97.0216	163.666	126.947	139.617	141.678	24.7516	25.8847	20.4055	29.5265	0.157082	0.188623	0.155079	0.219431	0.221217	0.777766	1.55827	0.143078	0.475911	-0.153221	-0.528759
A0A2I3BPT1;A0A2I3BQZ9;Q3TWF3;P12023-2;P12023;P12023-3;A0A2I3BR03	A0A2I3BPT1;A0A2I3BQZ9;Q3TWF3;P12023-2;P12023;P12023-3;A0A2I3BR03	tr|A0A2I3BPT1|A0A2I3BPT1_MOUSE;tr|A0A2I3BQZ9|A0A2I3BQZ9_MOUSE;tr|Q3TWF3|Q3TWF3_MOUSE;sp|P12023-2|A4_MOUSE;sp|P12023|A4_MOUSE;sp|P12023-3|A4_MOUSE;tr|A0A2I3BR03|A0A2I3BR03_MOUSE	>tr|A0A2I3BPT1|A0A2I3BPT1_MOUSE Isoform of P12023, Amyloid-beta A4 protein OS=Mus musculus OX=10090 GN=App PE=1 SV=1;>tr|A0A2I3BQZ9|A0A2I3BQZ9_MOUSE Isoform of P12023, Amyloid-beta A4 protein OS=Mus musculus OX=10090 GN=App PE=1 SV=1;>tr|Q3TWF3|Q3TWF3_MOUSE Isoform of P12023, Amyloid-beta A4 protein OS=Mus musculus OX=10090 GN=App PE=1 SV=1;>sp|P12023-2|A4_MOUSE Isoform of P12023, Isoform APP695 …	APP	APP	4	246.464	320.086	303.769	279.441	245.101	321.546	281.893	302.863	316.721	337.564	315.193	266.664	295.112	324.319	265.144	280.307	285.707	274.788	271.956	270.535	265.535	282.17	160.036	293.184	286.068	303.483	287.563	257.236	34.6987	25.675	20.6392	48.6297	0.124008	0.0858388	0.070032	0.228931	0.171483	0.644538	1.25036	0.233119	0.553775	0.261431	0.961606
Q8K3H0	Q8K3H0	sp|Q8K3H0|DP13A_MOUSE	>sp|Q8K3H0|DP13A_MOUSE DCC-interacting protein 13-alpha OS=Mus musculus OX=10090 GN=Appl1 PE=1 SV=1	APPL1	APPL1	5	315.843	306.282	323.63	365.782	331.174	332.052	370.436	348.832	352.166	380.089	370.951	321.208	309.556	342.091	323.873	320.088	320.766	332.799	307.819	365.25	354.958	353.785	331.927	345.713	329.127	357.28	324.862	343.242	20.4202	21.3492	11.2662	20.5997	0.0607328	0.0611167	0.0345648	0.0615878	-0.0605878	-0.674613	-1.0775	0.30077	0.613987	0.0578604	0.64601
A0A0R4J0Z3;P55088;P55088-3;P55088-2	A0A0R4J0Z3;P55088;P55088-3;P55088-2	tr|A0A0R4J0Z3|A0A0R4J0Z3_MOUSE;sp|P55088|AQP4_MOUSE;sp|P55088-3|AQP4_MOUSE;sp|P55088-2|AQP4_MOUSE	>tr|A0A0R4J0Z3|A0A0R4J0Z3_MOUSE Isoform of P55088, Aquaporin 4, isoform CRA_a OS=Mus musculus OX=10090 GN=Aqp4 PE=1 SV=1;>sp|P55088|AQP4_MOUSE Aquaporin-4 OS=Mus musculus OX=10090 GN=Aqp4 PE=1 SV=2;>sp|P55088-3|AQP4_MOUSE Isoform of P55088, Isoform 3 of Aquaporin-4 OS=Mus musculus OX=10090 GN=Aqp4;>sp|P55088-2|AQP4_MOUSE Isoform of P55088, Isoform 1 of Aquaporin-4 OS=Mus musculus OX=10090 GN=Aqp4	AQP4	AQP4	6	2855.25	2877.76	2716.58	2847.34	3283.09	3334.78	3119.81	3152.75	2817.1	2784.97	2840.09	2964.59	1967.23	2650.1	3191.12	3229.01	3140.94	3051.08	2914.2	2554.8	2928.02	2628.8	1979.18	2633.17	2985.8	2946.55	2871.58	2606.36	257.113	159.411	490.209	345.1	0.0846669	0.0537441	0.194092	0.143537	0.203379	1.0526	2.20654	0.0458637	0.340934	0.186894	1.05221
P04627;B1AUN8;E9Q0P8#Q8CAD1	P04627;B1AUN8;E9Q0P8;Q8CAD1	sp|P04627|ARAF_MOUSE;tr|B1AUN8|B1AUN8_MOUSE;tr|E9Q0P8|E9Q0P8_MOUSE;tr|Q8CAD1|Q8CAD1_MOUSE	>sp|P04627|ARAF_MOUSE Serine/threonine-protein kinase A-Raf OS=Mus musculus OX=10090 GN=Araf PE=1 SV=2;>tr|B1AUN8|B1AUN8_MOUSE Isoform of P04627, Serine/threonine-protein kinase A-Raf (Fragment) OS=Mus musculus OX=10090 GN=Araf PE=1 SV=1;>tr|E9Q0P8|E9Q0P8_MOUSE Isoform of P04627, Serine/threonine-protein kinase A-Raf OS=Mus musculus OX=10090 GN=Araf PE=1 SV=1;>tr|Q8CAD1|Q8CAD1_MOUSE Isoform of P0…	ARAF	ARAF	3	205.976	172.845	205.834	218.571	210.982	209.046	224.887	203.048	235.203	225.51	227.839	217.878	201.491	160.529	232.744	199.222	210.58	214.79	208.056	225.573	214.5	191.628	168.01	231.066	203.876	222.394	203.226	206.472	15.9016	10.9935	24.0882	23.3938	0.0826746	0.0505005	0.125852	0.118631	-0.0140379	-0.0999652	-0.171478	0.866478	0.957371	0.113824	0.822207
P84078;P61205;Q8BSL7	P84078;P61205;Q8BSL7	sp|P84078|ARF1_MOUSE;sp|P61205|ARF3_MOUSE;sp|Q8BSL7|ARF2_MOUSE	>sp|P84078|ARF1_MOUSE ADP-ribosylation factor 1 OS=Mus musculus OX=10090 GN=Arf1 PE=1 SV=2;>sp|P61205|ARF3_MOUSE ADP-ribosylation factor 3 OS=Mus musculus OX=10090 GN=Arf3 PE=2 SV=2;>sp|Q8BSL7|ARF2_MOUSE ADP-ribosylation factor 2 OS=Mus musculus OX=10090 GN=Arf2 PE=1 SV=2	ARF1;ARF2;ARF3	ARF1;ARF2;ARF3	4	3018.64	3938.07	3447.9	3508.2	3232.54	3457.88	3635.6	4991.85	3027.72	4029	3517.17	2170.29	3354.9	3875.27	3096.3	3061.17	3680.75	3132.03	3968.87	3531.13	3132.32	3630.48	2895.78	3698.59	3433.87	3561.94	3366.74	3476.2	307.723	947.87	340.276	393.482	0.0890455	0.286923	0.0991728	0.116657	-0.0144648	-0.10148	-0.174534	0.864124	0.956956	-0.00240839	-0.00813557
P84078;P61205;Q8BSL7#P84084#P61750;E9Q798	P84078;P61205;Q8BSL7;P84084;P61750;E9Q798	sp|P84078|ARF1_MOUSE;sp|P61205|ARF3_MOUSE;sp|Q8BSL7|ARF2_MOUSE;sp|P84084|ARF5_MOUSE;sp|P61750|ARF4_MOUSE;tr|E9Q798|E9Q798_MOUSE	>sp|P84078|ARF1_MOUSE ADP-ribosylation factor 1 OS=Mus musculus OX=10090 GN=Arf1 PE=1 SV=2;>sp|P61205|ARF3_MOUSE ADP-ribosylation factor 3 OS=Mus musculus OX=10090 GN=Arf3 PE=2 SV=2;>sp|Q8BSL7|ARF2_MOUSE ADP-ribosylation factor 2 OS=Mus musculus OX=10090 GN=Arf2 PE=1 SV=2;>sp|P84084|ARF5_MOUSE ADP-ribosylation factor 5 OS=Mus musculus OX=10090 GN=Arf5 PE=1 SV=2;>sp|P61750|ARF4_MOUSE ADP-ribosylat…	ARF1;ARF2;ARF3;ARF4;ARF5	ARF1;ARF2;ARF3;ARF4;ARF5	3	14589.6	14196.1	14259.7	13841.7	14295.7	13879	15502.9	14555.7	14678.3	16342.2	15475	13856.9	13341.7	15085.5	14300.8	14099.6	14585	15303.6	14326.3	14304.3	14134.5	15145.2	12904.8	16641.7	14177	15068.5	14452.7	14576.1	280.275	878.574	710.483	1242.19	0.0197616	0.0583629	0.0496421	0.0843026	-0.0360032	-0.417885	-0.640157	0.533147	0.789261	0.0501753	0.487263
P62331	P62331	sp|P62331|ARF6_MOUSE	>sp|P62331|ARF6_MOUSE ADP-ribosylation factor 6 OS=Mus musculus OX=10090 GN=Arf6 PE=1 SV=2	ARF6	ARF6	4	1049.7	1186.65	1111.39	1102.3	1120.74	1081.12	1095.25	1083.44	1131.68	1177.69	1164.27	1117.55	1045.22	1146.19	1095.93	1092.31	1198.8	1098.9	1027.6	1144.12	1171.47	1093.99	1187.41	1146.54	1108.65	1128.31	1112.89	1128.52	45.8507	37.3205	52.8687	58.7478	0.0409919	0.033021	0.0470862	0.0532441	-0.0249691	-0.374863	-0.512272	0.617019	0.840541	0.000754154	0.0123824
A2A5R2	A2A5R2	sp|A2A5R2|BIG2_MOUSE	>sp|A2A5R2|BIG2_MOUSE Brefeldin A-inhibited guanine nucleotide-exchange protein 2 OS=Mus musculus OX=10090 GN=Arfgef2 PE=1 SV=1	ARFGEF2	ARFGEF2	4	228.136	209.09	249.865	264.881	276.179	211.831	278.664	239.446	257.073	265.55	277.51	207.741	257.622	240.296	252.349	283.177	282.481	267.678	238.108	252.874	249.642	275.279	178.889	297.926	239.997	254.331	263.934	248.786	27.9821	27.0367	17.0944	40.3328	0.117053	0.112029	0.0651049	0.176182	-0.0426307	-0.207302	-0.375081	0.713624	0.887821	0.0419835	0.206836
A0A1B0GS63;Q8K221;A0A1B0GSM3	A0A1B0GS63;Q8K221;A0A1B0GSM3	tr|A0A1B0GS63|A0A1B0GS63_MOUSE;sp|Q8K221|ARFP2_MOUSE;tr|A0A1B0GSM3|A0A1B0GSM3_MOUSE	>tr|A0A1B0GS63|A0A1B0GS63_MOUSE Isoform of Q8K221, ADP-ribosylation factor interacting protein 2, isoform CRA_c OS=Mus musculus OX=10090 GN=Arfip2 PE=1 SV=1;>sp|Q8K221|ARFP2_MOUSE Arfaptin-2 OS=Mus musculus OX=10090 GN=Arfip2 PE=1 SV=2;>tr|A0A1B0GSM3|A0A1B0GSM3_MOUSE Isoform of Q8K221, ADP-ribosylation factor interacting protein 2, isoform CRA_d OS=Mus musculus OX=10090 GN=Arfip2 PE=1 SV=1	ARFIP2	ARFIP2	5	714.551	731.206	767.817	831.984	796.437	750.45	827.434	782.355	795.49	886.973	802.253	740.433	758.368	852.262	827.322	789.33	805.949	817.214	725.355	818.351	785.12	861.938	800.677	851.034	765.407	805.823	808.408	807.079	43.3149	48.9867	32.3497	49.539	0.0561536	0.0602458	0.0402728	0.0625683	-0.0760657	-0.837306	-1.37682	0.191726	0.517262	-0.00211902	-0.0251035
Q5FWK3;A2AH25	Q5FWK3;A2AH25	sp|Q5FWK3|RHG01_MOUSE;tr|A2AH25|A2AH25_MOUSE	>sp|Q5FWK3|RHG01_MOUSE Rho GTPase-activating protein 1 OS=Mus musculus OX=10090 GN=Arhgap1 PE=1 SV=1;>tr|A2AH25|A2AH25_MOUSE Isoform of Q5FWK3, Rho GTPase-activating protein 1 OS=Mus musculus OX=10090 GN=Arhgap1 PE=1 SV=1	ARHGAP1	ARHGAP1	7	2297.35	2011.82	2350.47	2226.35	2246.3	1988.54	2445.65	2365.03	2175.86	2342.24	2051.3	1778.26	2285.16	2512.33	2387.32	2134.25	2244.08	2170.35	2279.54	2402.74	2197.22	2097.13	2305.68	2100.49	2186.81	2193.06	2288.92	2230.47	151.021	248.225	141.14	121.261	0.0702952	0.118913	0.060965	0.0543162	-0.0296781	-0.338418	-0.518982	0.61246	0.838671	-0.0308123	-0.241118
A0A0A0MQE8;B7ZCJ1;G3UWM5;B7ZCJ0;Q6DFV3	A0A0A0MQE8;B7ZCJ1;G3UWM5;B7ZCJ0;Q6DFV3	tr|A0A0A0MQE8|A0A0A0MQE8_MOUSE;tr|B7ZCJ1|B7ZCJ1_MOUSE;tr|G3UWM5|G3UWM5_MOUSE;tr|B7ZCJ0|B7ZCJ0_MOUSE;sp|Q6DFV3|RHG21_MOUSE	>tr|A0A0A0MQE8|A0A0A0MQE8_MOUSE Isoform of Q6DFV3, Rho GTPase-activating protein 21 OS=Mus musculus OX=10090 GN=Arhgap21 PE=1 SV=1;>tr|B7ZCJ1|B7ZCJ1_MOUSE Isoform of Q6DFV3, Rho GTPase-activating protein 21 OS=Mus musculus OX=10090 GN=Arhgap21 PE=1 SV=1;>tr|G3UWM5|G3UWM5_MOUSE Isoform of Q6DFV3, Rho GTPase-activating protein 21 (Fragment) OS=Mus musculus OX=10090 GN=Arhgap21 PE=1 SV=1;>tr|B7ZCJ0|…	ARHGAP21	ARHGAP21	4	358.534	380.678	416.842	351.29	364.585	342.957	354.043	372.932	383.1	360.82	398.122	353.239	397.115	360.148	339.628	360.655	390.506	379.26	354.923	356.354	405.748	363.274	464.815	378.114	369.148	370.376	371.218	387.205	26.6309	17.8328	21.6309	42.4651	0.0701787	0.047699	0.0587381	0.104724	-0.0651354	-0.512952	-0.887883	0.390672	0.690087	-0.0587075	-0.506982
E9QAQ3;Q6ZQ82	E9QAQ3;Q6ZQ82	tr|E9QAQ3|E9QAQ3_MOUSE;sp|Q6ZQ82|RHG26_MOUSE	>tr|E9QAQ3|E9QAQ3_MOUSE Isoform of Q6ZQ82, Rho GTPase-activating protein 26 OS=Mus musculus OX=10090 GN=Arhgap26 PE=1 SV=1;>sp|Q6ZQ82|RHG26_MOUSE Rho GTPase-activating protein 26 OS=Mus musculus OX=10090 GN=Arhgap26 PE=1 SV=3	ARHGAP26	ARHGAP26	2	156.497	142.616	166.025	132.926	158.645	140.965	139.933	155.624	154.021	143.501	153.972	156.662	143.95	159.02	128.682	147.199	155.47	148.55	161.483	159.776	156.606	155.091	193.688	131.635	149.612	150.619	147.145	159.713	12.6533	7.06047	10.6149	19.8838	0.0850815	0.04768	0.0743584	0.123521	-0.0894195	-0.585429	-1.05984	0.308436	0.618823	-0.0767752	-0.570957
Q811P8-2;Q811P8	Q811P8-2;Q811P8	sp|Q811P8-2|RHG32_MOUSE;sp|Q811P8|RHG32_MOUSE	>sp|Q811P8-2|RHG32_MOUSE Isoform of Q811P8, Isoform 2 of Rho GTPase-activating protein 32 OS=Mus musculus OX=10090 GN=Arhgap32;>sp|Q811P8|RHG32_MOUSE Rho GTPase-activating protein 32 OS=Mus musculus OX=10090 GN=Arhgap32 PE=1 SV=2	ARHGAP32	ARHGAP32	5	248.711	296.467	388.806	387.5	365.14	316.344	348.423	303.512	374.544	307.225	356.732	298.532	377.815	277.658	420.472	360.492	372.347	366.986	295.399	387.866	405.917	363.793	278.555	400.868	333.828	331.495	362.628	355.4	56.2675	32.3584	46.7213	55.225	0.17812	0.0973962	0.138793	0.16431	-0.0930149	-0.389213	-0.722847	0.482526	0.755747	-0.0906451	-0.475264
Q91YM2	Q91YM2	sp|Q91YM2|RHG35_MOUSE	>sp|Q91YM2|RHG35_MOUSE Rho GTPase-activating protein 35 OS=Mus musculus OX=10090 GN=Arhgap35 PE=1 SV=3	ARHGAP35	ARHGAP35	2	119.094	112.863	120.921	104.405	108.235	110.307	124.895	133.062	105.159	127.655	115.897	108.087	138.436	126.049	105.675	108.259	162.732	123.751	130.193	125.704	124.349	127.981	163.912	114.048	112.638	119.126	127.484	131.031	6.371	11.2036	21.0884	17.0447	0.0564781	0.0950174	0.161412	0.122278	-0.210824	-1.23426	-2.72902	0.017162	0.320739	-0.133481	-0.806338
H7BX46;G3X932;P59281-2;P59281	H7BX46;G3X932;P59281-2;P59281	tr|H7BX46|H7BX46_MOUSE;tr|G3X932|G3X932_MOUSE;sp|P59281-2|RHG39_MOUSE;sp|P59281|RHG39_MOUSE	>tr|H7BX46|H7BX46_MOUSE Isoform of P59281, Rho GTPase-activating protein 39 OS=Mus musculus OX=10090 GN=Arhgap39 PE=1 SV=1;>tr|G3X932|G3X932_MOUSE Isoform of P59281, DNA segment, Chr 15, Wayne State University 169, expressed, isoform CRA_a OS=Mus musculus OX=10090 GN=Arhgap39 PE=1 SV=1;>sp|P59281-2|RHG39_MOUSE Isoform of P59281, Isoform 2 of Rho GTPase-activating protein 39 OS=Mus musculus OX=100…	ARHGAP39	ARHGAP39	4	479.227	217.428	423.45	378.613	407.918	385.42	485.772	511.913	409.602	374.189	461.269	530.742	424.255	340.468	430.075	390.478	581.287	543.915	432.817	361.447	466.939	516.523	529.461	525.399	382.009	462.248	451.746	472.098	88.2611	60.3958	92.3451	66.2093	0.280764	0.135471	0.203997	0.149964	-0.333112	-0.949472	-2.01781	0.064653	0.371083	-0.028293	-0.144261
Q5SSM3-2;Q5SSM3-3;Q5SSM3;F6T1Y2;Q5SSM3-4	Q5SSM3-2;Q5SSM3-3;Q5SSM3;F6T1Y2;Q5SSM3-4	sp|Q5SSM3-2|RHG44_MOUSE;sp|Q5SSM3-3|RHG44_MOUSE;sp|Q5SSM3|RHG44_MOUSE;tr|F6T1Y2|F6T1Y2_MOUSE;sp|Q5SSM3-4|RHG44_MOUSE	>sp|Q5SSM3-2|RHG44_MOUSE Isoform of Q5SSM3, Isoform 2 of Rho GTPase-activating protein 44 OS=Mus musculus OX=10090 GN=Arhgap44;>sp|Q5SSM3-3|RHG44_MOUSE Isoform of Q5SSM3, Isoform 3 of Rho GTPase-activating protein 44 OS=Mus musculus OX=10090 GN=Arhgap44;>sp|Q5SSM3|RHG44_MOUSE Rho GTPase-activating protein 44 OS=Mus musculus OX=10090 GN=Arhgap44 PE=1 SV=1;>tr|F6T1Y2|F6T1Y2_MOUSE Isoform of Q5SSM3,…	ARHGAP44	ARHGAP44	4	485.72	525.887	544.494	545.067	565.22	528.366	572.821	542.129	588.663	566.98	576.748	624.551	561.353	507.514	558.182	616.145	569.771	568.588	586.65	600.25	542.241	602.673	631.751	623.088	532.459	578.649	563.592	597.775	26.9131	27.2572	34.6524	31.727	0.0515316	0.0467055	0.0620641	0.0542816	-0.166764	-1.46958	-3.23104	0.00653325	0.320739	-0.0464905	-0.630644
Q99PT1	Q99PT1	sp|Q99PT1|GDIR1_MOUSE	>sp|Q99PT1|GDIR1_MOUSE Rho GDP-dissociation inhibitor 1 OS=Mus musculus OX=10090 GN=Arhgdia PE=1 SV=3	ARHGDIA	ARHGDIA	6	3135.82	3379.46	3242.37	3197.12	3066.47	3217.62	3534.03	3311.76	3509.53	4111.76	3579.74	3198.85	3211.43	3627.77	3359.41	3504.11	3203.02	3436.56	3415.22	3341.38	3364.16	3358.69	3755.81	3583.68	3206.48	3540.94	3390.38	3469.82	105.849	315.57	167.039	165.98	0.0328541	0.0865087	0.0492276	0.0469309	-0.113184	-1.39363	-2.50066	0.0264924	0.320739	0.0260372	0.2697
H3BJU7;H3BJX8;H3BJ45;H3BJ40;H3BKH9;Q60875-5;Q60875-4;Q60875;Q60875-3;Q60875-2	H3BJU7;H3BJX8;H3BJ45;H3BJ40;H3BKH9;Q60875-5;Q60875-4;Q60875;Q60875-3;Q60875-2	tr|H3BJU7|H3BJU7_MOUSE;tr|H3BJX8|H3BJX8_MOUSE;tr|H3BJ45|H3BJ45_MOUSE;tr|H3BJ40|H3BJ40_MOUSE;tr|H3BKH9|H3BKH9_MOUSE;sp|Q60875-5|ARHG2_MOUSE;sp|Q60875-4|ARHG2_MOUSE;sp|Q60875|ARHG2_MOUSE;sp|Q60875-3|ARHG2_MOUSE;sp|Q60875-2|ARHG2_MOUSE	>tr|H3BJU7|H3BJU7_MOUSE Isoform of Q60875, Rho guanine nucleotide exchange factor 2 OS=Mus musculus OX=10090 GN=Arhgef2 PE=1 SV=1;>tr|H3BJX8|H3BJX8_MOUSE Isoform of Q60875, Rho guanine nucleotide exchange factor 2 OS=Mus musculus OX=10090 GN=Arhgef2 PE=1 SV=1;>tr|H3BJ45|H3BJ45_MOUSE Isoform of Q60875, Rho guanine nucleotide exchange factor 2 OS=Mus musculus OX=10090 GN=Arhgef2 PE=1 SV=1;>tr|H3BJ4…	ARHGEF2	ARHGEF2	9	877.152	954.808	1110.59	1029.21	1054.53	1064.77	1130.42	988.725	1118.31	920.836	1018.98	1048.15	1131.1	894.589	1096.71	1119.56	1097.95	1138.55	910.225	1037.05	1120.77	1112.34	1079.54	1074.14	1015.18	1037.57	1079.74	1055.68	84.8577	79.5112	92.2851	77.2806	0.0862284	0.0774788	0.0919819	0.0767599	-0.0573792	-0.494496	-0.836312	0.418027	0.706486	-0.0251115	-0.23527
F6WMJ3;Q8K4I3;A2AFJ8;H3BJ53	F6WMJ3;Q8K4I3;A2AFJ8;H3BJ53	tr|F6WMJ3|F6WMJ3_MOUSE;sp|Q8K4I3|ARHG6_MOUSE;tr|A2AFJ8|A2AFJ8_MOUSE;tr|H3BJ53|H3BJ53_MOUSE	>tr|F6WMJ3|F6WMJ3_MOUSE Isoform of Q8K4I3, Rho guanine nucleotide exchange factor 6 OS=Mus musculus OX=10090 GN=Arhgef6 PE=1 SV=1;>sp|Q8K4I3|ARHG6_MOUSE Rho guanine nucleotide exchange factor 6 OS=Mus musculus OX=10090 GN=Arhgef6 PE=1 SV=1;>tr|A2AFJ8|A2AFJ8_MOUSE Isoform of Q8K4I3, Rho guanine nucleotide exchange factor 6 OS=Mus musculus OX=10090 GN=Arhgef6 PE=1 SV=1;>tr|H3BJ53|H3BJ53_MOUSE Isofo…	ARHGEF6	ARHGEF6	2	234.114	252.937	205.45	108.059	237.699	181.021	256.983	263.683	232.538	254.904	215.115	251.334	246.881	257.694	220.309	245.635	276.828	257.403	261.329	210.949	238.103	270.337	174.803	265.479	203.213	245.759	250.792	236.833	53.2322	18.3074	18.6564	37.5833	0.323242	0.0769872	0.0757516	0.17159	-0.256924	-0.687944	-1.36744	0.194574	0.51729	0.0665295	0.35948
Q9ES28-4;Q9ES28-3;Q9ES28-2;Q9ES28-7;Q9ES28;D3Z0V2;A0A0R4J0X8;Q9ES28-6;Q9ES28-8;Q9ES28-5	Q9ES28-4;Q9ES28-3;Q9ES28-2;Q9ES28-7;Q9ES28;D3Z0V2;A0A0R4J0X8;Q9ES28-6;Q9ES28-8;Q9ES28-5	sp|Q9ES28-4|ARHG7_MOUSE;sp|Q9ES28-3|ARHG7_MOUSE;sp|Q9ES28-2|ARHG7_MOUSE;sp|Q9ES28-7|ARHG7_MOUSE;sp|Q9ES28|ARHG7_MOUSE;tr|D3Z0V2|D3Z0V2_MOUSE;tr|A0A0R4J0X8|A0A0R4J0X8_MOUSE;sp|Q9ES28-6|ARHG7_MOUSE;sp|Q9ES28-8|ARHG7_MOUSE;sp|Q9ES28-5|ARHG7_MOUSE	>sp|Q9ES28-4|ARHG7_MOUSE Isoform of Q9ES28, Isoform D of Rho guanine nucleotide exchange factor 7 OS=Mus musculus OX=10090 GN=Arhgef7;>sp|Q9ES28-3|ARHG7_MOUSE Isoform of Q9ES28, Isoform C of Rho guanine nucleotide exchange factor 7 OS=Mus musculus OX=10090 GN=Arhgef7;>sp|Q9ES28-2|ARHG7_MOUSE Isoform of Q9ES28, Isoform A of Rho guanine nucleotide exchange factor 7 OS=Mus musculus OX=10090 GN=Arhge…	ARHGEF7	ARHGEF7	5	606.815	574.746	656.61	586.604	616.503	560.715	663.552	641.747	631.189	635.565	661.249	580.265	643.251	567.351	597.316	614.306	640.965	658.551	576.18	629.828	573.774	618.642	516.746	628.853	600.332	635.595	620.29	590.671	34.3026	30.194	34.0139	44.1224	0.056496	0.0487097	0.0556229	0.0769073	0.0249562	0.266579	0.416432	0.68386	0.873587	0.107831	1.02848
Q8BGR6;B7ZN40	Q8BGR6;B7ZN40	sp|Q8BGR6|ARL15_MOUSE;tr|B7ZN40|B7ZN40_MOUSE	>sp|Q8BGR6|ARL15_MOUSE ADP-ribosylation factor-like protein 15 OS=Mus musculus OX=10090 GN=Arl15 PE=1 SV=1;>tr|B7ZN40|B7ZN40_MOUSE Isoform of Q8BGR6, ADP-ribosylation factor-like protein 15 OS=Mus musculus OX=10090 GN=Arl15 PE=1 SV=1	ARL15	ARL15	2	440.59	565.861	507.793	473.104	449.028	509.71	454.522	458.14	446.443	448.522	487.637	472.804	443.174	460.151	450.427	472.33	504.702	491.831	460.122	444.726	502.206	483.188	525.779	504.204	491.014	461.345	470.436	486.704	46.6032	15.9115	24.0203	30.1814	0.0936766	0.0341147	0.0507714	0.0625458	0.0097506	0.0890637	0.144762	0.887111	0.961929	-0.0755696	-0.948204
Q9WUL7	Q9WUL7	sp|Q9WUL7|ARL3_MOUSE	>sp|Q9WUL7|ARL3_MOUSE ADP-ribosylation factor-like protein 3 OS=Mus musculus OX=10090 GN=Arl3 PE=1 SV=1	ARL3	ARL3	3	623.545	618.08	690.854	676.538	688.142	633.037	725.177	678.899	715.484	757.557	682.816	601.084	745.879	724.648	694.785	732.262	679.011	704.58	661.247	739.159	682.293	670.499	699.428	741.084	655.033	693.503	713.528	698.952	33.7126	53.7737	25.0759	34.3533	0.0515474	0.0799787	0.0352299	0.0488824	-0.0937799	-1.10775	-1.86936	0.0841718	0.407514	-0.0136077	-0.148998
Q8R5J9	Q8R5J9	sp|Q8R5J9|PRAF3_MOUSE	>sp|Q8R5J9|PRAF3_MOUSE PRA1 family protein 3 OS=Mus musculus OX=10090 GN=Arl6ip5 PE=1 SV=2	ARL6IP5	ARL6IP5	3	1554.22	1876.71	1895.84	1607.76	1703.68	1815.63	1616.66	1736.06	1776.82	1784.63	1777.92	1751.64	1831.48	1687.08	1685.9	1790.03	1754.12	1932.62	1644.69	1741.35	1788.72	1814.86	2605.76	1799.52	1742.31	1740.62	1780.2	1899.15	142.82	63.4766	94.0243	351.619	0.0829887	0.0374281	0.0522746	0.166009	-0.110786	-0.587489	-1.09552	0.29309	0.606676	-0.108912	-0.625894
Q8VEH3;F6QKK2	Q8VEH3;F6QKK2	sp|Q8VEH3|ARL8A_MOUSE;tr|F6QKK2|F6QKK2_MOUSE	>sp|Q8VEH3|ARL8A_MOUSE ADP-ribosylation factor-like protein 8A OS=Mus musculus OX=10090 GN=Arl8a PE=1 SV=1;>tr|F6QKK2|F6QKK2_MOUSE Isoform of Q8VEH3, ADP-ribosylation factor-like protein 8A (Fragment) OS=Mus musculus OX=10090 GN=Arl8a PE=1 SV=1	ARL8A	ARL8A	3	998.4	1104.05	1124.8	1013.93	1038.79	1040.65	1036.51	1012.63	971.764	1028.63	1018.77	919.853	1027.97	1163.91	935.53	979.564	1055.46	976.797	1024.72	1127.75	1104.81	964.559	1216.77	1020.13	1053.44	998.025	1023.2	1076.46	50.2447	44.4107	80.7534	91.0964	0.0473113	0.0454929	0.0770907	0.0840099	-0.0282865	-0.298379	-0.46881	0.646939	0.853378	-0.106115	-0.981847
Q9CQW2;A0A0N4SVB8#Q8VEH3;F6QKK2	Q9CQW2;A0A0N4SVB8;Q8VEH3;F6QKK2	sp|Q9CQW2|ARL8B_MOUSE;tr|A0A0N4SVB8|A0A0N4SVB8_MOUSE;sp|Q8VEH3|ARL8A_MOUSE;tr|F6QKK2|F6QKK2_MOUSE	>sp|Q9CQW2|ARL8B_MOUSE ADP-ribosylation factor-like protein 8B OS=Mus musculus OX=10090 GN=Arl8b PE=1 SV=1;>tr|A0A0N4SVB8|A0A0N4SVB8_MOUSE Isoform of Q9CQW2, ADP-ribosylation factor-like protein 8B OS=Mus musculus OX=10090 GN=Arl8b PE=1 SV=1;>sp|Q8VEH3|ARL8A_MOUSE ADP-ribosylation factor-like protein 8A OS=Mus musculus OX=10090 GN=Arl8a PE=1 SV=1;>tr|F6QKK2|F6QKK2_MOUSE Isoform of Q8VEH3, ADP-rib…	ARL8A;ARL8B	ARL8A;ARL8B	3	1488.87	531.129	620.428	1576.65	1539.44	1619.33	1519.86	644.645	1385.76	1630.84	1595.56	1390.1	609.062	1898.26	1376.84	509.079	547.916	1330.04	758.212	1578.76	1413.6	1519.98	507.55	1513.81	1229.31	1361.13	1045.2	1215.32	508.824	365.429	573.369	461.131	0.554517	0.36281	0.616756	0.504744	-0.00589136	-0.00860834	-0.0161696	0.987344	0.995867	0.218892	0.37279
Q9CQW2;A0A0N4SVB8	Q9CQW2;A0A0N4SVB8	sp|Q9CQW2|ARL8B_MOUSE;tr|A0A0N4SVB8|A0A0N4SVB8_MOUSE	>sp|Q9CQW2|ARL8B_MOUSE ADP-ribosylation factor-like protein 8B OS=Mus musculus OX=10090 GN=Arl8b PE=1 SV=1;>tr|A0A0N4SVB8|A0A0N4SVB8_MOUSE Isoform of Q9CQW2, ADP-ribosylation factor-like protein 8B OS=Mus musculus OX=10090 GN=Arl8b PE=1 SV=1	ARL8B	ARL8B	2	504.311	574.454	527.1	411.54	443.516	437.171	454.172	501.013	405.732	426.945	434.584	367.972	298.215	559.182	415.533	411.553	463.555	421.325	511.479	460.786	517.633	394.796	36.5348	423.328	483.015	431.736	428.227	390.76	62.4959	44.8904	84.6019	180.07	0.128694	0.104356	0.20682	1.39314	0.671978	0.624125	1.24307	0.23571	0.556887	0.513494	0.489
Q9D7A8	Q9D7A8	sp|Q9D7A8|ARMC1_MOUSE	>sp|Q9D7A8|ARMC1_MOUSE Armadillo repeat-containing protein 1 OS=Mus musculus OX=10090 GN=Armc1 PE=1 SV=1	ARMC1	ARMC1	5	738.232	663.383	690.176	921.814	845.905	856.713	683.839	593.06	713.391	551.949	626.545	831.628	641.764	606.749	768.833	644.013	642.021	603.977	688.766	628.348	692.286	709.116	607.378	610.757	786.037	666.735	651.226	656.108	103.473	99.8781	60.4455	45.5788	0.132873	0.146961	0.0881626	0.0696651	0.253085	1.28806	3.00035	0.0101928	0.320739	0.013043	0.0827525
Q9D0L7-2;Q9D0L7;D3Z5T2	Q9D0L7-2;Q9D0L7;D3Z5T2	sp|Q9D0L7-2|ARM10_MOUSE;sp|Q9D0L7|ARM10_MOUSE;tr|D3Z5T2|D3Z5T2_MOUSE	>sp|Q9D0L7-2|ARM10_MOUSE Isoform of Q9D0L7, Isoform 2 of Armadillo repeat-containing protein 10 OS=Mus musculus OX=10090 GN=Armc10;>sp|Q9D0L7|ARM10_MOUSE Armadillo repeat-containing protein 10 OS=Mus musculus OX=10090 GN=Armc10 PE=1 SV=1;>tr|D3Z5T2|D3Z5T2_MOUSE Isoform of Q9D0L7, Armadillo repeat-containing protein 10 OS=Mus musculus OX=10090 GN=Armc10 PE=1 SV=1	ARMC10	ARMC10	2	495.54	483.381	471.383	578.286	531.363	468.521	414.652	424.375	438.955	400.901	407.123	498.884	528.225	430.658	486.317	480.876	418.211	388.964	459.282	482.632	453.414	458.31	486.086	372.906	504.746	430.815	455.542	452.105	42.6219	35.9404	51.6087	41.1116	0.0820201	0.0799929	0.113835	0.09715	0.160196	1.07445	2.16884	0.049151	0.35239	-0.068125	-0.535446
G3X920;Q9DBR3;Q9DBR3-2;Q9DBR3-3	G3X920;Q9DBR3;Q9DBR3-2;Q9DBR3-3	tr|G3X920|G3X920_MOUSE;sp|Q9DBR3|ARMC8_MOUSE;sp|Q9DBR3-2|ARMC8_MOUSE;sp|Q9DBR3-3|ARMC8_MOUSE	>tr|G3X920|G3X920_MOUSE Isoform of Q9DBR3, Armadillo repeat containing 8, isoform CRA_b OS=Mus musculus OX=10090 GN=Armc8 PE=1 SV=1;>sp|Q9DBR3|ARMC8_MOUSE Armadillo repeat-containing protein 8 OS=Mus musculus OX=10090 GN=Armc8 PE=1 SV=2;>sp|Q9DBR3-2|ARMC8_MOUSE Isoform of Q9DBR3, Isoform 2 of Armadillo repeat-containing protein 8 OS=Mus musculus OX=10090 GN=Armc8;>sp|Q9DBR3-3|ARMC8_MOUSE Isoform …	ARMC8	ARMC8	2	121.293	134.476	125.822	121.674	76.3415	83.8818	119.809	133.181	103.121	121.047	117.791	81.3154	125.496	107.61	95.198	103.77	134.027	113.264	118.471	63.5726	123.015	110.306	90.1442	118.856	110.581	112.711	113.227	104.061	24.192	18.1238	14.347	23.0556	0.241444	0.175839	0.126227	0.259435	0.0910574	0.265652	0.49715	0.627352	0.842474	0.133498	0.432454
Q9R0Q6;A0A0G2JF52	Q9R0Q6;A0A0G2JF52	sp|Q9R0Q6|ARC1A_MOUSE;tr|A0A0G2JF52|A0A0G2JF52_MOUSE	>sp|Q9R0Q6|ARC1A_MOUSE Actin-related protein 2/3 complex subunit 1A OS=Mus musculus OX=10090 GN=Arpc1a PE=1 SV=1;>tr|A0A0G2JF52|A0A0G2JF52_MOUSE Isoform of Q9R0Q6, Actin related protein 2/3 complex, subunit 1A, isoform CRA_b OS=Mus musculus OX=10090 GN=Arpc1a PE=1 SV=1	ARPC1A	ARPC1A	8	9126.94	8716.04	8630.26	7944.99	8854.23	7787.17	8989.46	9351.74	7722.2	7376.9	7275.89	8020.54	9201.98	8606.72	8617.57	8480.08	8532.12	8215.24	8992.64	8698.33	8181.44	7512.09	5981.91	8013.22	8509.94	8122.79	8608.95	7896.6	528.723	860.924	325.354	1072.63	0.0630269	0.104322	0.0372577	0.146996	0.11778	0.706917	1.32409	0.208194	0.528845	0.0463798	0.263197
Q9CVB6;D3YXG6	Q9CVB6;D3YXG6	sp|Q9CVB6|ARPC2_MOUSE;tr|D3YXG6|D3YXG6_MOUSE	>sp|Q9CVB6|ARPC2_MOUSE Actin-related protein 2/3 complex subunit 2 OS=Mus musculus OX=10090 GN=Arpc2 PE=1 SV=3;>tr|D3YXG6|D3YXG6_MOUSE Isoform of Q9CVB6, Arp2/3 complex 34 kDa subunit OS=Mus musculus OX=10090 GN=Arpc2 PE=1 SV=1	ARPC2	ARPC2	13	10150.8	9645.97	9142.7	9295.62	9527.71	9430.21	10242.6	10209.1	9563.34	9457.67	9572.74	9677.98	9957.79	8935.34	10066.6	9287.23	9086.61	9148.78	9777.27	9604.05	9435.28	9808.58	8332.16	9808.18	9532.17	9787.23	9413.72	9460.92	350.355	346.988	478.382	572.151	0.036291	0.0351482	0.0502607	0.0633747	0.0123635	0.17348	0.24283	0.811911	0.937042	0.0505111	0.671629
Q9JM76;H7BWZ3;A0A0G2JFK7;D3Z2F7;D3Z2F8	Q9JM76;H7BWZ3;A0A0G2JFK7;D3Z2F7;D3Z2F8	sp|Q9JM76|ARPC3_MOUSE;tr|H7BWZ3|H7BWZ3_MOUSE;tr|A0A0G2JFK7|A0A0G2JFK7_MOUSE;tr|D3Z2F7|D3Z2F7_MOUSE;tr|D3Z2F8|D3Z2F8_MOUSE	>sp|Q9JM76|ARPC3_MOUSE Actin-related protein 2/3 complex subunit 3 OS=Mus musculus OX=10090 GN=Arpc3 PE=1 SV=3;>tr|H7BWZ3|H7BWZ3_MOUSE Isoform of Q9JM76, Actin-related protein 2/3 complex subunit 3 OS=Mus musculus OX=10090 GN=Arpc3 PE=1 SV=1;>tr|A0A0G2JFK7|A0A0G2JFK7_MOUSE Isoform of Q9JM76, Actin-related protein 2/3 complex subunit 3 (Fragment) OS=Mus musculus OX=10090 GN=Arpc3 PE=1 SV=1;>tr|D3Z…	ARPC3	ARPC3	4	4155.3	3791.24	3739.76	3581.83	3866.74	3088.84	3691.6	3604.33	3586.23	3643.58	3384.49	4258.7	4252.77	3819.6	3425.91	3528.72	3509.61	3425.55	4238.66	3698.43	3602.43	3368.94	4816.53	3074.56	3703.95	3694.82	3660.36	3799.92	355.638	295.595	324.487	630.427	0.099961	0.0769663	0.0851783	0.162521	-0.0267857	-0.1447	-0.258365	0.800155	0.931205	-0.0281676	-0.16137
P59999	P59999	sp|P59999|ARPC4_MOUSE	>sp|P59999|ARPC4_MOUSE Actin-related protein 2/3 complex subunit 4 OS=Mus musculus OX=10090 GN=Arpc4 PE=1 SV=3	ARPC4	ARPC4	7	17762.3	17600.7	16910	17520.6	18721.6	18148.7	19636.4	18698.8	18505	18175.1	18435.2	18878.9	18036.9	17392.2	18934.7	18032.9	18714.8	18519.5	18291.8	18028.7	18029.8	19464.4	17126.1	20034.7	17777.3	18721.6	18271.8	18495.9	613.069	507.873	562.677	1063.9	0.0344157	0.0268283	0.0309886	0.0571954	-0.0559101	-0.785808	-1.15094	0.270404	0.584939	0.0190292	0.305917
Q9CPW4;Q3UA72	Q9CPW4;Q3UA72	sp|Q9CPW4|ARPC5_MOUSE;tr|Q3UA72|Q3UA72_MOUSE	>sp|Q9CPW4|ARPC5_MOUSE Actin-related protein 2/3 complex subunit 5 OS=Mus musculus OX=10090 GN=Arpc5 PE=1 SV=3;>tr|Q3UA72|Q3UA72_MOUSE Isoform of Q9CPW4, Actin-related protein 2/3 complex subunit 5 OS=Mus musculus OX=10090 GN=Arpc5 PE=1 SV=1	ARPC5	ARPC5	3	2492.29	2602.73	2396.28	2500.29	2422.67	2338.85	2610.73	2651.23	2431.16	2375.12	2320.39	2677.91	2563.38	2447.13	2457.53	2459.21	2451.52	2369.92	2552.87	2437.55	2382.43	2436.61	2497.39	2513.69	2458.85	2511.09	2458.11	2470.09	92.9095	154.04	61.6842	62.2279	0.0376461	0.0616532	0.0249858	0.0252257	-0.0070495	-0.159425	-0.169848	0.867734	0.957371	0.0218585	0.33251
Q9D898	Q9D898	sp|Q9D898|ARP5L_MOUSE	>sp|Q9D898|ARP5L_MOUSE Actin-related protein 2/3 complex subunit 5-like protein OS=Mus musculus OX=10090 GN=Arpc5l PE=1 SV=1	ARPC5L	ARPC5L	5	4745.16	4625.5	4521.05	4677.91	4938.71	4409.09	4818.54	4573.91	4569.29	4672.89	4384.49	4821.05	5057.63	4513.23	4731.71	4671.1	4619.74	4513.9	4855.67	4475.06	4651.97	4703.53	5119.22	4840.36	4652.91	4640.03	4684.55	4774.3	183.522	167.563	202.121	218.848	0.0393179	0.0363122	0.0422946	0.045679	-0.0368328	-0.59724	-0.795898	0.440327	0.725821	-0.0406896	-0.671643
J3QNU6;Q8BWG8-2;Q8BWG8	J3QNU6;Q8BWG8-2;Q8BWG8	tr|J3QNU6|J3QNU6_MOUSE;sp|Q8BWG8-2|ARRB1_MOUSE;sp|Q8BWG8|ARRB1_MOUSE	>tr|J3QNU6|J3QNU6_MOUSE Isoform of Q8BWG8, Beta-arrestin-1 OS=Mus musculus OX=10090 GN=Arrb1 PE=1 SV=1;>sp|Q8BWG8-2|ARRB1_MOUSE Isoform of Q8BWG8, Isoform 1B of Beta-arrestin-1 OS=Mus musculus OX=10090 GN=Arrb1;>sp|Q8BWG8|ARRB1_MOUSE Beta-arrestin-1 OS=Mus musculus OX=10090 GN=Arrb1 PE=1 SV=1	ARRB1	ARRB1	3	302.377	243.282	212.153	260.312	211.579	255.84	256.626	316.058	262.32	373.825	257.532	314.067	244.514	298.45	248.236	235.689	215.401	246.71	273.118	261.058	238.039	276.309	274.094	257.152	247.591	296.738	248.167	263.295	34.0667	46.79	27.4707	14.5814	0.136317	0.153412	0.106949	0.0567441	-0.0979844	-0.644985	-1.17747	0.260031	0.575624	0.160118	0.894502
Q9WV54	Q9WV54	sp|Q9WV54|ASAH1_MOUSE	>sp|Q9WV54|ASAH1_MOUSE Acid ceramidase OS=Mus musculus OX=10090 GN=Asah1 PE=1 SV=1	ASAH1	ASAH1	4	307.853	561.524	622.637	446.161	435.037	519.338	408.546	383.769	440.845	499.584	481.381	387.504	444.122	515.09	431.439	515.627	540.76	461.994	388.276	498.439	555.097	462.483	559.806	459.117	482.092	433.605	484.839	487.203	110.737	48.8367	44.7692	65.1053	0.252239	0.111869	0.0928631	0.13793	-0.0391795	-0.141557	-0.260739	0.798362	0.931039	-0.16455	-0.855681
H3BKD4;H3BKE6;E9QMI7;E9QMJ1;H3BL41;H3BJY2;E9QN63;Q9QWY8-2;Q9QWY8-4;Q9QWY8-3;Q9QWY8	H3BKD4;H3BKE6;E9QMI7;E9QMJ1;H3BL41;H3BJY2;E9QN63;Q9QWY8-2;Q9QWY8-4;Q9QWY8-3;Q9QWY8	tr|H3BKD4|H3BKD4_MOUSE;tr|H3BKE6|H3BKE6_MOUSE;tr|E9QMI7|E9QMI7_MOUSE;tr|E9QMJ1|E9QMJ1_MOUSE;tr|H3BL41|H3BL41_MOUSE;tr|H3BJY2|H3BJY2_MOUSE;tr|E9QN63|E9QN63_MOUSE;sp|Q9QWY8-2|ASAP1_MOUSE;sp|Q9QWY8-4|ASAP1_MOUSE;sp|Q9QWY8-3|ASAP1_MOUSE;sp|Q9QWY8|ASAP1_MOUSE	>tr|H3BKD4|H3BKD4_MOUSE Isoform of Q9QWY8, Arf-GAP with SH3 domain, ANK repeat and PH domain-containing protein 1 OS=Mus musculus OX=10090 GN=Asap1 PE=1 SV=1;>tr|H3BKE6|H3BKE6_MOUSE Isoform of Q9QWY8, Arf-GAP with SH3 domain, ANK repeat and PH domain-containing protein 1 OS=Mus musculus OX=10090 GN=Asap1 PE=1 SV=1;>tr|E9QMI7|E9QMI7_MOUSE Isoform of Q9QWY8, Arf-GAP with SH3 domain, ANK repeat and …	ASAP1	ASAP1	2	335.252	343.471	342.648	302.538	346.764	307.599	354.065	330.819	388.197	376.996	326.265	352.67	350.93	360.365	346.653	310.026	352.299	347.903	345.803	364.946	322.951	386.287	282.81	351.505	329.712	354.835	344.696	342.384	19.5221	24.5049	17.6537	35.939	0.0603496	0.068961	0.0531796	0.109166	-0.049619	-0.400898	-0.68209	0.507106	0.772899	0.0556256	0.432515
Q91YI0;E0CY49	Q91YI0;E0CY49	sp|Q91YI0|ARLY_MOUSE;tr|E0CY49|E0CY49_MOUSE	>sp|Q91YI0|ARLY_MOUSE Argininosuccinate lyase OS=Mus musculus OX=10090 GN=Asl PE=1 SV=1;>tr|E0CY49|E0CY49_MOUSE Isoform of Q91YI0, Argininosuccinate lyase (Fragment) OS=Mus musculus OX=10090 GN=Asl PE=1 SV=1	ASL	ASL	4	393.188	406.085	473.821	445.179	471.104	457.752	487.049	460.014	463.357	556.868	508.782	388.472	502.526	498.197	485.095	468.299	488.038	478.684	468.364	491.259	468.587	470.752	455.272	532.835	441.188	477.424	486.806	481.178	34.0189	56.2154	12.5681	27.8302	0.0787835	0.121031	0.0258836	0.0562442	-0.126913	-1.10318	-2.0975	0.055983	0.360406	-0.0179598	-0.138422
O54984	O54984	sp|O54984|ASNA_MOUSE	>sp|O54984|ASNA_MOUSE ATPase Asna1 OS=Mus musculus OX=10090 GN=Asna1 PE=1 SV=2	ASNA1	ASNA1	4	513.381	604.247	723.654	640.125	676.322	649.756	735.368	738.672	694.564	690.414	700.326	614.184	855.481	685.551	638.439	700.063	639.986	749.164	640.799	691.214	683.503	665.867	823.56	706.413	634.581	695.588	711.447	701.893	71.48	44.9792	81.738	63.7275	0.117947	0.0668275	0.110845	0.0868137	-0.148857	-0.919339	-1.79929	0.0951229	0.421564	-0.0109845	-0.103096
Q8C0M9	Q8C0M9	sp|Q8C0M9|ASGL1_MOUSE	>sp|Q8C0M9|ASGL1_MOUSE Isoaspartyl peptidase/L-asparaginase OS=Mus musculus OX=10090 GN=Asrgl1 PE=1 SV=1	ASRGL1	ASRGL1	7	2527.33	2169.57	2261.16	2159.05	2214.29	2143.32	2358.12	2361.34	2295.4	2396.72	2068.08	2127.22	2440.87	2447.36	2447.86	2396.42	2157.17	2306.67	2318.7	2477.74	2323.89	2186.86	2229.35	2218.95	2245.79	2267.81	2366.06	2292.58	144.449	137.07	115.744	106.339	0.0618717	0.0616087	0.0502539	0.0456668	-0.0308449	-0.403445	-0.588585	0.566187	0.810122	-0.0166555	-0.22196
P16460	P16460	sp|P16460|ASSY_MOUSE	>sp|P16460|ASSY_MOUSE Argininosuccinate synthase OS=Mus musculus OX=10090 GN=Ass1 PE=1 SV=1	ASS1	ASS1	4	709.143	903.008	845.022	799.868	879.402	902.004	835.664	830.976	813.784	867.546	881.364	866.418	875.93	831.113	897.803	959.372	859.705	817.577	945.681	919.046	817.624	859.306	739.635	874.449	839.741	849.292	873.583	859.29	75.0014	26.2191	51.1561	73.9153	0.093398	0.0309426	0.0577519	0.0883734	-0.0336777	-0.267196	-0.451936	0.658734	0.860498	-0.0128618	-0.141087
Q61137-2;Q61137;A0A0A6YWE6;Q3TPU9;A0A0A6YXJ4	Q61137-2;Q61137;A0A0A6YWE6;Q3TPU9;A0A0A6YXJ4	sp|Q61137-2|ASTN1_MOUSE;sp|Q61137|ASTN1_MOUSE;tr|A0A0A6YWE6|A0A0A6YWE6_MOUSE;tr|Q3TPU9|Q3TPU9_MOUSE;tr|A0A0A6YXJ4|A0A0A6YXJ4_MOUSE	>sp|Q61137-2|ASTN1_MOUSE Isoform of Q61137, Isoform 2 of Astrotactin-1 OS=Mus musculus OX=10090 GN=Astn1;>sp|Q61137|ASTN1_MOUSE Astrotactin-1 OS=Mus musculus OX=10090 GN=Astn1 PE=1 SV=4;>tr|A0A0A6YWE6|A0A0A6YWE6_MOUSE Isoform of Q61137, Astrotactin-1 OS=Mus musculus OX=10090 GN=Astn1 PE=1 SV=1;>tr|Q3TPU9|Q3TPU9_MOUSE Isoform of Q61137, Astrotactin-1 OS=Mus musculus OX=10090 GN=Astn1 PE=1 SV=1;>tr…	ASTN1	ASTN1	9	1408.1	1689.44	1636.67	1462.89	1655.45	1575.64	1398.08	1421.08	1497.84	1324.72	1554.13	1551.94	1609.49	1380.89	1509.53	1722.25	1735.71	1549.61	1441.05	1604.32	1550.61	1617.37	1670.16	1413.03	1571.37	1457.97	1584.58	1549.43	112.886	92.0536	134.727	102.525	0.0732469	0.0637728	0.0864271	0.0670281	0.0197821	0.203929	0.321306	0.753066	0.907101	-0.0875267	-0.867913
Q9D5T0	Q9D5T0	sp|Q9D5T0|ATAD1_MOUSE	>sp|Q9D5T0|ATAD1_MOUSE ATPase family AAA domain-containing protein 1 OS=Mus musculus OX=10090 GN=Atad1 PE=1 SV=1	ATAD1	ATAD1	3	622.604	594.939	514.241	745.654	691.068	684.219	480.382	428.831	561.384	481.283	492.591	690.286	590.096	437.79	642.117	613.979	478.726	493.356	579.044	536.9	578.161	544.495	392.606	450.713	642.121	522.46	542.677	513.653	82.2767	92.526	83.3597	75.5549	0.13292	0.167377	0.156441	0.157455	0.325881	1.2433	2.93357	0.0115913	0.320739	0.0213404	0.0959829
Q925I1;Q925I1-2	Q925I1;Q925I1-2	sp|Q925I1|ATAD3_MOUSE;sp|Q925I1-2|ATAD3_MOUSE	>sp|Q925I1|ATAD3_MOUSE ATPase family AAA domain-containing protein 3 OS=Mus musculus OX=10090 GN=Atad3 PE=1 SV=1;>sp|Q925I1-2|ATAD3_MOUSE Isoform of Q925I1, Isoform 2 of ATPase family AAA domain-containing protein 3 OS=Mus musculus OX=10090 GN=Atad3	ATAD3	ATAD3	11	2609.56	2505.89	2566.59	3358.09	3255.67	3035.77	2271.83	2048.87	2604.04	2041.3	2170.59	2886.99	2806.9	2255.21	2912.4	2762.12	2378.22	2257.81	2466.44	2694.14	2526.87	2589.67	2215.93	2138.74	2888.6	2337.27	2562.11	2438.63	375.46	339.469	297.736	217.344	0.129894	0.14057	0.117032	0.0910206	0.239099	1.20722	2.70437	0.0179901	0.320739	-0.0684114	-0.411831
Q8BHE3	Q8BHE3	sp|Q8BHE3|ATCAY_MOUSE	>sp|Q8BHE3|ATCAY_MOUSE Caytaxin OS=Mus musculus OX=10090 GN=Atcay PE=1 SV=1	ATCAY	ATCAY	3	569.7	606.288	616.819	632.974	589.536	594.663	673.243	612.868	674.458	712.41	650.653	585.787	561.906	665.981	651.132	605.578	656.636	686.621	594.429	657.524	564.045	636.575	578.484	729.011	601.663	651.57	637.975	626.678	22.132	45.872	45.8436	61.3301	0.0368381	0.0712014	0.0739923	0.0957435	-0.0540091	-0.521844	-0.857962	0.406392	0.697635	0.0587495	0.490287
Q9CPX6	Q9CPX6	sp|Q9CPX6|ATG3_MOUSE	>sp|Q9CPX6|ATG3_MOUSE Ubiquitin-like-conjugating enzyme ATG3 OS=Mus musculus OX=10090 GN=Atg3 PE=1 SV=1	ATG3	ATG3	3	242.488	244.329	219.729	237.659	226.122	254.892	287.26	230.799	237.474	241.408	242.022	215.977	247.112	268.359	225.293	235.607	247.825	239.157	225.711	248.782	240.251	245.279	255.085	252.731	237.537	242.49	243.892	244.64	12.8006	23.9603	14.5703	10.6744	0.0542293	0.0950032	0.0590865	0.0445302	-0.0430938	-0.599986	-0.864631	0.402852	0.696565	-0.0171094	-0.167333
Q9CWJ9	Q9CWJ9	sp|Q9CWJ9|PUR9_MOUSE	>sp|Q9CWJ9|PUR9_MOUSE Bifunctional purine biosynthesis protein PURH OS=Mus musculus OX=10090 GN=Atic PE=1 SV=2	ATIC	ATIC	7	623.316	647.546	733.453	694.536	690.909	712.246	782.548	648.154	766.439	837.489	775.504	656.731	813.842	699.988	723.419	761.016	687.905	741.317	692.936	754.997	699.442	767.31	672.026	797.877	683.668	744.477	737.915	730.765	41.0192	75.5289	45.7379	49.5766	0.0608035	0.10388	0.0611327	0.0677675	-0.0955529	-0.940771	-1.64461	0.123906	0.45682	0.0232173	0.191909
Q8BH66	Q8BH66	sp|Q8BH66|ATLA1_MOUSE	>sp|Q8BH66|ATLA1_MOUSE Atlastin-1 OS=Mus musculus OX=10090 GN=Atl1 PE=1 SV=1	ATL1	ATL1	6	1682.71	2054.98	1882.06	1647.12	1726.82	1894.51	1797.8	1879.7	1836.41	1811.54	1948.07	1709.36	1702.34	1694.92	1664.88	1825.09	1866.72	1817.95	1673.02	1686.35	1700.16	1800.81	1440.57	1891.78	1814.7	1830.48	1761.99	1698.78	156.122	80.4753	84.3429	151.757	0.0851743	0.044081	0.0478813	0.0922609	0.0958405	0.727343	1.31019	0.212722	0.529775	0.111546	0.969085
Q8VDN2	Q8VDN2	sp|Q8VDN2|AT1A1_MOUSE	>sp|Q8VDN2|AT1A1_MOUSE Sodium/potassium-transporting ATPase subunit alpha-1 OS=Mus musculus OX=10090 GN=Atp1a1 PE=1 SV=1	ATP1A1	ATP1A1	23	43314	47129.8	46887	37787.7	40482.7	44261.2	40231.5	40918.9	40574.4	40984.5	44937.4	37802.5	42087.6	41553	38198.5	42207.5	43407.1	44096.3	39824	40751.5	46919.8	39650.7	49808.2	41205.3	43310.4	40908.2	41925	43026.6	3654.61	2300.21	2051.47	4273.04	0.0862072	0.0555357	0.0501408	0.0964658	0.0107793	0.0857562	0.143958	0.887732	0.961929	-0.0690186	-0.605899
A0A0G2JGX4;Q6PIC6;Q8VCE0#Q6PIE5;D3YYN7#Q8VDN2	A0A0G2JGX4;Q6PIC6;Q8VCE0;Q6PIE5;D3YYN7;Q8VDN2	tr|A0A0G2JGX4|A0A0G2JGX4_MOUSE;sp|Q6PIC6|AT1A3_MOUSE;tr|Q8VCE0|Q8VCE0_MOUSE;sp|Q6PIE5|AT1A2_MOUSE;tr|D3YYN7|D3YYN7_MOUSE;sp|Q8VDN2|AT1A1_MOUSE	>tr|A0A0G2JGX4|A0A0G2JGX4_MOUSE Isoform of Q6PIC6, Sodium/potassium-transporting ATPase subunit alpha OS=Mus musculus OX=10090 GN=Atp1a3 PE=1 SV=1;>sp|Q6PIC6|AT1A3_MOUSE Sodium/potassium-transporting ATPase subunit alpha-3 OS=Mus musculus OX=10090 GN=Atp1a3 PE=1 SV=1;>tr|Q8VCE0|Q8VCE0_MOUSE Isoform of Q6PIC6, Sodium/potassium-transporting ATPase subunit alpha OS=Mus musculus OX=10090 GN=Atp1a3 PE…	ATP1A1;ATP1A2;ATP1A3	ATP1A1;ATP1A2;ATP1A3	5	66674.5	65309.6	59844.3	56824.5	58556.3	62824	57847	54152.8	58501.7	60636.8	62679.5	58304.4	58494.6	57209.8	57314	57776.5	56929.2	57715.7	60788.7	55426.1	63261.1	58716.5	53918.3	61276.3	61672.2	58687.1	57573.3	58897.8	3902.06	2870.09	552.196	3609.76	0.0632883	0.0492643	0.0095669	0.0619649	0.0662894	0.71457	1.16135	0.266298	0.581421	-0.00433448	-0.0563153
A0A0G2JGX4;Q6PIC6;Q8VCE0#Q6PIE5;D3YYN7#Q8VDN2#Q9WV27	A0A0G2JGX4;Q6PIC6;Q8VCE0;Q6PIE5;D3YYN7;Q8VDN2;Q9WV27	tr|A0A0G2JGX4|A0A0G2JGX4_MOUSE;sp|Q6PIC6|AT1A3_MOUSE;tr|Q8VCE0|Q8VCE0_MOUSE;sp|Q6PIE5|AT1A2_MOUSE;tr|D3YYN7|D3YYN7_MOUSE;sp|Q8VDN2|AT1A1_MOUSE;sp|Q9WV27|AT1A4_MOUSE	>tr|A0A0G2JGX4|A0A0G2JGX4_MOUSE Isoform of Q6PIC6, Sodium/potassium-transporting ATPase subunit alpha OS=Mus musculus OX=10090 GN=Atp1a3 PE=1 SV=1;>sp|Q6PIC6|AT1A3_MOUSE Sodium/potassium-transporting ATPase subunit alpha-3 OS=Mus musculus OX=10090 GN=Atp1a3 PE=1 SV=1;>tr|Q8VCE0|Q8VCE0_MOUSE Isoform of Q6PIC6, Sodium/potassium-transporting ATPase subunit alpha OS=Mus musculus OX=10090 GN=Atp1a3 PE…	ATP1A1;ATP1A2;ATP1A3;ATP1A4	ATP1A1;ATP1A2;ATP1A3;ATP1A4	5	139511	150091	147138	119556	135810	137999	134240	124451	116738	112184	121322	94048.3	144782	131092	130874	128208	140155	122672	132998	132111	140167	123283	105317	116144	138351	117164	132964	125004	10735.1	13574.1	8097.08	12754.5	0.0802819	0.121567	0.0605224	0.105028	0.14906	0.993367	1.95722	0.0720559	0.384793	-0.0955179	-0.584052
A0A0G2JGX4;Q6PIC6;Q8VCE0#Q6PIE5;D3YYN7#Q8VDN2#Q9WV27#Q91WH7;E9QNX7;Q64436	A0A0G2JGX4;Q6PIC6;Q8VCE0;Q6PIE5;D3YYN7;Q8VDN2;Q9WV27;Q91WH7;E9QNX7;Q64436	tr|A0A0G2JGX4|A0A0G2JGX4_MOUSE;sp|Q6PIC6|AT1A3_MOUSE;tr|Q8VCE0|Q8VCE0_MOUSE;sp|Q6PIE5|AT1A2_MOUSE;tr|D3YYN7|D3YYN7_MOUSE;sp|Q8VDN2|AT1A1_MOUSE;sp|Q9WV27|AT1A4_MOUSE;tr|Q91WH7|Q91WH7_MOUSE;tr|E9QNX7|E9QNX7_MOUSE;sp|Q64436|ATP4A_MOUSE	>tr|A0A0G2JGX4|A0A0G2JGX4_MOUSE Isoform of Q6PIC6, Sodium/potassium-transporting ATPase subunit alpha OS=Mus musculus OX=10090 GN=Atp1a3 PE=1 SV=1;>sp|Q6PIC6|AT1A3_MOUSE Sodium/potassium-transporting ATPase subunit alpha-3 OS=Mus musculus OX=10090 GN=Atp1a3 PE=1 SV=1;>tr|Q8VCE0|Q8VCE0_MOUSE Isoform of Q6PIC6, Sodium/potassium-transporting ATPase subunit alpha OS=Mus musculus OX=10090 GN=Atp1a3 PE…	ATP1A1;ATP1A2;ATP1A3;ATP1A4;ATP4A	ATP1A1;ATP1A2;ATP1A3;ATP1A4;ATP4A	4	26271.6	27342.1	22891.2	20134.8	22251	22542	22228	25248.7	19744.1	25562.6	22206.9	23565.9	22532.8	24569.9	21351.2	21434	23575	22894.4	24663.5	21150.2	22821.4	20726.2	23360.2	21916.4	23572.1	23092.7	22726.2	22439.7	2705	2177.97	1244.65	1470.47	0.114049	0.0962909	0.0545738	0.0651541	0.0657727	0.498423	0.868321	0.400902	0.696463	0.0384662	0.335534
Q6PIE5;D3YYN7	Q6PIE5;D3YYN7	sp|Q6PIE5|AT1A2_MOUSE;tr|D3YYN7|D3YYN7_MOUSE	>sp|Q6PIE5|AT1A2_MOUSE Sodium/potassium-transporting ATPase subunit alpha-2 OS=Mus musculus OX=10090 GN=Atp1a2 PE=1 SV=1;>tr|D3YYN7|D3YYN7_MOUSE Isoform of Q6PIE5, Sodium/potassium-transporting ATPase subunit alpha OS=Mus musculus OX=10090 GN=Atp1a2 PE=1 SV=1	ATP1A2	ATP1A2	28	54347.5	57345.9	51251.2	52537.5	61939.3	59583.2	51237.5	59124.7	51341.1	42834	52117.2	55819.3	55541.4	49801.8	57844.7	61850.1	52149	58009.9	57487.5	53263.5	57537.3	50714.1	50779.8	53315.9	56167.4	52079	55866.1	53849.7	4172.06	5483.72	4359.27	3056.69	0.0741185	0.10935	0.078763	0.0564607	0.0594164	0.620911	1.00734	0.332084	0.641265	-0.0532908	-0.434665
A0A0G2JGX4;Q6PIC6;Q8VCE0	A0A0G2JGX4;Q6PIC6;Q8VCE0	tr|A0A0G2JGX4|A0A0G2JGX4_MOUSE;sp|Q6PIC6|AT1A3_MOUSE;tr|Q8VCE0|Q8VCE0_MOUSE	>tr|A0A0G2JGX4|A0A0G2JGX4_MOUSE Isoform of Q6PIC6, Sodium/potassium-transporting ATPase subunit alpha OS=Mus musculus OX=10090 GN=Atp1a3 PE=1 SV=1;>sp|Q6PIC6|AT1A3_MOUSE Sodium/potassium-transporting ATPase subunit alpha-3 OS=Mus musculus OX=10090 GN=Atp1a3 PE=1 SV=1;>tr|Q8VCE0|Q8VCE0_MOUSE Isoform of Q6PIC6, Sodium/potassium-transporting ATPase subunit alpha OS=Mus musculus OX=10090 GN=Atp1a3 PE…	ATP1A3	ATP1A3	33	226448	245858	234581	210707	217322	229940	205739	202446	205438	212508	229327	210506	215747	206879	205818	206217	231283	216116	217827	210386	226494	210257	204621	201646	227476	210994	213677	211872	12488.6	9697.12	9837.06	9068.86	0.0549252	0.0448614	0.0451866	0.0424132	0.101801	1.18529	2.05443	0.0605249	0.36446	-0.00613018	-0.10199
P14094;A0A0A6YX05	P14094;A0A0A6YX05	sp|P14094|AT1B1_MOUSE;tr|A0A0A6YX05|A0A0A6YX05_MOUSE	>sp|P14094|AT1B1_MOUSE Sodium/potassium-transporting ATPase subunit beta-1 OS=Mus musculus OX=10090 GN=Atp1b1 PE=1 SV=1;>tr|A0A0A6YX05|A0A0A6YX05_MOUSE Isoform of P14094, Sodium/potassium-transporting ATPase subunit beta (Fragment) OS=Mus musculus OX=10090 GN=Atp1b1 PE=1 SV=1	ATP1B1	ATP1B1	15	150385	158884	152007	125585	136527	139816	136018	136519	124701	126001	135579	112600	151075	137733	125567	133298	146023	133973	136309	133792	144960	126608	153170	123269	143867	128570	137945	136351	12155.4	9427.47	9255.34	11221.6	0.0859759	0.0755881	0.0669402	0.0816961	0.0770515	0.631652	1.10047	0.291011	0.605212	-0.0841143	-0.720928
P14231	P14231	sp|P14231|AT1B2_MOUSE	>sp|P14231|AT1B2_MOUSE Sodium/potassium-transporting ATPase subunit beta-2 OS=Mus musculus OX=10090 GN=Atp1b2 PE=1 SV=2	ATP1B2	ATP1B2	9	7330.69	8508.92	7636.6	8026.67	9230.76	9490.6	7302.96	9421.69	7506.82	6663.22	7517.57	7467.14	7918.85	8698.5	9389.13	9020.98	8479.8	7986.8	8006	8290.14	7562.69	7342.46	7412.58	8440.93	8370.71	7646.57	8582.34	7842.46	866.241	927.842	576.578	468.7	0.103492	0.114957	0.067168	0.0596186	0.089765	0.717925	1.27566	0.22431	0.541061	-0.0425509	-0.333581
P97370	P97370	sp|P97370|AT1B3_MOUSE	>sp|P97370|AT1B3_MOUSE Sodium/potassium-transporting ATPase subunit beta-3 OS=Mus musculus OX=10090 GN=Atp1b3 PE=1 SV=1	ATP1B3	ATP1B3	3	282.691	300.687	298.303	247.391	262.853	279.742	260.555	257.217	284.07	268.697	291.012	302.544	346.314	256.86	299.377	274.295	236.603	255.894	267.487	245.439	299.591	243.195	275.479	296.424	278.611	277.349	278.224	271.269	20.5722	18.049	39.4627	24.1758	0.0751906	0.0648943	0.13684	0.0896696	0.0399789	0.34606	0.576811	0.573881	0.815463	0.0342461	0.314299
O55143;O55143-2	O55143;O55143-2	sp|O55143|AT2A2_MOUSE;sp|O55143-2|AT2A2_MOUSE	>sp|O55143|AT2A2_MOUSE Sarcoplasmic/endoplasmic reticulum calcium ATPase 2 OS=Mus musculus OX=10090 GN=Atp2a2 PE=1 SV=2;>sp|O55143-2|AT2A2_MOUSE Isoform of O55143, Isoform 2 of Sarcoplasmic/endoplasmic reticulum calcium ATPase 2 OS=Mus musculus OX=10090 GN=Atp2a2	ATP2A2	ATP2A2	27	12150.9	12004.3	11816.6	10444.8	11625.2	12146.4	11788.8	12993.1	12025.9	10923.3	11784	11887.9	11371.3	9937.47	11217	12069.5	11723	12472.2	10707.6	10997.1	11190.3	12172.3	9833.92	11549.5	11698	11900.5	11465.1	11075.1	646.498	661.887	877.493	790.428	0.0574846	0.0554369	0.0790877	0.0723146	0.0801196	0.809068	1.366	0.195015	0.51729	0.104957	1.008
G5E829	G5E829	sp|G5E829|AT2B1_MOUSE	>sp|G5E829|AT2B1_MOUSE Plasma membrane calcium-transporting ATPase 1 OS=Mus musculus OX=10090 GN=Atp2b1 PE=1 SV=1	ATP2B1	ATP2B1	21	46431.9	53240.7	44681.4	38808.9	45314.8	44435.4	41861.8	43133.1	39176.8	37809.6	44570.5	43200.4	40977.2	40959.9	39998.7	42156.3	46219.5	44397	40060.3	40348.4	45062.9	44149.7	35974.9	39998.4	45485.5	41625.4	42451.4	40932.4	4634.51	2609.2	2386.82	3285.21	0.101428	0.0637104	0.0554485	0.0811187	0.149908	1.01029	1.99603	0.0672298	0.377507	0.0257259	0.254502
Q3UHH0;F8WHB1;Q9R0K7#G5E829#A0A1W2P772;A0A1W2P882	Q3UHH0;F8WHB1;Q9R0K7;G5E829;A0A1W2P772;A0A1W2P882	tr|Q3UHH0|Q3UHH0_MOUSE;tr|F8WHB1|F8WHB1_MOUSE;sp|Q9R0K7|AT2B2_MOUSE;sp|G5E829|AT2B1_MOUSE;tr|A0A1W2P772|A0A1W2P772_MOUSE;tr|A0A1W2P882|A0A1W2P882_MOUSE	>tr|Q3UHH0|Q3UHH0_MOUSE Isoform of Q9R0K7, Calcium-transporting ATPase OS=Mus musculus OX=10090 GN=Atp2b2 PE=1 SV=1;>tr|F8WHB1|F8WHB1_MOUSE Isoform of Q9R0K7, Calcium-transporting ATPase OS=Mus musculus OX=10090 GN=Atp2b2 PE=1 SV=1;>sp|Q9R0K7|AT2B2_MOUSE Plasma membrane calcium-transporting ATPase 2 OS=Mus musculus OX=10090 GN=Atp2b2 PE=1 SV=2;>sp|G5E829|AT2B1_MOUSE Plasma membrane calcium-transp…	ATP2B1;ATP2B2	ATP2B1;ATP2B2	2	1207.99	1394.13	1121.47	1044.63	1171.97	1143.17	992.098	1221.15	1014.79	1205.36	1108.97	1218.53	1039.32	1240.82	1093.05	1068.32	1148.03	1125.92	1193.15	1075.32	1110.52	1019.62	1197.8	978.58	1180.56	1126.82	1119.24	1095.83	118.156	104.401	71.1644	89.5111	0.0969435	0.0945285	0.0625369	0.0821694	0.105729	0.782327	1.43197	0.175664	0.511532	0.0389727	0.316144
Q3UHH0;F8WHB1;Q9R0K7#G5E829#S4R1C4#A2ALL9;Q8C048#Q0VF55#A0A1W2P772;A0A1W2P882	Q3UHH0;F8WHB1;Q9R0K7;G5E829;S4R1C4;A2ALL9;Q8C048;Q0VF55;A0A1W2P772;A0A1W2P882	tr|Q3UHH0|Q3UHH0_MOUSE;tr|F8WHB1|F8WHB1_MOUSE;sp|Q9R0K7|AT2B2_MOUSE;sp|G5E829|AT2B1_MOUSE;tr|S4R1C4|S4R1C4_MOUSE;tr|A2ALL9|A2ALL9_MOUSE;tr|Q8C048|Q8C048_MOUSE;tr|Q0VF55|Q0VF55_MOUSE;tr|A0A1W2P772|A0A1W2P772_MOUSE;tr|A0A1W2P882|A0A1W2P882_MOUSE	>tr|Q3UHH0|Q3UHH0_MOUSE Isoform of Q9R0K7, Calcium-transporting ATPase OS=Mus musculus OX=10090 GN=Atp2b2 PE=1 SV=1;>tr|F8WHB1|F8WHB1_MOUSE Isoform of Q9R0K7, Calcium-transporting ATPase OS=Mus musculus OX=10090 GN=Atp2b2 PE=1 SV=1;>sp|Q9R0K7|AT2B2_MOUSE Plasma membrane calcium-transporting ATPase 2 OS=Mus musculus OX=10090 GN=Atp2b2 PE=1 SV=2;>sp|G5E829|AT2B1_MOUSE Plasma membrane calcium-transp…	ATP2B1;ATP2B2;ATP2B3	ATP2B1;ATP2B2;ATP2B3	2	2048.3	3015.86	2408.67	1819.59	2417.07	2074.38	2096.09	2454.29	1574.08	1686.77	1674.74	1255.11	2105.33	2281.89	2107.13	2061.42	2332.47	2157.33	1792.38	2243.8	1971.62	1277.33	1881.49	1556.3	2297.31	1790.18	2174.26	1787.15	420.234	422.29	108.528	336.066	0.177884	0.236426	0.0493947	0.199184	0.365742	1.14092	2.59942	0.0219719	0.320739	-0.00779908	-0.0262484
Q3UHH0;F8WHB1;Q9R0K7#G5E829#S4R1C4#A2ALL9;Q8C048#Q0VF55#F7AAP4;E9Q828;Q6Q477-2;Q6Q477	Q3UHH0;F8WHB1;Q9R0K7;G5E829;S4R1C4;A2ALL9;Q8C048;Q0VF55;F7AAP4;E9Q828;Q6Q477-2;Q6Q477	tr|Q3UHH0|Q3UHH0_MOUSE;tr|F8WHB1|F8WHB1_MOUSE;sp|Q9R0K7|AT2B2_MOUSE;sp|G5E829|AT2B1_MOUSE;tr|S4R1C4|S4R1C4_MOUSE;tr|A2ALL9|A2ALL9_MOUSE;tr|Q8C048|Q8C048_MOUSE;tr|Q0VF55|Q0VF55_MOUSE;tr|F7AAP4|F7AAP4_MOUSE;tr|E9Q828|E9Q828_MOUSE;sp|Q6Q477-2|AT2B4_MOUSE;sp|Q6Q477|AT2B4_MOUSE	>tr|Q3UHH0|Q3UHH0_MOUSE Isoform of Q9R0K7, Calcium-transporting ATPase OS=Mus musculus OX=10090 GN=Atp2b2 PE=1 SV=1;>tr|F8WHB1|F8WHB1_MOUSE Isoform of Q9R0K7, Calcium-transporting ATPase OS=Mus musculus OX=10090 GN=Atp2b2 PE=1 SV=1;>sp|Q9R0K7|AT2B2_MOUSE Plasma membrane calcium-transporting ATPase 2 OS=Mus musculus OX=10090 GN=Atp2b2 PE=1 SV=2;>sp|G5E829|AT2B1_MOUSE Plasma membrane calcium-transp…	ATP2B1;ATP2B2;ATP2B3;ATP2B4	ATP2B1;ATP2B2;ATP2B3;ATP2B4	7	8084.46	8278.73	6273.21	5913.78	6628.96	6309.44	6092.19	6314.9	6193.42	6481.26	6653.64	6578.23	6245.55	5950.18	5724.26	6144.15	6132.25	6476.6	7278.68	6697.1	6784.51	6612.36	5460.97	6437.27	6914.76	6385.61	6112.16	6545.15	1008.98	221.867	256.412	601.672	0.142494	0.0348357	0.0421502	0.096341	0.072318	0.423323	0.763366	0.458821	0.738104	-0.0309431	-0.30715
G5E829#F7AAP4;E9Q828;Q6Q477-2;Q6Q477	G5E829;F7AAP4;E9Q828;Q6Q477-2;Q6Q477	sp|G5E829|AT2B1_MOUSE;tr|F7AAP4|F7AAP4_MOUSE;tr|E9Q828|E9Q828_MOUSE;sp|Q6Q477-2|AT2B4_MOUSE;sp|Q6Q477|AT2B4_MOUSE	>sp|G5E829|AT2B1_MOUSE Plasma membrane calcium-transporting ATPase 1 OS=Mus musculus OX=10090 GN=Atp2b1 PE=1 SV=1;>tr|F7AAP4|F7AAP4_MOUSE Isoform of Q6Q477, Calcium-transporting ATPase OS=Mus musculus OX=10090 GN=Atp2b4 PE=1 SV=1;>tr|E9Q828|E9Q828_MOUSE Isoform of Q6Q477, Calcium-transporting ATPase OS=Mus musculus OX=10090 GN=Atp2b4 PE=1 SV=1;>sp|Q6Q477-2|AT2B4_MOUSE Isoform of Q6Q477, Isoform 2…	ATP2B1;ATP2B4	ATP2B1;ATP2B4	4	5243.26	5739.76	4094.71	4237.82	4283.62	4282.69	4161.53	4395.39	4094.99	4783.56	4527.09	5166.23	4056.06	4406.41	4040.27	4240.76	4141.82	4020.16	4896.48	3808.09	4368.24	4494.15	4773.54	3918.42	4646.97	4521.46	4150.91	4376.49	676.295	402.934	149.512	441.555	0.139644	0.0877825	0.0355591	0.10256	0.0807732	0.466733	0.847162	0.41217	0.699316	0.0485836	0.364093
Q3UHH0;F8WHB1;Q9R0K7#S4R1C4	Q3UHH0;F8WHB1;Q9R0K7;S4R1C4	tr|Q3UHH0|Q3UHH0_MOUSE;tr|F8WHB1|F8WHB1_MOUSE;sp|Q9R0K7|AT2B2_MOUSE;tr|S4R1C4|S4R1C4_MOUSE	>tr|Q3UHH0|Q3UHH0_MOUSE Isoform of Q9R0K7, Calcium-transporting ATPase OS=Mus musculus OX=10090 GN=Atp2b2 PE=1 SV=1;>tr|F8WHB1|F8WHB1_MOUSE Isoform of Q9R0K7, Calcium-transporting ATPase OS=Mus musculus OX=10090 GN=Atp2b2 PE=1 SV=1;>sp|Q9R0K7|AT2B2_MOUSE Plasma membrane calcium-transporting ATPase 2 OS=Mus musculus OX=10090 GN=Atp2b2 PE=1 SV=2;>tr|S4R1C4|S4R1C4_MOUSE Isoform of Q9R0K7, Calcium-tr…	ATP2B2	ATP2B2	24	19044.8	23247.5	19742.8	16791.3	18489.4	20102.4	17619.4	18656.5	16410.1	18102.5	19630.6	16544.8	17924.6	17673.1	17685.6	18346.3	19323.8	19337.2	18207.1	18727	19146.5	19089.4	15916.3	18280.1	19569.7	17827.3	18381.8	18227.7	2144.85	1241.9	774.268	1198.45	0.107758	0.0695604	0.0418196	0.0688649	0.0982227	0.731509	1.32409	0.208192	0.528845	-0.0321929	-0.33337
A2ALL9;Q8C048#Q0VF55	A2ALL9;Q8C048;Q0VF55	tr|A2ALL9|A2ALL9_MOUSE;tr|Q8C048|Q8C048_MOUSE;tr|Q0VF55|Q0VF55_MOUSE	>tr|A2ALL9|A2ALL9_MOUSE Isoform of Q0VF55, Calcium-transporting ATPase OS=Mus musculus OX=10090 GN=Atp2b3 PE=1 SV=1;>tr|Q8C048|Q8C048_MOUSE Isoform of Q0VF55, Calcium-transporting ATPase OS=Mus musculus OX=10090 GN=Atp2b3 PE=1 SV=1;>tr|Q0VF55|Q0VF55_MOUSE Calcium-transporting ATPase OS=Mus musculus OX=10090 GN=Atp2b3 PE=1 SV=1	ATP2B3	ATP2B3	22	12672.5	12114.4	12941	11574.1	12366.2	13165.5	11442.8	11794	11517	11401.9	12417.3	11475.8	11068.6	11364.5	11321.7	11216.4	12849.7	12133.6	11193.6	11256.7	12735.5	11868.7	10844.1	11666.6	12472.3	11674.8	11659.1	11594.2	580.737	389.44	691.094	666.37	0.0470178	0.0327098	0.05793	0.0565666	0.105941	1.17189	2.07246	0.0585839	0.363122	0.0112792	0.176825
F7AAP4;E9Q828;Q6Q477-2;Q6Q477	F7AAP4;E9Q828;Q6Q477-2;Q6Q477	tr|F7AAP4|F7AAP4_MOUSE;tr|E9Q828|E9Q828_MOUSE;sp|Q6Q477-2|AT2B4_MOUSE;sp|Q6Q477|AT2B4_MOUSE	>tr|F7AAP4|F7AAP4_MOUSE Isoform of Q6Q477, Calcium-transporting ATPase OS=Mus musculus OX=10090 GN=Atp2b4 PE=1 SV=1;>tr|E9Q828|E9Q828_MOUSE Isoform of Q6Q477, Calcium-transporting ATPase OS=Mus musculus OX=10090 GN=Atp2b4 PE=1 SV=1;>sp|Q6Q477-2|AT2B4_MOUSE Isoform of Q6Q477, Isoform 2 of Plasma membrane calcium-transporting ATPase 4 OS=Mus musculus OX=10090 GN=Atp2b4;>sp|Q6Q477|AT2B4_MOUSE Plasma…	ATP2B4	ATP2B4	9	2947.47	3391.82	3975.92	3181.48	3142.49	3239.56	2398.61	2796.5	3074.39	3818.16	3523.46	2633.28	2974.74	2829.78	3267.35	2923.67	3057.45	3063.83	2911.34	3516.6	3394.24	2955.37	3119.27	2786.42	3313.12	3040.73	3019.47	3113.87	355.26	543.422	149.675	287.817	0.102548	0.178374	0.0491406	0.0915728	0.0880521	0.623997	1.12036	0.282752	0.597209	-0.0481771	-0.246606
Q03265;D3Z6F5	Q03265;D3Z6F5	sp|Q03265|ATPA_MOUSE;tr|D3Z6F5|D3Z6F5_MOUSE	>sp|Q03265|ATPA_MOUSE ATP synthase subunit alpha, mitochondrial OS=Mus musculus OX=10090 GN=Atp5f1a PE=1 SV=1;>tr|D3Z6F5|D3Z6F5_MOUSE Isoform of Q03265, ATP synthase subunit alpha OS=Mus musculus OX=10090 GN=Atp5a1 PE=1 SV=1	ATP5A1;ATP5F1A	ATP5A1;ATP5F1A	21	228802	219935	189705	263494	244746	237941	179009	156030	208575	168782	182158	234141	232007	177112	229393	219529	178168	170972	209785	203593	199615	208079	191762	158922	230770	188116	201197	195293	25000.8	28490.8	28650.7	18954.5	0.112249	0.147964	0.143705	0.104253	0.239666	1.23371	2.79024	0.0152644	0.320739	-0.061073	-0.342838
Q8C2Q8;Q91VR2	Q8C2Q8;Q91VR2	tr|Q8C2Q8|Q8C2Q8_MOUSE;sp|Q91VR2|ATPG_MOUSE	>tr|Q8C2Q8|Q8C2Q8_MOUSE Isoform of Q91VR2, ATP synthase subunit gamma OS=Mus musculus OX=10090 GN=Atp5c1 PE=1 SV=1;>sp|Q91VR2|ATPG_MOUSE ATP synthase subunit gamma, mitochondrial OS=Mus musculus OX=10090 GN=Atp5f1c PE=1 SV=1	ATP5C1;ATP5F1C	ATP5C1;ATP5F1C	9	22186.4	21516.7	18417.2	25530.2	23992.7	22142.4	16876.9	15715	19863.7	18060.9	17531.7	25452	20615.8	17598.3	22440.4	20449.2	17053	17424.1	20798.6	19733.8	20001.9	20351.4	18111.4	16955.7	22297.6	18916.7	19263.5	19325.5	2409.4	3483.34	2207.72	1478.98	0.111196	0.171417	0.113857	0.078835	0.202785	1.19694	2.59857	0.0220073	0.320739	-0.0455227	-0.247517
Q9D3D9;D3Z7S4	Q9D3D9;D3Z7S4	sp|Q9D3D9|ATPD_MOUSE;tr|D3Z7S4|D3Z7S4_MOUSE	>sp|Q9D3D9|ATPD_MOUSE ATP synthase subunit delta, mitochondrial OS=Mus musculus OX=10090 GN=Atp5f1d PE=1 SV=1;>tr|D3Z7S4|D3Z7S4_MOUSE Isoform of Q9D3D9, ATP synthase, H+-transporting, mitochondrial F1 complex, delta subunit OS=Mus musculus OX=10090 GN=Atp5d PE=1 SV=1	ATP5D;ATP5F1D	ATP5D;ATP5F1D	3	667.675	404.353	242.943	490.588	357.08	412.071	295.091	262.216	353.932	427.02	265.137	650.403	222.958	406.565	330.571	326.128	272.977	278.843	590.473	292.611	332.163	339.713	475.405	244.883	429.118	375.633	306.34	379.208	142.438	148.439	63.0008	128.998	0.345291	0.360794	0.207645	0.332112	0.176786	0.38209	0.728311	0.479286	0.754569	-0.0284256	-0.0613072
Q9CQQ7	Q9CQQ7	sp|Q9CQQ7|AT5F1_MOUSE	>sp|Q9CQQ7|AT5F1_MOUSE ATP synthase F(0) complex subunit B1, mitochondrial OS=Mus musculus OX=10090 GN=Atp5f1 PE=1 SV=1	ATP5F1	ATP5F1	14	10025.2	9770.4	8864.54	12854.2	11687.4	11864.8	8486.42	8300.65	9584.8	7994.33	8585.09	11212.6	9521	8563.68	11111.5	10078.2	8046.16	7878.18	8946.61	9994.37	9152.19	10844.2	7217.93	8118.28	10844.4	9027.32	9199.8	9045.59	1518.93	1197.47	1265.84	1292.78	0.142041	0.125762	0.136213	0.145878	0.262252	1.09294	2.38586	0.0328758	0.320739	-0.000198038	-0.00106209
P56480	P56480	sp|P56480|ATPB_MOUSE	>sp|P56480|ATPB_MOUSE ATP synthase subunit beta, mitochondrial OS=Mus musculus OX=10090 GN=Atp5f1b PE=1 SV=2	ATP5F1B	ATP5F1B	42	427225	429542	360059	499337	476040	461458	344246	290688	391229	324466	344705	436620	414126	331440	431900	413539	345748	330816	402644	391157	386669	392554	354156	311892	442277	355326	377928	373179	48810.1	51504.6	46706.8	34254.2	0.115375	0.143394	0.124514	0.0968173	0.242775	1.25516	2.86686	0.0131772	0.320739	-0.0776561	-0.450401
Q9DCX2;B1ASE2	Q9DCX2;B1ASE2	sp|Q9DCX2|ATP5H_MOUSE;tr|B1ASE2|B1ASE2_MOUSE	>sp|Q9DCX2|ATP5H_MOUSE ATP synthase subunit d, mitochondrial OS=Mus musculus OX=10090 GN=Atp5h PE=1 SV=3;>tr|B1ASE2|B1ASE2_MOUSE Isoform of Q9DCX2, ATP synthase subunit d, mitochondrial (Fragment) OS=Mus musculus OX=10090 GN=Atp5h PE=1 SV=1	ATP5H	ATP5H	9	22145.7	19890.1	18076	25127	22532.3	21468.4	16794	15140.6	19820.4	16660.5	16680.1	22374.1	21303	16424.8	19493.1	20132.4	17400.8	16700.6	20835.7	18057.7	19989.7	17992.5	21318.1	16100.3	21539.9	17911.6	18575.8	19049	2406.03	2667.08	2011.26	2001.01	0.113016	0.143558	0.108169	0.10735	0.176518	0.997015	2.0254	0.0637763	0.368626	-0.0946237	-0.52422
Q06185;Q8BTB6	Q06185;Q8BTB6	sp|Q06185|ATP5I_MOUSE;tr|Q8BTB6|Q8BTB6_MOUSE	>sp|Q06185|ATP5I_MOUSE ATP synthase subunit e, mitochondrial OS=Mus musculus OX=10090 GN=Atp5i PE=1 SV=2;>tr|Q8BTB6|Q8BTB6_MOUSE Isoform of Q06185, ATP synthase, H+-transporting, mitochondrial F1F0 complex, subunit E OS=Mus musculus OX=10090 GN=Atp5k PE=1 SV=1	ATP5I;ATP5K	ATP5I;ATP5K	4	10807.3	10373.6	9196.11	11850.5	11617.5	10987.6	8440.67	7550.06	9499.36	7944.15	7779.78	10913.6	9526.81	8553.87	10833.9	10360.9	8322.57	7959.88	9973.86	9613.07	9233.29	9532.92	8726.15	7815.26	10805.4	8687.94	9259.66	9149.09	955.112	1291.97	1168.6	775.619	0.0914651	0.142335	0.125696	0.0881262	0.239693	1.36423	3.24759	0.00632793	0.320739	-0.0825328	-0.491894
P97450;E9QAD6	P97450;E9QAD6	sp|P97450|ATP5J_MOUSE;tr|E9QAD6|E9QAD6_MOUSE	>sp|P97450|ATP5J_MOUSE ATP synthase-coupling factor 6, mitochondrial OS=Mus musculus OX=10090 GN=Atp5j PE=1 SV=1;>tr|E9QAD6|E9QAD6_MOUSE Isoform of P97450, ATP synthase-coupling factor 6, mitochondrial (Fragment) OS=Mus musculus OX=10090 GN=Atp5j PE=1 SV=8	ATP5J	ATP5J	5	2313	2199.97	1822.47	3522.38	2001.42	2082.73	1619.82	1554.66	2768.42	1606.94	2042.68	2360.08	2583.74	2220.3	1818.23	2469.58	3116.78	1796.08	2618.4	1613.63	2349.88	1385.69	2261.38	1758.53	2323.66	1992.1	2334.12	1997.92	610.807	493.749	502.355	481.266	0.233687	0.241989	0.21623	0.251579	0.219237	0.629036	1.23295	0.239341	0.558462	-0.00311164	-0.00930186
P56135;F8WHP8	P56135;F8WHP8	sp|P56135|ATPK_MOUSE;tr|F8WHP8|F8WHP8_MOUSE	>sp|P56135|ATPK_MOUSE ATP synthase subunit f, mitochondrial OS=Mus musculus OX=10090 GN=Atp5j2 PE=1 SV=3;>tr|F8WHP8|F8WHP8_MOUSE Isoform of P56135, ATP synthase subunit f, mitochondrial OS=Mus musculus OX=10090 GN=Atp5j2 PE=1 SV=1	ATP5J2	ATP5J2	7	36810	36944.4	32586.4	42727.2	40980.8	36799.4	27697.1	26020.1	33288.7	27067.7	28693.2	39578.4	37593.5	29808.4	37595.7	37232.3	29095.2	29077.5	34106.8	33705.6	33694.5	32248.8	41866.8	26886.4	37808	30390.9	33400.4	33751.5	3585.81	5159.33	4471.94	4803.7	0.095548	0.160247	0.135254	0.142067	0.170337	0.905129	1.80525	0.0941442	0.419951	-0.155184	-0.697784
Q9CPQ8	Q9CPQ8	sp|Q9CPQ8|ATP5L_MOUSE	>sp|Q9CPQ8|ATP5L_MOUSE ATP synthase subunit g, mitochondrial OS=Mus musculus OX=10090 GN=Atp5l PE=1 SV=1	ATP5L	ATP5L	4	9283.87	9400.58	7765.91	11070.7	9680.72	9771.4	7581.46	6933.4	8741.22	7031.44	7130.28	10198.5	9488.57	7290.25	9704.84	9564.8	7169.9	7154.01	9135.89	8241.87	8161.76	8243.91	10002.1	6979.53	9495.53	7936.04	8395.4	8460.84	1061.78	1293.48	1307.01	1020.77	0.114934	0.154576	0.157681	0.121586	0.167483	0.908979	1.80969	0.0934208	0.419951	-0.0983591	-0.498947
Q9DB20	Q9DB20	sp|Q9DB20|ATPO_MOUSE	>sp|Q9DB20|ATPO_MOUSE ATP synthase subunit O, mitochondrial OS=Mus musculus OX=10090 GN=Atp5o PE=1 SV=1	ATP5O	ATP5O	8	48231.7	48133.3	42057.5	59107.7	55929.4	52809.6	37640.6	33000.8	46860.6	36704.2	39131.3	54756.2	48550.5	38681.5	50114.7	49559.1	39985.1	39185.2	44332.9	44572.1	45715.3	44944.2	48103.3	37957.3	51044.9	41348.9	44346	44270.9	6150.53	8000.85	5583.36	3381.79	0.122898	0.186064	0.126956	0.0799193	0.200215	1.13461	2.41848	0.0309258	0.320739	-0.115899	-0.566299
Q9CRA7	Q9CRA7	sp|Q9CRA7|ATP5S_MOUSE	>sp|Q9CRA7|ATP5S_MOUSE ATP synthase subunit s, mitochondrial OS=Mus musculus OX=10090 GN=Atp5s PE=1 SV=1	ATP5S	ATP5S	2	305.088	329.345	292.978	408.725	384.589	357.136	333.767	320.647	320.66	313.857	325.842	356.918	413.806	348.533	376.343	421.636	310.893	334.443	361.141	369.325	314.549	360.746	340.43	344.211	346.31	328.615	367.609	348.401	45.4082	15.3614	44.2943	19.8976	0.13144	0.045739	0.121278	0.0583967	-0.0169731	-0.121532	-0.208384	0.838146	0.942599	-0.0836055	-0.991913
Q9R1Q9;Q3TKX1	Q9R1Q9;Q3TKX1	sp|Q9R1Q9|VAS1_MOUSE;tr|Q3TKX1|Q3TKX1_MOUSE	>sp|Q9R1Q9|VAS1_MOUSE V-type proton ATPase subunit S1 OS=Mus musculus OX=10090 GN=Atp6ap1 PE=1 SV=1;>tr|Q3TKX1|Q3TKX1_MOUSE Isoform of Q9R1Q9, ATPase, H+ transporting, lysosomal accessory protein OS=Mus musculus OX=10090 GN=Atp6ap1 PE=1 SV=1	ATP6AP1	ATP6AP1	4	6629.98	6884.87	7495.91	6367.52	6809.97	6431.91	6684.87	7285.66	6005.44	6577.13	6455.59	5733.63	6908.18	7242.44	6489.61	6526.33	6893.7	6951.58	6619.06	6898.75	6636.57	6160.23	7324.6	6625.69	6770.03	6457.05	6835.31	6710.82	409.3	544.096	283.893	383.762	0.0592077	0.0843431	0.0416039	0.056995	0.0124936	0.155907	0.229282	0.822203	0.939932	-0.05792	-0.560208
K3W4T3;Q9Z1G4-3;Q9Z1G4-2;Q9Z1G4	K3W4T3;Q9Z1G4-3;Q9Z1G4-2;Q9Z1G4	tr|K3W4T3|K3W4T3_MOUSE;sp|Q9Z1G4-3|VPP1_MOUSE;sp|Q9Z1G4-2|VPP1_MOUSE;sp|Q9Z1G4|VPP1_MOUSE	>tr|K3W4T3|K3W4T3_MOUSE Isoform of Q9Z1G4, V-type proton ATPase subunit a OS=Mus musculus OX=10090 GN=Atp6v0a1 PE=1 SV=1;>sp|Q9Z1G4-3|VPP1_MOUSE Isoform of Q9Z1G4, Isoform A1-III of V-type proton ATPase 116 kDa subunit a isoform 1 OS=Mus musculus OX=10090 GN=Atp6v0a1;>sp|Q9Z1G4-2|VPP1_MOUSE Isoform of Q9Z1G4, Isoform A1-I of V-type proton ATPase 116 kDa subunit a isoform 1 OS=Mus musculus OX=1009…	ATP6V0A1	ATP6V0A1	23	67139.8	66429.6	69539.6	61721.9	64273.5	61957.2	66000.3	67255.4	60080.4	62973.7	64713.1	56160.8	69051.7	67471.7	62157.3	61224.6	66154.9	66393.1	63471.4	65470.6	65829	60860.5	66332.9	62949.5	65176.9	62864	65408.9	64152.3	3084.64	4128.78	3070.25	2100.02	0.047278	0.0671841	0.0473942	0.0330007	0.0221674	0.38729	0.488424	0.633353	0.846104	-0.0312857	-0.419672
E9Q9C5;P63082;D3Z3B2	E9Q9C5;P63082;D3Z3B2	tr|E9Q9C5|E9Q9C5_MOUSE;sp|P63082|VATL_MOUSE;tr|D3Z3B2|D3Z3B2_MOUSE	>tr|E9Q9C5|E9Q9C5_MOUSE Isoform of P63082, V-type proton ATPase proteolipid subunit (Fragment) OS=Mus musculus OX=10090 GN=Atp6v0c PE=1 SV=1;>sp|P63082|VATL_MOUSE V-type proton ATPase 16 kDa proteolipid subunit OS=Mus musculus OX=10090 GN=Atp6v0c PE=1 SV=1;>tr|D3Z3B2|D3Z3B2_MOUSE Isoform of P63082, V-type proton ATPase proteolipid subunit (Fragment) OS=Mus musculus OX=10090 GN=Atp6v0c PE=1 SV=1	ATP6V0C	ATP6V0C	8	14123.8	15575.9	15122.9	14229.2	14230.8	14262.2	15203	14051.7	13823.7	16507.1	14222.2	12733.7	13752.7	14736	13330	13477.4	16518.9	15710.6	13081.3	14065.6	14701.3	14448.7	17094.1	15965.3	14590.8	14423.6	14587.6	14892.7	606.629	1291.72	1305.7	1427.99	0.040955	0.0886287	0.0883363	0.0950024	-0.0251259	-0.248077	-0.396755	0.697959	0.879859	-0.0454809	-0.354422
P51863	P51863	sp|P51863|VA0D1_MOUSE	>sp|P51863|VA0D1_MOUSE V-type proton ATPase subunit d 1 OS=Mus musculus OX=10090 GN=Atp6v0d1 PE=1 SV=2	ATP6V0D1	ATP6V0D1	10	26566.3	26495.8	30501.1	25137.3	27060.9	25984.1	28403.6	29945.5	25476	26353.9	26615.3	23543.7	29506.5	28801.2	25970	26821	29483.6	28698.9	27197.8	28745.7	28305.7	25199.7	29160.3	27325.8	26957.6	26723	28213.6	27655.8	1854.42	2236.93	1472.31	1430	0.066402	0.0840149	0.053108	0.05277	-0.0379529	-0.447716	-0.683255	0.506393	0.772899	-0.0520736	-0.520091
P50516;P50516-2	P50516;P50516-2	sp|P50516|VATA_MOUSE;sp|P50516-2|VATA_MOUSE	>sp|P50516|VATA_MOUSE V-type proton ATPase catalytic subunit A OS=Mus musculus OX=10090 GN=Atp6v1a PE=1 SV=2;>sp|P50516-2|VATA_MOUSE Isoform of P50516, Isoform 2 of V-type proton ATPase catalytic subunit A OS=Mus musculus OX=10090 GN=Atp6v1a	ATP6V1A	ATP6V1A	27	48677.9	50817.3	50907.6	48550.2	47035.9	48483.1	52488.3	51159.1	50926.4	55436.8	52887.1	49186.4	50970.5	51702.8	48908.7	50137.2	50841.4	53625.4	48421.9	49170	51154.2	50583.6	57117.5	54590.2	49078.7	52014	51031	51839.6	1505.68	2126.61	1582.71	3354.9	0.0306357	0.0406712	0.0308653	0.0637536	-0.0770577	-0.967425	-1.53976	0.147506	0.482362	0.00631383	0.0858243
P62814	P62814	sp|P62814|VATB2_MOUSE	>sp|P62814|VATB2_MOUSE V-type proton ATPase subunit B, brain isoform OS=Mus musculus OX=10090 GN=Atp6v1b2 PE=1 SV=1	ATP6V1B2	ATP6V1B2	22	50365.9	42828.4	48537.2	46404.2	47348.7	46025.9	52886.2	47769.5	49777.1	56680.9	53021.4	48187	42960.8	48636.2	46818.8	42675.7	49383.7	49202.2	45256.7	47690.6	47584.9	51281.7	49401.5	51620.2	46918.4	51387	46612.9	48805.9	2548.72	3431.1	3077.56	2438.68	0.0549254	0.0662194	0.0671654	0.0502482	-0.0571896	-0.730591	-1.11138	0.286457	0.600747	0.073212	0.8192
Q9Z1G3	Q9Z1G3	sp|Q9Z1G3|VATC1_MOUSE	>sp|Q9Z1G3|VATC1_MOUSE V-type proton ATPase subunit C 1 OS=Mus musculus OX=10090 GN=Atp6v1c1 PE=1 SV=4	ATP6V1C1	ATP6V1C1	14	14729.1	16772.9	17723.6	15764.6	15745.9	16034.9	16967.7	18851	16411.8	17451.2	17502.5	15980.6	16081.3	17202.1	15817.5	16378.9	17948.2	17707.3	15778.8	16483.1	16584.9	17424.1	18152.2	18207.8	16128.5	17194.1	16855.9	17105.2	1020.37	1004.23	888.104	982.913	0.0629629	0.057823	0.0526786	0.0576718	-0.0852142	-0.90505	-1.52774	0.150442	0.482362	0.00745627	0.0938318
P57746	P57746	sp|P57746|VATD_MOUSE	>sp|P57746|VATD_MOUSE V-type proton ATPase subunit D OS=Mus musculus OX=10090 GN=Atp6v1d PE=1 SV=1	ATP6V1D	ATP6V1D	8	6733.22	6346.98	7231.11	6140.42	6371.81	6237.68	6808.75	7796.17	6370.35	6658.24	6629.11	6229.89	5755.18	7176.9	6419.82	6109.44	7223.19	6421.84	6699.7	6506.04	6564.03	6491.61	4298.65	6971.5	6510.2	6748.75	6517.73	6255.26	406.508	554.183	582.948	974.98	0.0608905	0.0789679	0.0895009	0.181195	0.0730406	0.387558	0.70459	0.493446	0.76407	0.123384	0.612378
P50518;A0A0N4SW07#A0A0N4SWA3	P50518;A0A0N4SW07;A0A0N4SWA3	sp|P50518|VATE1_MOUSE;tr|A0A0N4SW07|A0A0N4SW07_MOUSE;tr|A0A0N4SWA3|A0A0N4SWA3_MOUSE	>sp|P50518|VATE1_MOUSE V-type proton ATPase subunit E 1 OS=Mus musculus OX=10090 GN=Atp6v1e1 PE=1 SV=2;>tr|A0A0N4SW07|A0A0N4SW07_MOUSE Isoform of P50518, V-type proton ATPase subunit E 1 (Fragment) OS=Mus musculus OX=10090 GN=Atp6v1e1 PE=1 SV=1;>tr|A0A0N4SWA3|A0A0N4SWA3_MOUSE Isoform of P50518, V-type proton ATPase subunit E 1 (Fragment) OS=Mus musculus OX=10090 GN=Atp6v1e1 PE=1 SV=1	ATP6V1E1	ATP6V1E1	12	23355	23706.7	24001.9	21768.8	21345.6	21223.8	24163.6	26543.9	22927.8	25364.5	24628.6	22576	24553.5	25420.1	20794.1	21993.3	24145.1	23413	24005	22830.5	22635.7	23650.5	12295.9	24496	22567	24367.4	23386.5	21652.3	1257.95	1491.49	1716.66	4637.06	0.0558188	0.0611086	0.0747873	0.271134	0.0947616	0.351926	0.656158	0.523122	0.781184	0.205125	0.715831
Q9D1K2	Q9D1K2	sp|Q9D1K2|VATF_MOUSE	>sp|Q9D1K2|VATF_MOUSE V-type proton ATPase subunit F OS=Mus musculus OX=10090 GN=Atp6v1f PE=1 SV=2	ATP6V1F	ATP6V1F	7	4720.18	4943.7	5027.92	5413.73	4659.46	4441.36	5136.6	5033.58	5275.47	5458.72	5450.98	4547.49	5235.66	5679.39	4266.07	4797.31	5947.09	5228.19	5625.23	4396.03	5296.24	4526.21	6311.08	5900.89	4867.72	5150.48	5192.28	5342.61	339.556	340.115	603.997	760.81	0.0691168	0.0681755	0.119792	0.145988	-0.124671	-0.735922	-1.38966	0.18788	0.515745	-0.0430591	-0.273183
Q9CR51	Q9CR51	sp|Q9CR51|VATG1_MOUSE	>sp|Q9CR51|VATG1_MOUSE V-type proton ATPase subunit G 1 OS=Mus musculus OX=10090 GN=Atp6v1g1 PE=1 SV=3	ATP6V1G1	ATP6V1G1	3	689.721	573.144	510.868	480.069	500.453	523.29	543.856	525.001	532.976	740.15	560.749	689.057	401.933	622.241	524.883	502.268	489.728	518.719	629.812	496.334	502.319	593.48	580.633	569.777	546.257	598.631	509.962	562.059	76.894	92.0563	70.774	52.6706	0.132507	0.148115	0.14131	0.0952567	-0.0466857	-0.291744	-0.51544	0.614864	0.839261	0.0828917	0.471169
Q9WTT4;B0V2H4	Q9WTT4;B0V2H4	sp|Q9WTT4|VATG2_MOUSE;tr|B0V2H4|B0V2H4_MOUSE	>sp|Q9WTT4|VATG2_MOUSE V-type proton ATPase subunit G 2 OS=Mus musculus OX=10090 GN=Atp6v1g2 PE=1 SV=1;>tr|B0V2H4|B0V2H4_MOUSE Isoform of Q9WTT4, V-type proton ATPase subunit G OS=Mus musculus OX=10090 GN=Atp6v1g2 PE=1 SV=1	ATP6V1G2	ATP6V1G2	6	5495.54	4560.93	4519.08	4250.02	4425.07	4232.56	4852.13	4792.04	4595.56	5638.68	4690.22	5409.39	3977.45	5203.16	4666.52	4293.05	4226.16	4545.74	5327.62	4582.38	4452.71	5092.44	5224.47	4775.88	4580.53	4996.34	4485.35	4909.25	468.166	424.284	427.515	358.054	0.0964687	0.0831803	0.0935935	0.0734569	-0.10256	-0.793073	-1.44048	0.173288	0.510609	0.0243834	0.224689
A0A0A6YX18;Q8BVE3;A0A0A6YWP6	A0A0A6YX18;Q8BVE3;A0A0A6YWP6	tr|A0A0A6YX18|A0A0A6YX18_MOUSE;sp|Q8BVE3|VATH_MOUSE;tr|A0A0A6YWP6|A0A0A6YWP6_MOUSE	>tr|A0A0A6YX18|A0A0A6YX18_MOUSE Isoform of Q8BVE3, V-type proton ATPase subunit H OS=Mus musculus OX=10090 GN=Atp6v1h PE=1 SV=1;>sp|Q8BVE3|VATH_MOUSE V-type proton ATPase subunit H OS=Mus musculus OX=10090 GN=Atp6v1h PE=1 SV=1;>tr|A0A0A6YWP6|A0A0A6YWP6_MOUSE Isoform of Q8BVE3, V-type proton ATPase subunit H OS=Mus musculus OX=10090 GN=Atp6v1h PE=1 SV=1	ATP6V1H	ATP6V1H	13	8210.2	7663.63	8780.82	8332.35	7928.19	7883.66	8990.29	9125.99	8329.49	8724.97	8484.1	7613.53	8484.03	8654.67	8218.3	8007.03	8634.03	8560.97	8152.02	8431.58	8134.37	8551.34	7953.46	8896.5	8133.14	8544.73	8426.51	8353.21	397.441	545.164	259.162	343.143	0.0483966	0.0654125	0.031104	0.0407807	-0.0389303	-0.600797	-0.822447	0.425593	0.713453	0.0311825	0.406765
P70704-3;P70704;A0A0M3HEP7;P70704-2	P70704-3;P70704;A0A0M3HEP7;P70704-2	sp|P70704-3|AT8A1_MOUSE;sp|P70704|AT8A1_MOUSE;tr|A0A0M3HEP7|A0A0M3HEP7_MOUSE;sp|P70704-2|AT8A1_MOUSE	>sp|P70704-3|AT8A1_MOUSE Isoform of P70704, Isoform 3 of Phospholipid-transporting ATPase IA OS=Mus musculus OX=10090 GN=Atp8a1;>sp|P70704|AT8A1_MOUSE Phospholipid-transporting ATPase IA OS=Mus musculus OX=10090 GN=Atp8a1 PE=1 SV=2;>tr|A0A0M3HEP7|A0A0M3HEP7_MOUSE Isoform of P70704, Phospholipid-transporting ATPase OS=Mus musculus OX=10090 GN=Atp8a1 PE=1 SV=1;>sp|P70704-2|AT8A1_MOUSE Isoform of P7…	ATP8A1	ATP8A1	16	6588.6	6840.89	7990.43	7071.61	7648.46	7180.8	7388.45	7859.24	7544.27	7526.39	7847.11	6545.4	7378.31	7435.8	7114.27	7270.07	7939.25	7824.59	6877.28	7320.82	7741.21	7471.6	7961.67	7801.55	7220.13	7451.81	7493.71	7529.02	518.284	482.072	322.069	394.435	0.0712545	0.0673519	0.0427229	0.0533169	-0.0618118	-0.6697	-1.07968	0.299831	0.612672	-0.0158351	-0.188782
Q8C4G3;Q8C288;A2AQC3;O70228	Q8C4G3;Q8C288;A2AQC3;O70228	tr|Q8C4G3|Q8C4G3_MOUSE;tr|Q8C288|Q8C288_MOUSE;tr|A2AQC3|A2AQC3_MOUSE;sp|O70228|ATP9A_MOUSE	>tr|Q8C4G3|Q8C4G3_MOUSE Isoform of O70228, Phospholipid-transporting ATPase OS=Mus musculus OX=10090 GN=Atp9a PE=1 SV=1;>tr|Q8C288|Q8C288_MOUSE Isoform of O70228, Phospholipid-transporting ATPase OS=Mus musculus OX=10090 GN=Atp9a PE=1 SV=1;>tr|A2AQC3|A2AQC3_MOUSE Isoform of O70228, Phospholipid-transporting ATPase OS=Mus musculus OX=10090 GN=Atp9a PE=1 SV=1;>sp|O70228|ATP9A_MOUSE Probable phospho…	ATP9A	ATP9A	3	246.504	303.79	385.291	250.321	334.515	328.615	310.517	289.452	331.488	283.734	336.037	292.325	230.515	262.699	288.604	308.985	369.075	313.59	259.55	273.213	325.909	330.208	345.939	321.326	308.172	307.259	295.578	309.357	53.3443	22.4473	47.474	34.5756	0.176311	0.0725528	0.162531	0.116129	-0.0159265	-0.0779886	-0.140371	0.89051	0.961929	-0.00512431	-0.0385738
P28658	P28658	sp|P28658|ATX10_MOUSE	>sp|P28658|ATX10_MOUSE Ataxin-10 OS=Mus musculus OX=10090 GN=Atxn10 PE=1 SV=2	ATXN10	ATXN10	2	152.643	136.611	169.123	126.635	136.209	141.026	173.571	226.504	130.748	159.326	137.872	160.378	147.317	174.363	165.152	153.066	186.099	163.705	160.409	158.799	166.39	156.081	134.742	156.43	143.708	164.733	164.95	155.475	15.0403	34.113	14.0686	10.8229	0.102077	0.196495	0.0850176	0.0729489	-0.116797	-0.857588	-1.59792	0.133978	0.468131	0.062853	0.306913
A0A0R4J023;Q9JLZ3;F6RT60;F6R307	A0A0R4J023;Q9JLZ3;F6RT60;F6R307	tr|A0A0R4J023|A0A0R4J023_MOUSE;sp|Q9JLZ3|AUHM_MOUSE;tr|F6RT60|F6RT60_MOUSE;tr|F6R307|F6R307_MOUSE	>tr|A0A0R4J023|A0A0R4J023_MOUSE Isoform of Q9JLZ3, Methylglutaconyl-CoA hydratase, mitochondrial OS=Mus musculus OX=10090 GN=Auh PE=1 SV=1;>sp|Q9JLZ3|AUHM_MOUSE Methylglutaconyl-CoA hydratase, mitochondrial OS=Mus musculus OX=10090 GN=Auh PE=1 SV=1;>tr|F6RT60|F6RT60_MOUSE Isoform of Q9JLZ3, Methylglutaconyl-CoA hydratase, mitochondrial (Fragment) OS=Mus musculus OX=10090 GN=Auh PE=1 SV=1;>tr|F6R3…	AUH	AUH	7	5691.85	5244.49	5099.69	5718.26	6112.78	5319.18	4997.39	5351.15	4755.02	4058.33	4261.16	5030.47	5940.38	5305.87	6057.68	5496.35	4780.1	4229.97	5689.95	5920.51	4921.18	4872.68	4871.13	4149.83	5531.04	4742.25	5301.72	5070.88	377.462	493.616	698.283	641.099	0.0676892	0.106504	0.137307	0.128015	0.132259	0.845423	1.61434	0.130358	0.461482	-0.0936443	-0.555276
Q80U56	Q80U56	sp|Q80U56|AVL9_MOUSE	>sp|Q80U56|AVL9_MOUSE Late secretory pathway protein AVL9 homolog OS=Mus musculus OX=10090 GN=Avl9 PE=1 SV=2	AVL9	AVL9	3	213.619	216.944	253.162	267.262	292.895	227.288	254.913	261.963	263.858	248.208	280.961	216.507	269.829	294.574	249.285	259.915	261.652	301.777	243.688	277.057	268.28	273.119	266.993	303.541	245.195	254.402	272.839	272.113	31.4374	21.5712	20.8128	19.2978	0.126614	0.0880532	0.075453	0.0707879	-0.156932	-0.964173	-1.91261	0.0779928	0.400003	-0.0986177	-0.813709
Q3UF95;Q9Z1R2;G3UYQ2;A0A1B0GX81;G3UZT6;G3UXT8	Q3UF95;Q9Z1R2;G3UYQ2;A0A1B0GX81;G3UZT6;G3UXT8	tr|Q3UF95|Q3UF95_MOUSE;sp|Q9Z1R2|BAG6_MOUSE;tr|G3UYQ2|G3UYQ2_MOUSE;tr|A0A1B0GX81|A0A1B0GX81_MOUSE;tr|G3UZT6|G3UZT6_MOUSE;tr|G3UXT8|G3UXT8_MOUSE	>tr|Q3UF95|Q3UF95_MOUSE Isoform of Q9Z1R2, Large proline-rich protein BAG6 OS=Mus musculus OX=10090 GN=Bag6 PE=1 SV=1;>sp|Q9Z1R2|BAG6_MOUSE Large proline-rich protein BAG6 OS=Mus musculus OX=10090 GN=Bag6 PE=1 SV=1;>tr|G3UYQ2|G3UYQ2_MOUSE Isoform of Q9Z1R2, Large proline-rich protein BAG6 OS=Mus musculus OX=10090 GN=Bag6 PE=1 SV=1;>tr|A0A1B0GX81|A0A1B0GX81_MOUSE Isoform of Q9Z1R2, Large proline-r…	BAG6	BAG6	4	514.739	668.969	562.241	648.252	564.588	528.191	571.99	534.482	606.787	547.514	635.156	555.517	459.995	529.795	628.968	612.38	584.436	616.724	508.789	541.21	696.574	750.724	385.356	612.875	581.163	575.241	572.05	582.588	63.3429	38.5085	65.3562	132.845	0.107444	0.0660079	0.121242	0.244431	0.0230305	0.0897108	0.164293	0.872018	0.959544	0.0125929	0.0518189
Q8BKX1-2;B1AZ46;Q8BKX1-4;Q8BKX1-3;Q8BKX1	Q8BKX1-2;B1AZ46;Q8BKX1-4;Q8BKX1-3;Q8BKX1	sp|Q8BKX1-2|BAIP2_MOUSE;tr|B1AZ46|B1AZ46_MOUSE;sp|Q8BKX1-4|BAIP2_MOUSE;sp|Q8BKX1-3|BAIP2_MOUSE;sp|Q8BKX1|BAIP2_MOUSE	>sp|Q8BKX1-2|BAIP2_MOUSE Isoform of Q8BKX1, Isoform 2 of Brain-specific angiogenesis inhibitor 1-associated protein 2 OS=Mus musculus OX=10090 GN=Baiap2;>tr|B1AZ46|B1AZ46_MOUSE Isoform of Q8BKX1, Brain-specific angiogenesis inhibitor 1-associated protein 2 OS=Mus musculus OX=10090 GN=Baiap2 PE=1 SV=1;>sp|Q8BKX1-4|BAIP2_MOUSE Isoform of Q8BKX1, Isoform 4 of Brain-specific angiogenesis inhibitor 1-…	BAIAP2	BAIAP2	18	11554	12080	13291.6	11976.5	12564.5	11757.3	12534.1	12005	12121.9	12097.8	12787	13395.6	13555.6	11925.8	13152.4	12804.8	13382.6	13460.3	12315.2	12593.1	12495.5	13192.1	11819.2	12580	12204	12490.2	13046.9	12499.2	632.785	535.688	611.392	445.353	0.0509703	0.0423096	0.04812	0.0356648	-0.035297	-0.558297	-0.751751	0.465541	0.742075	-0.00135416	-0.025167
Q91XV3	Q91XV3	sp|Q91XV3|BASP1_MOUSE	>sp|Q91XV3|BASP1_MOUSE Brain acid soluble protein 1 OS=Mus musculus OX=10090 GN=Basp1 PE=1 SV=3	BASP1	BASP1	12	11464	8222.36	5506.86	6226.99	6642.86	8092.34	7855.19	7234.76	8261.84	14370.7	8483.52	10291	4602.38	9097.3	7134.87	6506.01	7059.87	7069.89	8036.87	6319.94	6949.53	9002.21	6024.73	8759.84	7692.57	9416.17	6911.72	7515.52	2130.32	2634.77	1440.22	1265.12	0.264832	0.253826	0.223729	0.17137	0.00852924	0.0281915	0.0520181	0.959302	0.986919	0.302091	0.905328
P63168;Q80ZS7#Q9D0M5;D6RIN4	P63168;Q80ZS7;Q9D0M5;D6RIN4	sp|P63168|DYL1_MOUSE;tr|Q80ZS7|Q80ZS7_MOUSE;sp|Q9D0M5|DYL2_MOUSE;tr|D6RIN4|D6RIN4_MOUSE	>sp|P63168|DYL1_MOUSE Dynein light chain 1, cytoplasmic OS=Mus musculus OX=10090 GN=Dynll1 PE=1 SV=1;>tr|Q80ZS7|Q80ZS7_MOUSE Dynein light chain OS=Mus musculus OX=10090 GN=BC048507 PE=1 SV=1;>sp|Q9D0M5|DYL2_MOUSE Dynein light chain 2, cytoplasmic OS=Mus musculus OX=10090 GN=Dynll2 PE=1 SV=1;>tr|D6RIN4|D6RIN4_MOUSE Isoform of Q9D0M5, Dynein light chain OS=Mus musculus OX=10090 GN=Dynll2 PE=1 SV=1	BC048507;DYNLL1;DYNLL2	BC048507;DYNLL1;DYNLL2	2	1457.47	1447.51	1317.97	1494.31	1682.1	1222.91	1536.77	941.846	1409.21	1854.4	1338.73	1271.3	1396.49	1331.37	1401.12	1323.85	1474.03	1565.12	1293.55	1239.18	1397.51	1330.91	1483.48	1143.07	1437.05	1392.04	1415.33	1314.62	157.412	301.7	91.4968	119.345	0.109818	0.227392	0.0636894	0.0915455	0.126256	0.822126	1.55632	0.143539	0.475911	0.0580967	0.244388
Q61361	Q61361	sp|Q61361|PGCB_MOUSE	>sp|Q61361|PGCB_MOUSE Brevican core protein OS=Mus musculus OX=10090 GN=Bcan PE=1 SV=2	BCAN	BCAN	8	2118.52	2100.49	1973.79	1849.47	1985.9	2195.71	2084.04	2448.37	1953.37	1709.4	1870.04	2312.91	2103.09	1555.28	2086.01	2037.98	2216.96	1978.98	2170.7	1912.4	2125.75	2079.13	1775.44	2119.21	2037.31	2063.02	1996.38	2030.44	124.612	277.738	230.077	153.602	0.0618095	0.13488	0.12558	0.0782476	0.00619295	0.0638997	0.100293	0.921636	0.974922	0.0157083	0.103806
Q61335	Q61335	sp|Q61335|BAP31_MOUSE	>sp|Q61335|BAP31_MOUSE B-cell receptor-associated protein 31 OS=Mus musculus OX=10090 GN=Bcap31 PE=1 SV=4	BCAP31	BCAP31	2	112.532	107.766	78.215	73.2962	79.2982	56.6804	78.142	95.4368	93.439	95.378	86.5759	91.1944	79.3208	103.231	78.4914	75.7256	65.695	72.0209	106.672	77.0364	84.9251	77.4317	90.2414	79.2418	84.6313	90.0277	79.0808	85.9248	21.415	6.69426	12.8369	11.3656	0.25999	0.0773512	0.152868	0.125676	-0.0510673	-0.183536	-0.338755	0.740182	0.901621	0.0735693	0.496615
Q0VF62;B1AR74;Q8CCN5;F7C0F2;B1AR76;F7CPM1;Q8CCN5-2	Q0VF62;B1AR74;Q8CCN5;F7C0F2;B1AR76;F7CPM1;Q8CCN5-2	tr|Q0VF62|Q0VF62_MOUSE;tr|B1AR74|B1AR74_MOUSE;sp|Q8CCN5|BCAS3_MOUSE;tr|F7C0F2|F7C0F2_MOUSE;tr|B1AR76|B1AR76_MOUSE;tr|F7CPM1|F7CPM1_MOUSE;sp|Q8CCN5-2|BCAS3_MOUSE	>tr|Q0VF62|Q0VF62_MOUSE Isoform of Q8CCN5, Bcas3 protein OS=Mus musculus OX=10090 GN=Bcas3 PE=1 SV=1;>tr|B1AR74|B1AR74_MOUSE Isoform of Q8CCN5, Breast carcinoma-amplified sequence 3 homolog OS=Mus musculus OX=10090 GN=Bcas3 PE=1 SV=1;>sp|Q8CCN5|BCAS3_MOUSE Breast carcinoma-amplified sequence 3 homolog OS=Mus musculus OX=10090 GN=Bcas3 PE=1 SV=2;>tr|F7C0F2|F7C0F2_MOUSE Isoform of Q8CCN5, Breast ca…	BCAS3	BCAS3	3	248.241	263.689	278.105	240.059	254.689	238.077	278.753	269.632	281.653	296.04	297.111	248.527	285.702	276.962	261.392	267.892	272.279	282.26	274.785	285.127	274.706	299.08	280.743	298.323	253.81	278.619	274.414	285.461	15.2068	18.1159	9.07881	10.9809	0.0592177	0.0664709	0.0331962	0.0382729	-0.170781	-1.51836	-3.41798	0.00455716	0.320739	-0.0367268	-0.477189
Q8CBC8;P24288;E9Q4K3;B2KFA8	Q8CBC8;P24288;E9Q4K3;B2KFA8	tr|Q8CBC8|Q8CBC8_MOUSE;sp|P24288|BCAT1_MOUSE;tr|E9Q4K3|E9Q4K3_MOUSE;tr|B2KFA8|B2KFA8_MOUSE	>tr|Q8CBC8|Q8CBC8_MOUSE Isoform of P24288, Branched-chain-amino-acid aminotransferase OS=Mus musculus OX=10090 GN=Bcat1 PE=1 SV=1;>sp|P24288|BCAT1_MOUSE Branched-chain-amino-acid aminotransferase, cytosolic OS=Mus musculus OX=10090 GN=Bcat1 PE=1 SV=2;>tr|E9Q4K3|E9Q4K3_MOUSE Isoform of P24288, Branched-chain-amino-acid aminotransferase OS=Mus musculus OX=10090 GN=Bcat1 PE=1 SV=1;>tr|B2KFA8|B2KFA8_…	BCAT1	BCAT1	4	910.828	921.625	888.232	1091.3	1040.37	963.194	1084.98	967.387	1097.88	1004.46	1015.23	992.9	1071.06	1029.13	1067.42	1140.71	989.945	961.933	1012.09	1056.88	975.735	1097.63	1100.33	1105.91	969.257	1027.14	1043.37	1058.09	80.2931	52.44	64.0459	53.9145	0.0814921	0.0506436	0.0612167	0.0517404	-0.128952	-1.11704	-2.13535	0.052255	0.356159	-0.0427933	-0.579553
Q9CZP5	Q9CZP5	sp|Q9CZP5|BCS1_MOUSE	>sp|Q9CZP5|BCS1_MOUSE Mitochondrial chaperone BCS1 OS=Mus musculus OX=10090 GN=Bcs1l PE=1 SV=1	BCS1L	BCS1L	5	751.173	802.485	824.27	825.845	925.92	883.008	665.488	520.494	767.165	683.265	686.141	888.234	728.584	664.225	848.244	880.713	736.687	520.815	754.857	786.161	702.854	755.957	846.331	619.33	835.45	701.798	729.878	744.248	61.4054	121.498	130.252	77.1303	0.0733778	0.177919	0.191191	0.106955	0.170239	1.10477	2.2694	0.0408386	0.338722	-0.0964612	-0.466357
Q80XN0;D3Z2Y8	Q80XN0;D3Z2Y8	sp|Q80XN0|BDH_MOUSE;tr|D3Z2Y8|D3Z2Y8_MOUSE	>sp|Q80XN0|BDH_MOUSE D-beta-hydroxybutyrate dehydrogenase, mitochondrial OS=Mus musculus OX=10090 GN=Bdh1 PE=1 SV=2;>tr|D3Z2Y8|D3Z2Y8_MOUSE Isoform of Q80XN0, D-beta-hydroxybutyrate dehydrogenase, mitochondrial (Fragment) OS=Mus musculus OX=10090 GN=Bdh1 PE=1 SV=1	BDH1	BDH1	7	12925	12840.7	11765.6	14755.8	13920.7	13993.2	9447.58	8840.57	10665.6	8810.39	9878.76	13252.7	11226.7	9618.02	12728.7	12328.5	9760.22	9904.51	10930.1	11739	10629.3	11514.7	9930.95	9294.53	13366.8	10149.3	10927.8	10673.1	1064.35	1671.47	1372.63	934.199	0.0807515	0.154497	0.124599	0.0892407	0.325519	1.57802	4.59767	0.000494713	0.320739	-0.0827377	-0.464785
F8WIG2;A0A1B0GT88;Q68EF6	F8WIG2;A0A1B0GT88;Q68EF6	tr|F8WIG2|F8WIG2_MOUSE;tr|A0A1B0GT88|A0A1B0GT88_MOUSE;sp|Q68EF6|BEGIN_MOUSE	>tr|F8WIG2|F8WIG2_MOUSE Isoform of Q68EF6, Brain-enriched guanylate kinase-associated protein OS=Mus musculus OX=10090 GN=Begain PE=1 SV=2;>tr|A0A1B0GT88|A0A1B0GT88_MOUSE Isoform of Q68EF6, Brain-enriched guanylate kinase-associated protein OS=Mus musculus OX=10090 GN=Begain PE=1 SV=1;>sp|Q68EF6|BEGIN_MOUSE Brain-enriched guanylate kinase-associated protein OS=Mus musculus OX=10090 GN=Begain PE=1…	BEGAIN	BEGAIN	2	334.557	336.006	260.249	325.765	292.133	256.122	287.834	300	258.299	273.191	255.331	348.079	302.926	304.792	292.956	263.876	285.998	289.064	323.87	275.465	298.397	270.907	296.976	262.983	300.806	287.122	289.935	288.1	36.6547	34.4024	14.7916	22.5851	0.124866	0.115481	0.052158	0.077487	0.0567156	0.389729	0.68377	0.506079	0.772899	-0.00945021	-0.0700088
O08539;Q6P1B9;O08539-2	O08539;Q6P1B9;O08539-2	sp|O08539|BIN1_MOUSE;tr|Q6P1B9|Q6P1B9_MOUSE;sp|O08539-2|BIN1_MOUSE	>sp|O08539|BIN1_MOUSE Myc box-dependent-interacting protein 1 OS=Mus musculus OX=10090 GN=Bin1 PE=1 SV=1;>tr|Q6P1B9|Q6P1B9_MOUSE Isoform of O08539, Bin1 protein OS=Mus musculus OX=10090 GN=Bin1 PE=1 SV=1;>sp|O08539-2|BIN1_MOUSE Isoform of O08539, Isoform 2 of Myc box-dependent-interacting protein 1 OS=Mus musculus OX=10090 GN=Bin1	BIN1	BIN1	10	5560.83	5755.1	6250	6211.66	5481.13	5655.15	6420.18	6115.1	6437.04	6629.35	6540.83	6191.87	6535.17	6854.38	5699.31	6330.37	6366.14	6209.54	6517.77	6349.42	6283.76	6221.06	7731.71	6817.6	5818.98	6389.06	6332.48	6653.55	332.169	198.988	382.261	569.922	0.0564969	0.031301	0.0613123	0.0819889	-0.191138	-1.37523	-3.09875	0.00843196	0.320739	-0.0549569	-0.611063
Q8R016;E9PY26	Q8R016;E9PY26	sp|Q8R016|BLMH_MOUSE;tr|E9PY26|E9PY26_MOUSE	>sp|Q8R016|BLMH_MOUSE Bleomycin hydrolase OS=Mus musculus OX=10090 GN=Blmh PE=1 SV=1;>tr|E9PY26|E9PY26_MOUSE Isoform of Q8R016, Bleomycin hydrolase (Fragment) OS=Mus musculus OX=10090 GN=Blmh PE=1 SV=1	BLMH	BLMH	2	118.215	123.07	102.448	121.698	100.8	123.172	118.737	129.122	133.799	140.296	114.867	98.5828	114.342	120.798	113.133	121.593	139.596	135.379	107.091	110.015	110.016	128.358	128.742	129.226	114.901	122.567	124.14	118.908	10.4521	15.0509	10.9546	10.8653	0.0938922	0.127821	0.0870834	0.0919023	-0.0495907	-0.381111	-0.654259	0.524306	0.782118	0.0392688	0.255025
Q9CY64	Q9CY64	sp|Q9CY64|BIEA_MOUSE	>sp|Q9CY64|BIEA_MOUSE Biliverdin reductase A OS=Mus musculus OX=10090 GN=Blvra PE=1 SV=1	BLVRA	BLVRA	2	191.668	107.716	153.234	179.603	183.584	212.927	219.196	152.955	224.883	242.2	186.181	179.62	209.3	222.21	228.724	215.12	137.891	220.713	197.967	191.802	202.471	200.434	214.253	216.95	171.455	200.839	205.66	203.98	36.7058	33.418	33.8462	9.72696	0.245166	0.17275	0.193221	0.0474747	-0.281536	-1.00186	-2.1412	0.0516997	0.355386	-0.038341	-0.220078
Q8R164	Q8R164	sp|Q8R164|BPHL_MOUSE	>sp|Q8R164|BPHL_MOUSE Valacyclovir hydrolase OS=Mus musculus OX=10090 GN=Bphl PE=1 SV=1	BPHL	BPHL	5	1121.19	1016.34	1000.09	1399.12	1288.76	1272.62	1233.62	1091.22	1284.43	1106.83	1078.43	1278.18	1110.55	1158.76	1300.61	1225	1110.82	1006.39	1219.31	1297.8	1084.52	1289.22	504.161	1122.14	1183.02	1178.79	1152.02	1086.19	161.849	96.9174	102.053	297.918	0.138201	0.0823379	0.0889381	0.373298	0.177158	0.457598	0.876232	0.396744	0.694301	0.179255	0.481526
A0A1B0GRV0#Q9Z0S1	A0A1B0GRV0;Q9Z0S1	tr|A0A1B0GRV0|A0A1B0GRV0_MOUSE;sp|Q9Z0S1|BPNT1_MOUSE	>tr|A0A1B0GRV0|A0A1B0GRV0_MOUSE Isoform of Q9Z0S1, 3'(2'),5'-bisphosphate nucleotidase 1 OS=Mus musculus OX=10090 GN=Bpnt1 PE=1 SV=1;>sp|Q9Z0S1|BPNT1_MOUSE 3'(2'),5'-bisphosphate nucleotidase 1 OS=Mus musculus OX=10090 GN=Bpnt1 PE=1 SV=2	BPNT1	BPNT1	6	571.484	600.848	619.505	679.731	638.222	665.918	674.281	644.451	718.717	716.362	674.577	545.192	660.029	691.233	678.967	664.831	652.859	646.366	629.625	659.143	627.303	656.356	548.629	681.836	629.285	662.263	665.714	633.815	40.5264	63.926	16.7307	46.4161	0.0648681	0.102245	0.0250186	0.0763213	-0.00946433	-0.0971435	-0.152795	0.880897	0.961082	0.0607156	0.474989
Q920P3	Q920P3	sp|Q920P3|BRNP1_MOUSE	>sp|Q920P3|BRNP1_MOUSE BMP/retinoic acid-inducible neural-specific protein 1 OS=Mus musculus OX=10090 GN=Brinp1 PE=1 SV=1	BRINP1	BRINP1	5	2673.23	2762.92	2416	2647.71	3493.26	3026.99	2739.36	2008.93	2652.63	2756.4	2112.33	2635.93	1711.36	2578.54	3311.87	2572.8	3314.68	2978.47	2670.25	2698.26	3001.25	2736.42	2279.28	3377.26	2836.69	2484.26	2744.62	2793.79	377.4	333.094	604.344	367.66	0.128594	0.141552	0.250997	0.131645	0.0222195	0.124392	0.221064	0.828463	0.939933	-0.170611	-0.823114
Q91VR8	Q91VR8	sp|Q91VR8|BRK1_MOUSE	>sp|Q91VR8|BRK1_MOUSE Protein BRICK1 OS=Mus musculus OX=10090 GN=Brk1 PE=1 SV=1	BRK1	BRK1	3	1041.14	1021.46	1019.95	1004.5	941.887	959.754	1045.2	1208.68	1022.48	1021.43	1049.99	1061.72	1118.3	990.443	921.852	974.419	1025.35	1037.63	1125.58	1012.61	1036.64	961.658	1072.56	987.462	998.115	1068.25	1011.33	1032.75	38.851	70.5905	66.5358	59.5467	0.0393097	0.0632669	0.0653957	0.0571928	-0.0481654	-0.669023	-0.972004	0.348718	0.653294	0.0482525	0.557028
K3W4Q8;P18572-2;P18572;J3QP71	K3W4Q8;P18572-2;P18572;J3QP71	tr|K3W4Q8|K3W4Q8_MOUSE;sp|P18572-2|BASI_MOUSE;sp|P18572|BASI_MOUSE;tr|J3QP71|J3QP71_MOUSE	>tr|K3W4Q8|K3W4Q8_MOUSE Isoform of P18572, Basigin OS=Mus musculus OX=10090 GN=Bsg PE=1 SV=1;>sp|P18572-2|BASI_MOUSE Isoform of P18572, Isoform 2 of Basigin OS=Mus musculus OX=10090 GN=Bsg;>sp|P18572|BASI_MOUSE Basigin OS=Mus musculus OX=10090 GN=Bsg PE=1 SV=2;>tr|J3QP71|J3QP71_MOUSE Isoform of P18572, Basigin (Fragment) OS=Mus musculus OX=10090 GN=Bsg PE=1 SV=1	BSG	BSG	9	2950.04	3112.91	2469.68	2422.41	2489.16	2812.34	2396.96	2409.59	2404.64	2742.67	2561.02	2899.2	2237.31	2637.79	2473.25	2509.55	2680.93	2605.16	2678.39	2317.88	2569.61	2596.51	2658.28	2377.56	2709.42	2569.01	2524	2533.04	289.711	210.371	160.71	150.098	0.106202	0.0803108	0.0657196	0.060286	0.0924881	0.722737	1.29229	0.218668	0.537821	0.0185829	0.189574
O88737;O88737-2	O88737;O88737-2	sp|O88737|BSN_MOUSE;sp|O88737-2|BSN_MOUSE	>sp|O88737|BSN_MOUSE Protein bassoon OS=Mus musculus OX=10090 GN=Bsn PE=1 SV=4;>sp|O88737-2|BSN_MOUSE Isoform of O88737, Isoform 2 of Protein bassoon OS=Mus musculus OX=10090 GN=Bsn	BSN	BSN	51	23131.8	20442	20901.5	21718.9	22800.7	21550.7	20539.7	20283.6	21199.2	22435.9	21161.8	24612.4	21607	20746.5	21567	20946.6	21064.3	22683.9	21499.3	20393.8	22701.2	23251.6	20738.1	21064.7	21757.6	21705.4	21435.9	21608.1	1047.34	1607.27	700.951	1134.44	0.0480582	0.0717892	0.032285	0.0520163	0.0101924	0.14762	0.203507	0.841877	0.942736	0.00495916	0.0575468
O88737;O88737-2#Q9QYX7-2;Q9QYX7	O88737;O88737-2;Q9QYX7-2;Q9QYX7	sp|O88737|BSN_MOUSE;sp|O88737-2|BSN_MOUSE;sp|Q9QYX7-2|PCLO_MOUSE;sp|Q9QYX7|PCLO_MOUSE	>sp|O88737|BSN_MOUSE Protein bassoon OS=Mus musculus OX=10090 GN=Bsn PE=1 SV=4;>sp|O88737-2|BSN_MOUSE Isoform of O88737, Isoform 2 of Protein bassoon OS=Mus musculus OX=10090 GN=Bsn;>sp|Q9QYX7-2|PCLO_MOUSE Isoform of Q9QYX7, Isoform 2 of Protein piccolo OS=Mus musculus OX=10090 GN=Pclo;>sp|Q9QYX7|PCLO_MOUSE Protein piccolo OS=Mus musculus OX=10090 GN=Pclo PE=1 SV=4	BSN;PCLO	BSN;PCLO	2	278.723	268.007	160.29	180.862	168.324	163.736	176.054	208.474	138.856	295.656	183.406	277.326	112.135	257.04	193.295	167.777	174.546	199.485	198.16	171.38	183.068	199.742	222.407	188.779	203.324	213.295	184.046	193.923	54.8043	61.2013	47.2825	17.4104	0.258688	0.293384	0.277961	0.0889102	0.0324998	0.123707	0.227071	0.823887	0.939932	0.0926205	0.312391
Q8R5L1;O35658	Q8R5L1;O35658	tr|Q8R5L1|Q8R5L1_MOUSE;sp|O35658|C1QBP_MOUSE	>tr|Q8R5L1|Q8R5L1_MOUSE Isoform of O35658, Complement component 1 Q subcomponent-binding protein, mitochondrial OS=Mus musculus OX=10090 GN=C1qbp PE=1 SV=1;>sp|O35658|C1QBP_MOUSE Complement component 1 Q subcomponent-binding protein, mitochondrial OS=Mus musculus OX=10090 GN=C1qbp PE=1 SV=1	C1QBP	C1QBP	5	2254.79	1897.33	2019.33	2607.3	2472.25	2517.4	2157.28	2214.07	2316.92	2107.72	2050.23	2442.3	2002.95	2371.42	2318.79	2280.67	1962.46	1904.12	2341.84	2409.74	1962.93	2429.75	681.829	1968.6	2294.74	2214.75	2140.07	1965.78	287.808	144.251	205.551	663.676	0.12936	0.0643832	0.0966279	0.521219	0.32603	0.625064	1.23706	0.237861	0.558462	0.282141	0.560933
Q9ESN4;Q8CFR0	Q9ESN4;Q8CFR0	sp|Q9ESN4|C1QL3_MOUSE;sp|Q8CFR0|C1QL2_MOUSE	>sp|Q9ESN4|C1QL3_MOUSE Complement C1q-like protein 3 OS=Mus musculus OX=10090 GN=C1ql3 PE=1 SV=1;>sp|Q8CFR0|C1QL2_MOUSE Complement C1q-like protein 2 OS=Mus musculus OX=10090 GN=C1ql2 PE=1 SV=1	C1QL2;C1QL3	C1QL2;C1QL3	2	190.773	178.232	188.383	172.232	153.026	174.783	156.369	186.043	158.32	189.017	180.748	164.662	186.395	168.116	145.448	150.038	166.626	178.57	163.681	150.629	187.906	159.115	222.901	132.814	176.238	172.527	165.866	169.508	13.5625	14.4705	15.8486	31.7304	0.0793093	0.0842541	0.0966506	0.182104	0.0725325	0.370954	0.675955	0.510869	0.773801	0.0412757	0.21168
Q80X80;Q8CAA2	Q80X80;Q8CAA2	sp|Q80X80|C2C2L_MOUSE;tr|Q8CAA2|Q8CAA2_MOUSE	>sp|Q80X80|C2C2L_MOUSE Phospholipid transfer protein C2CD2L OS=Mus musculus OX=10090 GN=C2cd2l PE=1 SV=3;>tr|Q8CAA2|Q8CAA2_MOUSE Isoform of Q80X80, Phospholipid transfer protein C2CD2L OS=Mus musculus OX=10090 GN=C2cd2l PE=1 SV=1	C2CD2L	C2CD2L	6	705.765	729.453	790.631	695.865	705.769	772.287	745.426	843.534	764.381	732.182	781.433	702.402	746.684	685.844	719.719	729.487	783.496	807	656.389	730.151	762.31	785.02	788.172	729.508	733.295	761.56	745.372	741.925	39.3423	48.468	44.0618	49.032	0.0530352	0.0627628	0.0590564	0.0680538	-0.015857	-0.188223	-0.282455	0.782024	0.923805	0.0380228	0.412775
E9Q026;A0A0N4SW93;Q7TPS5-2;Q7TPS5;Q7TPS5-3	E9Q026;A0A0N4SW93;Q7TPS5-2;Q7TPS5;Q7TPS5-3	tr|E9Q026|E9Q026_MOUSE;tr|A0A0N4SW93|A0A0N4SW93_MOUSE;sp|Q7TPS5-2|C2CD5_MOUSE;sp|Q7TPS5|C2CD5_MOUSE;sp|Q7TPS5-3|C2CD5_MOUSE	>tr|E9Q026|E9Q026_MOUSE Isoform of Q7TPS5, C2 domain-containing protein 5 OS=Mus musculus OX=10090 GN=C2cd5 PE=1 SV=1;>tr|A0A0N4SW93|A0A0N4SW93_MOUSE Isoform of Q7TPS5, C2 domain-containing protein 5 OS=Mus musculus OX=10090 GN=C2cd5 PE=1 SV=1;>sp|Q7TPS5-2|C2CD5_MOUSE Isoform of Q7TPS5, Isoform 2 of C2 domain-containing protein 5 OS=Mus musculus OX=10090 GN=C2cd5;>sp|Q7TPS5|C2CD5_MOUSE C2 domain-…	C2CD5	C2CD5	3	260.542	264.121	344.926	311.866	314.947	332.611	296.544	276.607	290.672	276.738	317.13	276.034	313.329	259.94	316.944	323.532	331.971	339.778	256.007	299.248	329.278	306.707	326.229	319.226	304.835	288.954	314.249	306.116	35.0711	16.2669	28.318	27.0974	0.118279	0.055215	0.0960935	0.0935078	-0.00921441	-0.0629837	-0.10872	0.915078	0.971481	-0.0800404	-0.705718
P00920	P00920	sp|P00920|CAH2_MOUSE	>sp|P00920|CAH2_MOUSE Carbonic anhydrase 2 OS=Mus musculus OX=10090 GN=Ca2 PE=1 SV=4	CA2	CA2	3	420.613	535.263	486.6	358.45	369.865	403.093	454.86	569.066	392.687	365.36	346.019	276.344	418.293	546.936	414.41	486.19	428.635	392.98	478.174	353.788	497.729	287.411	388.387	380.946	428.981	400.723	447.907	397.739	69.0296	101.042	57.7233	78.6653	0.157644	0.250257	0.123873	0.20418	0.118231	0.461338	0.867928	0.40111	0.696463	-0.00199061	-0.0064209
Q64444;F6ST32	Q64444;F6ST32	sp|Q64444|CAH4_MOUSE;tr|F6ST32|F6ST32_MOUSE	>sp|Q64444|CAH4_MOUSE Carbonic anhydrase 4 OS=Mus musculus OX=10090 GN=Ca4 PE=1 SV=1;>tr|F6ST32|F6ST32_MOUSE Isoform of Q64444, Carbonic anhydrase 4 (Fragment) OS=Mus musculus OX=10090 GN=Car4 PE=1 SV=1	CA4;CAR4	CA4;CAR4	3	633.005	583.111	700.98	693.244	664.183	652.527	661.092	656	624.686	587.226	684.944	595.757	606.829	577.626	508.373	540.989	742.903	653.519	596.312	583.473	663.887	614.152	366.393	557.252	654.508	634.951	605.04	563.578	43.1684	38.8458	84.3304	102.965	0.0674155	0.0614607	0.136788	0.213296	0.237393	0.955312	1.9917	0.0677531	0.379418	0.194053	0.820548
Q06138	Q06138	sp|Q06138|CAB39_MOUSE	>sp|Q06138|CAB39_MOUSE Calcium-binding protein 39 OS=Mus musculus OX=10090 GN=Cab39 PE=1 SV=2	CAB39	CAB39	5	1106.27	1114.58	1149.07	1108.06	1196.44	1106.81	1235.09	1107.4	1227.3	1228.43	1258.45	1103.56	1053.19	1194.09	1186.29	1184.76	1226.2	1165.98	997.326	1161.06	1157.34	1238.44	856.795	1274.62	1130.2	1193.37	1168.42	1114.26	36.325	69.0116	59.7807	158.204	0.0316224	0.0589135	0.0529577	0.151327	0.032977	0.219056	0.381799	0.708754	0.885859	0.109985	0.657316
A0A1L1SQZ2;P97445;E9Q1R5	A0A1L1SQZ2;P97445;E9Q1R5	tr|A0A1L1SQZ2|A0A1L1SQZ2_MOUSE;sp|P97445|CAC1A_MOUSE;tr|E9Q1R5|E9Q1R5_MOUSE	>tr|A0A1L1SQZ2|A0A1L1SQZ2_MOUSE Isoform of P97445, Voltage-dependent P/Q-type calcium channel subunit alpha (Fragment) OS=Mus musculus OX=10090 GN=Cacna1a PE=1 SV=1;>sp|P97445|CAC1A_MOUSE Voltage-dependent P/Q-type calcium channel subunit alpha-1A OS=Mus musculus OX=10090 GN=Cacna1a PE=1 SV=2;>tr|E9Q1R5|E9Q1R5_MOUSE Isoform of P97445, Voltage-dependent P/Q-type calcium channel subunit alpha OS=Mu…	CACNA1A	CACNA1A	2	459.932	490.059	385.127	413.717	438.697	421.179	397.982	386.76	373.853	426.508	405.194	441.649	420.238	406.928	408.572	415.73	396.568	399.108	451.61	389.166	430.414	444.066	376.142	359.544	434.785	405.324	407.857	408.49	36.872	25.1287	9.17212	38.5256	0.0846452	0.0617215	0.0224793	0.0952275	0.0911013	0.687515	1.23135	0.239919	0.558538	-0.00811813	-0.0736314
A0A1L1SQZ2;P97445;E9Q1R5#A2AIS0;A2AIR9;A2AIR7;O55017;O55017-2	A0A1L1SQZ2;P97445;E9Q1R5;A2AIS0;A2AIR9;A2AIR7;O55017;O55017-2	tr|A0A1L1SQZ2|A0A1L1SQZ2_MOUSE;sp|P97445|CAC1A_MOUSE;tr|E9Q1R5|E9Q1R5_MOUSE;tr|A2AIS0|A2AIS0_MOUSE;tr|A2AIR9|A2AIR9_MOUSE;tr|A2AIR7|A2AIR7_MOUSE;sp|O55017|CAC1B_MOUSE;sp|O55017-2|CAC1B_MOUSE	>tr|A0A1L1SQZ2|A0A1L1SQZ2_MOUSE Isoform of P97445, Voltage-dependent P/Q-type calcium channel subunit alpha (Fragment) OS=Mus musculus OX=10090 GN=Cacna1a PE=1 SV=1;>sp|P97445|CAC1A_MOUSE Voltage-dependent P/Q-type calcium channel subunit alpha-1A OS=Mus musculus OX=10090 GN=Cacna1a PE=1 SV=2;>tr|E9Q1R5|E9Q1R5_MOUSE Isoform of P97445, Voltage-dependent P/Q-type calcium channel subunit alpha OS=Mu…	CACNA1A;CACNA1B	CACNA1A;CACNA1B	2	317.949	236.932	391.519	429.407	383.828	366.889	336.866	379.468	335.938	365.241	389.683	324.661	412.916	403.07	359.631	362.381	414.215	404.284	236.088	376.275	345.748	399.488	458.984	368.51	354.421	355.309	392.749	364.182	68.0488	26.5274	25.0044	73.684	0.215224	0.0745398	0.0649813	0.227168	-0.0364369	-0.120916	-0.223475	0.826626	0.939933	-0.0107842	-0.0468972
A2AIS0;A2AIR9;A2AIR7;O55017;O55017-2	A2AIS0;A2AIR9;A2AIR7;O55017;O55017-2	tr|A2AIS0|A2AIS0_MOUSE;tr|A2AIR9|A2AIR9_MOUSE;tr|A2AIR7|A2AIR7_MOUSE;sp|O55017|CAC1B_MOUSE;sp|O55017-2|CAC1B_MOUSE	>tr|A2AIS0|A2AIS0_MOUSE Isoform of O55017, Voltage-dependent N-type calcium channel subunit alpha OS=Mus musculus OX=10090 GN=Cacna1b PE=1 SV=1;>tr|A2AIR9|A2AIR9_MOUSE Isoform of O55017, Voltage-dependent N-type calcium channel subunit alpha OS=Mus musculus OX=10090 GN=Cacna1b PE=1 SV=1;>tr|A2AIR7|A2AIR7_MOUSE Isoform of O55017, Voltage-dependent N-type calcium channel subunit alpha OS=Mus muscul…	CACNA1B	CACNA1B	3	280.815	287.089	275.413	270.659	289.957	260.818	240.341	265.064	255.667	270.816	272.602	288.02	285.663	264.018	273.625	255.761	271.138	269.211	267.532	252.809	274.56	269.137	239.757	241.674	277.458	265.418	269.903	257.578	10.8402	16.2212	9.98887	14.9288	0.0393687	0.0617597	0.0369354	0.0583258	0.108368	1.2207	2.17111	0.048947	0.35228	0.0430178	0.502818
A0A087WS83;Q61290;E9QK20;A0A1D5RLU3	A0A087WS83;Q61290;E9QK20;A0A1D5RLU3	tr|A0A087WS83|A0A087WS83_MOUSE;sp|Q61290|CAC1E_MOUSE;tr|E9QK20|E9QK20_MOUSE;tr|A0A1D5RLU3|A0A1D5RLU3_MOUSE	>tr|A0A087WS83|A0A087WS83_MOUSE Isoform of Q61290, Voltage-dependent R-type calcium channel subunit alpha OS=Mus musculus OX=10090 GN=Cacna1e PE=1 SV=1;>sp|Q61290|CAC1E_MOUSE Voltage-dependent R-type calcium channel subunit alpha-1E OS=Mus musculus OX=10090 GN=Cacna1e PE=1 SV=1;>tr|E9QK20|E9QK20_MOUSE Isoform of Q61290, Voltage-dependent R-type calcium channel subunit alpha OS=Mus musculus OX=100…	CACNA1E	CACNA1E	6	1350.46	1558.83	1336.01	1198.4	1312.45	1253.78	1262.69	1218.58	1174.77	1200.09	1305.76	1255.58	1294.23	1224.97	1303.92	1311.92	1348.47	1344.76	1281.96	1285.46	1359.39	1334.13	1367.75	1162.89	1334.99	1236.25	1304.71	1298.6	123.374	47.5461	44.8115	75.638	0.0895899	0.0384034	0.0348652	0.0599752	0.037083	0.348305	0.568419	0.579399	0.817421	-0.069757	-0.891809
O08532-5;E9Q1X8;O08532-2;O08532-4;O08532;O08532-3	O08532-5;E9Q1X8;O08532-2;O08532-4;O08532;O08532-3	sp|O08532-5|CA2D1_MOUSE;tr|E9Q1X8|E9Q1X8_MOUSE;sp|O08532-2|CA2D1_MOUSE;sp|O08532-4|CA2D1_MOUSE;sp|O08532|CA2D1_MOUSE;sp|O08532-3|CA2D1_MOUSE	>sp|O08532-5|CA2D1_MOUSE Isoform of O08532, Isoform 2E of Voltage-dependent calcium channel subunit alpha-2/delta-1 OS=Mus musculus OX=10090 GN=Cacna2d1;>tr|E9Q1X8|E9Q1X8_MOUSE Isoform of O08532, Voltage-dependent calcium channel subunit alpha-2/delta-1 OS=Mus musculus OX=10090 GN=Cacna2d1 PE=1 SV=2;>sp|O08532-2|CA2D1_MOUSE Isoform of O08532, Isoform 2B of Voltage-dependent calcium channel subuni…	CACNA2D1	CACNA2D1	23	8551.84	9118.92	9094.54	7953.13	8424	8716.93	8031.42	8526.18	7793.73	7692.34	8745.09	7980.3	8735.31	7837.76	8229.38	8094.79	8957.76	8717.27	8077.54	8731.44	8864.25	8298.63	8625.22	8204.52	8643.23	8128.18	8428.71	8466.93	440.007	417.619	437.632	316.764	0.0514591	0.0508527	0.0521865	0.037433	0.0289935	0.455254	0.610942	0.551729	0.802744	-0.0596299	-0.866307
E9Q683;Q6PHS9-4;Q6PHS9-2;Q6PHS9-5;Q6PHS9;Q6PHS9-3;Q6PHS9-6	E9Q683;Q6PHS9-4;Q6PHS9-2;Q6PHS9-5;Q6PHS9;Q6PHS9-3;Q6PHS9-6	tr|E9Q683|E9Q683_MOUSE;sp|Q6PHS9-4|CA2D2_MOUSE;sp|Q6PHS9-2|CA2D2_MOUSE;sp|Q6PHS9-5|CA2D2_MOUSE;sp|Q6PHS9|CA2D2_MOUSE;sp|Q6PHS9-3|CA2D2_MOUSE;sp|Q6PHS9-6|CA2D2_MOUSE	>tr|E9Q683|E9Q683_MOUSE Isoform of Q6PHS9, Voltage-dependent calcium channel subunit alpha-2/delta-2 OS=Mus musculus OX=10090 GN=Cacna2d2 PE=1 SV=2;>sp|Q6PHS9-4|CA2D2_MOUSE Isoform of Q6PHS9, Isoform 4 of Voltage-dependent calcium channel subunit alpha-2/delta-2 OS=Mus musculus OX=10090 GN=Cacna2d2;>sp|Q6PHS9-2|CA2D2_MOUSE Isoform of Q6PHS9, Isoform 2 of Voltage-dependent calcium channel subunit …	CACNA2D2	CACNA2D2	3	443.761	216.021	257.032	250.192	258.418	273.28	204.717	376.89	245.264	224.313	256.422	237.328	246.678	221.351	456.488	261.564	256.851	237.514	221.274	239.692	269.989	223.076	145.91	221.897	283.117	257.489	280.074	220.306	80.9688	61.154	87.6114	40.9638	0.250649	0.213747	0.266562	0.210504	0.345603	0.953991	2.03317	0.0628906	0.366038	0.220103	0.708544
Q9Z1L5	Q9Z1L5	sp|Q9Z1L5|CA2D3_MOUSE	>sp|Q9Z1L5|CA2D3_MOUSE Voltage-dependent calcium channel subunit alpha-2/delta-3 OS=Mus musculus OX=10090 GN=Cacna2d3 PE=1 SV=1	CACNA2D3	CACNA2D3	9	2885.66	3039.29	2958.69	2756.22	2991.89	2811.79	2631.19	2681.88	2465.79	2274.35	2634.2	2692.87	2868.15	2642.08	2821.24	2857.25	2864.5	2763.58	2725.14	2978.37	2865.73	2631.24	2689.12	2497.08	2907.26	2563.38	2802.8	2731.11	109.208	163.395	88.035	170.767	0.0377436	0.0659435	0.0319556	0.0624618	0.0916594	1.07118	1.80092	0.0948545	0.421564	-0.0916515	-0.912873
A2A543;A0A0R4J194;Q8R3Z5-4;Q8R3Z5;A2A542;A2A545;Q8R3Z5-3;Q8R3Z5-2	A2A543;A0A0R4J194;Q8R3Z5-4;Q8R3Z5;A2A542;A2A545;Q8R3Z5-3;Q8R3Z5-2	tr|A2A543|A2A543_MOUSE;tr|A0A0R4J194|A0A0R4J194_MOUSE;sp|Q8R3Z5-4|CACB1_MOUSE;sp|Q8R3Z5|CACB1_MOUSE;tr|A2A542|A2A542_MOUSE;tr|A2A545|A2A545_MOUSE;sp|Q8R3Z5-3|CACB1_MOUSE;sp|Q8R3Z5-2|CACB1_MOUSE	>tr|A2A543|A2A543_MOUSE Isoform of Q8R3Z5, Voltage-dependent L-type calcium channel subunit beta-1 OS=Mus musculus OX=10090 GN=Cacnb1 PE=1 SV=1;>tr|A0A0R4J194|A0A0R4J194_MOUSE Isoform of Q8R3Z5, Voltage-dependent L-type calcium channel subunit beta-1 OS=Mus musculus OX=10090 GN=Cacnb1 PE=1 SV=1;>sp|Q8R3Z5-4|CACB1_MOUSE Isoform of Q8R3Z5, Isoform 4 of Voltage-dependent L-type calcium channel subun…	CACNB1	CACNB1	4	852.521	939.44	870.373	852.623	896.326	860.554	846.475	761.904	780.366	707.575	825.218	764.748	894.352	772.885	830.499	838.634	899.505	881.501	781.364	826.827	887.783	869.989	964.646	739.041	878.639	781.048	852.896	844.942	33.9527	49.5229	48.6129	80.4698	0.0379815	0.0637857	0.058112	0.0953901	0.0609879	0.582878	0.968223	0.350532	0.653738	-0.110428	-0.880282
C7IVS7;Q8CC27-4;Q8CC27-2;Q8CC27-3;Q8CC27	C7IVS7;Q8CC27-4;Q8CC27-2;Q8CC27-3;Q8CC27	tr|C7IVS7|C7IVS7_MOUSE;sp|Q8CC27-4|CACB2_MOUSE;sp|Q8CC27-2|CACB2_MOUSE;sp|Q8CC27-3|CACB2_MOUSE;sp|Q8CC27|CACB2_MOUSE	>tr|C7IVS7|C7IVS7_MOUSE Isoform of Q8CC27, Calcium channel voltage-dependent beta 2 subunit OS=Mus musculus OX=10090 GN=Cacnb2 PE=1 SV=1;>sp|Q8CC27-4|CACB2_MOUSE Isoform of Q8CC27, Isoform 4 of Voltage-dependent L-type calcium channel subunit beta-2 OS=Mus musculus OX=10090 GN=Cacnb2;>sp|Q8CC27-2|CACB2_MOUSE Isoform of Q8CC27, Isoform 2 of Voltage-dependent L-type calcium channel subunit beta-2 O…	CACNB2	CACNB2	2	194.528	203.018	169.426	159.716	169.304	192.42	155.357	165.553	159.956	142.314	173.619	180.259	170.914	184.406	153.954	229.33	193.493	177.771	185.43	164.731	186.524	185.021	142.932	151.918	181.402	162.843	184.978	169.426	17.4415	13.51	25.5037	19.09	0.0967453	0.0842249	0.13433	0.115769	0.100828	0.648391	1.18898	0.255629	0.57199	-0.0535059	-0.377741
D3Z3Z3;P54285	D3Z3Z3;P54285	tr|D3Z3Z3|D3Z3Z3_MOUSE;sp|P54285|CACB3_MOUSE	>tr|D3Z3Z3|D3Z3Z3_MOUSE Isoform of P54285, Voltage-dependent L-type calcium channel subunit beta-3 OS=Mus musculus OX=10090 GN=Cacnb3 PE=1 SV=1;>sp|P54285|CACB3_MOUSE Voltage-dependent L-type calcium channel subunit beta-3 OS=Mus musculus OX=10090 GN=Cacnb3 PE=1 SV=2	CACNB3	CACNB3	2	826.134	762.138	579.651	540.19	611.832	538.462	588.513	637.235	515.89	667.504	555.099	765.39	639.928	728.922	592.792	565.411	575.834	605.571	734.482	568.975	645.998	531.728	706.68	510.243	643.068	621.605	618.076	616.351	121.831	89.1281	60.1965	93.4425	0.183491	0.141497	0.0934117	0.152539	0.0545846	0.235106	0.430305	0.673993	0.869444	0.0140217	0.0696147
J3QK20;Q8R0S4-2;Q8R0S4-1;Q8R0S4	J3QK20;Q8R0S4-2;Q8R0S4-1;Q8R0S4	tr|J3QK20|J3QK20_MOUSE;sp|Q8R0S4-2|CACB4_MOUSE;sp|Q8R0S4-1|CACB4_MOUSE;sp|Q8R0S4|CACB4_MOUSE	>tr|J3QK20|J3QK20_MOUSE Isoform of Q8R0S4, Voltage-dependent L-type calcium channel subunit beta-4 OS=Mus musculus OX=10090 GN=Cacnb4 PE=1 SV=1;>sp|Q8R0S4-2|CACB4_MOUSE Isoform of Q8R0S4, Isoform 2 of Voltage-dependent L-type calcium channel subunit beta-4 OS=Mus musculus OX=10090 GN=Cacnb4;>sp|Q8R0S4-1|CACB4_MOUSE Isoform of Q8R0S4, Isoform 1 of Voltage-dependent L-type calcium channel subunit b…	CACNB4	CACNB4	3	908.536	1001.77	862.214	798.881	864.934	867.89	809.711	763.046	818.159	836.286	854.671	865.47	791.596	873.09	879.692	775.982	837.59	808.959	863.275	864.655	840.6	901.822	856.808	766.388	884.038	824.557	827.818	848.925	67.5502	36.7785	42.8734	45.1558	0.075	0.0452525	0.0517526	0.0546431	0.0568168	0.598642	0.965871	0.351665	0.65526	-0.0414748	-0.573765
F7CZ64;Q8VHW2	F7CZ64;Q8VHW2	tr|F7CZ64|F7CZ64_MOUSE;sp|Q8VHW2|CCG8_MOUSE	>tr|F7CZ64|F7CZ64_MOUSE Isoform of Q8VHW2, Multifunctional fusion protein OS=Mus musculus OX=10090 GN=Cacng8 PE=1 SV=2;>sp|Q8VHW2|CCG8_MOUSE Voltage-dependent calcium channel gamma-8 subunit OS=Mus musculus OX=10090 GN=Cacng8 PE=1 SV=1	CACNG8	CACNG8	4	720.576	857.294	758.06	764.36	792.352	739.634	790.936	743.749	662.211	619.43	765.219	719.731	834.146	667.606	759.267	754.64	786.806	752.114	715.763	703.314	766.404	681.999	702.402	677.705	772.046	716.879	759.096	707.931	48.2366	64.8633	54.4783	31.9948	0.0611513	0.0927818	0.0732548	0.0443303	0.123997	1.26673	2.39033	0.0326013	0.320739	0.0142435	0.142278
Q9CXW3	Q9CXW3	sp|Q9CXW3|CYBP_MOUSE	>sp|Q9CXW3|CYBP_MOUSE Calcyclin-binding protein OS=Mus musculus OX=10090 GN=Cacybp PE=1 SV=1	CACYBP	CACYBP	3	566.816	483.84	608.952	560.099	647.538	550.246	673.641	596.365	568.415	552.194	489.202	492.737	477.829	607.982	594.571	637.769	640.963	527.875	575.701	659.243	578.006	583.997	624.496	587.352	569.582	562.092	581.165	601.466	55.5882	69.1071	65.1105	33.428	0.0991762	0.121375	0.117174	0.05435	-0.0826049	-0.700354	-1.22295	0.24297	0.563126	-0.104759	-0.747907
Q8R5M8-4;E0CY16;E9PYN1;Q8R5M8-3;Q8R5M8-2;Q8R5M8;Q8R5M8-5;Q8R5M8-7;Q8R5M8-6	Q8R5M8-4;E0CY16;E9PYN1;Q8R5M8-3;Q8R5M8-2;Q8R5M8;Q8R5M8-5;Q8R5M8-7;Q8R5M8-6	sp|Q8R5M8-4|CADM1_MOUSE;tr|E0CY16|E0CY16_MOUSE;tr|E9PYN1|E9PYN1_MOUSE;sp|Q8R5M8-3|CADM1_MOUSE;sp|Q8R5M8-2|CADM1_MOUSE;sp|Q8R5M8|CADM1_MOUSE;sp|Q8R5M8-5|CADM1_MOUSE;sp|Q8R5M8-7|CADM1_MOUSE;sp|Q8R5M8-6|CADM1_MOUSE	>sp|Q8R5M8-4|CADM1_MOUSE Isoform of Q8R5M8, Isoform 4 of Cell adhesion molecule 1 OS=Mus musculus OX=10090 GN=Cadm1;>tr|E0CY16|E0CY16_MOUSE Isoform of Q8R5M8, Cell adhesion molecule 1 OS=Mus musculus OX=10090 GN=Cadm1 PE=1 SV=1;>tr|E9PYN1|E9PYN1_MOUSE Isoform of Q8R5M8, Cell adhesion molecule 1 OS=Mus musculus OX=10090 GN=Cadm1 PE=1 SV=1;>sp|Q8R5M8-3|CADM1_MOUSE Isoform of Q8R5M8, Isoform 3 of Ce…	CADM1	CADM1	4	4566.6	4772.35	4827.49	4519.73	4767.63	4492.41	3970.79	4609.83	4279.81	4344.32	4517.68	4371.75	4822.95	4245.33	4359	4581.59	4581.37	4353.19	4560.39	4334.98	4848.71	4264.51	5123.14	4243.17	4657.7	4349.03	4490.57	4562.49	147.455	221.293	211.345	357.427	0.0316825	0.0517961	0.046718	0.0769776	0.0327921	0.396732	0.597306	0.560523	0.80597	-0.0671217	-0.694046
G3UZM4;Q8BLQ9-3;Q8BLQ9-2;Q8BLQ9	G3UZM4;Q8BLQ9-3;Q8BLQ9-2;Q8BLQ9	tr|G3UZM4|G3UZM4_MOUSE;sp|Q8BLQ9-3|CADM2_MOUSE;sp|Q8BLQ9-2|CADM2_MOUSE;sp|Q8BLQ9|CADM2_MOUSE	>tr|G3UZM4|G3UZM4_MOUSE Isoform of Q8BLQ9, Cell adhesion molecule 2 (Fragment) OS=Mus musculus OX=10090 GN=Cadm2 PE=1 SV=1;>sp|Q8BLQ9-3|CADM2_MOUSE Isoform of Q8BLQ9, Isoform 3 of Cell adhesion molecule 2 OS=Mus musculus OX=10090 GN=Cadm2;>sp|Q8BLQ9-2|CADM2_MOUSE Isoform of Q8BLQ9, Isoform 2 of Cell adhesion molecule 2 OS=Mus musculus OX=10090 GN=Cadm2;>sp|Q8BLQ9|CADM2_MOUSE Cell adhesion molecul…	CADM2	CADM2	8	8650.56	9454.45	8905.29	7282.16	7975.8	8252.07	7928.45	8718.2	7929.69	8102.34	9121.18	8672.47	7384.56	6655.19	7965.95	7418.06	8622.25	8513	8343.66	8122.04	8484.65	7886.23	7598.19	8423.44	8420.06	8412.05	7759.83	8143.03	758.806	495.352	752.513	346.07	0.0914561	0.0586081	0.0985709	0.0430394	0.0444042	0.440338	0.712614	0.488629	0.76066	0.0459262	0.615352
K4DI58;Q99N28	K4DI58;Q99N28	tr|K4DI58|K4DI58_MOUSE;sp|Q99N28|CADM3_MOUSE	>tr|K4DI58|K4DI58_MOUSE Isoform of Q99N28, Cell adhesion molecule 3 OS=Mus musculus OX=10090 GN=Cadm3 PE=1 SV=1;>sp|Q99N28|CADM3_MOUSE Cell adhesion molecule 3 OS=Mus musculus OX=10090 GN=Cadm3 PE=1 SV=1	CADM3	CADM3	8	4016.38	4078.95	4263.36	3598.88	3832.82	3658.87	3584.07	3875.57	3576.2	3761.9	3855.51	3654.72	3975.58	4041.65	3425.94	3494.63	3918.15	3705.99	3872.09	3668.5	4101.48	3503.45	2598.51	3444.37	3908.21	3717.99	3760.32	3531.4	257.108	132.447	259.131	517.398	0.065865	0.0355933	0.0696897	0.160083	0.158048	0.846655	1.66113	0.120505	0.45315	0.0879047	0.532565
Q8R464	Q8R464	sp|Q8R464|CADM4_MOUSE	>sp|Q8R464|CADM4_MOUSE Cell adhesion molecule 4 OS=Mus musculus OX=10090 GN=Cadm4 PE=1 SV=1	CADM4	CADM4	5	1415.3	1518.9	1649.73	1578.82	1791.53	1723.17	1516.75	1627.24	1512.14	1295.73	1545.44	1578.7	1750.61	1518.15	1675.84	1757.38	1660.91	1575.54	1583.12	1688.54	1666.57	1435.68	1607.07	1563.39	1612.91	1512.67	1656.4	1590.73	137.455	114.577	94.997	89.9215	0.0861855	0.0795569	0.0580051	0.0577771	0.0175329	0.173278	0.276195	0.786723	0.925661	-0.074292	-0.72066
Q80TJ1-4;Q80TJ1;K4DI76;J3QJW3#Q80TJ1-2;A0A286YDH6	Q80TJ1-4;Q80TJ1;K4DI76;J3QJW3;Q80TJ1-2;A0A286YDH6	sp|Q80TJ1-4|CAPS1_MOUSE;sp|Q80TJ1|CAPS1_MOUSE;tr|K4DI76|K4DI76_MOUSE;tr|J3QJW3|J3QJW3_MOUSE;sp|Q80TJ1-2|CAPS1_MOUSE;tr|A0A286YDH6|A0A286YDH6_MOUSE	>sp|Q80TJ1-4|CAPS1_MOUSE Isoform of Q80TJ1, Isoform 4 of Calcium-dependent secretion activator 1 OS=Mus musculus OX=10090 GN=Cadps;>sp|Q80TJ1|CAPS1_MOUSE Calcium-dependent secretion activator 1 OS=Mus musculus OX=10090 GN=Cadps PE=1 SV=3;>tr|K4DI76|K4DI76_MOUSE Isoform of Q80TJ1, Calcium-dependent secretion activator 1 OS=Mus musculus OX=10090 GN=Cadps PE=1 SV=1;>tr|J3QJW3|J3QJW3_MOUSE Isoform of…	CADPS	CADPS	31	18967.2	20141.1	19533.7	20375.9	20303.3	19634.5	23584.5	22521.1	21907.4	22798.9	22940.2	19697.9	20764.5	22531.8	20818.3	20817.6	21253.5	22655.5	20273.3	21585.5	20571	23156.6	17711.5	24170.5	19825.9	22241.7	21473.5	21244.7	545.751	1361.05	886.29	2289.68	0.0277125	0.063508	0.0408536	0.110328	-0.0930036	-0.771514	-1.37176	0.193257	0.51729	0.0709696	0.550366
Q80TJ1-4;Q80TJ1;K4DI76;J3QJW3#Q80TJ1-2;A0A286YDH6#A0A0M3HEP6;E9Q835;Q8BYR5-5;Q8BYR5-4;Q8BYR5;Q8BYR5-2;S4R1C6;E9Q5C0;Q8BYR5-3;F6SH36;Q8BYR5-6	Q80TJ1-4;Q80TJ1;K4DI76;J3QJW3;Q80TJ1-2;A0A286YDH6;A0A0M3HEP6;E9Q835;Q8BYR5-5;Q8BYR5-4;Q8BYR5;Q8BYR5-2;S4R1C6;E9Q5C0;Q8BYR5-3;F6SH36;Q8BYR5-6	sp|Q80TJ1-4|CAPS1_MOUSE;sp|Q80TJ1|CAPS1_MOUSE;tr|K4DI76|K4DI76_MOUSE;tr|J3QJW3|J3QJW3_MOUSE;sp|Q80TJ1-2|CAPS1_MOUSE;tr|A0A286YDH6|A0A286YDH6_MOUSE;tr|A0A0M3HEP6|A0A0M3HEP6_MOUSE;tr|E9Q835|E9Q835_MOUSE;sp|Q8BYR5-5|CAPS2_MOUSE;sp|Q8BYR5-4|CAPS2_MOUSE;sp|Q8BYR5|CAPS2_MOUSE;sp|Q8BYR5-2|CAPS2_MOUSE;tr|S4R1C6|S4R1C6_MOUSE;tr|E9Q5C0|E9Q5C0_MOUSE;sp|Q8BYR5-3|CAPS2_MOUSE;tr|F6SH36|F6SH36_MOUSE;sp|Q8BYR5-6…	>sp|Q80TJ1-4|CAPS1_MOUSE Isoform of Q80TJ1, Isoform 4 of Calcium-dependent secretion activator 1 OS=Mus musculus OX=10090 GN=Cadps;>sp|Q80TJ1|CAPS1_MOUSE Calcium-dependent secretion activator 1 OS=Mus musculus OX=10090 GN=Cadps PE=1 SV=3;>tr|K4DI76|K4DI76_MOUSE Isoform of Q80TJ1, Calcium-dependent secretion activator 1 OS=Mus musculus OX=10090 GN=Cadps PE=1 SV=1;>tr|J3QJW3|J3QJW3_MOUSE Isoform of…	CADPS;CADPS2	CADPS;CADPS2	6	4073.34	4201.15	4290.55	4258.66	4095.38	3824.84	4612.17	4714.61	4314.69	4525.61	4508.39	4169	4557.82	4921.18	4112.6	4247.93	4406.7	4394.48	4356.63	4542.82	4125.79	4393.51	4274.03	4343.73	4123.99	4474.08	4440.12	4339.42	170.12	199.618	280.242	137.495	0.0420006	0.0450901	0.0620979	0.0317772	-0.0739028	-1.1525	-1.68931	0.114891	0.445793	0.0434819	0.746585
A0A0M3HEP6;E9Q835;Q8BYR5-5;Q8BYR5-4;Q8BYR5;Q8BYR5-2;S4R1C6;E9Q5C0;Q8BYR5-3;F6SH36;Q8BYR5-6	A0A0M3HEP6;E9Q835;Q8BYR5-5;Q8BYR5-4;Q8BYR5;Q8BYR5-2;S4R1C6;E9Q5C0;Q8BYR5-3;F6SH36;Q8BYR5-6	tr|A0A0M3HEP6|A0A0M3HEP6_MOUSE;tr|E9Q835|E9Q835_MOUSE;sp|Q8BYR5-5|CAPS2_MOUSE;sp|Q8BYR5-4|CAPS2_MOUSE;sp|Q8BYR5|CAPS2_MOUSE;sp|Q8BYR5-2|CAPS2_MOUSE;tr|S4R1C6|S4R1C6_MOUSE;tr|E9Q5C0|E9Q5C0_MOUSE;sp|Q8BYR5-3|CAPS2_MOUSE;tr|F6SH36|F6SH36_MOUSE;sp|Q8BYR5-6|CAPS2_MOUSE	>tr|A0A0M3HEP6|A0A0M3HEP6_MOUSE Isoform of Q8BYR5, Calcium-dependent secretion activator 2 OS=Mus musculus OX=10090 GN=Cadps2 PE=1 SV=1;>tr|E9Q835|E9Q835_MOUSE Isoform of Q8BYR5, Calcium-dependent secretion activator 2 OS=Mus musculus OX=10090 GN=Cadps2 PE=1 SV=1;>sp|Q8BYR5-5|CAPS2_MOUSE Isoform of Q8BYR5, Isoform 5 of Calcium-dependent secretion activator 2 OS=Mus musculus OX=10090 GN=Cadps2;>sp…	CADPS2	CADPS2	3	278.689	188.685	226.453	229.724	217.828	218.237	281.989	239.028	256.163	268.325	270.015	211.752	149.827	254.282	243.679	179.488	209.871	231.734	238.923	237.317	242.086	244.033	720.553	256.638	226.603	254.545	211.48	323.258	29.351	25.5227	40.2646	194.754	0.126381	0.10469	0.20536	0.466145	-0.375327	-0.767036	-1.56324	0.141909	0.475017	-0.204254	-0.448162
P12658	P12658	sp|P12658|CALB1_MOUSE	>sp|P12658|CALB1_MOUSE Calbindin OS=Mus musculus OX=10090 GN=Calb1 PE=1 SV=2	CALB1	CALB1	5	1023.99	813.819	1095.3	1194.38	1017.46	1095.34	1208.54	1067.31	1082.83	1239.72	1279.24	1038.31	972.757	1167.16	1059.92	1062.01	1220.31	1122.12	1010.4	1135.4	1129.14	1012.14	1004.97	1225.38	1040.05	1152.66	1100.71	1086.24	127.967	101.942	87.9902	91.0669	0.131031	0.0885758	0.0806064	0.0828654	-0.0683667	-0.44265	-0.78837	0.444564	0.728747	0.085073	0.675914
Q08331;Q8CCS7	Q08331;Q8CCS7	sp|Q08331|CALB2_MOUSE;tr|Q8CCS7|Q8CCS7_MOUSE	>sp|Q08331|CALB2_MOUSE Calretinin OS=Mus musculus OX=10090 GN=Calb2 PE=1 SV=3;>tr|Q8CCS7|Q8CCS7_MOUSE Isoform of Q08331, Calbindin 2, isoform CRA_a OS=Mus musculus OX=10090 GN=Calb2 PE=1 SV=1	CALB2	CALB2	3	439.023	357.834	403.929	474.025	374.19	448.533	507.221	448.986	462.244	534.653	569.369	370.449	525.62	486.942	363.33	456.612	410.833	453.205	463.839	408.537	440.094	383.956	648.55	493.452	416.256	482.154	449.424	473.071	45.237	70.662	56.8874	94.3263	0.110129	0.153654	0.130376	0.186335	-0.170222	-0.749367	-1.46763	0.165885	0.502797	0.0353689	0.151214
E9Q7U2;Q8CGU1	E9Q7U2;Q8CGU1	tr|E9Q7U2|E9Q7U2_MOUSE;sp|Q8CGU1|CACO1_MOUSE	>tr|E9Q7U2|E9Q7U2_MOUSE Isoform of Q8CGU1, Calcium-binding and coiled-coil domain-containing protein 1 OS=Mus musculus OX=10090 GN=Calcoco1 PE=1 SV=1;>sp|Q8CGU1|CACO1_MOUSE Calcium-binding and coiled-coil domain-containing protein 1 OS=Mus musculus OX=10090 GN=Calcoco1 PE=1 SV=2	CALCOCO1	CALCOCO1	2	122.788	128.13	119.198	131.319	647.591	108.674	149.869	134.199	118.021	139.665	116.987	132.26	132.315	125.299	142.374	124.742	132.774	134.541	142.029	119.24	118.918	140.027	134.232	133.684	209.617	131.834	132.007	131.355	214.707	12.6777	6.51688	10.0427	0.774428	0.0966961	0.0490886	0.0778209	0.296004	0.429889	0.828486	0.422287	0.710014	0.00325513	0.0270138
P0DP28;P0DP27;P0DP26;Q3UKW2;Q9D6P8	P0DP28;P0DP27;P0DP26;Q3UKW2;Q9D6P8	sp|P0DP28|CALM3_MOUSE;sp|P0DP27|CALM2_MOUSE;sp|P0DP26|CALM1_MOUSE;tr|Q3UKW2|Q3UKW2_MOUSE;sp|Q9D6P8|CALL3_MOUSE	>sp|P0DP28|CALM3_MOUSE Calmodulin-3 OS=Mus musculus OX=10090 GN=Calm3 PE=1 SV=1;>sp|P0DP27|CALM2_MOUSE Calmodulin-2 OS=Mus musculus OX=10090 GN=Calm2 PE=1 SV=1;>sp|P0DP26|CALM1_MOUSE Calmodulin-1 OS=Mus musculus OX=10090 GN=Calm1 PE=1 SV=1;>tr|Q3UKW2|Q3UKW2_MOUSE Isoform of P0DP26, Calmodulin-1 OS=Mus musculus OX=10090 GN=Calm1 PE=1 SV=1;>sp|Q9D6P8|CALL3_MOUSE Calmodulin-like protein 3 OS=Mus mus…	CALM1;CALM2;CALM3;CALML3	CALM1;CALM2;CALM3;CALML3	10	41703.5	46147.3	49299.9	54580.1	49469.5	60710.2	54724.3	56362.1	55011.4	58664.6	56699.7	56264.8	45587.2	51320.6	53432.4	53465.3	59293.6	58625.8	46082.2	49104.9	47168.6	64038.4	51829.2	65798.7	50318.4	56287.8	53620.8	54003.7	6626.08	1407.02	5042.23	8694.96	0.130949	0.0248427	0.0964291	0.156924	-0.0973018	-0.476589	-0.882335	0.393555	0.691643	0.0743395	0.469172
P14211	P14211	sp|P14211|CALR_MOUSE	>sp|P14211|CALR_MOUSE Calreticulin OS=Mus musculus OX=10090 GN=Calr PE=1 SV=1	CALR	CALR	8	4163.95	4073.19	3971.71	3865.12	4103.23	4599.45	3791.77	4361.65	3966.66	3455.83	3786.29	4190.83	4093.21	3453.05	3951.42	4451.08	3850.54	3971.08	3903.13	3949.36	3546.69	3832.44	4303.06	3452.91	4129.44	3925.51	3961.73	3831.27	253.256	322.543	324.981	305.233	0.0597127	0.0828239	0.082955	0.0794725	0.109741	0.97733	1.78108	0.0981701	0.427329	0.0347602	0.307796
O35887;G3UWR0;G3V004;G3UXA8#Q6XLQ8	O35887;G3UWR0;G3V004;G3UXA8;Q6XLQ8	sp|O35887|CALU_MOUSE;tr|G3UWR0|G3UWR0_MOUSE;tr|G3V004|G3V004_MOUSE;tr|G3UXA8|G3UXA8_MOUSE;tr|Q6XLQ8|Q6XLQ8_MOUSE	>sp|O35887|CALU_MOUSE Calumenin OS=Mus musculus OX=10090 GN=Calu PE=1 SV=1;>tr|G3UWR0|G3UWR0_MOUSE Isoform of O35887, Calumenin OS=Mus musculus OX=10090 GN=Calu PE=1 SV=1;>tr|G3V004|G3V004_MOUSE Isoform of O35887, Calumenin OS=Mus musculus OX=10090 GN=Calu PE=1 SV=1;>tr|G3UXA8|G3UXA8_MOUSE Isoform of O35887, Calumenin (Fragment) OS=Mus musculus OX=10090 GN=Calu PE=1 SV=1;>tr|Q6XLQ8|Q6XLQ8_MOUSE I…	CALU	CALU	4	195.415	157.339	228.175	243.015	197.247	259.779	190.964	204.34	213.131	188.802	221.795	189.944	201.413	183.158	213.559	218.224	216.603	242.502	186.296	222.121	183.913	235.013	168.256	199.986	213.495	201.496	212.577	199.264	37.3461	13.8639	19.6708	25.1645	0.183656	0.068109	0.093399	0.125664	0.0896051	0.407308	0.753074	0.464773	0.742075	0.0227374	0.163487
Q91YS8;D3Z368	Q91YS8;D3Z368	sp|Q91YS8|KCC1A_MOUSE;tr|D3Z368|D3Z368_MOUSE	>sp|Q91YS8|KCC1A_MOUSE Calcium/calmodulin-dependent protein kinase type 1 OS=Mus musculus OX=10090 GN=Camk1 PE=1 SV=1;>tr|D3Z368|D3Z368_MOUSE Isoform of Q91YS8, Calcium/calmodulin-dependent protein kinase type 1 (Fragment) OS=Mus musculus OX=10090 GN=Camk1 PE=1 SV=1	CAMK1	CAMK1	2	134.63	149.55	134.746	123.368	121.37	106.592	129.033	137.643	132.458	163.304	144.919	123.994	143.682	142.703	130.159	138.184	133.389	129.222	134.529	147.529	128.544	128.978	86.9798	142.649	128.376	138.558	136.223	128.201	14.6745	14.0975	6.24958	21.5511	0.116184	0.0986173	0.0458506	0.192968	0.0141413	0.0650022	0.117611	0.908167	0.967466	0.126294	0.57588
Q8BW96-2;Q8BW96#Q91YS8;D3Z368	Q8BW96-2;Q8BW96;Q91YS8;D3Z368	sp|Q8BW96-2|KCC1D_MOUSE;sp|Q8BW96|KCC1D_MOUSE;sp|Q91YS8|KCC1A_MOUSE;tr|D3Z368|D3Z368_MOUSE	>sp|Q8BW96-2|KCC1D_MOUSE Isoform of Q8BW96, Isoform 2 of Calcium/calmodulin-dependent protein kinase type 1D OS=Mus musculus OX=10090 GN=Camk1d;>sp|Q8BW96|KCC1D_MOUSE Calcium/calmodulin-dependent protein kinase type 1D OS=Mus musculus OX=10090 GN=Camk1d PE=1 SV=2;>sp|Q91YS8|KCC1A_MOUSE Calcium/calmodulin-dependent protein kinase type 1 OS=Mus musculus OX=10090 GN=Camk1 PE=1 SV=1;>tr|D3Z368|D3Z368…	CAMK1;CAMK1D	CAMK1;CAMK1D	3	720.876	831.333	700.895	776.197	749.017	696.149	841.23	812.389	796.468	854.584	776.753	754.465	787.745	894.334	797.235	797.326	782.596	794.939	801.072	812.116	713.936	773.94	923.596	872.348	745.745	805.981	809.029	816.168	51.6781	38.0645	42.1977	73.7234	0.0681023	0.0473268	0.050217	0.0904701	-0.128101	-0.995304	-1.89423	0.0805659	0.403693	-0.0145634	-0.146468
Q8BW96-2;Q8BW96	Q8BW96-2;Q8BW96	sp|Q8BW96-2|KCC1D_MOUSE;sp|Q8BW96|KCC1D_MOUSE	>sp|Q8BW96-2|KCC1D_MOUSE Isoform of Q8BW96, Isoform 2 of Calcium/calmodulin-dependent protein kinase type 1D OS=Mus musculus OX=10090 GN=Camk1d;>sp|Q8BW96|KCC1D_MOUSE Calcium/calmodulin-dependent protein kinase type 1D OS=Mus musculus OX=10090 GN=Camk1d PE=1 SV=2	CAMK1D	CAMK1D	4	1015.56	1109.39	1066.91	1057.9	1055.38	1019.68	1300.32	1186.66	1123.23	1127.27	1165.9	1011.23	1176.79	1272.99	1046.24	1113.85	1130.6	1064.13	1096.02	1120.45	1053.96	1204.39	1191.11	1217.66	1054.14	1152.43	1134.1	1147.27	34.3744	94.4946	82.6439	66.6209	0.0324525	0.0822983	0.0716121	0.0586071	-0.120726	-1.33199	-2.48078	0.0275052	0.320739	0.00448416	0.0456815
P11798	P11798	sp|P11798|KCC2A_MOUSE	>sp|P11798|KCC2A_MOUSE Calcium/calmodulin-dependent protein kinase type II subunit alpha OS=Mus musculus OX=10090 GN=Camk2a PE=1 SV=2	CAMK2A	CAMK2A	11	51781.2	49574.8	73261.6	50622.3	56483.4	56440.7	88561.2	91234.7	79369.8	81717.1	69282.1	86148.2	67219.1	58415.8	74927.5	85541.8	84320.6	90043.1	79700.9	56352.6	54020.4	71201.8	102927	78855.8	56360.7	82718.9	76744.6	73843.1	8781.94	7888.94	12178.8	17950.8	0.144597	0.0993312	0.167311	0.243935	-0.367973	-1.10353	-2.47871	0.0276126	0.320739	0.192921	0.7086
P11798#Q5SVJ0;P28652;Q5SVI3;Q5SVI0;Q5SVI2;Q5SVI9#F8WIS9#Q5SVJ1;Q68EG2;Q5SVI1#E9Q1V9;E9Q1W0;E9Q1T1;A0A0G2JGS4;Q6PHZ2-2;Q6PHZ2-4;Q6PHZ2;Q6PHZ2-5;Q8CCM0	P11798;Q5SVJ0;P28652;Q5SVI3;Q5SVI0;Q5SVI2;Q5SVI9;F8WIS9;Q5SVJ1;Q68EG2;Q5SVI1;E9Q1V9;E9Q1W0;E9Q1T1;A0A0G2JGS4;Q6PHZ2-2;Q6PHZ2-4;Q6PHZ2;Q6PHZ2-5;Q8CCM0	sp|P11798|KCC2A_MOUSE;tr|Q5SVJ0|Q5SVJ0_MOUSE;sp|P28652|KCC2B_MOUSE;tr|Q5SVI3|Q5SVI3_MOUSE;tr|Q5SVI0|Q5SVI0_MOUSE;tr|Q5SVI2|Q5SVI2_MOUSE;tr|Q5SVI9|Q5SVI9_MOUSE;tr|F8WIS9|F8WIS9_MOUSE;tr|Q5SVJ1|Q5SVJ1_MOUSE;tr|Q68EG2|Q68EG2_MOUSE;tr|Q5SVI1|Q5SVI1_MOUSE;tr|E9Q1V9|E9Q1V9_MOUSE;tr|E9Q1W0|E9Q1W0_MOUSE;tr|E9Q1T1|E9Q1T1_MOUSE;tr|A0A0G2JGS4|A0A0G2JGS4_MOUSE;sp|Q6PHZ2-2|KCC2D_MOUSE;sp|Q6PHZ2-4|KCC2D_MOUSE;…	>sp|P11798|KCC2A_MOUSE Calcium/calmodulin-dependent protein kinase type II subunit alpha OS=Mus musculus OX=10090 GN=Camk2a PE=1 SV=2;>tr|Q5SVJ0|Q5SVJ0_MOUSE Isoform of P28652, Calcium/calmodulin-dependent protein kinase II, beta, isoform CRA_b OS=Mus musculus OX=10090 GN=Camk2b PE=1 SV=1;>sp|P28652|KCC2B_MOUSE Calcium/calmodulin-dependent protein kinase type II subunit beta OS=Mus musculus OX=10…	CAMK2A;CAMK2B;CAMK2D	CAMK2A;CAMK2B;CAMK2D	2	43703.3	40754.3	56989.6	39298.6	46413.5	45348.2	70198.2	70103.7	59870.4	61355.1	52541.2	64315.5	52158.1	43465.5	59962.1	64047	66894.5	67029.9	61345.2	44523.3	41664.1	55443.2	69569.3	59617.6	45417.9	63064	58926.2	55360.4	6277.49	6721.14	9394.69	10591.3	0.131574	0.109605	0.172505	0.199399	-0.273342	-1.00822	-2.15417	0.0504886	0.353535	0.203842	0.83555
P11798#Q5SVJ0;P28652;Q5SVI3;Q5SVI0;Q5SVI2;Q5SVI9#F8WIS9#Q5SVJ1;Q68EG2;Q5SVI1#Q923T9-2;Q923T9;Q923T9-3;A0A2I3BQP6#E9Q1V9;E9Q1W0;E9Q1T1;A0A0G2JGS4;Q6PHZ2-2;Q6PHZ2-4;Q6PHZ2;Q6PHZ2-5;Q8CCM0	P11798;Q5SVJ0;P28652;Q5SVI3;Q5SVI0;Q5SVI2;Q5SVI9;F8WIS9;Q5SVJ1;Q68EG2;Q5SVI1;Q923T9-2;Q923T9;Q923T9-3;A0A2I3BQP6;E9Q1V9;E9Q1W0;E9Q1T1;A0A0G2JGS4;Q6PHZ2-2;Q6PHZ2-4;Q6PHZ2;Q6PHZ2-5;Q8CCM0	sp|P11798|KCC2A_MOUSE;tr|Q5SVJ0|Q5SVJ0_MOUSE;sp|P28652|KCC2B_MOUSE;tr|Q5SVI3|Q5SVI3_MOUSE;tr|Q5SVI0|Q5SVI0_MOUSE;tr|Q5SVI2|Q5SVI2_MOUSE;tr|Q5SVI9|Q5SVI9_MOUSE;tr|F8WIS9|F8WIS9_MOUSE;tr|Q5SVJ1|Q5SVJ1_MOUSE;tr|Q68EG2|Q68EG2_MOUSE;tr|Q5SVI1|Q5SVI1_MOUSE;sp|Q923T9-2|KCC2G_MOUSE;sp|Q923T9|KCC2G_MOUSE;sp|Q923T9-3|KCC2G_MOUSE;tr|A0A2I3BQP6|A0A2I3BQP6_MOUSE;tr|E9Q1V9|E9Q1V9_MOUSE;tr|E9Q1W0|E9Q1W0_MOUSE;t…	>sp|P11798|KCC2A_MOUSE Calcium/calmodulin-dependent protein kinase type II subunit alpha OS=Mus musculus OX=10090 GN=Camk2a PE=1 SV=2;>tr|Q5SVJ0|Q5SVJ0_MOUSE Isoform of P28652, Calcium/calmodulin-dependent protein kinase II, beta, isoform CRA_b OS=Mus musculus OX=10090 GN=Camk2b PE=1 SV=1;>sp|P28652|KCC2B_MOUSE Calcium/calmodulin-dependent protein kinase type II subunit beta OS=Mus musculus OX=10…	CAMK2A;CAMK2B;CAMK2D;CAMK2G	CAMK2A;CAMK2B;CAMK2D;CAMK2G	2	12827.1	11665.8	18067.8	12618.5	13795	13954.6	22373.8	24197	19608.4	18900	16602.9	20968.5	16215.6	14113.2	18952.9	19779.2	21011.2	22217.9	20263.4	13959.9	13232	18163.4	21903.3	20090.4	13821.5	20441.8	18715	17935.4	2241.98	2680.32	3038.26	3571.73	0.15179	0.133308	0.171786	0.212714	-0.364594	-1.15485	-2.64558	0.0201246	0.320739	0.203878	0.771311
Q5SVJ0;P28652;Q5SVI3;Q5SVI0;Q5SVI2;Q5SVI9#Q5SVJ1;Q68EG2;Q5SVI1	Q5SVJ0;P28652;Q5SVI3;Q5SVI0;Q5SVI2;Q5SVI9;Q5SVJ1;Q68EG2;Q5SVI1	tr|Q5SVJ0|Q5SVJ0_MOUSE;sp|P28652|KCC2B_MOUSE;tr|Q5SVI3|Q5SVI3_MOUSE;tr|Q5SVI0|Q5SVI0_MOUSE;tr|Q5SVI2|Q5SVI2_MOUSE;tr|Q5SVI9|Q5SVI9_MOUSE;tr|Q5SVJ1|Q5SVJ1_MOUSE;tr|Q68EG2|Q68EG2_MOUSE;tr|Q5SVI1|Q5SVI1_MOUSE	>tr|Q5SVJ0|Q5SVJ0_MOUSE Isoform of P28652, Calcium/calmodulin-dependent protein kinase II, beta, isoform CRA_b OS=Mus musculus OX=10090 GN=Camk2b PE=1 SV=1;>sp|P28652|KCC2B_MOUSE Calcium/calmodulin-dependent protein kinase type II subunit beta OS=Mus musculus OX=10090 GN=Camk2b PE=1 SV=2;>tr|Q5SVI3|Q5SVI3_MOUSE Isoform of P28652, Calcium/calmodulin-dependent protein kinase type II subunit beta OS…	CAMK2B	CAMK2B	7	8897.17	7917.98	11472.3	8129.94	8675.31	9377.01	13972.6	15065.6	12225.5	13380.8	10621.9	12474.7	10893.1	9301.04	11856.1	13021.1	13153.3	13377.9	12569.1	9392.55	8286.9	11105.6	14444.3	12310	9078.28	12956.8	11933.8	11351.4	1285.41	1541.27	1598.47	2247.51	0.13387	0.121731	0.142292	0.206433	-0.308953	-1.07682	-2.37034	0.0338443	0.320739	0.206661	0.810307
Q5SVJ0;P28652;Q5SVI3;Q5SVI0;Q5SVI2;Q5SVI9#Q5SVJ1;Q68EG2;Q5SVI1#Q923T9-2;Q923T9;Q923T9-3;A0A2I3BQP6#A0A286YCW8;A0A286YDK9	Q5SVJ0;P28652;Q5SVI3;Q5SVI0;Q5SVI2;Q5SVI9;Q5SVJ1;Q68EG2;Q5SVI1;Q923T9-2;Q923T9;Q923T9-3;A0A2I3BQP6;A0A286YCW8;A0A286YDK9	tr|Q5SVJ0|Q5SVJ0_MOUSE;sp|P28652|KCC2B_MOUSE;tr|Q5SVI3|Q5SVI3_MOUSE;tr|Q5SVI0|Q5SVI0_MOUSE;tr|Q5SVI2|Q5SVI2_MOUSE;tr|Q5SVI9|Q5SVI9_MOUSE;tr|Q5SVJ1|Q5SVJ1_MOUSE;tr|Q68EG2|Q68EG2_MOUSE;tr|Q5SVI1|Q5SVI1_MOUSE;sp|Q923T9-2|KCC2G_MOUSE;sp|Q923T9|KCC2G_MOUSE;sp|Q923T9-3|KCC2G_MOUSE;tr|A0A2I3BQP6|A0A2I3BQP6_MOUSE;tr|A0A286YCW8|A0A286YCW8_MOUSE;tr|A0A286YDK9|A0A286YDK9_MOUSE	>tr|Q5SVJ0|Q5SVJ0_MOUSE Isoform of P28652, Calcium/calmodulin-dependent protein kinase II, beta, isoform CRA_b OS=Mus musculus OX=10090 GN=Camk2b PE=1 SV=1;>sp|P28652|KCC2B_MOUSE Calcium/calmodulin-dependent protein kinase type II subunit beta OS=Mus musculus OX=10090 GN=Camk2b PE=1 SV=2;>tr|Q5SVI3|Q5SVI3_MOUSE Isoform of P28652, Calcium/calmodulin-dependent protein kinase type II subunit beta OS…	CAMK2B;CAMK2G	CAMK2B;CAMK2G	7	8363.94	7491.39	10816.7	8188.13	8717.75	9131.05	13345	14971.1	12619.3	13849.7	10375.7	14612.8	10280.8	8747.39	11378.8	13371.8	13229.3	13943.4	12617.2	8713.48	8125.27	11980.7	16246.8	13482.5	8784.84	13295.6	11825.2	11861	1136.59	1663.42	2044.86	3043.47	0.124828	0.13371	0.183583	0.270308	-0.401308	-1.13386	-2.58889	0.0224157	0.320739	0.195876	0.639058
E9Q1V9;E9Q1W0;E9Q1T1;A0A0G2JGS4;Q6PHZ2-2;Q6PHZ2-4;Q6PHZ2;Q6PHZ2-5;Q8CCM0	E9Q1V9;E9Q1W0;E9Q1T1;A0A0G2JGS4;Q6PHZ2-2;Q6PHZ2-4;Q6PHZ2;Q6PHZ2-5;Q8CCM0	tr|E9Q1V9|E9Q1V9_MOUSE;tr|E9Q1W0|E9Q1W0_MOUSE;tr|E9Q1T1|E9Q1T1_MOUSE;tr|A0A0G2JGS4|A0A0G2JGS4_MOUSE;sp|Q6PHZ2-2|KCC2D_MOUSE;sp|Q6PHZ2-4|KCC2D_MOUSE;sp|Q6PHZ2|KCC2D_MOUSE;sp|Q6PHZ2-5|KCC2D_MOUSE;tr|Q8CCM0|Q8CCM0_MOUSE	>tr|E9Q1V9|E9Q1V9_MOUSE Isoform of Q6PHZ2, Calcium/calmodulin-dependent protein kinase type II subunit delta OS=Mus musculus OX=10090 GN=Camk2d PE=1 SV=2;>tr|E9Q1W0|E9Q1W0_MOUSE Isoform of Q6PHZ2, Calcium/calmodulin-dependent protein kinase type II subunit delta OS=Mus musculus OX=10090 GN=Camk2d PE=1 SV=2;>tr|E9Q1T1|E9Q1T1_MOUSE Isoform of Q6PHZ2, Calcium/calmodulin-dependent protein kinase type…	CAMK2D	CAMK2D	4	688.777	1755.58	2273.66	1834.35	1583.26	1690.98	2457.61	3128.71	2430.05	1110.91	2220.88	2780.85	2054.76	1825.6	2324.13	2381.58	2425.92	2562.25	2616.56	1872.91	1701.33	2121.11	2775.58	2362.64	1637.77	2354.84	2262.37	2241.69	522.164	687.298	271.502	420.171	0.432246	0.377317	0.126003	0.192751	-0.517087	-0.996077	-2.1774	0.0483857	0.351465	0.024099	0.0601354
Q923T9-2;Q923T9;Q923T9-3;A0A2I3BQP6#A0A286YCW8;A0A286YDK9	Q923T9-2;Q923T9;Q923T9-3;A0A2I3BQP6;A0A286YCW8;A0A286YDK9	sp|Q923T9-2|KCC2G_MOUSE;sp|Q923T9|KCC2G_MOUSE;sp|Q923T9-3|KCC2G_MOUSE;tr|A0A2I3BQP6|A0A2I3BQP6_MOUSE;tr|A0A286YCW8|A0A286YCW8_MOUSE;tr|A0A286YDK9|A0A286YDK9_MOUSE	>sp|Q923T9-2|KCC2G_MOUSE Isoform of Q923T9, Isoform 2 of Calcium/calmodulin-dependent protein kinase type II subunit gamma OS=Mus musculus OX=10090 GN=Camk2g;>sp|Q923T9|KCC2G_MOUSE Calcium/calmodulin-dependent protein kinase type II subunit gamma OS=Mus musculus OX=10090 GN=Camk2g PE=1 SV=1;>sp|Q923T9-3|KCC2G_MOUSE Isoform of Q923T9, Isoform 3 of Calcium/calmodulin-dependent protein kinase type I…	CAMK2G	CAMK2G	3	1598.35	1500.24	2185.33	1379.89	1623.52	1591.27	2280.74	2448.77	2023.96	2415.9	1872.52	2232.15	1870.81	1617.42	2175.8	2206.56	2151.91	2337.96	2252.93	1754.92	1516.48	1856.1	2422.44	2032.13	1646.43	2212.34	2060.08	1972.5	278.82	225.11	265.431	332.712	0.156877	0.104857	0.137087	0.172365	-0.258696	-0.985184	-2.0833	0.0574437	0.363122	0.176507	0.818179
Q3UHL1;A0A0A6YW88	Q3UHL1;A0A0A6YW88	sp|Q3UHL1|CAMKV_MOUSE;tr|A0A0A6YW88|A0A0A6YW88_MOUSE	>sp|Q3UHL1|CAMKV_MOUSE CaM kinase-like vesicle-associated protein OS=Mus musculus OX=10090 GN=Camkv PE=1 SV=2;>tr|A0A0A6YW88|A0A0A6YW88_MOUSE Isoform of Q3UHL1, CaM kinase-like vesicle-associated protein OS=Mus musculus OX=10090 GN=Camkv PE=1 SV=1	CAMKV	CAMKV	13	15088.9	15415.7	14104.1	13185.1	13829.7	14132.4	13828.8	14932.9	12288.7	12320.8	13548.7	13716.1	15369.9	13499.8	12516.7	12916.8	14704.5	13274.8	14250.7	13435.3	14916.8	14030.5	12449.2	12748.9	14292.7	13439.3	13713.8	13638.6	824.311	1004.59	1098.25	939.107	0.0575671	0.0748471	0.078932	0.0691244	0.0684529	0.724875	1.18742	0.256223	0.572132	-0.0217293	-0.218126
Q6ZQ38	Q6ZQ38	sp|Q6ZQ38|CAND1_MOUSE	>sp|Q6ZQ38|CAND1_MOUSE Cullin-associated NEDD8-dissociated protein 1 OS=Mus musculus OX=10090 GN=Cand1 PE=1 SV=2	CAND1	CAND1	22	11188.5	11538.6	12427.8	11757.7	11602.2	11471	12909	12594.3	12390.2	13542.9	13328.1	11380.5	12355.2	12935.3	12059.7	12296	12284	12835	11853	12290.7	12328.9	12533.3	13446.2	13549.6	11664.3	12690.8	12460.9	12666.9	418.361	774.12	345.137	681.536	0.0353435	0.0623618	0.027558	0.0534366	-0.118005	-1.34685	-2.47855	0.0276211	0.320739	0.00213923	0.026801
P35564	P35564	sp|P35564|CALX_MOUSE	>sp|P35564|CALX_MOUSE Calnexin OS=Mus musculus OX=10090 GN=Canx PE=1 SV=1	CANX	CANX	9	5360.65	5248.92	5255.75	4960.97	5254.06	5731.89	4850.43	5440.08	5311.71	4798.47	4973.74	5217.26	3804.73	4511.26	5169.1	5605.06	5190.97	5275.41	5024.89	5038.85	5064.41	4927.47	4651.38	4963.66	5302.04	5098.62	4926.09	4945.11	249.722	262.052	654.488	152.523	0.0466615	0.0513888	0.142491	0.0314801	0.0998179	1.32072	2.22176	0.0445956	0.339326	0.0431049	0.68681
P40124	P40124	sp|P40124|CAP1_MOUSE	>sp|P40124|CAP1_MOUSE Adenylyl cyclase-associated protein 1 OS=Mus musculus OX=10090 GN=Cap1 PE=1 SV=4	CAP1	CAP1	12	4991.36	4662.65	4650.86	4953.94	4753.13	4794.2	5482.95	5013.53	5421.13	5597.32	5439.49	5442.39	4746.1	5233.39	5036.37	4906.07	4946.29	5024.72	4874.42	5018.6	5043.37	5048.46	5026.03	5681.23	4801.02	5399.47	4982.16	5115.35	143.981	199.486	161.657	284.696	0.0298785	0.0378587	0.0324236	0.0536595	-0.0902571	-1.18656	-1.93377	0.0751232	0.392079	0.0789093	1.03852
Q9CYT6;D3YTR7;A0A286YCS6	Q9CYT6;D3YTR7;A0A286YCS6	sp|Q9CYT6|CAP2_MOUSE;tr|D3YTR7|D3YTR7_MOUSE;tr|A0A286YCS6|A0A286YCS6_MOUSE	>sp|Q9CYT6|CAP2_MOUSE Adenylyl cyclase-associated protein 2 OS=Mus musculus OX=10090 GN=Cap2 PE=1 SV=1;>tr|D3YTR7|D3YTR7_MOUSE Isoform of Q9CYT6, Adenylyl cyclase-associated protein OS=Mus musculus OX=10090 GN=Cap2 PE=1 SV=1;>tr|A0A286YCS6|A0A286YCS6_MOUSE Isoform of Q9CYT6, Adenylyl cyclase-associated protein OS=Mus musculus OX=10090 GN=Cap2 PE=1 SV=1	CAP2	CAP2	11	3396.6	3438.9	3312.45	3398.86	3262.38	3160.53	3707.63	3499.83	3539.99	3717.27	3646.83	3645.93	3331.56	3563.82	3415.4	3313.22	3364.79	3360.84	3480.39	3473.15	3377.54	3546.47	3358.36	3719.07	3328.29	3626.25	3391.61	3492.5	104.517	88.4801	91.2591	131.132	0.0316889	0.0245274	0.0265134	0.0371104	-0.0692453	-1.16067	-1.62775	0.127465	0.45939	0.0546921	1.05513
O08529	O08529	sp|O08529|CAN2_MOUSE	>sp|O08529|CAN2_MOUSE Calpain-2 catalytic subunit OS=Mus musculus OX=10090 GN=Capn2 PE=1 SV=4	CAPN2	CAPN2	4	342.419	346.609	409.392	392.773	375.646	405.367	396.909	383.687	401.754	396.699	397.823	350.962	387.765	393.253	406.801	407.925	400.685	417.251	343.482	390.612	437.845	406.98	406.113	438.965	378.701	387.972	402.28	404	29.0058	19.1372	10.6878	35.2789	0.0776364	0.0510797	0.026594	0.0905697	-0.0920814	-0.734268	-1.30939	0.212984	0.529775	-0.0551338	-0.525128
O08688	O08688	sp|O08688|CAN5_MOUSE	>sp|O08688|CAN5_MOUSE Calpain-5 OS=Mus musculus OX=10090 GN=Capn5 PE=1 SV=1	CAPN5	CAPN5	2	311.842	209.427	322.042	271.872	268.728	312.444	277.022	276.248	248.03	274.65	289.629	268.65	149.154	304.284	240.807	166.043	325.072	273.957	259.451	265.783	291.331	283.886	181.304	255.727	282.726	272.372	243.22	256.247	42.3396	13.7553	72.3657	39.2754	0.162353	0.0515634	0.332126	0.172952	0.143415	0.594943	1.13646	0.276199	0.588695	0.102886	0.563953
A0A0R4IZW8;O88456;A0A0R4J1C2	A0A0R4IZW8;O88456;A0A0R4J1C2	tr|A0A0R4IZW8|A0A0R4IZW8_MOUSE;sp|O88456|CPNS1_MOUSE;tr|A0A0R4J1C2|A0A0R4J1C2_MOUSE	>tr|A0A0R4IZW8|A0A0R4IZW8_MOUSE Isoform of O88456, Calpain small subunit 1 OS=Mus musculus OX=10090 GN=Capns1 PE=1 SV=1;>sp|O88456|CPNS1_MOUSE Calpain small subunit 1 OS=Mus musculus OX=10090 GN=Capns1 PE=1 SV=1;>tr|A0A0R4J1C2|A0A0R4J1C2_MOUSE Isoform of O88456, Calpain small subunit 1 OS=Mus musculus OX=10090 GN=Capns1 PE=1 SV=1	CAPNS1	CAPNS1	5	642.157	556.691	586.108	616.932	599.937	612.536	634.483	617.832	648.752	708.409	629.565	642.625	508.035	620.399	595.4	583.834	577.376	637.878	569.344	600.554	636.348	643.039	577.861	654.987	602.394	646.944	587.154	613.689	29.1731	31.9522	44.9722	36.0642	0.0488571	0.048037	0.0792659	0.0591083	-0.0261363	-0.344929	-0.499514	0.625731	0.842474	0.0768122	0.912276
P47754;D6RCW7;A0A0N4SVM0	P47754;D6RCW7;A0A0N4SVM0	sp|P47754|CAZA2_MOUSE;tr|D6RCW7|D6RCW7_MOUSE;tr|A0A0N4SVM0|A0A0N4SVM0_MOUSE	>sp|P47754|CAZA2_MOUSE F-actin-capping protein subunit alpha-2 OS=Mus musculus OX=10090 GN=Capza2 PE=1 SV=3;>tr|D6RCW7|D6RCW7_MOUSE Isoform of P47754, F-actin-capping protein subunit alpha-2 OS=Mus musculus OX=10090 GN=Capza2 PE=1 SV=1;>tr|A0A0N4SVM0|A0A0N4SVM0_MOUSE Isoform of P47754, F-actin-capping protein subunit alpha-2 (Fragment) OS=Mus musculus OX=10090 GN=Capza2 PE=1 SV=1	CAPZA2	CAPZA2	8	7239.34	6987.25	6426.68	7339.61	7095.09	7149.6	7797.74	7493.4	7833.12	7461.49	7151.81	7408.73	4470.92	7086.76	7209.68	7330.9	7059.4	7083.57	7137.32	6870.43	6970.21	8026.08	3996.26	8289.86	7039.59	7524.38	6706.87	6881.69	323.569	255.789	1100.2	1529.16	0.0473024	0.034055	0.194195	0.269738	0.0688938	0.260664	0.481915	0.637846	0.847734	0.165597	0.604588
P47757-2;A2AMW0;P47757-4#P47757;F7CAZ6	P47757-2;A2AMW0;P47757-4;P47757;F7CAZ6	sp|P47757-2|CAPZB_MOUSE;tr|A2AMW0|A2AMW0_MOUSE;sp|P47757-4|CAPZB_MOUSE;sp|P47757|CAPZB_MOUSE;tr|F7CAZ6|F7CAZ6_MOUSE	>sp|P47757-2|CAPZB_MOUSE Isoform of P47757, Isoform 2 of F-actin-capping protein subunit beta OS=Mus musculus OX=10090 GN=Capzb;>tr|A2AMW0|A2AMW0_MOUSE Isoform of P47757, Capping protein (Actin filament) muscle Z-line, beta, isoform CRA_a OS=Mus musculus OX=10090 GN=Capzb PE=1 SV=1;>sp|P47757-4|CAPZB_MOUSE Isoform of P47757, Isoform 3 of F-actin-capping protein subunit beta OS=Mus musculus OX=100…	CAPZB	CAPZB	11	10597.7	10251.3	10410.3	10560.2	10539.9	10411	11478.8	11275.1	11019.8	10997.3	10809.7	11138.7	10717.1	11037.3	10954.3	10863.8	10831	10947.2	10344.6	10853.5	10297.8	11287.4	11247.2	11536.4	10461.8	11119.9	10891.8	10927.8	129.459	234.309	112.373	518.493	0.0124161	0.0210204	0.0103338	0.0477555	-0.0616106	-1.06666	-1.44276	0.172654	0.510609	0.0262344	0.499291
S0DHL8;Q3V3V9-2;Q3V3V9	S0DHL8;Q3V3V9-2;Q3V3V9	tr|S0DHL8|S0DHL8_MOUSE;sp|Q3V3V9-2|CARL2_MOUSE;sp|Q3V3V9|CARL2_MOUSE	>tr|S0DHL8|S0DHL8_MOUSE Isoform of Q3V3V9, Capping protein, Arp2/3 and myosin-I linker protein 2 OS=Mus musculus OX=10090 GN=Carmil2 PE=1 SV=1;>sp|Q3V3V9-2|CARL2_MOUSE Isoform of Q3V3V9, Isoform 2 of Capping protein, Arp2/3 and myosin-I linker protein 2 OS=Mus musculus OX=10090 GN=Carmil2;>sp|Q3V3V9|CARL2_MOUSE Capping protein, Arp2/3 and myosin-I linker protein 2 OS=Mus musculus OX=10090 GN=Carm…	CARMIL2	CARMIL2	4	363.512	375.353	395.642	397.751	383.124	375.029	457.242	412.875	434.81	343.69	448.673	358.302	398.756	434.088	408.692	416.84	403.855	421.591	390.312	428.346	398.647	461.478	416.866	466.17	381.735	409.265	413.97	426.97	13.1879	47.7864	12.9049	31.5511	0.0345709	0.120812	0.0310237	0.0736903	-0.159015	-1.38669	-2.93572	0.0115434	0.320739	-0.0663701	-0.468913
O70589;O70589-3;O70589-4;O70589-5;A0A067XG53;O70589-2	O70589;O70589-3;O70589-4;O70589-5;A0A067XG53;O70589-2	sp|O70589|CSKP_MOUSE;sp|O70589-3|CSKP_MOUSE;sp|O70589-4|CSKP_MOUSE;sp|O70589-5|CSKP_MOUSE;tr|A0A067XG53|A0A067XG53_MOUSE;sp|O70589-2|CSKP_MOUSE	>sp|O70589|CSKP_MOUSE Peripheral plasma membrane protein CASK OS=Mus musculus OX=10090 GN=Cask PE=1 SV=2;>sp|O70589-3|CSKP_MOUSE Isoform of O70589, Isoform 3 of Peripheral plasma membrane protein CASK OS=Mus musculus OX=10090 GN=Cask;>sp|O70589-4|CSKP_MOUSE Isoform of O70589, Isoform 4 of Peripheral plasma membrane protein CASK OS=Mus musculus OX=10090 GN=Cask;>sp|O70589-5|CSKP_MOUSE Isoform of O…	CASK	CASK	5	1586.61	1559.27	1596.63	1683.65	1775.41	1653.67	1607.45	1634.09	1565.57	1595.49	1581.77	1574.38	1430.23	1613.52	1655.22	1528.42	1669.2	1638.3	1639.07	1611.06	1689.95	1643.65	1368.6	1555.05	1642.54	1593.13	1589.15	1584.56	79.5427	25.0137	92.4393	114.701	0.0478009	0.0156373	0.0597866	0.0758648	0.0538067	0.587837	0.93538	0.366576	0.668615	0.0109749	0.145447
Q6P9K8-2;Q6P9K8;Q6P9K8-3	Q6P9K8-2;Q6P9K8;Q6P9K8-3	sp|Q6P9K8-2|CSKI1_MOUSE;sp|Q6P9K8|CSKI1_MOUSE;sp|Q6P9K8-3|CSKI1_MOUSE	>sp|Q6P9K8-2|CSKI1_MOUSE Isoform of Q6P9K8, Isoform 2 of Caskin-1 OS=Mus musculus OX=10090 GN=Caskin1;>sp|Q6P9K8|CSKI1_MOUSE Caskin-1 OS=Mus musculus OX=10090 GN=Caskin1 PE=1 SV=2;>sp|Q6P9K8-3|CSKI1_MOUSE Isoform of Q6P9K8, Isoform 3 of Caskin-1 OS=Mus musculus OX=10090 GN=Caskin1	CASKIN1	CASKIN1	12	2910.96	2665.03	2452.93	2798	3082.88	2366.14	2853.12	2141.87	2442.48	2290.06	2301.29	2477.8	2955.09	2680.37	2490.53	2442.69	2341.19	2965.84	2850.11	2992.73	2869.35	2535.24	3138.26	2649.39	2712.66	2417.77	2645.95	2839.18	273.302	244.845	267.37	220.207	0.101569	0.0982993	0.100577	0.0782216	-0.0682651	-0.527431	-0.918313	0.375113	0.676444	-0.234051	-1.35562
P24270	P24270	sp|P24270|CATA_MOUSE	>sp|P24270|CATA_MOUSE Catalase OS=Mus musculus OX=10090 GN=Cat PE=1 SV=4	CAT	CAT	6	296.934	281.698	312.116	317.829	325.964	352.975	317.097	258.644	336.472	258.339	316.69	328.333	339.412	275.534	326.227	368.427	306.5	336.205	304.404	335.797	298.45	332.946	295.463	315.838	314.586	302.596	325.384	313.816	24.5479	34.9553	31.6509	17.4056	0.0778043	0.120112	0.0996678	0.0551711	0.00173078	0.0186787	0.0288908	0.977389	0.99116	-0.0591073	-0.448353
P48758	P48758	sp|P48758|CBR1_MOUSE	>sp|P48758|CBR1_MOUSE Carbonyl reductase [NADPH] 1 OS=Mus musculus OX=10090 GN=Cbr1 PE=1 SV=3	CBR1	CBR1	6	1541.25	1521.94	1602.84	1719.61	1622.73	1676.71	1799.51	1547.13	1884.48	2237.78	2011.31	1586.96	1625.88	1772.86	1724.97	1705.71	1621.99	1739.38	1605.37	1713.93	1682.88	1900.25	1565.92	1944.7	1614.18	1844.53	1698.46	1735.51	76.2303	261.102	61.773	154.81	0.0471862	0.141437	0.0365913	0.0883363	-0.101185	-0.914206	-1.63413	0.126109	0.458415	0.0806564	0.483162
Q91VT4;D3Z6C4	Q91VT4;D3Z6C4	sp|Q91VT4|CBR4_MOUSE;tr|D3Z6C4|D3Z6C4_MOUSE	>sp|Q91VT4|CBR4_MOUSE Carbonyl reductase family member 4 OS=Mus musculus OX=10090 GN=Cbr4 PE=1 SV=2;>tr|D3Z6C4|D3Z6C4_MOUSE Isoform of Q91VT4, Carbonyl reductase family member 4 (Fragment) OS=Mus musculus OX=10090 GN=Cbr4 PE=1 SV=1	CBR4	CBR4	3	234.429	241.502	256.029	305.744	305.686	291.675	223.3	249.934	265.446	209.096	248.444	242.044	324.848	252.775	290.516	294.168	225.587	207.596	254.747	297.602	265.346	265.462	318.273	207.759	272.511	239.711	265.915	268.198	32.4214	20.2737	44.8925	38.0041	0.120422	0.0863715	0.173401	0.147584	0.0270391	0.146198	0.261029	0.798144	0.931039	-0.153781	-0.835637
E9PX94;Q8K1A6	E9PX94;Q8K1A6	tr|E9PX94|E9PX94_MOUSE;sp|Q8K1A6|C2D1A_MOUSE	>tr|E9PX94|E9PX94_MOUSE Isoform of Q8K1A6, Coiled-coil and C2 domain-containing protein 1A OS=Mus musculus OX=10090 GN=Cc2d1a PE=1 SV=2;>sp|Q8K1A6|C2D1A_MOUSE Coiled-coil and C2 domain-containing protein 1A OS=Mus musculus OX=10090 GN=Cc2d1a PE=1 SV=2	CC2D1A	CC2D1A	2	130.913	138.59	155.167	154.482	138.948	133.312	150.922	148.228	146.302	156.861	135.938	171.621	159.151	139.021	136.667	141.409	148.127	173.514	162.148	132.504	161.937	154.328	178.163	152.073	141.902	151.645	149.648	156.859	10.4737	11.9475	14.2235	15.0339	0.072993	0.0778398	0.0924779	0.098149	-0.142119	-1.01498	-1.9828	0.0688401	0.381381	-0.0467565	-0.377003
Q3UHB8	Q3UHB8	sp|Q3UHB8|CC177_MOUSE	>sp|Q3UHB8|CC177_MOUSE Coiled-coil domain-containing protein 177 OS=Mus musculus OX=10090 GN=Ccdc177 PE=1 SV=1	CCDC177	CCDC177	3	132.928	173.93	173.294	156.663	144.236	140.779	166.739	188.621	172.006	178.803	178.792	135.796	164.97	180.927	144.335	162.962	175.637	176.449	159.851	166.045	169.497	182.75	201.785	186.493	153.638	170.126	167.547	177.737	17.2621	18.3629	13.3432	15.5217	0.112325	0.115926	0.0826148	0.08649	-0.213246	-1.20505	-2.64701	0.02007	0.320739	-0.0662885	-0.458761
Q9JIG7	Q9JIG7	sp|Q9JIG7|CCD22_MOUSE	>sp|Q9JIG7|CCD22_MOUSE Coiled-coil domain-containing protein 22 OS=Mus musculus OX=10090 GN=Ccdc22 PE=1 SV=1	CCDC22	CCDC22	2	157.607	159.781	164.056	128.718	149.117	154.334	167.451	168.604	142.444	137.178	132.897	126.573	160.254	175.132	73.296	136.813	135.41	137.688	137.304	154.72	156.136	157.093	137.735	149	152.269	145.858	136.432	148.665	12.5913	17.9474	34.7969	9.07931	0.0871825	0.121215	0.313016	0.0619956	0.0324461	0.308241	0.500112	0.625322	0.842474	-0.0340923	-0.255922
Q8BGU5-2;Q8BGU5	Q8BGU5-2;Q8BGU5	sp|Q8BGU5-2|CCNY_MOUSE;sp|Q8BGU5|CCNY_MOUSE	>sp|Q8BGU5-2|CCNY_MOUSE Isoform of Q8BGU5, Isoform 2 of Cyclin-Y OS=Mus musculus OX=10090 GN=Ccny;>sp|Q8BGU5|CCNY_MOUSE Cyclin-Y OS=Mus musculus OX=10090 GN=Ccny PE=1 SV=1	CCNY	CCNY	2	539.358	642.389	631.042	497.225	497.023	539.157	459.624	630.594	462.122	514.831	502.848	476.633	284.03	530.743	501.808	249.047	589.651	507.833	516.874	485.379	602.408	496.358	351.467	475.241	557.699	507.775	443.852	487.955	64.1414	64.0798	141.246	80.9983	0.113305	0.118564	0.376744	0.17771	0.202875	0.88366	1.79102	0.0964956	0.424499	0.0665739	0.317989
P80314	P80314	sp|P80314|TCPB_MOUSE	>sp|P80314|TCPB_MOUSE T-complex protein 1 subunit beta OS=Mus musculus OX=10090 GN=Cct2 PE=1 SV=4	CCT2	CCT2	14	4697.05	4217.17	4575.3	4604.7	4660.79	4660.72	4819.06	4868.07	4756.85	5089.68	4735.3	4899.29	3743.57	4541.93	4627.65	4552.5	4759.57	4540.15	4599.6	4438.7	4645.03	4664.73	4540.34	4853.15	4569.29	4861.38	4460.9	4623.59	177.95	128.231	361.335	138.955	0.0401054	0.0261092	0.0865035	0.029906	-0.0174532	-0.352656	-0.406669	0.69084	0.876664	0.0724771	1.34054
P80318;E9Q133;Q3U0I3;F6Q609	P80318;E9Q133;Q3U0I3;F6Q609	sp|P80318|TCPG_MOUSE;tr|E9Q133|E9Q133_MOUSE;tr|Q3U0I3|Q3U0I3_MOUSE;tr|F6Q609|F6Q609_MOUSE	>sp|P80318|TCPG_MOUSE T-complex protein 1 subunit gamma OS=Mus musculus OX=10090 GN=Cct3 PE=1 SV=1;>tr|E9Q133|E9Q133_MOUSE Isoform of P80318, T-complex protein 1 subunit gamma OS=Mus musculus OX=10090 GN=Cct3 PE=1 SV=1;>tr|Q3U0I3|Q3U0I3_MOUSE Isoform of P80318, T-complex protein 1 subunit gamma OS=Mus musculus OX=10090 GN=Cct3 PE=1 SV=1;>tr|F6Q609|F6Q609_MOUSE Isoform of P80318, T-complex protein…	CCT3	CCT3	15	6200.86	6156.86	6535.58	6292.73	6622.67	6655.82	6807.03	6720.22	6960.26	6869.79	6642.17	6561.1	6520.87	6288.98	6604.26	6965.13	6658.28	6653.45	6319.17	6329.61	6674.07	6754.22	6722.07	7210.13	6410.75	6760.1	6615.16	6668.21	220.451	147.919	219.642	328.781	0.0344248	0.0218918	0.0331684	0.0488863	-0.0560742	-0.861524	-1.21603	0.245507	0.563334	0.0208996	0.392816
P80315;G5E839	P80315;G5E839	sp|P80315|TCPD_MOUSE;tr|G5E839|G5E839_MOUSE	>sp|P80315|TCPD_MOUSE T-complex protein 1 subunit delta OS=Mus musculus OX=10090 GN=Cct4 PE=1 SV=3;>tr|G5E839|G5E839_MOUSE Isoform of P80315, T-complex protein 1 subunit delta OS=Mus musculus OX=10090 GN=Cct4 PE=1 SV=1	CCT4	CCT4	15	4314.4	4208.61	4456.08	4448.51	4523.87	4575.85	4627.77	4458.28	4699.62	4821.98	4631.55	4511.88	4216.79	4314.91	4711.47	4705.63	4529.97	4522.26	4329.9	4354.93	4547.36	4552.96	4034.78	4853.95	4421.22	4625.18	4500.17	4445.65	136.398	130.392	201.428	275.323	0.0311016	0.0281432	0.0450996	0.0622065	-0.00621228	-0.0918033	-0.125237	0.902245	0.964807	0.0589541	0.805941
P80316	P80316	sp|P80316|TCPE_MOUSE	>sp|P80316|TCPE_MOUSE T-complex protein 1 subunit epsilon OS=Mus musculus OX=10090 GN=Cct5 PE=1 SV=1	CCT5	CCT5	11	2833.17	2587.12	2967.53	3054.26	2852.09	2897.5	3032.46	3001.03	2920.38	2851.26	2896.77	2622.17	3027.32	2854.87	2920.88	2908.89	3059.74	2787.72	2915.83	2886.45	2942.58	2724.43	2805.34	3064.47	2865.28	2887.35	2926.57	2889.85	158.609	146.137	102.615	117.016	0.0566146	0.0519331	0.0350606	0.0405214	-0.0132275	-0.19445	-0.266492	0.794024	0.931039	-0.00185689	-0.0289952
P80317	P80317	sp|P80317|TCPZ_MOUSE	>sp|P80317|TCPZ_MOUSE T-complex protein 1 subunit zeta OS=Mus musculus OX=10090 GN=Cct6a PE=1 SV=3	CCT6A	CCT6A	10	3632.06	3294.66	3574.19	3465.89	3466.74	3494.62	3696.61	3621.09	3633.59	3756.91	3506.88	3718.22	3630.76	3631.89	3548.75	3534.63	3377.12	3535.98	3674.73	3530.17	3591.49	3501.64	3838.63	3663.45	3488.03	3655.55	3543.19	3633.35	115.366	89.0615	93.0285	122.069	0.0333734	0.0245446	0.0265519	0.0333058	-0.0588847	-1.06664	-1.40056	0.184668	0.514473	0.00909775	0.224569
P80313;A0A0N4SV00	P80313;A0A0N4SV00	sp|P80313|TCPH_MOUSE;tr|A0A0N4SV00|A0A0N4SV00_MOUSE	>sp|P80313|TCPH_MOUSE T-complex protein 1 subunit eta OS=Mus musculus OX=10090 GN=Cct7 PE=1 SV=1;>tr|A0A0N4SV00|A0A0N4SV00_MOUSE Isoform of P80313, T-complex protein 1 subunit eta OS=Mus musculus OX=10090 GN=Cct7 PE=1 SV=1	CCT7	CCT7	10	1953.61	1938.38	2166.14	2183.16	2166.7	2150.75	2222.18	2172.26	2222.05	2234.93	2179.98	2170.44	2114.23	1952.28	2223.87	2211.41	2232.92	2178.33	2058.72	2135.18	2282.8	2164.8	2357.33	2347.39	2093.12	2200.31	2152.18	2224.37	114.526	29.1255	107.006	122.61	0.0557709	0.0132347	0.0512697	0.0554152	-0.0877473	-0.984819	-1.65313	0.122142	0.455996	-0.0139606	-0.249949
P42932;H3BL49	P42932;H3BL49	sp|P42932|TCPQ_MOUSE;tr|H3BL49|H3BL49_MOUSE	>sp|P42932|TCPQ_MOUSE T-complex protein 1 subunit theta OS=Mus musculus OX=10090 GN=Cct8 PE=1 SV=3;>tr|H3BL49|H3BL49_MOUSE Isoform of P42932, T-complex protein 1 subunit theta OS=Mus musculus OX=10090 GN=Cct8 PE=1 SV=1	CCT8	CCT8	17	6300.8	5869.75	6754.6	6657.15	6871.56	6871.27	6956.65	6904.01	7030.48	6928.76	7095.11	6714.64	6794	6501.59	6851.14	7052.52	6757.3	6829.17	6349.53	6804.55	6849.2	6946.28	6623.7	7353.16	6554.19	6938.28	6797.62	6821.07	396.154	130.166	177.822	335.012	0.0622247	0.018873	0.0262943	0.0489855	-0.058418	-0.705614	-1.09596	0.292905	0.606676	0.0258091	0.488965
E9QMY1;Q80VX2;O54901;E9PZI9;Q05D16	E9QMY1;Q80VX2;O54901;E9PZI9;Q05D16	tr|E9QMY1|E9QMY1_MOUSE;tr|Q80VX2|Q80VX2_MOUSE;sp|O54901|OX2G_MOUSE;tr|E9PZI9|E9PZI9_MOUSE;tr|Q05D16|Q05D16_MOUSE	>tr|E9QMY1|E9QMY1_MOUSE Isoform of O54901, OX-2 membrane glycoprotein OS=Mus musculus OX=10090 GN=Cd200 PE=1 SV=1;>tr|Q80VX2|Q80VX2_MOUSE Isoform of O54901, CD200 antigen OS=Mus musculus OX=10090 GN=Cd200 PE=1 SV=1;>sp|O54901|OX2G_MOUSE OX-2 membrane glycoprotein OS=Mus musculus OX=10090 GN=Cd200 PE=1 SV=1;>tr|E9PZI9|E9PZI9_MOUSE Isoform of O54901, OX-2 membrane glycoprotein OS=Mus musculus OX=10…	CD200	CD200	3	1170.02	1376.87	1445.72	1153.93	1159.83	1216.1	1048.71	1243.39	1169.65	1307.86	1207.59	1094.39	1180.55	1161.64	1125.43	1120.03	1233.9	1237.57	1150.87	1212.01	1283.45	1085.52	1329.5	1105.85	1253.75	1178.6	1176.52	1194.53	125.877	95.6972	51.1068	98.0633	0.0978315	0.0818996	0.0433556	0.0817119	0.0679797	0.528134	0.91853	0.375003	0.676444	-0.0193563	-0.171606
Q61735-2#Q61735	Q61735-2;Q61735	sp|Q61735-2|CD47_MOUSE;sp|Q61735|CD47_MOUSE	>sp|Q61735-2|CD47_MOUSE Isoform of Q61735, Isoform 2 of Leukocyte surface antigen CD47 OS=Mus musculus OX=10090 GN=Cd47;>sp|Q61735|CD47_MOUSE Leukocyte surface antigen CD47 OS=Mus musculus OX=10090 GN=Cd47 PE=1 SV=2	CD47	CD47	5	2751.46	3260.78	2962.27	3108.83	2838.6	3242.09	3017.75	3095.84	2892.28	3215	3088.54	2574.75	2759.13	3123.92	2920.37	2736.13	3346.49	3026.53	2683.19	2939.04	3094.13	3005.97	2552.28	3165.32	3027.34	2980.69	2985.43	2906.66	211.291	225.285	231.875	240.202	0.0702886	0.0787109	0.0769822	0.0846234	0.0599659	0.538638	0.90573	0.381494	0.680949	0.0368982	0.32405
Q61081	Q61081	sp|Q61081|CDC37_MOUSE	>sp|Q61081|CDC37_MOUSE Hsp90 co-chaperone Cdc37 OS=Mus musculus OX=10090 GN=Cdc37 PE=1 SV=1	CDC37	CDC37	4	1194.66	1222.43	1265.71	1335.07	1231.84	1251.24	1383.72	1257.3	1341.57	1376.96	1306.97	1216.52	1218.59	1354.07	1314.48	1292.97	1282.14	1296.07	1242.83	1301.03	1250.41	1274.65	1469.01	1428	1250.16	1313.84	1293.05	1327.65	48.2444	66.8609	44.3949	96.6757	0.0380995	0.0514185	0.0346208	0.0715612	-0.0845369	-0.936192	-1.56437	0.141645	0.474966	-0.0135565	-0.157797
P60766	P60766	sp|P60766|CDC42_MOUSE	>sp|P60766|CDC42_MOUSE Cell division control protein 42 homolog OS=Mus musculus OX=10090 GN=Cdc42 PE=1 SV=2	CDC42	CDC42	9	6526.57	6840.54	7093.25	6067.37	6532.5	6358.44	6747.69	7476.03	6464.58	6408.05	6544.74	6025.25	7001.97	6958.72	6693.95	6747.36	6700.29	6561.96	6378.33	6829.53	6453.22	6193.15	5678.68	6696.72	6569.78	6611.06	6777.38	6371.6	359.908	485.198	169.432	408.436	0.054764	0.071778	0.0249318	0.0656461	0.0449328	0.520507	0.804955	0.435264	0.722071	0.0526339	0.534814
Q7TT50	Q7TT50	sp|Q7TT50|MRCKB_MOUSE	>sp|Q7TT50|MRCKB_MOUSE Serine/threonine-protein kinase MRCK beta OS=Mus musculus OX=10090 GN=Cdc42bpb PE=1 SV=2	CDC42BPB	CDC42BPB	8	480.025	480.085	617.283	607.07	601.039	592.613	626.892	497.848	634.733	536.675	631.701	506.937	624.716	478.234	615.727	608.766	577.74	656.152	466.852	663.861	620.475	588.072	517.104	678.468	563.019	572.464	593.556	589.139	64.7647	65.5607	61.9054	83.2939	0.120144	0.116035	0.111618	0.147458	-0.0612005	-0.327453	-0.591566	0.564247	0.80852	-0.0367963	-0.201421
P70408;H3BKV8	P70408;H3BKV8	sp|P70408|CAD10_MOUSE;tr|H3BKV8|H3BKV8_MOUSE	>sp|P70408|CAD10_MOUSE Cadherin-10 OS=Mus musculus OX=10090 GN=Cdh10 PE=1 SV=3;>tr|H3BKV8|H3BKV8_MOUSE Isoform of P70408, Cadherin-10 OS=Mus musculus OX=10090 GN=Cdh10 PE=1 SV=1	CDH10	CDH10	3	321.875	343.298	317.683	303.725	319.992	323.905	267.757	289.268	272.029	267.91	294.244	335.801	302.819	287.715	298.824	301.181	303.169	315.186	303.947	302.811	302.118	319.925	329.746	270.061	321.746	287.835	301.482	304.768	12.7556	26.0532	8.82195	20.3456	0.0394107	0.0870757	0.0292986	0.0683161	0.0800314	0.916801	1.50517	0.15609	0.491516	-0.0843774	-0.726391
P55288	P55288	sp|P55288|CAD11_MOUSE	>sp|P55288|CAD11_MOUSE Cadherin-11 OS=Mus musculus OX=10090 GN=Cdh11 PE=1 SV=1	CDH11	CDH11	2	313.07	335.301	312.038	317.337	308.872	296.603	304.36	325.73	289.504	275.145	299.968	314.767	336.433	306.214	305.945	324.6	308.214	331.571	335.115	300.369	302.85	293.741	395.968	306.099	313.87	301.579	318.83	322.357	12.6366	17.9562	13.7359	38.8036	0.0399677	0.059973	0.042962	0.11335	-0.0314491	-0.267154	-0.445012	0.663602	0.864225	-0.0902656	-0.67854
D3YYT0;P15116	D3YYT0;P15116	tr|D3YYT0|D3YYT0_MOUSE;sp|P15116|CADH2_MOUSE	>tr|D3YYT0|D3YYT0_MOUSE Isoform of P15116, Cadherin-2 OS=Mus musculus OX=10090 GN=Cdh2 PE=1 SV=1;>sp|P15116|CADH2_MOUSE Cadherin-2 OS=Mus musculus OX=10090 GN=Cdh2 PE=1 SV=2	CDH2	CDH2	10	3857.89	3731.06	3643.51	3668.29	4018.13	3755.94	3585.67	3310.3	3551.01	3589.43	3570.4	3784.71	3649.18	3446.17	3922.39	3800.95	3686.47	3593.15	3661.1	3637.93	3816.24	3730.6	3521.06	3485.25	3779.14	3565.25	3683.05	3642.03	139.175	151.257	165.249	124.728	0.0363644	0.0428362	0.0448974	0.034258	0.0532182	0.950883	1.24061	0.236586	0.558321	-0.0311281	-0.558327
A0A0U1RP13;Q8VDP6;A0A0U1RNI6;A0A0U1RPV3;A0A0U1RQ57	A0A0U1RP13;Q8VDP6;A0A0U1RNI6;A0A0U1RPV3;A0A0U1RQ57	tr|A0A0U1RP13|A0A0U1RP13_MOUSE;sp|Q8VDP6|CDIPT_MOUSE;tr|A0A0U1RNI6|A0A0U1RNI6_MOUSE;tr|A0A0U1RPV3|A0A0U1RPV3_MOUSE;tr|A0A0U1RQ57|A0A0U1RQ57_MOUSE	>tr|A0A0U1RP13|A0A0U1RP13_MOUSE Isoform of Q8VDP6, CDP-diacylglycerol--inositol 3-phosphatidyltransferase OS=Mus musculus OX=10090 GN=Cdipt PE=1 SV=1;>sp|Q8VDP6|CDIPT_MOUSE CDP-diacylglycerol--inositol 3-phosphatidyltransferase OS=Mus musculus OX=10090 GN=Cdipt PE=1 SV=1;>tr|A0A0U1RNI6|A0A0U1RNI6_MOUSE Isoform of Q8VDP6, CDP-diacylglycerol--inositol 3-phosphatidyltransferase OS=Mus musculus OX=10…	CDIPT	CDIPT	2	1559.58	1762.65	1691.55	1458.07	1675.27	1654.67	1609.42	1732.49	1614.82	1670.54	1604.83	1571.78	1595.86	1596.62	1567.78	1631.5	1652.98	1716.03	1467.34	1575.49	1618.65	1585.63	1235.13	1687.56	1633.63	1633.98	1626.79	1528.3	108.152	57.8442	52.9563	160.439	0.0676736	0.034979	0.0322536	0.111949	0.100634	0.732625	1.33274	0.205417	0.526111	0.102907	0.817956
P49615;A0A0G2JDL3	P49615;A0A0G2JDL3	sp|P49615|CDK5_MOUSE;tr|A0A0G2JDL3|A0A0G2JDL3_MOUSE	>sp|P49615|CDK5_MOUSE Cyclin-dependent-like kinase 5 OS=Mus musculus OX=10090 GN=Cdk5 PE=1 SV=1;>tr|A0A0G2JDL3|A0A0G2JDL3_MOUSE Isoform of P49615, Cyclin-dependent-like kinase 5 OS=Mus musculus OX=10090 GN=Cdk5 PE=1 SV=1	CDK5	CDK5	4	1325.17	1243.28	1374.04	1341.29	1339.58	1260.79	1360.5	1315.25	1409.21	1535.46	1458.79	1387.5	1331.8	1342.42	1365.12	1377.54	1353.49	1414.05	1356.77	1355.09	1389.51	1381.51	1503.82	1366.72	1314.03	1411.12	1364.07	1392.24	50.9135	77.5202	29.3346	56.323	0.0390766	0.05444	0.0213643	0.0393702	-0.083373	-1.20281	-1.86693	0.0845316	0.407514	0.0185938	0.281616
Q99L43;A2AMQ5;F6S4G2	Q99L43;A2AMQ5;F6S4G2	sp|Q99L43|CDS2_MOUSE;tr|A2AMQ5|A2AMQ5_MOUSE;tr|F6S4G2|F6S4G2_MOUSE	>sp|Q99L43|CDS2_MOUSE Phosphatidate cytidylyltransferase 2 OS=Mus musculus OX=10090 GN=Cds2 PE=1 SV=1;>tr|A2AMQ5|A2AMQ5_MOUSE Isoform of Q99L43, Phosphatidate cytidylyltransferase OS=Mus musculus OX=10090 GN=Cds2 PE=1 SV=1;>tr|F6S4G2|F6S4G2_MOUSE Isoform of Q99L43, Phosphatidate cytidylyltransferase (Fragment) OS=Mus musculus OX=10090 GN=Cds2 PE=1 SV=1	CDS2	CDS2	4	903.945	1044.99	973.888	891.892	992.18	975.527	968.678	979.382	929.161	892.502	942.105	916.435	965.028	932.177	923.102	994.027	950.717	992.949	874.5	941.859	938.167	992.057	989.003	925.547	963.738	938.044	959.667	943.522	57.2546	32.5075	29.9662	43.687	0.0596307	0.0347095	0.0312211	0.0467246	0.0297577	0.395442	0.572674	0.576597	0.816036	-0.00782138	-0.137855
V9GX43;A0A0R4J2B0;S4R2U7;S4R1S7;E9QA47;Q9Z0H4-11;Q9Z0H4-7;Q9Z0H4-5;Q9Z0H4-4;Q9Z0H4;Q9Z0H4-8;Q9Z0H4-2;Q9Z0H4-6;Q9Z0H4-9;S4R2L5;S4R2J2;A3KGT0	V9GX43;A0A0R4J2B0;S4R2U7;S4R1S7;E9QA47;Q9Z0H4-11;Q9Z0H4-7;Q9Z0H4-5;Q9Z0H4-4;Q9Z0H4;Q9Z0H4-8;Q9Z0H4-2;Q9Z0H4-6;Q9Z0H4-9;S4R2L5;S4R2J2;A3KGT0	tr|V9GX43|V9GX43_MOUSE;tr|A0A0R4J2B0|A0A0R4J2B0_MOUSE;tr|S4R2U7|S4R2U7_MOUSE;tr|S4R1S7|S4R1S7_MOUSE;tr|E9QA47|E9QA47_MOUSE;sp|Q9Z0H4-11|CELF2_MOUSE;sp|Q9Z0H4-7|CELF2_MOUSE;sp|Q9Z0H4-5|CELF2_MOUSE;sp|Q9Z0H4-4|CELF2_MOUSE;sp|Q9Z0H4|CELF2_MOUSE;sp|Q9Z0H4-8|CELF2_MOUSE;sp|Q9Z0H4-2|CELF2_MOUSE;sp|Q9Z0H4-6|CELF2_MOUSE;sp|Q9Z0H4-9|CELF2_MOUSE;tr|S4R2L5|S4R2L5_MOUSE;tr|S4R2J2|S4R2J2_MOUSE;tr|A3KGT0|A3KGT…	>tr|V9GX43|V9GX43_MOUSE Isoform of Q9Z0H4, CUGBP Elav-like family member 2 (Fragment) OS=Mus musculus OX=10090 GN=Celf2 PE=1 SV=1;>tr|A0A0R4J2B0|A0A0R4J2B0_MOUSE Isoform of Q9Z0H4, CUGBP Elav-like family member 2 OS=Mus musculus OX=10090 GN=Celf2 PE=1 SV=1;>tr|S4R2U7|S4R2U7_MOUSE Isoform of Q9Z0H4, CUGBP Elav-like family member 2 OS=Mus musculus OX=10090 GN=Celf2 PE=1 SV=1;>tr|S4R1S7|S4R1S7_MOUSE…	CELF2	CELF2	2	136.212	124.478	111.765	107.841	126.618	110.649	122.386	157.897	122.04	118.337	100.784	129.256	148.554	116.433	137.75	124.732	112.269	140.684	151.943	106.565	111.083	108.278	104.365	103.761	119.594	125.117	130.07	114.333	11.2141	18.6903	14.4544	18.6184	0.0929761	0.146174	0.112265	0.146939	0.0735099	0.425643	0.768824	0.455685	0.736489	0.130938	0.618023
H7BX26;Q6A065;A0A0A6YXK7	H7BX26;Q6A065;A0A0A6YXK7	tr|H7BX26|H7BX26_MOUSE;sp|Q6A065|CE170_MOUSE;tr|A0A0A6YXK7|A0A0A6YXK7_MOUSE	>tr|H7BX26|H7BX26_MOUSE Isoform of Q6A065, Centrosomal protein of 170 kDa OS=Mus musculus OX=10090 GN=Cep170 PE=1 SV=1;>sp|Q6A065|CE170_MOUSE Centrosomal protein of 170 kDa OS=Mus musculus OX=10090 GN=Cep170 PE=1 SV=2;>tr|A0A0A6YXK7|A0A0A6YXK7_MOUSE Isoform of Q6A065, Centrosomal protein of 170 kDa (Fragment) OS=Mus musculus OX=10090 GN=Cep170 PE=1 SV=1	CEP170	CEP170	3	184.376	183.019	231.318	204.955	212.257	208.145	218.966	203.015	225.946	212.383	239.479	198.885	230.53	189.203	196.611	235.951	217.769	229.928	190.333	215.273	203.623	228.348	259.099	213.088	204.012	216.446	216.665	218.294	18.209	15.0493	19.4814	23.6619	0.0893283	0.0690809	0.092287	0.105808	-0.09559	-0.666913	-1.20929	0.248	0.566745	-0.00833399	-0.0679205
B9EIX2;Q80U49	B9EIX2;Q80U49	tr|B9EIX2|B9EIX2_MOUSE;sp|Q80U49|C170B_MOUSE	>tr|B9EIX2|B9EIX2_MOUSE Isoform of Q80U49, AW555464 protein OS=Mus musculus OX=10090 GN=Cep170b PE=1 SV=1;>sp|Q80U49|C170B_MOUSE Centrosomal protein of 170 kDa protein B OS=Mus musculus OX=10090 GN=Cep170b PE=1 SV=2	CEP170B	CEP170B	2	139.693	108.418	175.517	132.253	138.35	143.056	148.547	167.132	157.795	164.12	142.329	152.431	144.428	164.51	150.497	153.129	170.458	176.935	147.541	171.33	155.621	159.497	132.447	185.572	139.548	155.393	159.993	158.668	21.5861	9.44499	12.6215	18.4687	0.155384	0.0610846	0.0788905	0.117492	-0.191361	-0.896832	-1.81131	0.0931573	0.419951	-0.0241212	-0.186919
P18760;F8WGL3	P18760;F8WGL3	sp|P18760|COF1_MOUSE;tr|F8WGL3|F8WGL3_MOUSE	>sp|P18760|COF1_MOUSE Cofilin-1 OS=Mus musculus OX=10090 GN=Cfl1 PE=1 SV=3;>tr|F8WGL3|F8WGL3_MOUSE Isoform of P18760, Cofilin-1 OS=Mus musculus OX=10090 GN=Cfl1 PE=1 SV=1	CFL1	CFL1	6	21641.3	18611.8	20828.1	19178.3	19879.9	20014.3	23254.2	24307.4	19214.2	20506.2	20284.9	17929.1	17356.7	22410.8	20637.9	17782.4	22257.2	20682.3	20366.7	21858.6	20307.4	20673.6	17390.2	21784.6	20025.6	20916	20187.9	20396.9	1094.76	2422.93	2166.67	1624.06	0.0545165	0.115186	0.110139	0.0834643	-0.0242399	-0.248231	-0.392661	0.700907	0.881773	0.0323409	0.232657
P45591	P45591	sp|P45591|COF2_MOUSE	>sp|P45591|COF2_MOUSE Cofilin-2 OS=Mus musculus OX=10090 GN=Cfl2 PE=1 SV=1	CFL2	CFL2	4	1519.24	1582.67	1403.08	1576.48	1390.62	1523.44	1739.74	1526.76	1658.42	1816.33	1606.78	1411.15	1421.69	1647.18	1606.94	1501.05	1498.46	1438.85	1501.34	1536.03	1517.66	1592.44	1311.56	1771.7	1499.26	1626.53	1519.03	1538.46	83.6159	146.006	90.3358	148.739	0.0564881	0.0911263	0.0589871	0.0974603	-0.033481	-0.302335	-0.4971	0.627386	0.842474	0.0810416	0.594883
Q9CRB9	Q9CRB9	sp|Q9CRB9|MIC19_MOUSE	>sp|Q9CRB9|MIC19_MOUSE MICOS complex subunit Mic19 OS=Mus musculus OX=10090 GN=Chchd3 PE=1 SV=1	CHCHD3	CHCHD3	2	726.346	733.628	556.813	781.791	781.282	718.388	503.463	482.936	586.822	601.164	511.171	833.102	548.886	619.295	706.035	674.331	517.223	508.678	734.369	618.83	604.989	640.878	639.91	494.763	716.375	586.443	595.741	622.29	82.8895	129.864	83.4704	77.1911	0.126342	0.202943	0.139934	0.128763	0.203779	0.995943	2.06309	0.0595857	0.363122	-0.101819	-0.428098
Q91VN4;E9Q4M4	Q91VN4;E9Q4M4	sp|Q91VN4|MIC25_MOUSE;tr|E9Q4M4|E9Q4M4_MOUSE	>sp|Q91VN4|MIC25_MOUSE MICOS complex subunit Mic25 OS=Mus musculus OX=10090 GN=Chchd6 PE=1 SV=2;>tr|E9Q4M4|E9Q4M4_MOUSE Isoform of Q91VN4, MICOS complex subunit OS=Mus musculus OX=10090 GN=Chchd6 PE=1 SV=1	CHCHD6	CHCHD6	3	770.282	674.331	561.203	888.646	851.812	818.849	608.35	507.177	712.471	669.099	614.869	965.146	602.915	562.282	796.27	724.36	542.39	586.375	702.371	651.811	663.981	744.132	537.925	587.908	760.854	679.519	635.765	648.021	122.803	156.028	101.24	75.0934	0.173784	0.217448	0.153714	0.118898	0.222787	0.950255	1.96798	0.0706868	0.38283	0.0478475	0.199341
P70232-2	P70232-2	sp|P70232-2|NCHL1_MOUSE	>sp|P70232-2|NCHL1_MOUSE Isoform of P70232, Isoform 2 of Neural cell adhesion molecule L1-like protein OS=Mus musculus OX=10090 GN=Chl1	CHL1	CHL1	4	395.555	372.871	482.094	422.409	413.719	445.399	384.907	385.758	421.064	363.558	500.545	376.334	465.792	403.367	376.427	401.785	448.446	443.538	410.604	397.768	476.923	454.779	408.78	427.779	422.008	405.361	423.226	429.439	38.3159	50.3968	34.365	30.608	0.0901489	0.117211	0.081905	0.0702102	-0.0270881	-0.242188	-0.397872	0.697155	0.879859	-0.0888078	-0.632532
Q9D1P4;A0A1L1STZ1;A0A1L1SU22	Q9D1P4;A0A1L1STZ1;A0A1L1SU22	sp|Q9D1P4|CHRD1_MOUSE;tr|A0A1L1STZ1|A0A1L1STZ1_MOUSE;tr|A0A1L1SU22|A0A1L1SU22_MOUSE	>sp|Q9D1P4|CHRD1_MOUSE Cysteine and histidine-rich domain-containing protein 1 OS=Mus musculus OX=10090 GN=Chordc1 PE=1 SV=1;>tr|A0A1L1STZ1|A0A1L1STZ1_MOUSE Isoform of Q9D1P4, Cysteine and histidine-rich domain-containing protein 1 OS=Mus musculus OX=10090 GN=Chordc1 PE=1 SV=1;>tr|A0A1L1SU22|A0A1L1SU22_MOUSE Isoform of Q9D1P4, Cysteine and histidine-rich domain-containing protein 1 (Fragment) OS=…	CHORDC1	CHORDC1	3	382.287	372.851	427.165	456.919	437.198	457.386	461.753	384.669	485.731	522.233	464.549	438.217	404.259	440.373	468.488	486.646	487.248	441.164	462.947	429.356	464.374	428.782	555.738	495.185	422.301	459.525	454.696	472.73	36.6642	46.2746	32.2578	47.6924	0.0887935	0.10356	0.0722307	0.0979712	-0.161541	-1.05189	-2.12056	0.0536834	0.356513	-0.0413099	-0.295107
B0R091;P61022	B0R091;P61022	tr|B0R091|B0R091_MOUSE;sp|P61022|CHP1_MOUSE	>tr|B0R091|B0R091_MOUSE Isoform of P61022, Calcineurin B homologous protein 1 OS=Mus musculus OX=10090 GN=Chp1 PE=1 SV=1;>sp|P61022|CHP1_MOUSE Calcineurin B homologous protein 1 OS=Mus musculus OX=10090 GN=Chp1 PE=1 SV=2	CHP1	CHP1	2	709.743	791.874	802.411	710.051	770.239	747.422	693.27	694.849	715.503	732.969	738.791	724.563	724.275	781.84	739.78	828.761	780.095	750.98	779.468	725.115	775.235	752.549	825.42	768.966	755.29	716.657	767.622	771.125	39.9128	19.1957	37.4879	33.1696	0.0530825	0.0268747	0.048376	0.0428156	-0.0305176	-0.44759	-0.621418	0.545026	0.798676	-0.10501	-1.42595
P12657	P12657	sp|P12657|ACM1_MOUSE	>sp|P12657|ACM1_MOUSE Muscarinic acetylcholine receptor M1 OS=Mus musculus OX=10090 GN=Chrm1 PE=1 SV=2	CHRM1	CHRM1	2	349.233	375.061	281.656	255.638	253.335	284.945	296.659	305.514	256.34	270.078	272.111	301.554	299.897	248.915	242.182	247.896	320.907	260.803	283.323	232.419	278.173	289.205	302.842	239.891	299.978	283.709	270.1	270.976	50.5306	20.1544	32.4866	28.3017	0.164185	0.0716834	0.116687	0.107589	0.137148	0.675813	1.28988	0.21948	0.537821	0.0699812	0.535584
Q91WS0	Q91WS0	sp|Q91WS0|CISD1_MOUSE	>sp|Q91WS0|CISD1_MOUSE CDGSH iron-sulfur domain-containing protein 1 OS=Mus musculus OX=10090 GN=Cisd1 PE=1 SV=1	CISD1	CISD1	6	18120.7	17638	16643.3	20971.2	19834.6	19157.9	15376.4	15327.9	17766.7	16816.6	15941.7	20567.2	18155.8	16505.8	19313.2	18088.7	15625.4	15691	18357.1	17725.1	17177.5	17946.2	17413.4	15635.5	18727.6	16966.1	17230	17375.8	1571.27	1994.55	1510.09	946.555	0.0840129	0.112555	0.0876028	0.0561193	0.105714	0.938916	1.69667	0.113462	0.445395	-0.0403755	-0.326101
F6SBR5;D3Z1U0;E9QL53;D3YU89;P49025-3;P49025-4;P49025;P49025-5	F6SBR5;D3Z1U0;E9QL53;D3YU89;P49025-3;P49025-4;P49025;P49025-5	tr|F6SBR5|F6SBR5_MOUSE;tr|D3Z1U0|D3Z1U0_MOUSE;tr|E9QL53|E9QL53_MOUSE;tr|D3YU89|D3YU89_MOUSE;sp|P49025-3|CTRO_MOUSE;sp|P49025-4|CTRO_MOUSE;sp|P49025|CTRO_MOUSE;sp|P49025-5|CTRO_MOUSE	>tr|F6SBR5|F6SBR5_MOUSE Isoform of P49025, Citron Rho-interacting kinase OS=Mus musculus OX=10090 GN=Cit PE=1 SV=2;>tr|D3Z1U0|D3Z1U0_MOUSE Isoform of P49025, Citron Rho-interacting kinase OS=Mus musculus OX=10090 GN=Cit PE=1 SV=1;>tr|E9QL53|E9QL53_MOUSE Isoform of P49025, Citron Rho-interacting kinase OS=Mus musculus OX=10090 GN=Cit PE=1 SV=1;>tr|D3YU89|D3YU89_MOUSE Isoform of P49025, Citron Rho-…	CIT	CIT	2	187.824	200.189	224.989	202.932	226.372	193.105	175.868	177.844	197.627	196.395	175.878	209.545	208.983	189.691	225.937	237.148	193.959	197.598	205.826	198.076	200.667	193.716	202.114	207.72	205.902	188.859	208.886	201.353	16.2198	14.2841	19.0167	5.11189	0.0780531	0.0751006	0.0896965	0.0254665	0.0289405	0.356555	0.531602	0.603932	0.835409	-0.0954271	-1.04009
Z4YL78;A0A0R4J0K2;K3W4R5;A2AGT5-2;A2AGT5-3;A2AGT5	Z4YL78;A0A0R4J0K2;K3W4R5;A2AGT5-2;A2AGT5-3;A2AGT5	tr|Z4YL78|Z4YL78_MOUSE;tr|A0A0R4J0K2|A0A0R4J0K2_MOUSE;tr|K3W4R5|K3W4R5_MOUSE;sp|A2AGT5-2|CKAP5_MOUSE;sp|A2AGT5-3|CKAP5_MOUSE;sp|A2AGT5|CKAP5_MOUSE	>tr|Z4YL78|Z4YL78_MOUSE Isoform of A2AGT5, Cytoskeleton-associated protein 5 OS=Mus musculus OX=10090 GN=Ckap5 PE=1 SV=1;>tr|A0A0R4J0K2|A0A0R4J0K2_MOUSE Isoform of A2AGT5, Cytoskeleton-associated protein 5 OS=Mus musculus OX=10090 GN=Ckap5 PE=1 SV=1;>tr|K3W4R5|K3W4R5_MOUSE Isoform of A2AGT5, Cytoskeleton-associated protein 5 OS=Mus musculus OX=10090 GN=Ckap5 PE=1 SV=1;>sp|A2AGT5-2|CKAP5_MOUSE Iso…	CKAP5	CKAP5	9	994.873	1051.55	1195.94	1169.33	1211.82	1208.07	1197.99	962.403	1250.93	1172.93	1175.6	1074.17	1230.02	1052.62	1195.72	1265.74	1217.01	1175.57	1004.55	1124.27	1263.47	1253.16	1328.57	1252.82	1138.6	1139	1189.45	1204.47	92.3638	103.816	73.7295	118.315	0.0838139	0.0950144	0.0642501	0.102843	-0.0791241	-0.585157	-1.03593	0.319046	0.628984	-0.0797461	-0.561218
Q04447	Q04447	sp|Q04447|KCRB_MOUSE	>sp|Q04447|KCRB_MOUSE Creatine kinase B-type OS=Mus musculus OX=10090 GN=Ckb PE=1 SV=1	CKB	CKB	14	94250.2	100928	94052.5	86804.2	90045.7	97421.7	99021.9	98454.9	101608	107904	99969.8	91046.1	91750.7	98967.6	98656.9	100609	92669.1	101651	98016.3	99134.1	99481.4	100166	92200.8	105522	93917	99667.4	97384	99086.7	5042.64	5438.95	4164.17	4273.14	0.0539012	0.0549116	0.0432388	0.043368	-0.0779196	-0.991321	-1.57498	0.139179	0.473216	0.0077523	0.113777
P30275;A2ARP5	P30275;A2ARP5	sp|P30275|KCRU_MOUSE;tr|A2ARP5|A2ARP5_MOUSE	>sp|P30275|KCRU_MOUSE Creatine kinase U-type, mitochondrial OS=Mus musculus OX=10090 GN=Ckmt1 PE=1 SV=1;>tr|A2ARP5|A2ARP5_MOUSE Isoform of P30275, Creatine kinase U-type, mitochondrial (Fragment) OS=Mus musculus OX=10090 GN=Ckmt1 PE=1 SV=1	CKMT1	CKMT1	15	53569.8	53014.2	46047	61820.5	60382.4	55327.1	43435.1	38031	47500.2	40784	42092.1	51949.9	51968.2	42986	55868.2	50676.1	42037	40799.8	49436.1	48716.5	47623.2	49257.6	43916.8	39834	55026.8	43965.4	47389.2	46464	5687.48	5007.53	6246.89	3834.08	0.106061	0.112039	0.131773	0.0861004	0.241725	1.32056	3.09166	0.00854797	0.320739	-0.083019	-0.577451
E9Q8N5;Q08EB6;Q08EB5;Q8BRT1;F7DCH5#E9Q6L0;J3QP81;A0A087WS18;A0A087WQF1;A0A087WQ95;A0A087WNW8;A0A087WRK0;A0A087WP42;E9QNY9;A0A087WRE8;E9QKH0;A0A087WQ31;Q80TV8-2;Q80TV8;A0A0A6YXZ1	E9Q8N5;Q08EB6;Q08EB5;Q8BRT1;F7DCH5;E9Q6L0;J3QP81;A0A087WS18;A0A087WQF1;A0A087WQ95;A0A087WNW8;A0A087WRK0;A0A087WP42;E9QNY9;A0A087WRE8;E9QKH0;A0A087WQ31;Q80TV8-2;Q80TV8;A0A0A6YXZ1	tr|E9Q8N5|E9Q8N5_MOUSE;tr|Q08EB6|Q08EB6_MOUSE;tr|Q08EB5|Q08EB5_MOUSE;sp|Q8BRT1|CLAP2_MOUSE;tr|F7DCH5|F7DCH5_MOUSE;tr|E9Q6L0|E9Q6L0_MOUSE;tr|J3QP81|J3QP81_MOUSE;tr|A0A087WS18|A0A087WS18_MOUSE;tr|A0A087WQF1|A0A087WQF1_MOUSE;tr|A0A087WQ95|A0A087WQ95_MOUSE;tr|A0A087WNW8|A0A087WNW8_MOUSE;tr|A0A087WRK0|A0A087WRK0_MOUSE;tr|A0A087WP42|A0A087WP42_MOUSE;tr|E9QNY9|E9QNY9_MOUSE;tr|A0A087WRE8|A0A087WRE8_MOUSE…	>tr|E9Q8N5|E9Q8N5_MOUSE Isoform of Q8BRT1, CLIP-associating protein 2 OS=Mus musculus OX=10090 GN=Clasp2 PE=1 SV=1;>tr|Q08EB6|Q08EB6_MOUSE Isoform of Q8BRT1, CLIP-associating protein 2 OS=Mus musculus OX=10090 GN=Clasp2 PE=1 SV=1;>tr|Q08EB5|Q08EB5_MOUSE Isoform of Q8BRT1, CLIP-associating protein 2 OS=Mus musculus OX=10090 GN=Clasp2 PE=1 SV=1;>sp|Q8BRT1|CLAP2_MOUSE CLIP-associating protein 2 OS=M…	CLASP1;CLASP2	CLASP1;CLASP2	3	474.96	382.913	470.018	422.215	438.962	393.231	439.904	431.699	454.448	458.425	411.828	452.647	397.835	453.873	422.496	420.232	412.402	427.296	402.845	440.494	441.424	433.263	496.181	456.705	430.383	441.492	422.356	445.152	38.2938	17.6488	18.5612	30.6733	0.0895915	0.0405802	0.0435695	0.0683414	-0.0506488	-0.44994	-0.75167	0.465588	0.742075	-0.0100732	-0.130124
E9Q8N5;Q08EB6;Q08EB5;Q8BRT1;F7DCH5	E9Q8N5;Q08EB6;Q08EB5;Q8BRT1;F7DCH5	tr|E9Q8N5|E9Q8N5_MOUSE;tr|Q08EB6|Q08EB6_MOUSE;tr|Q08EB5|Q08EB5_MOUSE;sp|Q8BRT1|CLAP2_MOUSE;tr|F7DCH5|F7DCH5_MOUSE	>tr|E9Q8N5|E9Q8N5_MOUSE Isoform of Q8BRT1, CLIP-associating protein 2 OS=Mus musculus OX=10090 GN=Clasp2 PE=1 SV=1;>tr|Q08EB6|Q08EB6_MOUSE Isoform of Q8BRT1, CLIP-associating protein 2 OS=Mus musculus OX=10090 GN=Clasp2 PE=1 SV=1;>tr|Q08EB5|Q08EB5_MOUSE Isoform of Q8BRT1, CLIP-associating protein 2 OS=Mus musculus OX=10090 GN=Clasp2 PE=1 SV=1;>sp|Q8BRT1|CLAP2_MOUSE CLIP-associating protein 2 OS=M…	CLASP2	CLASP2	12	1388.11	1156.12	1460.05	1456.98	1507.25	1414.58	1560.83	1236.52	1709.87	1649.3	1548.29	1432.2	1272.14	1333.32	1477.25	1284.4	1406.38	1466.7	1269.92	1492.71	1426.28	1521.55	1486.61	1638.5	1397.18	1522.84	1373.36	1472.6	125.009	169.269	89.8426	121.443	0.0955337	0.116697	0.0655048	0.0845709	-0.0768635	-0.5904	-1.03776	0.318224	0.62829	0.0447288	0.315611
D3Z3M7;D3Z2Z1;F8WIA1;Q922J3-2;Q922J3;F6RCU2;Q8C0S5	D3Z3M7;D3Z2Z1;F8WIA1;Q922J3-2;Q922J3;F6RCU2;Q8C0S5	tr|D3Z3M7|D3Z3M7_MOUSE;tr|D3Z2Z1|D3Z2Z1_MOUSE;tr|F8WIA1|F8WIA1_MOUSE;sp|Q922J3-2|CLIP1_MOUSE;sp|Q922J3|CLIP1_MOUSE;tr|F6RCU2|F6RCU2_MOUSE;tr|Q8C0S5|Q8C0S5_MOUSE	>tr|D3Z3M7|D3Z3M7_MOUSE Isoform of Q922J3, CAP-Gly domain-containing linker protein 1 OS=Mus musculus OX=10090 GN=Clip1 PE=1 SV=1;>tr|D3Z2Z1|D3Z2Z1_MOUSE Isoform of Q922J3, CAP-Gly domain-containing linker protein 1 OS=Mus musculus OX=10090 GN=Clip1 PE=1 SV=1;>tr|F8WIA1|F8WIA1_MOUSE Isoform of Q922J3, CAP-Gly domain-containing linker protein 1 OS=Mus musculus OX=10090 GN=Clip1 PE=1 SV=1;>sp|Q922J…	CLIP1	CLIP1	3	400.268	274.267	185.67	246.118	231.647	276.548	285.304	258.982	261.962	359.845	235.449	420.818	138.247	319.174	261.941	203.236	195.477	214.22	342.131	219.863	197.039	288.89	234.994	243.622	269.087	303.727	222.049	254.423	72.3584	71.5643	61.9171	52.6539	0.258024	0.225657	0.289475	0.200468	0.0651144	0.206519	0.383833	0.707282	0.885859	0.24888	0.782508
Q9Z0H8;Q9Z0H8-2#D3Z3M7;D3Z2Z1;F8WIA1;Q922J3-2;Q922J3;F6RCU2;Q8C0S5	Q9Z0H8;Q9Z0H8-2;D3Z3M7;D3Z2Z1;F8WIA1;Q922J3-2;Q922J3;F6RCU2;Q8C0S5	sp|Q9Z0H8|CLIP2_MOUSE;sp|Q9Z0H8-2|CLIP2_MOUSE;tr|D3Z3M7|D3Z3M7_MOUSE;tr|D3Z2Z1|D3Z2Z1_MOUSE;tr|F8WIA1|F8WIA1_MOUSE;sp|Q922J3-2|CLIP1_MOUSE;sp|Q922J3|CLIP1_MOUSE;tr|F6RCU2|F6RCU2_MOUSE;tr|Q8C0S5|Q8C0S5_MOUSE	>sp|Q9Z0H8|CLIP2_MOUSE CAP-Gly domain-containing linker protein 2 OS=Mus musculus OX=10090 GN=Clip2 PE=1 SV=2;>sp|Q9Z0H8-2|CLIP2_MOUSE Isoform of Q9Z0H8, Isoform 2 of CAP-Gly domain-containing linker protein 2 OS=Mus musculus OX=10090 GN=Clip2;>tr|D3Z3M7|D3Z3M7_MOUSE Isoform of Q922J3, CAP-Gly domain-containing linker protein 1 OS=Mus musculus OX=10090 GN=Clip1 PE=1 SV=1;>tr|D3Z2Z1|D3Z2Z1_MOUSE I…	CLIP1;CLIP2	CLIP1;CLIP2	2	145.013	150.683	131.461	122.832	130.884	127.268	143.527	151.913	134.874	165.972	136.973	160.784	135.382	149.473	121.527	120.627	120.33	129.908	133.683	140.188	133.402	137.096	158.635	144.398	134.69	149.007	129.541	141.234	10.7979	12.7243	11.4898	9.48028	0.0790139	0.0851915	0.0861582	0.0651601	-0.0696215	-0.657318	-1.10673	0.288389	0.604188	0.0755375	0.678183
Q9Z0H8;Q9Z0H8-2	Q9Z0H8;Q9Z0H8-2	sp|Q9Z0H8|CLIP2_MOUSE;sp|Q9Z0H8-2|CLIP2_MOUSE	>sp|Q9Z0H8|CLIP2_MOUSE CAP-Gly domain-containing linker protein 2 OS=Mus musculus OX=10090 GN=Clip2 PE=1 SV=2;>sp|Q9Z0H8-2|CLIP2_MOUSE Isoform of Q9Z0H8, Isoform 2 of CAP-Gly domain-containing linker protein 2 OS=Mus musculus OX=10090 GN=Clip2	CLIP2	CLIP2	8	424.668	472.633	601.965	562.009	614.666	637.129	615.605	527.371	626.675	522.975	609.288	475.42	553.848	494.394	605.527	680.838	607.859	630.925	414.749	607.154	549.187	643.161	508.756	632.356	552.178	562.889	595.565	559.227	85.1856	62.4593	64.4174	87.4208	0.16368	0.113343	0.111437	0.168074	-0.017629	-0.0777184	-0.141112	0.889936	0.961929	0.017853	0.0909652
O88696	O88696	sp|O88696|CLPP_MOUSE	>sp|O88696|CLPP_MOUSE ATP-dependent Clp protease proteolytic subunit, mitochondrial OS=Mus musculus OX=10090 GN=Clpp PE=1 SV=1	CLPP	CLPP	3	511.421	433.713	466.701	630.334	589.044	585.169	568.59	506.818	615.567	536.146	550.127	545.475	548.313	499.578	598.303	583.719	486.913	485.624	508.691	583.088	504.41	589.231	523.762	515.185	536.064	553.787	533.741	537.394	77.4585	36.4297	50.107	38.3818	0.148203	0.0649352	0.0934009	0.0702008	-0.0134729	-0.0847785	-0.148261	0.884403	0.961929	0.04379	0.457669
B1AWE0;Q6PFA2	B1AWE0;Q6PFA2	tr|B1AWE0|B1AWE0_MOUSE;tr|Q6PFA2|Q6PFA2_MOUSE	>tr|B1AWE0|B1AWE0_MOUSE Isoform of O08585, Clathrin light chain OS=Mus musculus OX=10090 GN=Clta PE=1 SV=1;>tr|Q6PFA2|Q6PFA2_MOUSE Isoform of O08585, Clathrin light chain OS=Mus musculus OX=10090 GN=Clta PE=1 SV=1	CLTA	CLTA	2	1902.71	1891.78	1971.95	2149	1751.02	1792.58	1983.12	2355.91	1902.23	2198.66	1914.18	1913.26	1942.37	2393.93	1842.6	1825.35	2097.35	1946.39	2181.31	1885.73	2006.8	1971.5	2334.03	2027.74	1909.84	2044.56	2008	2067.85	141.709	189.187	212.482	162.181	0.0729963	0.0898315	0.101495	0.0769726	-0.114312	-0.959949	-1.77243	0.0996492	0.428466	-0.0176766	-0.153403
Q6IRU5;Q6IRU5-2;F7BHJ0;Q6IRU5-3	Q6IRU5;Q6IRU5-2;F7BHJ0;Q6IRU5-3	sp|Q6IRU5|CLCB_MOUSE;sp|Q6IRU5-2|CLCB_MOUSE;tr|F7BHJ0|F7BHJ0_MOUSE;sp|Q6IRU5-3|CLCB_MOUSE	>sp|Q6IRU5|CLCB_MOUSE Clathrin light chain B OS=Mus musculus OX=10090 GN=Cltb PE=1 SV=1;>sp|Q6IRU5-2|CLCB_MOUSE Isoform of Q6IRU5, Isoform 2 of Clathrin light chain B OS=Mus musculus OX=10090 GN=Cltb;>tr|F7BHJ0|F7BHJ0_MOUSE Isoform of Q6IRU5, Clathrin light chain (Fragment) OS=Mus musculus OX=10090 GN=Cltb PE=1 SV=1;>sp|Q6IRU5-3|CLCB_MOUSE Isoform of Q6IRU5, Isoform 3 of Clathrin light chain B OS…	CLTB	CLTB	2	1374.63	1487.2	1359.5	1954.33	1115.97	1487.87	1413.08	1714.58	1727.63	1470.43	1563.14	1402.92	1472.67	1809.16	1424.52	1573.14	1913.78	1499.98	1739.49	1467.61	1499.28	1265.13	1545.87	1794.74	1463.25	1548.63	1615.54	1552.02	276.248	145.265	199.241	193.031	0.183626	0.0931242	0.120358	0.126971	-0.0958273	-0.432861	-0.802999	0.436354	0.722723	0.00111954	0.0073343
Q5SXR6;Q68FD5	Q5SXR6;Q68FD5	tr|Q5SXR6|Q5SXR6_MOUSE;sp|Q68FD5|CLH1_MOUSE	>tr|Q5SXR6|Q5SXR6_MOUSE Isoform of Q68FD5, Clathrin heavy chain OS=Mus musculus OX=10090 GN=Cltc PE=1 SV=1;>sp|Q68FD5|CLH1_MOUSE Clathrin heavy chain 1 OS=Mus musculus OX=10090 GN=Cltc PE=1 SV=3	CLTC	CLTC	78	184240	177475	178415	182709	172200	165376	193670	180946	180538	201030	187023	160894	189289	196047	181162	168581	179400	183596	180312	185788	183779	182847	171008	186774	176736	184017	183013	181751	6999.81	13768.7	9320.63	5732.98	0.040086	0.0767167	0.05126	0.032132	-0.0407145	-0.749945	-0.939469	0.364551	0.668615	0.0150144	0.184961
Q06890;E9Q9B8;E9PUU2;E9PXG5;E9Q8Y5	Q06890;E9Q9B8;E9PUU2;E9PXG5;E9Q8Y5	sp|Q06890|CLUS_MOUSE;tr|E9Q9B8|E9Q9B8_MOUSE;tr|E9PUU2|E9PUU2_MOUSE;tr|E9PXG5|E9PXG5_MOUSE;tr|E9Q8Y5|E9Q8Y5_MOUSE	>sp|Q06890|CLUS_MOUSE Clusterin OS=Mus musculus OX=10090 GN=Clu PE=1 SV=1;>tr|E9Q9B8|E9Q9B8_MOUSE Isoform of Q06890, Clusterin (Fragment) OS=Mus musculus OX=10090 GN=Clu PE=1 SV=1;>tr|E9PUU2|E9PUU2_MOUSE Isoform of Q06890, Clusterin (Fragment) OS=Mus musculus OX=10090 GN=Clu PE=1 SV=1;>tr|E9PXG5|E9PXG5_MOUSE Isoform of Q06890, Clusterin (Fragment) OS=Mus musculus OX=10090 GN=Clu PE=1 SV=1;>tr|E9Q…	CLU	CLU	3	944.971	1128.23	1097.35	988.401	1078.11	1048.6	974.994	1090.68	1018.57	870.548	937.21	986.333	1052.64	935.677	945.186	1105.32	1068.5	1012.47	1071.8	917.121	1057.33	962.662	1336.4	1021.03	1047.61	979.722	1019.97	1061.06	69.2031	74.3146	68.4997	146.931	0.0671112	0.0762462	0.0677295	0.131109	-0.010426	-0.0729866	-0.125504	0.902037	0.964807	-0.107882	-0.685294
Q8R4N0	Q8R4N0	sp|Q8R4N0|CLYBL_MOUSE	>sp|Q8R4N0|CLYBL_MOUSE Citramalyl-CoA lyase, mitochondrial OS=Mus musculus OX=10090 GN=Clybl PE=1 SV=2	CLYBL	CLYBL	5	659.512	617.162	618.939	928.508	661.948	790.609	867.102	710.402	862.601	640.25	699.887	586.254	756.088	716.151	872.61	701.459	717.979	655.703	619.203	1010.2	786.651	890.03	773.956	528.266	712.779	727.749	736.665	768.05	123.261	115.203	74.0574	175.241	0.163586	0.158595	0.0968422	0.240356	-0.091438	-0.322477	-0.601326	0.557922	0.804868	-0.0598757	-0.21492
Q8R1G2	Q8R1G2	sp|Q8R1G2|CMBL_MOUSE	>sp|Q8R1G2|CMBL_MOUSE Carboxymethylenebutenolidase homolog OS=Mus musculus OX=10090 GN=Cmbl PE=1 SV=1	CMBL	CMBL	2	99.0403	106.596	87.7387	74.2947	76.4303	79.2173	78.2781	97.9028	93.0211	151.385	96.9381	70.141	94.0295	108.451	96.6495	83.3443	80.3276	94.3063	92.4176	77.7079	95.4592	93.5726	101.383	91.3774	87.2196	97.9443	92.8513	91.9864	13.1374	28.4285	10.0847	7.83981	0.148012	0.268628	0.108616	0.0891546	-0.0853756	-0.493075	-0.897903	0.385501	0.685041	0.0507001	0.186239
A0A0R4J093;Q9DBP5	A0A0R4J093;Q9DBP5	tr|A0A0R4J093|A0A0R4J093_MOUSE;sp|Q9DBP5|KCY_MOUSE	>tr|A0A0R4J093|A0A0R4J093_MOUSE Isoform of Q9DBP5, UMP-CMP kinase OS=Mus musculus OX=10090 GN=Cmpk1 PE=1 SV=1;>sp|Q9DBP5|KCY_MOUSE UMP-CMP kinase OS=Mus musculus OX=10090 GN=Cmpk1 PE=1 SV=1	CMPK1	CMPK1	6	2412.9	2410.8	2622.55	2380.11	2537.29	2496.9	2798.36	2029.18	2729.25	3081.89	2706.45	2234.68	2445.43	2641.55	2624.35	2697.43	2369.26	2716.31	2481.19	2702.42	2478.17	2678.64	2544.43	2749.21	2476.76	2596.64	2582.39	2605.68	92.8353	389.573	141.854	118.986	0.037196	0.157098	0.0559153	0.045722	-0.0727852	-1.05847	-1.58844	0.136107	0.469838	-0.0180249	-0.113704
Q45TP8;Q9D6G9-2;Q9D6G9	Q45TP8;Q9D6G9-2;Q9D6G9	tr|Q45TP8|Q45TP8_MOUSE;sp|Q9D6G9-2|CKLF5_MOUSE;sp|Q9D6G9|CKLF5_MOUSE	>tr|Q45TP8|Q45TP8_MOUSE Isoform of Q9D6G9, CKLF-like MARVEL transmembrane domain-containing protein 5 OS=Mus musculus OX=10090 GN=Cmtm5 PE=1 SV=1;>sp|Q9D6G9-2|CKLF5_MOUSE Isoform of Q9D6G9, Isoform 2 of CKLF-like MARVEL transmembrane domain-containing protein 5 OS=Mus musculus OX=10090 GN=Cmtm5;>sp|Q9D6G9|CKLF5_MOUSE CKLF-like MARVEL transmembrane domain-containing protein 5 OS=Mus musculus OX=10…	CMTM5	CMTM5	2	410.368	361.847	361.574	364.083	410.976	384.004	346.256	362.224	349.608	362.865	385.678	430.423	321.016	373.483	400.787	386.593	381.961	385.692	393.582	362.377	378.384	395.45	365.686	376.244	382.142	372.842	374.922	378.62	23.6332	31.4301	27.8522	13.74	0.0613127	0.0812582	0.0783664	0.0362405	0.0118763	0.170885	0.23643	0.816769	0.937068	-0.0254555	-0.291138
Q9D1A2	Q9D1A2	sp|Q9D1A2|CNDP2_MOUSE	>sp|Q9D1A2|CNDP2_MOUSE Cytosolic non-specific dipeptidase OS=Mus musculus OX=10090 GN=Cndp2 PE=1 SV=1	CNDP2	CNDP2	7	1536.58	1600.11	1621.92	1567.66	1576.08	1667.19	1888.99	1623.17	1796.26	1854.8	1757	1613.72	1627.99	1786.51	1639.35	1748.4	1658.56	1677.56	1553.47	1721.57	1660.62	1803.33	1661.22	1855.05	1594.92	1755.66	1689.73	1709.21	45.7831	115.719	63.684	108.81	0.0285807	0.0666191	0.0373374	0.0639131	-0.097888	-1.15023	-1.96658	0.0708631	0.38283	0.0384833	0.418639
Q80YA9-2;Q80YA9;A2AI78	Q80YA9-2;Q80YA9;A2AI78	sp|Q80YA9-2|CNKR2_MOUSE;sp|Q80YA9|CNKR2_MOUSE;tr|A2AI78|A2AI78_MOUSE	>sp|Q80YA9-2|CNKR2_MOUSE Isoform of Q80YA9, Isoform 2 of Connector enhancer of kinase suppressor of ras 2 OS=Mus musculus OX=10090 GN=Cnksr2;>sp|Q80YA9|CNKR2_MOUSE Connector enhancer of kinase suppressor of ras 2 OS=Mus musculus OX=10090 GN=Cnksr2 PE=1 SV=1;>tr|A2AI78|A2AI78_MOUSE Isoform of Q80YA9, Connector enhancer of kinase suppressor of ras 2 OS=Mus musculus OX=10090 GN=Cnksr2 PE=1 SV=1	CNKSR2	CNKSR2	12	2132.51	1846.22	2538.57	2211.96	2524.23	2269.47	2869.62	2926.39	2668.18	2483.11	2442.6	2822.41	2367.43	2095.69	2719	2737.15	2981.8	3031.62	2487.55	2241.19	2373.5	2664.54	2051.52	2734.93	2253.83	2702.05	2655.45	2425.54	259.638	204.592	361.942	258.175	0.118782	0.0767089	0.143051	0.108491	-0.107237	-0.647109	-1.19814	0.252165	0.571717	0.159207	1.0378
P16330;P16330-2	P16330;P16330-2	sp|P16330|CN37_MOUSE;sp|P16330-2|CN37_MOUSE	>sp|P16330|CN37_MOUSE 2',3'-cyclic-nucleotide 3'-phosphodiesterase OS=Mus musculus OX=10090 GN=Cnp PE=1 SV=3;>sp|P16330-2|CN37_MOUSE Isoform of P16330, Isoform CNPI of 2',3'-cyclic-nucleotide 3'-phosphodiesterase OS=Mus musculus OX=10090 GN=Cnp	CNP	CNP	16	4547.42	12640.6	14524.2	7116.15	7854.91	10824.7	8317	9679.52	9997.73	9131.48	12700.5	8019.25	8576.18	16086.7	9121.54	12160.2	10600.4	10601	8703.92	8892.88	15982.5	7665.85	16717.8	11281.8	9584.66	9640.92	11191	11540.8	3734.56	1681.2	2710.14	3915.91	0.448872	0.165539	0.228345	0.339634	-0.304008	-0.553062	-1.08178	0.298932	0.612672	-0.209448	-0.558134
P12960	P12960	sp|P12960|CNTN1_MOUSE	>sp|P12960|CNTN1_MOUSE Contactin-1 OS=Mus musculus OX=10090 GN=Cntn1 PE=1 SV=1	CNTN1	CNTN1	25	40185.1	42946.6	40892.4	34908.9	36888.8	40493.5	38348.1	38762.6	36322.2	38773.4	40633.8	37642	37088.8	38691.6	35579.7	37138.7	41058.3	38928.8	37664.3	37792	42459.5	37749.1	40641.6	39326.4	39385.9	38413.7	38081	39272.2	2935.75	1425.08	1901.82	1956.19	0.0761225	0.0370874	0.049707	0.0491175	0.00220583	0.0250608	0.0380929	0.97019	0.988879	-0.031251	-0.503888
Q61330	Q61330	sp|Q61330|CNTN2_MOUSE	>sp|Q61330|CNTN2_MOUSE Contactin-2 OS=Mus musculus OX=10090 GN=Cntn2 PE=1 SV=2	CNTN2	CNTN2	4	329.277	388.499	430.941	366.308	391.15	388.377	390.647	316.234	351.097	332.676	436.505	267.28	324.424	353.021	357.809	412.731	406.251	387.387	349.228	362.15	396.89	387.535	370.843	399.305	382.425	349.073	373.604	377.658	33.4268	59.0154	34.2886	20.1553	0.0889924	0.171623	0.0931242	0.0537908	0.015136	0.149437	0.238088	0.81551	0.937068	-0.129154	-0.692869
O54991	O54991	sp|O54991|CNTP1_MOUSE	>sp|O54991|CNTP1_MOUSE Contactin-associated protein 1 OS=Mus musculus OX=10090 GN=Cntnap1 PE=1 SV=2	CNTNAP1	CNTNAP1	18	8198.39	9394.19	9832.67	8007.45	8570.88	8976.65	8501.7	9168.02	8326.37	8092	9508.88	8291.89	9069.35	9312.14	7784.77	8449.03	9648.09	9065.99	8240.95	8912.98	9567.6	8378.08	9764.83	8940.18	8830.04	8648.14	8888.23	8967.44	705.382	560.773	668.133	612.349	0.0796123	0.0637982	0.0773204	0.0682503	-0.0232902	-0.22705	-0.364111	0.721606	0.892625	-0.0519789	-0.548623
E9QNF7;Q9CPW0	E9QNF7;Q9CPW0	tr|E9QNF7|E9QNF7_MOUSE;sp|Q9CPW0|CNTP2_MOUSE	>tr|E9QNF7|E9QNF7_MOUSE Isoform of Q9CPW0, Contactin-associated protein-like 2 OS=Mus musculus OX=10090 GN=Cntnap2 PE=1 SV=1;>sp|Q9CPW0|CNTP2_MOUSE Contactin-associated protein-like 2 OS=Mus musculus OX=10090 GN=Cntnap2 PE=1 SV=2	CNTNAP2	CNTNAP2	6	578.82	658.526	801.965	677.328	648.288	714.378	670.537	581.92	670.489	565.758	731.58	548.642	776.251	622.464	587.502	575.729	772.891	675.208	620.483	728.686	772.579	646.392	715.564	733.675	679.884	628.154	668.341	702.897	74.5231	72.9911	89.2627	57.6424	0.108737	0.115858	0.132666	0.0837108	-0.0509886	-0.375525	-0.649813	0.527085	0.785132	-0.166098	-1.01564
D3YWB9;Q99P47	D3YWB9;Q99P47	tr|D3YWB9|D3YWB9_MOUSE;sp|Q99P47|CNTP4_MOUSE	>tr|D3YWB9|D3YWB9_MOUSE Isoform of Q99P47, Contactin-associated protein-like 4 OS=Mus musculus OX=10090 GN=Cntnap4 PE=1 SV=1;>sp|Q99P47|CNTP4_MOUSE Contactin-associated protein-like 4 OS=Mus musculus OX=10090 GN=Cntnap4 PE=1 SV=2	CNTNAP4	CNTNAP4	2	134.415	145.007	137.418	142.557	132.159	122.551	125.004	125.421	121.997	149.354	136.78	113.857	123.894	132.58	128.087	118.429	115.148	131.727	129.857	130.856	126.593	129.23	107.308	129.86	135.684	128.735	124.978	125.618	8.04591	12.5024	7.12322	9.08452	0.0603056	0.0952708	0.0575441	0.0769533	0.112468	1.00715	1.84618	0.0876618	0.413748	0.0332727	0.276924
Q9D2R6;E9Q6W2	Q9D2R6;E9Q6W2	sp|Q9D2R6|COA3_MOUSE;tr|E9Q6W2|E9Q6W2_MOUSE	>sp|Q9D2R6|COA3_MOUSE Cytochrome c oxidase assembly factor 3 homolog, mitochondrial OS=Mus musculus OX=10090 GN=Coa3 PE=1 SV=1;>tr|E9Q6W2|E9Q6W2_MOUSE Isoform of Q9D2R6, Cytochrome c oxidase assembly factor 3 homolog, mitochondrial OS=Mus musculus OX=10090 GN=Coa3 PE=1 SV=1	COA3	COA3	2	306.054	492.331	399.443	590.116	554.743	534.619	314.824	283.514	402.477	352.022	305.463	506.187	236.989	330.269	464.043	472.097	346.158	345.101	191.082	393.499	204.38	410.553	441.965	305.476	479.551	360.748	365.776	324.493	107.324	82.5839	89.0164	108.217	0.252239	0.216572	0.258273	0.378432	0.604727	1.13333	2.62328	0.0209975	0.320739	0.199805	0.469803
Q921H9	Q921H9	sp|Q921H9|COA7_MOUSE	>sp|Q921H9|COA7_MOUSE Cytochrome c oxidase assembly factor 7 OS=Mus musculus OX=10090 GN=Coa7 PE=1 SV=1	COA7	COA7	2	149.137	158.535	136.841	165.393	151.44	158.217	121.307	123.564	129.046	120.525	121.082	167.748	148.667	129.9	126.42	135.059	122.905	120.117	145.605	127.946	125.512	125.075	155.65	113.802	153.261	130.545	130.511	132.265	9.89448	18.4949	10.3278	15.3729	0.0659062	0.129476	0.0770947	0.114507	0.217907	1.27141	2.86344	0.0132642	0.320739	-0.0216035	-0.128693
Q9DBL7	Q9DBL7	sp|Q9DBL7|COASY_MOUSE	>sp|Q9DBL7|COASY_MOUSE Bifunctional coenzyme A synthase OS=Mus musculus OX=10090 GN=Coasy PE=1 SV=2	COASY	COASY	3	284.877	264.538	286.428	292.881	328.938	306.924	301.445	227.401	313.816	280.068	285.683	278.191	273.402	301.305	289.063	325.327	294.478	296.355	283.529	303.161	280.687	323.488	285.225	312.509	294.098	281.101	296.655	298.1	21.8975	29.6593	17.011	17.6582	0.073961	0.111864	0.0568495	0.0588089	-0.0207097	-0.224043	-0.347848	0.7335	0.89758	-0.0898221	-0.684249
Q8BIG7;H3BJ37	Q8BIG7;H3BJ37	sp|Q8BIG7|CMTD1_MOUSE;tr|H3BJ37|H3BJ37_MOUSE	>sp|Q8BIG7|CMTD1_MOUSE Catechol O-methyltransferase domain-containing protein 1 OS=Mus musculus OX=10090 GN=Comtd1 PE=1 SV=1;>tr|H3BJ37|H3BJ37_MOUSE Isoform of Q8BIG7, Catechol O-methyltransferase domain-containing protein 1 OS=Mus musculus OX=10090 GN=Comtd1 PE=1 SV=1	COMTD1	COMTD1	2	631.913	486.455	572.007	784.262	734.457	688.62	544.09	468.25	625.224	591.317	508.09	782.416	494.882	490.485	678.389	561.637	520.348	583.258	643.705	557.631	570.216	631.754	422.704	525.159	649.619	586.564	554.833	558.528	109.368	111.208	70.7733	80.3944	0.176642	0.182033	0.123107	0.153645	0.213467	0.846648	1.71218	0.110504	0.443866	0.0639106	0.274953
P61202;P61202-2;A2AQE4	P61202;P61202-2;A2AQE4	sp|P61202|CSN2_MOUSE;sp|P61202-2|CSN2_MOUSE;tr|A2AQE4|A2AQE4_MOUSE	>sp|P61202|CSN2_MOUSE COP9 signalosome complex subunit 2 OS=Mus musculus OX=10090 GN=Cops2 PE=1 SV=1;>sp|P61202-2|CSN2_MOUSE Isoform of P61202, Isoform 2 of COP9 signalosome complex subunit 2 OS=Mus musculus OX=10090 GN=Cops2;>tr|A2AQE4|A2AQE4_MOUSE Isoform of P61202, COP9 signalosome complex subunit 2 OS=Mus musculus OX=10090 GN=Cops2 PE=1 SV=1	COPS2	COPS2	4	684.44	594.681	705.494	689.326	700.291	666.715	789.332	701.087	666.021	700.807	715.155	539.382	632.155	786.177	665.788	628.142	721.31	739.411	701.307	749.374	695.162	633.431	391.053	680.707	673.491	685.297	695.497	641.839	40.9144	82.3013	63.6384	128.389	0.0633912	0.12756	0.0912107	0.242054	0.0975358	0.39734	0.73994	0.472436	0.748534	0.115617	0.428553
O88543	O88543	sp|O88543|CSN3_MOUSE	>sp|O88543|CSN3_MOUSE COP9 signalosome complex subunit 3 OS=Mus musculus OX=10090 GN=Cops3 PE=1 SV=3	COPS3	COPS3	3	779.241	743.386	741.792	779.336	691.083	713.293	757.013	736.966	786.552	869.473	787.749	796.084	666.364	794.293	726.312	719.008	711.015	708.78	732.792	724.132	725.476	786.294	482.562	899.543	741.355	788.973	720.962	725.133	35.2052	45.3085	41.5647	136.426	0.0477824	0.0564018	0.0568242	0.210741	0.0548729	0.261331	0.475238	0.642471	0.850934	0.144116	0.645932
O88544;F6QTS1;D3YV99	O88544;F6QTS1;D3YV99	sp|O88544|CSN4_MOUSE;tr|F6QTS1|F6QTS1_MOUSE;tr|D3YV99|D3YV99_MOUSE	>sp|O88544|CSN4_MOUSE COP9 signalosome complex subunit 4 OS=Mus musculus OX=10090 GN=Cops4 PE=1 SV=1;>tr|F6QTS1|F6QTS1_MOUSE Isoform of O88544, COP9 signalosome complex subunit 4 (Fragment) OS=Mus musculus OX=10090 GN=Cops4 PE=1 SV=1;>tr|D3YV99|D3YV99_MOUSE Isoform of O88544, COP9 signalosome complex subunit 4 (Fragment) OS=Mus musculus OX=10090 GN=Cops4 PE=1 SV=1	COPS4	COPS4	4	466.694	435.764	471.461	477.642	424.631	452.672	524.501	498.032	545.074	521.539	558.097	466.015	435.617	458.461	453.42	453.956	460.035	499.735	461.472	463.743	488.862	490.043	399.265	534.033	454.811	518.876	460.204	472.903	21.0612	33.1424	21.2383	44.5476	0.0467563	0.0650087	0.0452408	0.0968613	-0.0520684	-0.482607	-0.799689	0.438203	0.724048	0.136853	1.02196
O35864;A0A087WQA8	O35864;A0A087WQA8	sp|O35864|CSN5_MOUSE;tr|A0A087WQA8|A0A087WQA8_MOUSE	>sp|O35864|CSN5_MOUSE COP9 signalosome complex subunit 5 OS=Mus musculus OX=10090 GN=Cops5 PE=1 SV=3;>tr|A0A087WQA8|A0A087WQA8_MOUSE Isoform of O35864, COP9 signalosome complex subunit 5 (Fragment) OS=Mus musculus OX=10090 GN=Cops5 PE=1 SV=1	COPS5	COPS5	4	565.529	571.2	595.569	589.661	597.463	568.878	641.727	613.077	581.353	597.252	571.115	486.272	501.616	654.73	585.064	592.753	676.708	631.158	590.468	641.68	589.471	589.968	514.848	669.581	581.383	581.799	607.005	599.336	14.4204	53.006	62.4675	53.1588	0.0248006	0.0955826	0.107288	0.0904182	-0.039409	-0.422304	-0.665702	0.517194	0.776306	-0.0433081	-0.333942
D3Z0F5;O88545	D3Z0F5;O88545	tr|D3Z0F5|D3Z0F5_MOUSE;sp|O88545|CSN6_MOUSE	>tr|D3Z0F5|D3Z0F5_MOUSE Isoform of O88545, COP9 signalosome complex subunit 6 OS=Mus musculus OX=10090 GN=Cops6 PE=1 SV=1;>sp|O88545|CSN6_MOUSE COP9 signalosome complex subunit 6 OS=Mus musculus OX=10090 GN=Cops6 PE=1 SV=1	COPS6	COPS6	2	240.112	222.126	223.676	234.435	195.12	178.076	242.889	237.589	255.507	250.438	231.877	222.321	242.936	248.462	204.698	221.622	199.323	229.884	238.976	204.744	214.37	236.541	258.422	225.248	215.591	240.103	224.487	229.717	24.0453	12.1824	19.8866	19.1593	0.116317	0.0510539	0.0894537	0.0833837	-0.0952644	-0.646035	-1.17349	0.26157	0.577797	0.0664102	0.656892
D3Z440;Q9CZ04;Q9CZ04-2;D3YVI6	D3Z440;Q9CZ04;Q9CZ04-2;D3YVI6	tr|D3Z440|D3Z440_MOUSE;sp|Q9CZ04|CSN7A_MOUSE;sp|Q9CZ04-2|CSN7A_MOUSE;tr|D3YVI6|D3YVI6_MOUSE	>tr|D3Z440|D3Z440_MOUSE Isoform of Q9CZ04, COP9 signalosome complex subunit 7a (Fragment) OS=Mus musculus OX=10090 GN=Cops7a PE=1 SV=8;>sp|Q9CZ04|CSN7A_MOUSE COP9 signalosome complex subunit 7a OS=Mus musculus OX=10090 GN=Cops7a PE=1 SV=2;>sp|Q9CZ04-2|CSN7A_MOUSE Isoform of Q9CZ04, Isoform 2 of COP9 signalosome complex subunit 7a OS=Mus musculus OX=10090 GN=Cops7a;>tr|D3YVI6|D3YVI6_MOUSE Isoform …	COPS7A	COPS7A	2	366.902	352.558	372.744	431.9	412.825	381.619	414.574	388.958	446.088	479.274	463.546	424.814	392.596	405.568	365.501	414.855	402.895	451.034	378.893	432.097	421.622	429.818	443.611	438.254	386.425	436.209	405.408	424.049	30.0109	33.257	28.0501	23.3559	0.0766173	0.0768703	0.0689137	0.0572411	-0.135681	-1.16119	-2.26068	0.0415034	0.338722	0.0391799	0.411002
Q8R1S0;D6RG57;D3YW66	Q8R1S0;D6RG57;D3YW66	sp|Q8R1S0|COQ6_MOUSE;tr|D6RG57|D6RG57_MOUSE;tr|D3YW66|D3YW66_MOUSE	>sp|Q8R1S0|COQ6_MOUSE Ubiquinone biosynthesis monooxygenase COQ6, mitochondrial OS=Mus musculus OX=10090 GN=Coq6 PE=1 SV=3;>tr|D6RG57|D6RG57_MOUSE Isoform of Q8R1S0, Ubiquinone biosynthesis monooxygenase COQ6, mitochondrial OS=Mus musculus OX=10090 GN=Coq6 PE=1 SV=1;>tr|D3YW66|D3YW66_MOUSE Isoform of Q8R1S0, Ubiquinone biosynthesis monooxygenase COQ6, mitochondrial OS=Mus musculus OX=10090 GN=Coq…	COQ6	COQ6	2	216.493	193.909	189.437	235.098	218.597	189.907	192.478	195.858	195.056	177.408	163.004	199.374	255.252	228.257	221.682	213.222	202.37	171.639	219.621	215.271	194.843	197.547	233.398	162.725	207.24	187.196	215.404	203.901	18.8985	14.1004	27.8655	24.7561	0.0904164	0.0781987	0.133453	0.127327	0.0278919	0.183396	0.319623	0.754313	0.907101	-0.11751	-0.746961
Q60936	Q60936	sp|Q60936|COQ8A_MOUSE	>sp|Q60936|COQ8A_MOUSE Atypical kinase COQ8A, mitochondrial OS=Mus musculus OX=10090 GN=Coq8a PE=1 SV=2	COQ8A	COQ8A	2	188.476	202.729	154.938	247.536	226.559	213.531	178.857	163.076	212.78	178.883	186.437	201.221	214.872	198.382	200.163	228.408	184.355	173.216	219.941	183.344	184.03	210.151	207.72	188.552	205.628	186.876	199.899	198.957	32.028	17.7292	19.9644	15.603	0.163835	0.0946954	0.100277	0.0782419	0.0358234	0.202863	0.361155	0.723762	0.894237	-0.0920756	-0.716112
Q8K1Z0;F6SFF5	Q8K1Z0;F6SFF5	sp|Q8K1Z0|COQ9_MOUSE;tr|F6SFF5|F6SFF5_MOUSE	>sp|Q8K1Z0|COQ9_MOUSE Ubiquinone biosynthesis protein COQ9, mitochondrial OS=Mus musculus OX=10090 GN=Coq9 PE=1 SV=1;>tr|F6SFF5|F6SFF5_MOUSE Isoform of Q8K1Z0, Ubiquinone biosynthesis protein COQ9, mitochondrial (Fragment) OS=Mus musculus OX=10090 GN=Coq9 PE=1 SV=2	COQ9	COQ9	2	286.558	250.835	228.265	336.115	287.725	308.603	293.225	273.312	301.41	249.744	258.551	266.464	244.388	271.075	282.822	268.012	244.6	228.453	260.98	274.45	209.515	288.483	140.702	268.852	283.017	273.784	256.558	240.497	38.8387	20.0247	20.5559	55.8534	0.14061	0.0727308	0.0807465	0.27768	0.263368	0.802471	1.62954	0.127083	0.45939	0.223943	0.750905
O89053;G3UYK8	O89053;G3UYK8	sp|O89053|COR1A_MOUSE;tr|G3UYK8|G3UYK8_MOUSE	>sp|O89053|COR1A_MOUSE Coronin-1A OS=Mus musculus OX=10090 GN=Coro1a PE=1 SV=5;>tr|G3UYK8|G3UYK8_MOUSE Isoform of O89053, Coronin OS=Mus musculus OX=10090 GN=Coro1a PE=1 SV=1	CORO1A	CORO1A	6	6452.75	6896.24	6956.96	6782.06	6655.13	6394.29	7269.33	6832.28	6953.43	7839.5	6955.69	6743.08	6904.94	7378.39	6959.01	6657.59	7252.14	6782.57	6772.6	7104.52	6656.03	7248.29	7723.99	7601.96	6689.57	7098.88	6989.11	7184.56	231.18	404.201	276.142	430.055	0.0346879	0.0554573	0.0393264	0.0599639	-0.101552	-1.18485	-2.05137	0.0608606	0.36446	-0.0170315	-0.213227
Q9WUM3	Q9WUM3	sp|Q9WUM3|COR1B_MOUSE	>sp|Q9WUM3|COR1B_MOUSE Coronin-1B OS=Mus musculus OX=10090 GN=Coro1b PE=1 SV=1	CORO1B	CORO1B	6	1092.38	1116.25	1148.67	1208.66	1146.45	1092.16	1262.01	1202.68	1187.85	1268.27	1173.23	1201.17	1175.33	1293.75	1230.32	1130.31	1231.35	1162.87	1122.04	1227.9	1211.51	1220.12	1203.56	1215.07	1134.1	1215.87	1203.99	1200.03	44.1421	39.6675	59.0583	39.0733	0.0385083	0.0324154	0.0488404	0.0333914	-0.0817679	-1.24992	-1.89231	0.0808402	0.403693	0.0189417	0.408915
Q9WUM4	Q9WUM4	sp|Q9WUM4|COR1C_MOUSE	>sp|Q9WUM4|COR1C_MOUSE Coronin-1C OS=Mus musculus OX=10090 GN=Coro1c PE=1 SV=2	CORO1C	CORO1C	5	1227.46	1208.05	1239.18	1325.91	1267.39	1251.65	1344.88	1324.57	1257.37	1269.05	1225.51	1296.04	1275.59	1321.63	1317.59	1269.25	1309.33	1184.39	1246.07	1370.46	1269.66	1278.33	1252.15	1332.05	1253.27	1286.24	1279.63	1291.45	40.9592	44.318	51.5399	49.2796	0.0322945	0.0344813	0.0411985	0.0377253	-0.0430611	-0.808399	-1.006	0.3327	0.641858	-0.00569046	-0.114302
B1AVH5;Q8C0P5	B1AVH5;Q8C0P5	tr|B1AVH5|B1AVH5_MOUSE;sp|Q8C0P5|COR2A_MOUSE	>tr|B1AVH5|B1AVH5_MOUSE Isoform of Q8C0P5, Coronin OS=Mus musculus OX=10090 GN=Coro2a PE=1 SV=1;>sp|Q8C0P5|COR2A_MOUSE Coronin-2A OS=Mus musculus OX=10090 GN=Coro2a PE=2 SV=1	CORO2A	CORO2A	3	265.015	337.935	676.591	320.508	302.652	289.549	290.479	223.162	300.244	305.923	296.559	267.205	326.452	267.982	301.18	280.498	327.943	326.962	263.874	307.791	291.908	320.982	316.24	352.244	365.375	280.595	305.169	308.84	154.517	31.1706	26.2831	29.6506	0.34971	0.119553	0.0880203	0.0973882	0.167589	0.472604	0.904239	0.382255	0.681611	-0.140883	-0.845414
Q8BH44;G3UW48	Q8BH44;G3UW48	sp|Q8BH44|COR2B_MOUSE;tr|G3UW48|G3UW48_MOUSE	>sp|Q8BH44|COR2B_MOUSE Coronin-2B OS=Mus musculus OX=10090 GN=Coro2b PE=1 SV=2;>tr|G3UW48|G3UW48_MOUSE Isoform of Q8BH44, Coronin (Fragment) OS=Mus musculus OX=10090 GN=Coro2b PE=1 SV=1	CORO2B	CORO2B	5	1807.98	1699.79	1727.14	1709.41	1787.7	1645.4	1637.48	1900.89	1690.4	1623.11	1557.57	1708.05	1802.39	1647.9	1769.5	1752.55	1724.97	1736.28	1698.09	1736.4	1705.66	1655.86	1650.96	1634.27	1729.57	1686.25	1738.93	1680.21	59.85	117.885	52.2218	39.2006	0.0346133	0.0680814	0.0303608	0.0232833	0.0413809	0.900319	1.022	0.325349	0.636016	0.00267533	0.0382593
Q9CQI6	Q9CQI6	sp|Q9CQI6|COTL1_MOUSE	>sp|Q9CQI6|COTL1_MOUSE Coactosin-like protein OS=Mus musculus OX=10090 GN=Cotl1 PE=1 SV=3	COTL1	COTL1	3	1387.79	1584.28	1342.35	1215.44	1276.7	1370.51	1510.45	1465.98	1133.74	1229.5	1073.81	1050.27	1409.14	1596.55	1393.41	1468.63	1518.16	1262.97	1373.79	1396.76	1262.45	1237.29	1037.57	1260.33	1362.84	1243.96	1441.47	1261.36	125.924	199.567	114.792	127.779	0.0902416	0.157829	0.080846	0.106205	0.113221	0.767165	1.4249	0.177657	0.511532	-0.0285261	-0.154451
P19783;M0QWX7	P19783;M0QWX7	sp|P19783|COX41_MOUSE;tr|M0QWX7|M0QWX7_MOUSE	>sp|P19783|COX41_MOUSE Cytochrome c oxidase subunit 4 isoform 1, mitochondrial OS=Mus musculus OX=10090 GN=Cox4i1 PE=1 SV=2;>tr|M0QWX7|M0QWX7_MOUSE Isoform of P19783, Cytochrome c oxidase subunit 4 isoform 1, mitochondrial (Fragment) OS=Mus musculus OX=10090 GN=Cox4i1 PE=1 SV=1	COX4I1	COX4I1	14	38317.7	35545.1	33659.9	43529.8	42440.8	41045.6	30435.2	28790.5	35892.4	29564.5	31329.3	41924.8	36762.5	30824.8	39047.2	39029.8	30888.9	31119.3	34957.6	35564.9	35152	36220.5	36849.2	29513.9	39089.8	32989.4	34612.1	34709.7	3934.8	5038.04	4104.06	2639.9	0.102652	0.144827	0.118815	0.0806934	0.168979	1.0943	2.24054	0.0430775	0.339078	-0.0825515	-0.496565
P12787	P12787	sp|P12787|COX5A_MOUSE	>sp|P12787|COX5A_MOUSE Cytochrome c oxidase subunit 5A, mitochondrial OS=Mus musculus OX=10090 GN=Cox5a PE=1 SV=2	COX5A	COX5A	6	3259.54	3267.42	3117.7	3798.15	3112.72	2919.25	2443.77	2989.93	2537.74	2046.18	2081.38	2331.6	2983.42	2949.33	2644.24	3248.91	2729.75	2366.92	3451.13	2899.88	2771.26	1987.73	1836.09	1967.56	3245.8	2405.1	2820.43	2485.61	298.831	346.449	307.154	651.703	0.0888407	0.140745	0.110758	0.263186	0.420766	1.21931	2.89901	0.0123879	0.320739	-0.0188681	-0.0658834
Q9D881;P19536	Q9D881;P19536	tr|Q9D881|Q9D881_MOUSE;sp|P19536|COX5B_MOUSE	>tr|Q9D881|Q9D881_MOUSE Isoform of P19536, Cytochrome c oxidase subunit 5B, mitochondrial OS=Mus musculus OX=10090 GN=Gm11273 PE=1 SV=1;>sp|P19536|COX5B_MOUSE Cytochrome c oxidase subunit 5B, mitochondrial OS=Mus musculus OX=10090 GN=Cox5b PE=1 SV=1	COX5B;GM11273	COX5B;GM11273	5	25594.2	25155.3	21136.9	30544.7	27147	25974.1	19992.8	17522	23485.2	19408.2	20298.4	26746.5	24427.8	19721.5	24785.9	24918.3	21204.9	19514.1	23964.1	22464.6	22612	22110.5	22763.9	19924.9	25925.4	21242.2	22428.7	22306.6	3048.45	3316.12	2571.86	1325.59	0.120074	0.151568	0.116359	0.0610447	0.210596	1.23332	2.72557	0.0172757	0.320739	-0.0823123	-0.502286
P56391;A0A140LIU3	P56391;A0A140LIU3	sp|P56391|CX6B1_MOUSE;tr|A0A140LIU3|A0A140LIU3_MOUSE	>sp|P56391|CX6B1_MOUSE Cytochrome c oxidase subunit 6B1 OS=Mus musculus OX=10090 GN=Cox6b1 PE=1 SV=2;>tr|A0A140LIU3|A0A140LIU3_MOUSE Isoform of P56391, Cytochrome c oxidase subunit 6B1 OS=Mus musculus OX=10090 GN=Cox6b1 PE=1 SV=1	COX6B1	COX6B1	4	8555.52	8056.3	8048.54	9993.13	9338.04	8492.87	6879.95	6727.78	7906.99	6717.42	6791.18	9234.69	9098.77	7227.38	8393.23	7920.69	6975.25	6790.03	8131.47	8161.47	7549.02	7245.23	7857.27	6462.08	8747.4	7376.34	7734.23	7567.76	770.498	1017.71	900.609	645.131	0.0861919	0.130085	0.114995	0.0885636	0.209053	1.28875	2.89328	0.0125252	0.320739	-0.0429005	-0.278263
Q9CPQ1	Q9CPQ1	sp|Q9CPQ1|COX6C_MOUSE	>sp|Q9CPQ1|COX6C_MOUSE Cytochrome c oxidase subunit 6C OS=Mus musculus OX=10090 GN=Cox6c PE=1 SV=3	COX6C	COX6C	2	12918	12886.7	11802.4	15643.5	15145.1	13874.9	9692.14	9191.94	11778.9	9968.61	9914.77	14315.8	12887.2	10288.7	13415.2	13053.3	11177.8	10352.7	12293.7	11728.9	11827.3	11868.6	12937.8	9921	13711.8	10810.4	11862.5	11762.9	1467.58	1929.08	1421.53	1007.09	0.107219	0.16707	0.121481	0.0896977	0.218972	1.23431	2.74904	0.0165175	0.320739	-0.134524	-0.685041
P48771	P48771	sp|P48771|CX7A2_MOUSE	>sp|P48771|CX7A2_MOUSE Cytochrome c oxidase subunit 7A2, mitochondrial OS=Mus musculus OX=10090 GN=Cox7a2 PE=1 SV=2	COX7A2	COX7A2	3	3659.09	4011.59	2484.35	4523.3	2629.54	3927.48	2961.84	3224.54	3829.15	3167.42	2905.67	3005.61	3439.03	2499.59	3252.74	2745.28	2552.42	1776.01	2795.3	2563.6	2786.61	3259.38	2085.32	2708.96	3539.23	3182.37	2710.85	2699.86	812.024	339.635	594.764	381.055	0.247784	0.10126	0.238291	0.146816	0.368673	1.09375	2.44799	0.029257	0.320739	0.24336	1.13493
Q00493	Q00493	sp|Q00493|CBPE_MOUSE	>sp|Q00493|CBPE_MOUSE Carboxypeptidase E OS=Mus musculus OX=10090 GN=Cpe PE=1 SV=2	CPE	CPE	8	2618.89	2460.28	3053.25	2948.77	2863.94	2988.63	2784.38	2867.7	2895.28	2807.16	2855.18	2669.41	2904.01	3000.47	2803.08	2804.78	2848.92	2872.26	2675.25	2707.77	2901.3	2854.22	2797.87	2890.9	2822.29	2813.18	2872.25	2804.55	232.88	81.2565	73.9318	95.3037	0.0849938	0.0292543	0.0255132	0.0341963	0.00554995	0.0623475	0.0951698	0.925625	0.975921	0.00462321	0.105487
P84086#P63040	P84086;P63040	sp|P84086|CPLX2_MOUSE;sp|P63040|CPLX1_MOUSE	>sp|P84086|CPLX2_MOUSE Complexin-2 OS=Mus musculus OX=10090 GN=Cplx2 PE=1 SV=1;>sp|P63040|CPLX1_MOUSE Complexin-1 OS=Mus musculus OX=10090 GN=Cplx1 PE=1 SV=1	CPLX1;CPLX2	CPLX1;CPLX2	2	7575.35	8048.75	7307.06	8281.75	6741.47	7066.62	8196.96	8025.22	8609.99	8662.51	8533.89	7357.02	9065.33	9385.13	6584.88	9148.05	9492.78	8465.22	9978.8	6704.31	7987.48	7272.35	11267.2	9131.24	7503.5	8230.93	8690.23	8723.56	586.221	495.768	1091.83	1728.41	0.078199	0.0620067	0.138836	0.199027	-0.197599	-0.85695	-1.72499	0.108111	0.443577	-0.0627052	-0.307973
P84086	P84086	sp|P84086|CPLX2_MOUSE	>sp|P84086|CPLX2_MOUSE Complexin-2 OS=Mus musculus OX=10090 GN=Cplx2 PE=1 SV=1	CPLX2	CPLX2	2	1868.55	1649.61	1598.95	2106.13	1456.89	1617.08	1984.79	1782.7	2169.16	2278.8	2082.28	1771.63	1984.78	2241.64	1431.1	1768.04	2187.4	1879.62	2208.62	1595.44	1774.13	1617.09	2132.17	1995.24	1716.2	2011.56	1915.43	1887.12	232.596	205.873	297.581	263.008	0.131542	0.103451	0.165224	0.14084	-0.13574	-0.68008	-1.29679	0.217161	0.536164	0.0975339	0.55175
Q8C166;B7ZCP6;E9Q806;B7ZCP4;B7ZCP7;B7ZCP5;A3KGK7	Q8C166;B7ZCP6;E9Q806;B7ZCP4;B7ZCP7;B7ZCP5;A3KGK7	sp|Q8C166|CPNE1_MOUSE;tr|B7ZCP6|B7ZCP6_MOUSE;tr|E9Q806|E9Q806_MOUSE;tr|B7ZCP4|B7ZCP4_MOUSE;tr|B7ZCP7|B7ZCP7_MOUSE;tr|B7ZCP5|B7ZCP5_MOUSE;tr|A3KGK7|A3KGK7_MOUSE	>sp|Q8C166|CPNE1_MOUSE Copine-1 OS=Mus musculus OX=10090 GN=Cpne1 PE=1 SV=1;>tr|B7ZCP6|B7ZCP6_MOUSE Isoform of Q8C166, Copine-1 (Fragment) OS=Mus musculus OX=10090 GN=Cpne1 PE=1 SV=2;>tr|E9Q806|E9Q806_MOUSE Isoform of Q8C166, Copine-1 OS=Mus musculus OX=10090 GN=Cpne1 PE=1 SV=1;>tr|B7ZCP4|B7ZCP4_MOUSE Isoform of Q8C166, Copine-1 OS=Mus musculus OX=10090 GN=Cpne1 PE=1 SV=1;>tr|B7ZCP7|B7ZCP7_MOUSE …	CPNE1	CPNE1	3	863.464	812.439	662.334	718.393	815.958	698.483	676.538	692.072	628.639	759.03	634.748	849.245	529.929	659.688	668.673	640.304	721.267	728.696	659.883	569.289	639.836	718.066	713.826	784.164	761.845	706.712	658.093	680.844	79.5229	84.2045	71.8784	74.4498	0.105147	0.115486	0.115749	0.111461	0.162922	0.95143	1.89638	0.0802611	0.403693	0.0529881	0.33525
A0A0R4J1D0;P59108	A0A0R4J1D0;P59108	tr|A0A0R4J1D0|A0A0R4J1D0_MOUSE;sp|P59108|CPNE2_MOUSE	>tr|A0A0R4J1D0|A0A0R4J1D0_MOUSE Isoform of P59108, Copine-2 OS=Mus musculus OX=10090 GN=Cpne2 PE=1 SV=1;>sp|P59108|CPNE2_MOUSE Copine-2 OS=Mus musculus OX=10090 GN=Cpne2 PE=1 SV=1	CPNE2	CPNE2	4	486.75	242.756	549.453	562.811	553.624	537.695	478.103	519.743	460.966	452.973	469.457	399.195	484.655	419.992	434.747	420.123	534.335	425.396	394.957	433.807	570.057	451.401	411.292	426.531	488.848	463.406	453.208	448.008	123.524	39.1518	46.6533	62.8219	0.337544	0.0862336	0.0990264	0.130489	0.0819914	0.236799	0.442449	0.665408	0.864364	0.0550357	0.356676
Q8BLR2;Q9D6C8;A0A1L1SSY1	Q8BLR2;Q9D6C8;A0A1L1SSY1	sp|Q8BLR2|CPNE4_MOUSE;tr|Q9D6C8|Q9D6C8_MOUSE;tr|A0A1L1SSY1|A0A1L1SSY1_MOUSE	>sp|Q8BLR2|CPNE4_MOUSE Copine-4 OS=Mus musculus OX=10090 GN=Cpne4 PE=1 SV=1;>tr|Q9D6C8|Q9D6C8_MOUSE Isoform of Q8BLR2, Copine-4 OS=Mus musculus OX=10090 GN=Cpne4 PE=1 SV=1;>tr|A0A1L1SSY1|A0A1L1SSY1_MOUSE Isoform of Q8BLR2, Copine-4 (Fragment) OS=Mus musculus OX=10090 GN=Cpne4 PE=1 SV=1	CPNE4	CPNE4	8	2778.41	2885.27	2891.49	2750.74	2917.06	2963.96	2967.48	2966.85	2889.29	2678.11	2840.79	2884.92	3002.7	2827.14	2806.11	2972.41	3174.38	2929.85	2780.17	2761.79	3044.31	2813.15	3433.48	2901.73	2864.49	2871.24	2952.1	2955.77	82.6636	106.906	134.017	256.037	0.0290172	0.0379144	0.0449708	0.0830994	-0.0415052	-0.470655	-0.730319	0.478099	0.753898	-0.0384573	-0.42281
Q9Z140;Q3UYN2	Q9Z140;Q3UYN2	sp|Q9Z140|CPNE6_MOUSE;tr|Q3UYN2|Q3UYN2_MOUSE	>sp|Q9Z140|CPNE6_MOUSE Copine-6 OS=Mus musculus OX=10090 GN=Cpne6 PE=1 SV=1;>tr|Q3UYN2|Q3UYN2_MOUSE Isoform of Q9Z140, Copine-6 OS=Mus musculus OX=10090 GN=Cpne6 PE=1 SV=1	CPNE6	CPNE6	18	20508.2	23598.2	22708.8	21374.7	22572.3	22387.1	24417	25153.4	20224.3	19534	21854.6	19100.2	22915.9	19830.1	20565.9	21264.7	25613.7	23246.3	20120.7	20467.5	22894.3	21290.1	21849	23140	22191.6	21713.9	22239.4	21626.9	1089.05	2567.47	2117.22	1238.67	0.0496238	0.116952	0.0940246	0.0573243	0.0376865	0.494081	0.724908	0.481303	0.755747	-0.000483196	-0.00382521
Q0VE82	Q0VE82	sp|Q0VE82|CPNE7_MOUSE	>sp|Q0VE82|CPNE7_MOUSE Copine-7 OS=Mus musculus OX=10090 GN=Cpne7 PE=1 SV=1	CPNE7	CPNE7	10	1663.79	1194.83	1937.28	1848.04	1771.89	1862.43	1676.72	1709.05	1564.81	1467.01	1723.56	1334.22	1744.92	1458.6	1558.85	1435.36	1951.19	1650.11	1397.58	1532.68	1869.54	1654.5	1351.66	1567.25	1713.04	1579.23	1633.17	1562.2	270.278	154.935	194.441	187.242	0.179618	0.101567	0.116637	0.117945	0.123791	0.569251	1.0739	0.302321	0.61533	0.0180079	0.119083
P36552	P36552	sp|P36552|HEM6_MOUSE	>sp|P36552|HEM6_MOUSE Oxygen-dependent coproporphyrinogen-III oxidase, mitochondrial OS=Mus musculus OX=10090 GN=Cpox PE=1 SV=2	CPOX	CPOX	3	270.115	350.906	289.683	369.248	366.375	358.177	263.193	221.151	279.874	216.384	261.032	341.671	339.77	246.336	319.558	338.891	269.018	276.811	262.577	295.815	282.204	319.256	325.477	261.299	334.084	263.884	298.397	291.105	42.9096	45.6015	39.5946	27.4866	0.135508	0.168552	0.135187	0.0944675	0.193428	1.02195	2.1137	0.0543576	0.358691	-0.153466	-0.754864
Q8BGD5	Q8BGD5	sp|Q8BGD5|CPT1C_MOUSE	>sp|Q8BGD5|CPT1C_MOUSE Carnitine O-palmitoyltransferase 1, brain isoform OS=Mus musculus OX=10090 GN=Cpt1c PE=1 SV=1	CPT1C	CPT1C	2	209.202	212.596	197.677	156.836	172.158	158.499	196.729	212.498	178.53	193.466	186.809	195.825	153.039	198.493	153.511	157.181	165.183	189.676	199.351	185.473	186.224	191.836	163.756	171.373	184.495	193.976	169.514	183.002	25.1669	11.3512	19.7213	13.1717	0.138147	0.0581917	0.113519	0.0731161	0.00358242	0.0236562	0.0410433	0.967883	0.988879	0.085152	0.842305
H7BX88;P47934;B7ZDD7	H7BX88;P47934;B7ZDD7	tr|H7BX88|H7BX88_MOUSE;sp|P47934|CACP_MOUSE;tr|B7ZDD7|B7ZDD7_MOUSE	>tr|H7BX88|H7BX88_MOUSE Isoform of P47934, Carnitine O-acetyltransferase OS=Mus musculus OX=10090 GN=Crat PE=1 SV=1;>sp|P47934|CACP_MOUSE Carnitine O-acetyltransferase OS=Mus musculus OX=10090 GN=Crat PE=1 SV=3;>tr|B7ZDD7|B7ZDD7_MOUSE Isoform of P47934, Carnitine O-acetyltransferase (Fragment) OS=Mus musculus OX=10090 GN=Crat PE=1 SV=2	CRAT	CRAT	4	424.334	477.17	425.98	511.598	507.336	485.645	425.963	360.388	459.361	433.424	424.812	444.712	366.494	361.263	522.383	517.686	447.655	413.421	428.941	446.032	455.02	501.061	328.415	487.696	472.011	424.777	438.15	441.194	38.5213	34.1045	70.9497	61.3681	0.0831402	0.0845499	0.162922	0.152369	0.106333	0.600897	1.11421	0.285285	0.59952	-0.0458274	-0.268991
Q64010;Q8JZR2;Q5ND50;Q64010-2;F7D232	Q64010;Q8JZR2;Q5ND50;Q64010-2;F7D232	sp|Q64010|CRK_MOUSE;tr|Q8JZR2|Q8JZR2_MOUSE;tr|Q5ND50|Q5ND50_MOUSE;sp|Q64010-2|CRK_MOUSE;tr|F7D232|F7D232_MOUSE	>sp|Q64010|CRK_MOUSE Adapter molecule crk OS=Mus musculus OX=10090 GN=Crk PE=1 SV=1;>tr|Q8JZR2|Q8JZR2_MOUSE Isoform of Q64010, Adapter molecule crk OS=Mus musculus OX=10090 GN=Crk PE=1 SV=1;>tr|Q5ND50|Q5ND50_MOUSE Isoform of Q64010, Adapter molecule crk OS=Mus musculus OX=10090 GN=Crk PE=1 SV=2;>sp|Q64010-2|CRK_MOUSE Isoform of Q64010, Isoform Crk-I of Adapter molecule crk OS=Mus musculus OX=1009…	CRK	CRK	5	675.305	589.021	633.641	745.485	598.21	598.843	759.621	654.206	760.791	682.8	804.157	607.746	734.134	685.284	577.118	643.283	773.172	688.652	741.004	590.958	710.171	596.966	598.084	838.301	640.084	711.553	683.607	679.248	60.7506	75.1022	68.6573	101.214	0.0919061	0.107277	0.102801	0.146094	-0.0779394	-0.453057	-0.820399	0.426718	0.714761	0.0731268	0.407115
P47941	P47941	sp|P47941|CRKL_MOUSE	>sp|P47941|CRKL_MOUSE Crk-like protein OS=Mus musculus OX=10090 GN=Crkl PE=1 SV=2	CRKL	CRKL	2	293.331	253.678	282.815	314.411	269.014	277.666	328.063	325.367	314.711	323.657	322.488	266.656	312.082	295.38	270.787	302.696	333.983	319.598	289.366	268.275	291.692	291.632	335.037	336.158	281.819	313.49	305.754	302.027	20.8273	23.378	21.7634	27.4553	0.0735986	0.0794034	0.0724736	0.0901474	-0.0982645	-0.791798	-1.42368	0.178003	0.511532	0.0550167	0.458012
Q6P1J1;P97427	Q6P1J1;P97427	tr|Q6P1J1|Q6P1J1_MOUSE;sp|P97427|DPYL1_MOUSE	>tr|Q6P1J1|Q6P1J1_MOUSE Isoform of P97427, Crmp1 protein OS=Mus musculus OX=10090 GN=Crmp1 PE=1 SV=1;>sp|P97427|DPYL1_MOUSE Dihydropyrimidinase-related protein 1 OS=Mus musculus OX=10090 GN=Crmp1 PE=1 SV=1	CRMP1	CRMP1	13	15861.9	15428	16645.6	14806.7	14608.7	15136.3	17683.5	16065.2	16463.8	18108.1	17669.1	15591.6	13971.7	16897	14997.6	15042.3	16109.5	17161.4	15444.3	16084.1	15948	16463.9	15327.1	18359.5	15414.5	16930.2	15696.6	16271.1	749.926	1025.53	1236.86	1105.7	0.0480901	0.0609582	0.0794511	0.0656895	-0.076776	-0.865625	-1.41706	0.179891	0.511532	0.0577123	0.626308
Q6P1J1;P97427#O08553#Q3TT92;E9PWE8;Q62188	Q6P1J1;P97427;O08553;Q3TT92;E9PWE8;Q62188	tr|Q6P1J1|Q6P1J1_MOUSE;sp|P97427|DPYL1_MOUSE;sp|O08553|DPYL2_MOUSE;tr|Q3TT92|Q3TT92_MOUSE;tr|E9PWE8|E9PWE8_MOUSE;sp|Q62188|DPYL3_MOUSE	>tr|Q6P1J1|Q6P1J1_MOUSE Isoform of P97427, Crmp1 protein OS=Mus musculus OX=10090 GN=Crmp1 PE=1 SV=1;>sp|P97427|DPYL1_MOUSE Dihydropyrimidinase-related protein 1 OS=Mus musculus OX=10090 GN=Crmp1 PE=1 SV=1;>sp|O08553|DPYL2_MOUSE Dihydropyrimidinase-related protein 2 OS=Mus musculus OX=10090 GN=Dpysl2 PE=1 SV=2;>tr|Q3TT92|Q3TT92_MOUSE Isoform of Q62188, Dihydropyrimidinase-related protein 3 OS=Mus…	CRMP1;DPYSL2;DPYSL3	CRMP1;DPYSL2;DPYSL3	2	2790.21	2817.64	2477.95	2413.99	2319.17	2432.4	3066.67	2736.92	3021.15	3529.82	3132.85	2802.2	2616.58	3066.75	2658.29	2597.06	2533.16	2495.22	2763.09	2692.52	2675.33	2759.45	2939.12	3032.57	2541.89	3048.27	2661.18	2810.35	209.639	281.997	207.134	143.46	0.0812645	0.0907385	0.0743258	0.0503755	-0.147309	-1.22151	-2.45511	0.028868	0.320739	0.113781	0.97259
Q8R555	Q8R555	sp|Q8R555|CRAC1_MOUSE	>sp|Q8R555|CRAC1_MOUSE Cartilage acidic protein 1 OS=Mus musculus OX=10090 GN=Crtac1 PE=2 SV=1	CRTAC1	CRTAC1	2	422.249	354.683	397.043	334.18	348.741	356.07	313.187	406.909	326.812	353.279	349.918	360.446	364.443	416.674	319.31	307.471	370.082	340.015	414.545	354.874	398.016	305.405	400.219	345.532	368.828	351.759	352.999	369.765	33.5164	32.3507	39.6324	41.6702	0.0888317	0.0903877	0.110908	0.116516	-0.000522516	-0.00367697	-0.00631329	0.995058	0.997586	-0.0690327	-0.468031
P23927;A0A1L1SRG5	P23927;A0A1L1SRG5	sp|P23927|CRYAB_MOUSE;tr|A0A1L1SRG5|A0A1L1SRG5_MOUSE	>sp|P23927|CRYAB_MOUSE Alpha-crystallin B chain OS=Mus musculus OX=10090 GN=Cryab PE=1 SV=2;>tr|A0A1L1SRG5|A0A1L1SRG5_MOUSE Isoform of P23927, Alpha-crystallin B chain (Fragment) OS=Mus musculus OX=10090 GN=Cryab PE=1 SV=1	CRYAB	CRYAB	2	208.213	511.183	393.875	313.51	326.858	464.383	365.877	384.967	433.599	307.703	388.275	401.476	345.595	514.529	414.084	532.763	331.408	365.354	311.611	297.289	465.865	247.333	491.15	441.273	369.67	380.316	417.289	375.754	110.125	42.0782	87.1928	102.462	0.332008	0.116069	0.206128	0.2894	-0.0356144	-0.0850458	-0.158728	0.876313	0.959683	0.0567618	0.189595
O54983	O54983	sp|O54983|CRYM_MOUSE	>sp|O54983|CRYM_MOUSE Ketimine reductase mu-crystallin OS=Mus musculus OX=10090 GN=Crym PE=1 SV=1	CRYM	CRYM	11	12076.8	8468.5	10972.8	11388.5	10459.1	10088.9	12890.3	11932.7	12122.6	14194.5	11672.9	11488	11123.7	12836.1	10355	9915.34	10575.8	10962.7	11097.4	10381.3	11190.3	11931.3	10039.3	12451	10575.8	12383.5	10961.5	11181.8	1246.01	1011.41	1015.03	908.385	0.123719	0.0790551	0.089232	0.0812686	-0.0852813	-0.567499	-1.02195	0.325375	0.636016	0.147397	1.09719
A0A0A6YXR4;P47199;A0A0A6YVS7;D3YWU6;D3Z4Q4;D3Z2X0;D3YUG9;V9GXY8	A0A0A6YXR4;P47199;A0A0A6YVS7;D3YWU6;D3Z4Q4;D3Z2X0;D3YUG9;V9GXY8	tr|A0A0A6YXR4|A0A0A6YXR4_MOUSE;sp|P47199|QOR_MOUSE;tr|A0A0A6YVS7|A0A0A6YVS7_MOUSE;tr|D3YWU6|D3YWU6_MOUSE;tr|D3Z4Q4|D3Z4Q4_MOUSE;tr|D3Z2X0|D3Z2X0_MOUSE;tr|D3YUG9|D3YUG9_MOUSE;tr|V9GXY8|V9GXY8_MOUSE	>tr|A0A0A6YXR4|A0A0A6YXR4_MOUSE Isoform of P47199, Quinone oxidoreductase (Fragment) OS=Mus musculus OX=10090 GN=Cryz PE=1 SV=5;>sp|P47199|QOR_MOUSE Quinone oxidoreductase OS=Mus musculus OX=10090 GN=Cryz PE=1 SV=1;>tr|A0A0A6YVS7|A0A0A6YVS7_MOUSE Isoform of P47199, Quinone oxidoreductase (Fragment) OS=Mus musculus OX=10090 GN=Cryz PE=1 SV=5;>tr|D3YWU6|D3YWU6_MOUSE Isoform of P47199, Quinone oxido…	CRYZ	CRYZ	2	336.896	324.21	337.466	370.313	358.721	370.447	332.589	314.126	343.158	389.181	332.073	363.003	249.95	373.591	350.484	382.791	347.257	337.457	352.268	351.47	341.143	359.554	478.245	346.577	349.676	345.688	340.255	371.543	19.494	26.6496	47.4069	52.6326	0.0559494	0.0759052	0.154925	0.129012	-0.0787891	-0.553443	-0.985256	0.34241	0.649756	-0.0969508	-0.630886
Q9CZU6	Q9CZU6	sp|Q9CZU6|CISY_MOUSE	>sp|Q9CZU6|CISY_MOUSE Citrate synthase, mitochondrial OS=Mus musculus OX=10090 GN=Cs PE=1 SV=1	CS	CS	11	33345.5	31493.4	30927.4	39273.3	39090.9	37153.1	34751.2	32347.4	37891	33980.8	34071.4	36066	34745.4	34637.7	39230.9	36733.6	31256.5	32896.2	34246.3	38082.2	32474	38105.5	35722.5	35021.8	35213.9	34851.3	34916.7	35608.7	3767.7	1916.31	2810.71	2208.72	0.107864	0.054587	0.0801372	0.0623294	-0.0206914	-0.170493	-0.284703	0.780338	0.923469	-0.0304922	-0.371502
Q9ERK4;E9Q1T9;F6ZEW4;E9QAX7	Q9ERK4;E9Q1T9;F6ZEW4;E9QAX7	sp|Q9ERK4|XPO2_MOUSE;tr|E9Q1T9|E9Q1T9_MOUSE;tr|F6ZEW4|F6ZEW4_MOUSE;tr|E9QAX7|E9QAX7_MOUSE	>sp|Q9ERK4|XPO2_MOUSE Exportin-2 OS=Mus musculus OX=10090 GN=Cse1l PE=1 SV=1;>tr|E9Q1T9|E9Q1T9_MOUSE Isoform of Q9ERK4, Exportin-2 OS=Mus musculus OX=10090 GN=Cse1l PE=1 SV=1;>tr|F6ZEW4|F6ZEW4_MOUSE Isoform of Q9ERK4, Exportin-2 (Fragment) OS=Mus musculus OX=10090 GN=Cse1l PE=1 SV=1;>tr|E9QAX7|E9QAX7_MOUSE Isoform of Q9ERK4, Exportin-2 OS=Mus musculus OX=10090 GN=Cse1l PE=1 SV=1	CSE1L	CSE1L	3	421.996	410.212	452.876	476.324	491.33	470.881	500.685	451	520.975	484.093	490.475	429.535	468.372	457.899	513.718	465.762	503.47	505.681	425.374	499.359	495.504	504.785	511.856	561.16	453.937	479.46	485.817	499.673	31.9994	33.5241	24.3749	43.573	0.0714881	0.0710687	0.0502494	0.0897055	-0.136802	-1.03385	-2.00356	0.0663278	0.375495	-0.0578404	-0.502268
Q9DC28-2;Q9DC28;F7A4U8;Q3TYE1	Q9DC28-2;Q9DC28;F7A4U8;Q3TYE1	sp|Q9DC28-2|KC1D_MOUSE;sp|Q9DC28|KC1D_MOUSE;tr|F7A4U8|F7A4U8_MOUSE;tr|Q3TYE1|Q3TYE1_MOUSE	>sp|Q9DC28-2|KC1D_MOUSE Isoform of Q9DC28, Isoform 2 of Casein kinase I isoform delta OS=Mus musculus OX=10090 GN=Csnk1d;>sp|Q9DC28|KC1D_MOUSE Casein kinase I isoform delta OS=Mus musculus OX=10090 GN=Csnk1d PE=1 SV=2;>tr|F7A4U8|F7A4U8_MOUSE Isoform of Q9DC28, Casein kinase I isoform delta (Fragment) OS=Mus musculus OX=10090 GN=Csnk1d PE=1 SV=1;>tr|Q3TYE1|Q3TYE1_MOUSE Isoform of Q9JMK2, Casein ki…	CSNK1D;CSNK1E	CSNK1D;CSNK1E	4	911.724	894.485	1014.41	930.759	981.323	959.512	853.791	832.148	912.77	911.3	904.829	897.67	873.505	838.822	955.401	931.588	975.25	946.382	851.465	932.019	973.65	925.42	816.903	931.467	948.702	885.418	920.158	905.154	45.0049	34.0083	52.7022	58.63	0.0472678	0.0389652	0.058353	0.0659984	0.0690289	0.795863	1.27625	0.224109	0.541061	-0.030126	-0.395751
Q60737	Q60737	sp|Q60737|CSK21_MOUSE	>sp|Q60737|CSK21_MOUSE Casein kinase II subunit alpha OS=Mus musculus OX=10090 GN=Csnk2a1 PE=1 SV=2	CSNK2A1	CSNK2A1	6	1856.28	1799.72	1762.4	1871.87	1889.01	1846.14	1909.66	1752.42	1836.27	1914.17	1832.22	1835.88	1488.22	2035.71	1811.99	1754.88	1762.64	1786.72	1837.16	1871.79	1837.21	1999.65	314.435	1818.98	1837.57	1846.77	1773.36	1613.21	47.6035	59.7322	174.504	639.64	0.0261049	0.0325201	0.10058	0.837608	0.401869	0.543072	1.06409	0.306579	0.617329	0.408848	0.551549
O54833;A0A1D5RM74;A0A1D5RLE4	O54833;A0A1D5RM74;A0A1D5RLE4	sp|O54833|CSK22_MOUSE;tr|A0A1D5RM74|A0A1D5RM74_MOUSE;tr|A0A1D5RLE4|A0A1D5RLE4_MOUSE	>sp|O54833|CSK22_MOUSE Casein kinase II subunit alpha' OS=Mus musculus OX=10090 GN=Csnk2a2 PE=1 SV=1;>tr|A0A1D5RM74|A0A1D5RM74_MOUSE Isoform of O54833, Casein kinase II subunit alpha' (Fragment) OS=Mus musculus OX=10090 GN=Csnk2a2 PE=1 SV=1;>tr|A0A1D5RLE4|A0A1D5RLE4_MOUSE Isoform of O54833, Casein kinase II subunit alpha' (Fragment) OS=Mus musculus OX=10090 GN=Csnk2a2 PE=1 SV=1	CSNK2A2	CSNK2A2	4	875.967	925.349	928.466	934.06	898.861	895.556	935.574	947.112	910.865	849.733	933.615	872.307	1001.93	874.427	940.413	968.962	894.329	914.353	847.642	905.369	916.343	903.936	781.206	939.115	909.71	908.201	932.403	882.268	23.0041	39.0465	47.6901	57.98	0.0253925	0.0435231	0.0509435	0.0678632	0.0465077	0.62446	0.91746	0.375543	0.676631	0.0433703	0.531822
G3UZJ5;P67871;G3UZA4;G3UZX4;G3UWU5	G3UZJ5;P67871;G3UZA4;G3UZX4;G3UWU5	tr|G3UZJ5|G3UZJ5_MOUSE;sp|P67871|CSK2B_MOUSE;tr|G3UZA4|G3UZA4_MOUSE;tr|G3UZX4|G3UZX4_MOUSE;tr|G3UWU5|G3UWU5_MOUSE	>tr|G3UZJ5|G3UZJ5_MOUSE Isoform of P67871, Casein kinase II subunit beta (Fragment) OS=Mus musculus OX=10090 GN=Csnk2b PE=1 SV=2;>sp|P67871|CSK2B_MOUSE Casein kinase II subunit beta OS=Mus musculus OX=10090 GN=Csnk2b PE=1 SV=1;>tr|G3UZA4|G3UZA4_MOUSE Isoform of P67871, Casein kinase II subunit beta (Fragment) OS=Mus musculus OX=10090 GN=Csnk2b PE=1 SV=8;>tr|G3UZX4|G3UZX4_MOUSE Isoform of P67871, …	CSNK2B	CSNK2B	3	766.188	776.514	802.612	785.662	773.35	781.188	777.881	758.156	752.991	757.857	777.953	791.215	817.692	798.6	790.64	810.121	773.297	727.166	767.603	821.505	788.137	774.434	816.023	730.195	780.919	769.342	786.253	782.983	12.5446	15.1651	32.8298	33.7591	0.0159822	0.0196679	0.0426372	0.0434724	-0.00283288	-0.0628743	-0.0677799	0.946988	0.98263	-0.024459	-0.508316
Q71M36-2;Q71M36;Q71M36-3;Q71M36-4	Q71M36-2;Q71M36;Q71M36-3;Q71M36-4	sp|Q71M36-2|CSPG5_MOUSE;sp|Q71M36|CSPG5_MOUSE;sp|Q71M36-3|CSPG5_MOUSE;sp|Q71M36-4|CSPG5_MOUSE	>sp|Q71M36-2|CSPG5_MOUSE Isoform of Q71M36, Isoform 2 of Chondroitin sulfate proteoglycan 5 OS=Mus musculus OX=10090 GN=Cspg5;>sp|Q71M36|CSPG5_MOUSE Chondroitin sulfate proteoglycan 5 OS=Mus musculus OX=10090 GN=Cspg5 PE=1 SV=2;>sp|Q71M36-3|CSPG5_MOUSE Isoform of Q71M36, Isoform 3 of Chondroitin sulfate proteoglycan 5 OS=Mus musculus OX=10090 GN=Cspg5;>sp|Q71M36-4|CSPG5_MOUSE Isoform of Q71M36, I…	CSPG5	CSPG5	3	611.252	593.867	621.896	564.792	573.067	575.127	499.063	638.278	534.802	474.119	598.436	620.245	644.756	531.236	564.824	548.036	589.943	566.425	625.502	552.521	554.25	497.891	610.696	496.314	590	560.824	574.203	556.195	22.923	67.7555	39.7612	54.362	0.0386695	0.122885	0.067636	0.0979365	0.089961	0.79979	1.40302	0.183948	0.514359	0.00876347	0.0574958
P97315	P97315	sp|P97315|CSRP1_MOUSE	>sp|P97315|CSRP1_MOUSE Cysteine and glycine-rich protein 1 OS=Mus musculus OX=10090 GN=Csrp1 PE=1 SV=3	CSRP1	CSRP1	5	1444.99	1634.29	1510.25	1408.75	1361.95	1512.14	1336.22	1359.98	1468.38	1391.43	1367.24	1558.6	1573.64	1442.54	1536.9	1634.35	1383.36	1394.21	1524.18	1269.92	1538.31	1324.4	1632.65	1400.8	1478.73	1413.64	1494.17	1448.38	95.8992	84.2937	102.693	139.481	0.0642262	0.0583489	0.0685902	0.097075	0.0330438	0.28908	0.478745	0.64004	0.849016	-0.0314794	-0.283157
P21460;A2APX3	P21460;A2APX3	sp|P21460|CYTC_MOUSE;tr|A2APX3|A2APX3_MOUSE	>sp|P21460|CYTC_MOUSE Cystatin-C OS=Mus musculus OX=10090 GN=Cst3 PE=1 SV=2;>tr|A2APX3|A2APX3_MOUSE Isoform of P21460, Cystatin (Fragment) OS=Mus musculus OX=10090 GN=Cst3 PE=1 SV=1	CST3	CST3	2	971.141	836.655	842.253	890.611	802.945	907.733	826.258	867.241	790.791	908.782	802.254	1133.83	810.538	1034.61	876.643	812.132	869.615	797.195	985.718	996.971	932.901	889.71	972.126	955.111	875.223	888.192	866.788	955.423	60.4854	127.99	88.6143	39.3662	0.0684316	0.134328	0.0972968	0.0418048	-0.128278	-1.24831	-2.38911	0.0326763	0.320739	-0.115526	-0.77517
A0A0J9YU62;O88712-2;O88712;A0A0J9YUM4;O88712-3;A0A0J9YTW3	A0A0J9YU62;O88712-2;O88712;A0A0J9YUM4;O88712-3;A0A0J9YTW3	tr|A0A0J9YU62|A0A0J9YU62_MOUSE;sp|O88712-2|CTBP1_MOUSE;sp|O88712|CTBP1_MOUSE;tr|A0A0J9YUM4|A0A0J9YUM4_MOUSE;sp|O88712-3|CTBP1_MOUSE;tr|A0A0J9YTW3|A0A0J9YTW3_MOUSE	>tr|A0A0J9YU62|A0A0J9YU62_MOUSE Isoform of O88712, C-terminal-binding protein 1 OS=Mus musculus OX=10090 GN=Ctbp1 PE=1 SV=1;>sp|O88712-2|CTBP1_MOUSE Isoform of O88712, Isoform 2 of C-terminal-binding protein 1 OS=Mus musculus OX=10090 GN=Ctbp1;>sp|O88712|CTBP1_MOUSE C-terminal-binding protein 1 OS=Mus musculus OX=10090 GN=Ctbp1 PE=1 SV=2;>tr|A0A0J9YUM4|A0A0J9YUM4_MOUSE Isoform of O88712, C-termin…	CTBP1	CTBP1	8	4666.51	4518.57	4267.24	5091.97	4849.31	4272.7	5085.75	5214.79	4940.48	4923.4	4924.88	4848.63	5288.66	5328.07	4988.67	4640.81	4642.48	4622.14	4891.65	5076.29	4460.65	4914.78	4804.37	4767.87	4611.05	4989.66	4918.47	4819.27	326.302	134.771	331.91	205.86	0.0704016	0.0267655	0.0670338	0.0433968	-0.0655837	-0.750784	-1.19914	0.251789	0.571717	0.0508124	0.903665
P26231	P26231	sp|P26231|CTNA1_MOUSE	>sp|P26231|CTNA1_MOUSE Catenin alpha-1 OS=Mus musculus OX=10090 GN=Ctnna1 PE=1 SV=1	CTNNA1	CTNNA1	3	611.084	995.533	841.956	826.552	725.269	709.597	519.691	860.001	597.918	522.218	562.791	751.409	877.038	655.628	663.99	867.818	853.51	780.192	831.556	636.538	856.413	546.631	857.422	657.054	784.998	635.671	783.029	730.936	133.263	139.125	101.394	134.317	0.169942	0.209649	0.134221	0.19189	0.107042	0.422228	0.79011	0.443582	0.72798	-0.207027	-0.703531
Q61301-2;Q61301-3;Q61301;E0CXB9#P26231	Q61301-2;Q61301-3;Q61301;E0CXB9;P26231	sp|Q61301-2|CTNA2_MOUSE;sp|Q61301-3|CTNA2_MOUSE;sp|Q61301|CTNA2_MOUSE;tr|E0CXB9|E0CXB9_MOUSE;sp|P26231|CTNA1_MOUSE	>sp|Q61301-2|CTNA2_MOUSE Isoform of Q61301, Isoform 2 of Catenin alpha-2 OS=Mus musculus OX=10090 GN=Ctnna2;>sp|Q61301-3|CTNA2_MOUSE Isoform of Q61301, Isoform 3 of Catenin alpha-2 OS=Mus musculus OX=10090 GN=Ctnna2;>sp|Q61301|CTNA2_MOUSE Catenin alpha-2 OS=Mus musculus OX=10090 GN=Ctnna2 PE=1 SV=3;>tr|E0CXB9|E0CXB9_MOUSE Isoform of Q61301, Catenin alpha-2 OS=Mus musculus OX=10090 GN=Ctnna2 PE=1 …	CTNNA1;CTNNA2	CTNNA1;CTNNA2	4	2499.64	2510.9	2267.65	2420.46	2361.08	2260.35	2169.92	2165.59	2169.85	2292.13	2125.24	2318.41	2260.97	2309.05	2395.19	2209.21	2181	2255.07	2384.87	2196.99	2387.53	2166.23	2420.37	2222.15	2386.68	2206.86	2268.41	2296.36	109.649	78.505	76.2923	112.994	0.0460611	0.0352673	0.0333574	0.049315	0.0558443	0.777896	1.14326	0.273469	0.58867	-0.0566486	-0.858981
Q61301-2;Q61301-3;Q61301;E0CXB9	Q61301-2;Q61301-3;Q61301;E0CXB9	sp|Q61301-2|CTNA2_MOUSE;sp|Q61301-3|CTNA2_MOUSE;sp|Q61301|CTNA2_MOUSE;tr|E0CXB9|E0CXB9_MOUSE	>sp|Q61301-2|CTNA2_MOUSE Isoform of Q61301, Isoform 2 of Catenin alpha-2 OS=Mus musculus OX=10090 GN=Ctnna2;>sp|Q61301-3|CTNA2_MOUSE Isoform of Q61301, Isoform 3 of Catenin alpha-2 OS=Mus musculus OX=10090 GN=Ctnna2;>sp|Q61301|CTNA2_MOUSE Catenin alpha-2 OS=Mus musculus OX=10090 GN=Ctnna2 PE=1 SV=3;>tr|E0CXB9|E0CXB9_MOUSE Isoform of Q61301, Catenin alpha-2 OS=Mus musculus OX=10090 GN=Ctnna2 PE=1 …	CTNNA2	CTNNA2	24	12791.4	13825.5	13487.1	13182	13384.5	13196.9	12108.9	12290.3	11777.5	11674.7	12725.4	12794.8	11945	11746.1	13350.5	12713.3	13530.7	13593.6	12711.9	12355.8	13554.6	13187.3	9826.96	12771.8	13311.2	12228.6	12813.2	12401.4	346.606	468.155	814.254	1327.47	0.0260611	0.0382653	0.064378	0.116272	0.109391	0.84877	1.55851	0.143022	0.475911	-0.0134647	-0.11324
Q02248;E9Q6A9	Q02248;E9Q6A9	sp|Q02248|CTNB1_MOUSE;tr|E9Q6A9|E9Q6A9_MOUSE	>sp|Q02248|CTNB1_MOUSE Catenin beta-1 OS=Mus musculus OX=10090 GN=Ctnnb1 PE=1 SV=1;>tr|E9Q6A9|E9Q6A9_MOUSE Isoform of Q02248, Catenin beta-1 OS=Mus musculus OX=10090 GN=Ctnnb1 PE=1 SV=1	CTNNB1	CTNNB1	11	6267.39	6533.38	6384.37	6439.58	6436.4	6396.29	5848.53	6050.85	5818.47	5659.91	6053.8	5959.31	6379.64	5926.69	6321.17	5986.06	6162.48	6114.63	6167.46	5881.7	6259.57	6224.7	5020.3	5936.76	6409.57	5898.48	6148.44	5915.08	87.1508	152.874	178.984	464.857	0.0136264	0.0260589	0.0290952	0.083154	0.119711	1.16256	2.16483	0.0495131	0.352547	-0.000467824	-0.00552815
Q02248;E9Q6A9#Q02257	Q02248;E9Q6A9;Q02257	sp|Q02248|CTNB1_MOUSE;tr|E9Q6A9|E9Q6A9_MOUSE;sp|Q02257|PLAK_MOUSE	>sp|Q02248|CTNB1_MOUSE Catenin beta-1 OS=Mus musculus OX=10090 GN=Ctnnb1 PE=1 SV=1;>tr|E9Q6A9|E9Q6A9_MOUSE Isoform of Q02248, Catenin beta-1 OS=Mus musculus OX=10090 GN=Ctnnb1 PE=1 SV=1;>sp|Q02257|PLAK_MOUSE Junction plakoglobin OS=Mus musculus OX=10090 GN=Jup PE=1 SV=3	CTNNB1;JUP	CTNNB1;JUP	3	859.886	343.31	742.024	828.961	964.35	921.359	897.056	718.204	793.441	679.125	914.929	851.305	769.164	448.497	847.205	720.06	744.774	807.848	860.607	782.305	848.271	1110.42	1065.19	697.585	776.648	809.01	722.925	894.063	225.752	96.0396	141.839	161.496	0.400379	0.12158	0.234549	0.180432	-0.257717	-0.592669	-1.1618	0.266121	0.581421	-0.133554	-0.602989
G3X9V2;E9Q8Z5;E9Q8Z6;E9Q8Z8;P30999-2;P30999-3;P30999;E9Q8Z4;E9Q8Z9;D3Z2H2;E9Q903;E9Q901;E9Q904;E9Q986;D3Z7H6;E9Q906;E9Q907;E9Q905;D3Z2H7	G3X9V2;E9Q8Z5;E9Q8Z6;E9Q8Z8;P30999-2;P30999-3;P30999;E9Q8Z4;E9Q8Z9;D3Z2H2;E9Q903;E9Q901;E9Q904;E9Q986;D3Z7H6;E9Q906;E9Q907;E9Q905;D3Z2H7	tr|G3X9V2|G3X9V2_MOUSE;tr|E9Q8Z5|E9Q8Z5_MOUSE;tr|E9Q8Z6|E9Q8Z6_MOUSE;tr|E9Q8Z8|E9Q8Z8_MOUSE;sp|P30999-2|CTND1_MOUSE;sp|P30999-3|CTND1_MOUSE;sp|P30999|CTND1_MOUSE;tr|E9Q8Z4|E9Q8Z4_MOUSE;tr|E9Q8Z9|E9Q8Z9_MOUSE;tr|D3Z2H2|D3Z2H2_MOUSE;tr|E9Q903|E9Q903_MOUSE;tr|E9Q901|E9Q901_MOUSE;tr|E9Q904|E9Q904_MOUSE;tr|E9Q986|E9Q986_MOUSE;tr|D3Z7H6|D3Z7H6_MOUSE;tr|E9Q906|E9Q906_MOUSE;tr|E9Q907|E9Q907_MOUSE;tr|E9Q9…	>tr|G3X9V2|G3X9V2_MOUSE Isoform of P30999, Catenin (Cadherin associated protein), delta 1, isoform CRA_a OS=Mus musculus OX=10090 GN=Ctnnd1 PE=1 SV=1;>tr|E9Q8Z5|E9Q8Z5_MOUSE Isoform of P30999, Catenin delta-1 OS=Mus musculus OX=10090 GN=Ctnnd1 PE=1 SV=1;>tr|E9Q8Z6|E9Q8Z6_MOUSE Isoform of P30999, Catenin delta-1 OS=Mus musculus OX=10090 GN=Ctnnd1 PE=1 SV=1;>tr|E9Q8Z8|E9Q8Z8_MOUSE Isoform of P30999…	CTNND1	CTNND1	5	553.056	503.682	530.677	503.745	567.463	506.941	530.92	464.865	524.354	521.534	499.365	467.207	317.393	488.487	525.68	444.659	553.757	512.518	484.794	520.722	574.11	553.085	152.856	486.499	527.594	501.374	473.749	462.011	27.6206	29.3659	84.9843	155.565	0.0518815	0.0592839	0.204705	0.540704	0.307581	0.590863	1.1621	0.266003	0.581421	0.233574	0.457339
B7ZNF6;E9QKH8;O35927-2;O35927	B7ZNF6;E9QKH8;O35927-2;O35927	tr|B7ZNF6|B7ZNF6_MOUSE;tr|E9QKH8|E9QKH8_MOUSE;sp|O35927-2|CTND2_MOUSE;sp|O35927|CTND2_MOUSE	>tr|B7ZNF6|B7ZNF6_MOUSE Isoform of O35927, Catenin delta-2 OS=Mus musculus OX=10090 GN=Ctnnd2 PE=1 SV=1;>tr|E9QKH8|E9QKH8_MOUSE Isoform of O35927, Catenin delta-2 OS=Mus musculus OX=10090 GN=Ctnnd2 PE=1 SV=1;>sp|O35927-2|CTND2_MOUSE Isoform of O35927, Isoform 2 of Catenin delta-2 OS=Mus musculus OX=10090 GN=Ctnnd2;>sp|O35927|CTND2_MOUSE Catenin delta-2 OS=Mus musculus OX=10090 GN=Ctnnd2 PE=1 SV=1	CTNND2	CTNND2	9	2378.7	1906.15	2327.28	2092.99	2300.52	2139.48	2239.97	2230.53	2004.14	1882.24	2054.5	1871.36	2278.48	1994.93	2392.07	2067.24	2063.66	2056.6	2173.97	2237.5	1985.22	2018.32	1696.37	1898.15	2190.85	2047.12	2142.16	2001.59	178.438	161.744	156.083	194.821	0.0835519	0.0788618	0.0712904	0.0997115	0.132091	0.918099	1.75648	0.102426	0.433115	0.0345773	0.277271
F8WIR1;P18242;F6Y6L6;A0A1B0GT66	F8WIR1;P18242;F6Y6L6;A0A1B0GT66	tr|F8WIR1|F8WIR1_MOUSE;sp|P18242|CATD_MOUSE;tr|F6Y6L6|F6Y6L6_MOUSE;tr|A0A1B0GT66|A0A1B0GT66_MOUSE	>tr|F8WIR1|F8WIR1_MOUSE Isoform of P18242, Cathepsin D OS=Mus musculus OX=10090 GN=Ctsd PE=1 SV=2;>sp|P18242|CATD_MOUSE Cathepsin D OS=Mus musculus OX=10090 GN=Ctsd PE=1 SV=1;>tr|F6Y6L6|F6Y6L6_MOUSE Uncharacterized protein (Fragment) OS=Mus musculus OX=10090 PE=1 SV=1;>tr|A0A1B0GT66|A0A1B0GT66_MOUSE Isoform of F6Y6L6, Uncharacterized protein (Fragment) OS=Mus musculus OX=10090 PE=1 SV=1	CTSD	CTSD	4	1005.83	1020.63	1173.94	1122.96	1070.74	1295.93	1108.92	999.513	1231.62	1181.69	1139.7	1024.66	1135.97	1249.19	1189.41	1514.62	1146.93	990.488	1122.16	1222.29	1184.48	1056.71	1225.99	1086.92	1115.01	1114.35	1204.43	1149.76	108.679	89.6555	174.478	71.6186	0.0954074	0.0811381	0.140436	0.0626776	-0.0474627	-0.417942	-0.697721	0.497593	0.764847	-0.0467073	-0.45555
Q921L6;Q60598	Q921L6;Q60598	tr|Q921L6|Q921L6_MOUSE;sp|Q60598|SRC8_MOUSE	>tr|Q921L6|Q921L6_MOUSE Isoform of Q60598, Cortactin, isoform CRA_a OS=Mus musculus OX=10090 GN=Cttn PE=1 SV=1;>sp|Q60598|SRC8_MOUSE Src substrate cortactin OS=Mus musculus OX=10090 GN=Cttn PE=1 SV=2	CTTN	CTTN	6	1667.9	1673.87	1346.21	1786.68	1361.43	1479.03	1622.02	1869.51	1631.56	1494.5	1532.44	1757.55	1635.18	1802.63	1479.79	1630.79	1884.4	1583.01	1866.97	1517.19	1587.76	1305.37	1809.48	1784.93	1552.52	1651.26	1669.3	1645.28	182.948	140.617	148.359	214.879	0.118965	0.0840987	0.0883091	0.13681	-0.0813027	-0.450002	-0.819588	0.427164	0.714785	0.011796	0.07575
B9EJA2-2;B9EJA2-3;B9EJA2-5;B9EJA2-4;B9EJA2;D3Z1E3	B9EJA2-2;B9EJA2-3;B9EJA2-5;B9EJA2-4;B9EJA2;D3Z1E3	sp|B9EJA2-2|CTTB2_MOUSE;sp|B9EJA2-3|CTTB2_MOUSE;sp|B9EJA2-5|CTTB2_MOUSE;sp|B9EJA2-4|CTTB2_MOUSE;sp|B9EJA2|CTTB2_MOUSE;tr|D3Z1E3|D3Z1E3_MOUSE	>sp|B9EJA2-2|CTTB2_MOUSE Isoform of B9EJA2, Isoform 2 of Cortactin-binding protein 2 OS=Mus musculus OX=10090 GN=Cttnbp2;>sp|B9EJA2-3|CTTB2_MOUSE Isoform of B9EJA2, Isoform 3 of Cortactin-binding protein 2 OS=Mus musculus OX=10090 GN=Cttnbp2;>sp|B9EJA2-5|CTTB2_MOUSE Isoform of B9EJA2, Isoform 5 of Cortactin-binding protein 2 OS=Mus musculus OX=10090 GN=Cttnbp2;>sp|B9EJA2-4|CTTB2_MOUSE Isoform of …	CTTNBP2	CTTNBP2	9	929.154	665.674	919.592	1007.17	1097.59	976.57	1049.15	890.608	990.356	883.67	970.679	1068.42	978.285	793.956	1085.86	952.428	941.318	1032.3	886.176	1035.02	993.376	1068.49	989.332	970.057	932.624	975.481	964.024	990.408	145.701	77.3848	99.2792	62.2504	0.173136	0.0799405	0.107374	0.0640807	-0.100933	-0.542634	-1.00353	0.333846	0.642871	-0.023291	-0.232312
Q9WTX6;Q3TPM3	Q9WTX6;Q3TPM3	sp|Q9WTX6|CUL1_MOUSE;tr|Q3TPM3|Q3TPM3_MOUSE	>sp|Q9WTX6|CUL1_MOUSE Cullin-1 OS=Mus musculus OX=10090 GN=Cul1 PE=1 SV=1;>tr|Q3TPM3|Q3TPM3_MOUSE Isoform of Q9WTX6, Cullin-1 (Fragment) OS=Mus musculus OX=10090 GN=Cul1 PE=1 SV=1	CUL1	CUL1	4	186.182	144.813	222.135	220.331	229.562	248.141	253.483	227.347	247.513	268.305	241.472	192.048	172.101	231.689	240.378	182.712	245.736	261.403	162.152	243.462	230.419	269.941	114.696	303.104	208.527	238.361	222.336	220.629	37.135	26.4004	36.2778	69.9892	0.197317	0.117109	0.172895	0.375904	-0.0305868	-0.0761264	-0.141911	0.889317	0.961929	0.175986	0.459981
Q9D4H8;Q9D4H8-2;E0CYT5	Q9D4H8;Q9D4H8-2;E0CYT5	sp|Q9D4H8|CUL2_MOUSE;sp|Q9D4H8-2|CUL2_MOUSE;tr|E0CYT5|E0CYT5_MOUSE	>sp|Q9D4H8|CUL2_MOUSE Cullin-2 OS=Mus musculus OX=10090 GN=Cul2 PE=1 SV=2;>sp|Q9D4H8-2|CUL2_MOUSE Isoform of Q9D4H8, Isoform 2 of Cullin-2 OS=Mus musculus OX=10090 GN=Cul2;>tr|E0CYT5|E0CYT5_MOUSE Isoform of Q9D4H8, Cullin-2 (Fragment) OS=Mus musculus OX=10090 GN=Cul2 PE=1 SV=1	CUL2	CUL2	4	886.386	898.878	850.636	863.502	934.567	1000.63	1079.08	835.694	971.072	1078.02	941.304	919.582	632.746	880.994	1085.73	992.815	947.632	956.314	906.305	888.791	905.778	1035.75	586.141	1151.95	905.766	970.792	916.039	912.452	54.9131	94.8349	154.138	189.569	0.05945	0.0986331	0.189096	0.233086	0.0168478	0.0728619	0.13247	0.896633	0.962603	0.113231	0.452174
Q9JLV5;E9Q4T8	Q9JLV5;E9Q4T8	sp|Q9JLV5|CUL3_MOUSE;tr|E9Q4T8|E9Q4T8_MOUSE	>sp|Q9JLV5|CUL3_MOUSE Cullin-3 OS=Mus musculus OX=10090 GN=Cul3 PE=1 SV=1;>tr|E9Q4T8|E9Q4T8_MOUSE Isoform of Q9JLV5, Cullin-3 OS=Mus musculus OX=10090 GN=Cul3 PE=1 SV=1	CUL3	CUL3	8	1124.59	1205.72	1307.67	1382.45	1292.6	1197.54	1386.46	1159.66	1356.77	1373.56	1382.63	1198.43	1262.94	1309.32	1290.42	1341.14	1317.76	1396.01	1181.68	1317.19	1326.01	1374.54	1306.25	1455.94	1251.76	1309.59	1319.6	1326.94	92.8511	102.369	45.7696	90.036	0.0744176	0.080548	0.0344161	0.0687408	-0.0846436	-0.784584	-1.35576	0.198169	0.517772	-0.0199928	-0.193392
E9PV12;G3X914;Q9D5V5;E9Q6Z0	E9PV12;G3X914;Q9D5V5;E9Q6Z0	tr|E9PV12|E9PV12_MOUSE;tr|G3X914|G3X914_MOUSE;sp|Q9D5V5|CUL5_MOUSE;tr|E9Q6Z0|E9Q6Z0_MOUSE	>tr|E9PV12|E9PV12_MOUSE Isoform of Q9D5V5, Cullin-5 OS=Mus musculus OX=10090 GN=Cul5 PE=1 SV=1;>tr|G3X914|G3X914_MOUSE Isoform of Q9D5V5, Cullin-5 OS=Mus musculus OX=10090 GN=Cul5 PE=1 SV=1;>sp|Q9D5V5|CUL5_MOUSE Cullin-5 OS=Mus musculus OX=10090 GN=Cul5 PE=1 SV=3;>tr|E9Q6Z0|E9Q6Z0_MOUSE Isoform of Q9D5V5, Cullin-5 OS=Mus musculus OX=10090 GN=Cul5 PE=1 SV=1	CUL5	CUL5	4	411.974	421.174	486.185	454.587	429.122	420.592	435.266	486.948	439.252	431.117	446.736	412.026	438.813	498.198	430.28	473.493	444.363	440.878	434.357	456.866	456.846	411.965	633.32	471.865	437.272	441.891	454.338	477.537	28.0574	24.9498	26.0426	79.1457	0.0626072	0.0553709	0.0561752	0.151836	-0.114892	-0.676252	-1.26306	0.228666	0.547579	-0.0992069	-0.602154
G5E850;P56395	G5E850;P56395	tr|G5E850|G5E850_MOUSE;sp|P56395|CYB5_MOUSE	>tr|G5E850|G5E850_MOUSE Isoform of P56395, Cytochrome b-5, isoform CRA_a OS=Mus musculus OX=10090 GN=Cyb5a PE=1 SV=1;>sp|P56395|CYB5_MOUSE Cytochrome b5 OS=Mus musculus OX=10090 GN=Cyb5a PE=1 SV=2	CYB5A	CYB5A	4	667.54	669.566	652.672	678.841	680.894	717.248	615.472	615.902	646.468	687.617	658.057	711.029	600.412	639.691	662.14	667.088	611.346	690.655	637.438	671.153	675.439	708.596	657.432	663.935	677.794	655.758	645.222	668.999	21.7772	38.4001	34.6831	23.5355	0.0317292	0.05828	0.0540127	0.0349519	0.0189697	0.403962	0.451011	0.659383	0.860498	-0.0301497	-0.444006
Q9CQX2	Q9CQX2	sp|Q9CQX2|CYB5B_MOUSE	>sp|Q9CQX2|CYB5B_MOUSE Cytochrome b5 type B OS=Mus musculus OX=10090 GN=Cyb5b PE=1 SV=1	CYB5B	CYB5B	5	1270.22	1130.81	872.132	906.036	1321.45	1096.75	1174.29	1325.53	1182.37	1462.05	1163.51	1368.35	999.924	1007.2	1337.4	1103.34	732.517	1147.22	805.175	978.156	974.502	1216.64	1009.33	1080.4	1099.57	1279.35	1054.6	1010.7	183.586	124.336	199.952	135.559	0.171963	0.0962177	0.202924	0.136703	0.115322	0.522496	0.98016	0.344826	0.651898	0.345472	1.42488
Q9DB73;Q9DB73-2	Q9DB73;Q9DB73-2	sp|Q9DB73|NB5R1_MOUSE;sp|Q9DB73-2|NB5R1_MOUSE	>sp|Q9DB73|NB5R1_MOUSE NADH-cytochrome b5 reductase 1 OS=Mus musculus OX=10090 GN=Cyb5r1 PE=1 SV=1;>sp|Q9DB73-2|NB5R1_MOUSE Isoform of Q9DB73, Isoform 2 of NADH-cytochrome b5 reductase 1 OS=Mus musculus OX=10090 GN=Cyb5r1	CYB5R1	CYB5R1	7	1702.66	1869.11	1766	2288.76	2154.96	1971.05	1594.64	1580.68	1724.25	1519.72	1545.29	1935.64	1842.56	1754.32	1989	1954.55	1746.82	1547.2	1774.54	1833.8	1719.04	1824.67	1411.47	1577.88	1958.76	1650.04	1805.74	1690.23	227.3	156.788	161.271	165.501	0.11507	0.091212	0.0915843	0.102509	0.210853	1.13586	2.44266	0.0295521	0.320739	-0.0337462	-0.251261
Q9DCN2-2;Q9DCN2;F2Z456;A0A0A0MQM3	Q9DCN2-2;Q9DCN2;F2Z456;A0A0A0MQM3	sp|Q9DCN2-2|NB5R3_MOUSE;sp|Q9DCN2|NB5R3_MOUSE;tr|F2Z456|F2Z456_MOUSE;tr|A0A0A0MQM3|A0A0A0MQM3_MOUSE	>sp|Q9DCN2-2|NB5R3_MOUSE Isoform of Q9DCN2, Isoform 2 of NADH-cytochrome b5 reductase 3 OS=Mus musculus OX=10090 GN=Cyb5r3;>sp|Q9DCN2|NB5R3_MOUSE NADH-cytochrome b5 reductase 3 OS=Mus musculus OX=10090 GN=Cyb5r3 PE=1 SV=3;>tr|F2Z456|F2Z456_MOUSE Isoform of Q9DCN2, NADH-cytochrome b5 reductase OS=Mus musculus OX=10090 GN=Cyb5r3 PE=1 SV=1;>tr|A0A0A0MQM3|A0A0A0MQM3_MOUSE Isoform of Q9DCN2, NADH-cyto…	CYB5R3	CYB5R3	10	3454.07	3174.67	3072.39	3592.58	3469.2	3494.21	2883.44	3072.49	3179.69	2864.99	3030.85	3505.8	3230.61	3050.49	3424.47	3390.93	2930.53	2952.47	3212.79	3190.53	3275.92	3162.17	2904.43	2828.84	3376.19	3089.54	3163.25	3095.78	204.144	235.812	217.214	182.974	0.0616416	0.0744387	0.0685782	0.060259	0.124992	1.17697	2.22759	0.0441194	0.339078	-0.00413794	-0.0444615
Q9D0M3-2;Q9D0M3	Q9D0M3-2;Q9D0M3	sp|Q9D0M3-2|CY1_MOUSE;sp|Q9D0M3|CY1_MOUSE	>sp|Q9D0M3-2|CY1_MOUSE Isoform of Q9D0M3, Isoform 2 of Cytochrome c1, heme protein, mitochondrial OS=Mus musculus OX=10090 GN=Cyc1;>sp|Q9D0M3|CY1_MOUSE Cytochrome c1, heme protein, mitochondrial OS=Mus musculus OX=10090 GN=Cyc1 PE=1 SV=1	CYC1	CYC1	4	2204	1925.63	2291.31	3000.72	2397.03	2312.36	1750.44	1832.46	2228.76	1603.89	2033.96	2674.34	3166.79	2048.27	2106.87	2247.96	1738.17	1619.19	2304.36	2321.59	2100.5	1893.34	2929.72	1275.5	2355.17	2020.64	2154.54	2137.5	355.46	388.051	548.981	546.511	0.145362	0.186224	0.23883	0.284035	0.170763	0.536955	1.03248	0.320601	0.629863	-0.0583623	-0.178766
P62897	P62897	sp|P62897|CYC_MOUSE	>sp|P62897|CYC_MOUSE Cytochrome c, somatic OS=Mus musculus OX=10090 GN=Cycs PE=1 SV=2	CYCS	CYCS	6	5158.75	5827.55	5544.68	6748.9	6857.11	6515.29	4628.94	4552.41	5727.88	5128.39	5225.46	6727.75	5930.07	5243.47	6079.09	5975.4	4676.36	4610.13	5555.36	5383.44	5262.12	5557.62	6576.8	4582.43	6108.72	5331.8	5419.09	5486.3	697.834	807.427	669.788	644.495	0.116522	0.146098	0.126656	0.116588	0.15518	0.866138	1.69826	0.113155	0.445395	-0.0460865	-0.252425
Q7TMB8;Q7TMB8-2;A0A0R4J119;A0A0U1RQ05	Q7TMB8;Q7TMB8-2;A0A0R4J119;A0A0U1RQ05	sp|Q7TMB8|CYFP1_MOUSE;sp|Q7TMB8-2|CYFP1_MOUSE;tr|A0A0R4J119|A0A0R4J119_MOUSE;tr|A0A0U1RQ05|A0A0U1RQ05_MOUSE	>sp|Q7TMB8|CYFP1_MOUSE Cytoplasmic FMR1-interacting protein 1 OS=Mus musculus OX=10090 GN=Cyfip1 PE=1 SV=1;>sp|Q7TMB8-2|CYFP1_MOUSE Isoform of Q7TMB8, Isoform 2 of Cytoplasmic FMR1-interacting protein 1 OS=Mus musculus OX=10090 GN=Cyfip1;>tr|A0A0R4J119|A0A0R4J119_MOUSE Isoform of Q7TMB8, Cytoplasmic FMR1-interacting protein 1 OS=Mus musculus OX=10090 GN=Cyfip1 PE=1 SV=1;>tr|A0A0U1RQ05|A0A0U1RQ05_…	CYFIP1	CYFIP1	11	2767.75	2712.02	2815.93	2964.89	3080.32	3022.7	2999.15	2790.81	2850.38	2599.05	2731.06	2955.7	2672.92	2821.74	2979.88	3001.04	2966.78	2919.69	2792.72	2973.39	2849.42	2978.64	2695.85	2946.52	2893.93	2821.02	2893.68	2872.76	149.303	147.654	125.608	114.039	0.0516481	0.0527739	0.044336	0.0401163	0.00995423	0.156056	0.206996	0.839207	0.942599	-0.0269209	-0.408163
Q5SQX6;F6QD74#Q7TMB8;Q7TMB8-2;A0A0R4J119;A0A0U1RQ05	Q5SQX6;F6QD74;Q7TMB8;Q7TMB8-2;A0A0R4J119;A0A0U1RQ05	sp|Q5SQX6|CYFP2_MOUSE;tr|F6QD74|F6QD74_MOUSE;sp|Q7TMB8|CYFP1_MOUSE;sp|Q7TMB8-2|CYFP1_MOUSE;tr|A0A0R4J119|A0A0R4J119_MOUSE;tr|A0A0U1RQ05|A0A0U1RQ05_MOUSE	>sp|Q5SQX6|CYFP2_MOUSE Cytoplasmic FMR1-interacting protein 2 OS=Mus musculus OX=10090 GN=Cyfip2 PE=1 SV=2;>tr|F6QD74|F6QD74_MOUSE Isoform of Q5SQX6, Cytoplasmic FMR1-interacting protein 2 (Fragment) OS=Mus musculus OX=10090 GN=Cyfip2 PE=1 SV=1;>sp|Q7TMB8|CYFP1_MOUSE Cytoplasmic FMR1-interacting protein 1 OS=Mus musculus OX=10090 GN=Cyfip1 PE=1 SV=1;>sp|Q7TMB8-2|CYFP1_MOUSE Isoform of Q7TMB8, Iso…	CYFIP1;CYFIP2	CYFIP1;CYFIP2	12	8674.58	8446.92	8730.58	8839.23	9194.29	8938.47	9581.83	9242.82	8749.56	8877.78	8733.22	9020	8681.34	8668.77	9086.09	8539.15	8934.9	9101.82	8636.99	9024.04	8707.14	9416.13	6627.93	9258.47	8804.01	9034.2	8835.34	8611.78	253.495	328.544	237.903	1017.9	0.0287472	0.0359656	0.0269317	0.130031	0.0408357	0.312289	0.533776	0.602469	0.835409	0.0777861	0.568287
Q5SQX6;F6QD74	Q5SQX6;F6QD74	sp|Q5SQX6|CYFP2_MOUSE;tr|F6QD74|F6QD74_MOUSE	>sp|Q5SQX6|CYFP2_MOUSE Cytoplasmic FMR1-interacting protein 2 OS=Mus musculus OX=10090 GN=Cyfip2 PE=1 SV=2;>tr|F6QD74|F6QD74_MOUSE Isoform of Q5SQX6, Cytoplasmic FMR1-interacting protein 2 (Fragment) OS=Mus musculus OX=10090 GN=Cyfip2 PE=1 SV=1	CYFIP2	CYFIP2	21	9003.8	9531.29	10382.7	9493.57	9948.8	9491.68	10316.5	10409.1	9963.01	9328.53	10104.8	9591.44	9053.01	9574.98	9835.54	9751.08	10396.3	10039.6	9264.7	10285.5	9428.84	10154	7155.81	10717.4	9641.98	9952.23	9775.09	9501.06	470.535	420.47	452.013	1271.43	0.0485353	0.0426527	0.0466417	0.14628	0.0318511	0.212184	0.369527	0.717661	0.890948	0.0778747	0.509039
Q9JKY7	Q9JKY7	tr|Q9JKY7|Q9JKY7_MOUSE	>tr|Q9JKY7|Q9JKY7_MOUSE Cytochrome P450 CYP2D22 OS=Mus musculus OX=10090 GN=Cyp2d22 PE=1 SV=1	CYP2D22	CYP2D22	3	197.517	199.706	199.072	203.325	216.498	253.884	225.729	189.753	201.723	184.813	217.383	234.162	237.335	190.398	221.132	230.885	230.506	224.303	208.71	201.686	221.649	211.503	228.552	217.25	211.667	208.927	222.426	214.892	21.8041	19.9581	16.6738	9.61169	0.0972172	0.0961478	0.0790093	0.0447413	-0.0264997	-0.25286	-0.408476	0.689546	0.876664	-0.044922	-0.425461
Q9WVK8	Q9WVK8	sp|Q9WVK8|CP46A_MOUSE	>sp|Q9WVK8|CP46A_MOUSE Cholesterol 24-hydroxylase OS=Mus musculus OX=10090 GN=Cyp46a1 PE=1 SV=1	CYP46A1	CYP46A1	8	868.474	900.501	962.242	914.343	942.155	899.269	832.36	823.996	897.779	777.031	883.181	871.254	776.813	713.207	869.337	915.972	924.565	908.056	783.897	942.366	871.008	941.072	697.578	829.629	914.497	847.6	851.325	844.258	33.438	44.9732	86.8503	94.9592	0.0365145	0.0537633	0.106478	0.116055	0.122383	0.912119	1.7159	0.109805	0.443866	0.0118697	0.0955664
Q9D172;A0A1W2P7B6	Q9D172;A0A1W2P7B6	sp|Q9D172|ES1_MOUSE;tr|A0A1W2P7B6|A0A1W2P7B6_MOUSE	>sp|Q9D172|ES1_MOUSE ES1 protein homolog, mitochondrial OS=Mus musculus OX=10090 GN=D10Jhu81e PE=1 SV=1;>tr|A0A1W2P7B6|A0A1W2P7B6_MOUSE Isoform of Q9D172, ES1 protein homolog, mitochondrial (Fragment) OS=Mus musculus OX=10090 GN=D10Jhu81e PE=1 SV=1	D10JHU81E	D10JHU81E	3	807.637	707.216	628.677	757.079	630.933	726.347	781.755	859.128	717.962	665.653	647.612	675.521	787.315	670.132	639.085	667.059	619.944	474.067	747.022	646.8	535.465	636.704	639.405	526.811	709.648	724.605	642.934	622.035	70.5532	81.5098	101.22	81.626	0.100115	0.109351	0.167029	0.131798	0.194477	1.02437	2.12132	0.0536084	0.356513	0.22325	1.10079
P16381;Q62167;Q62095	P16381;Q62167;Q62095	sp|P16381|DDX3L_MOUSE;sp|Q62167|DDX3X_MOUSE;sp|Q62095|DDX3Y_MOUSE	>sp|P16381|DDX3L_MOUSE Putative ATP-dependent RNA helicase Pl10 OS=Mus musculus OX=10090 GN=D1Pas1 PE=1 SV=1;>sp|Q62167|DDX3X_MOUSE ATP-dependent RNA helicase DDX3X OS=Mus musculus OX=10090 GN=Ddx3x PE=1 SV=3;>sp|Q62095|DDX3Y_MOUSE ATP-dependent RNA helicase DDX3Y OS=Mus musculus OX=10090 GN=Ddx3y PE=1 SV=2	D1PAS1;DDX3X;DDX3Y	D1PAS1;DDX3X;DDX3Y	5	589.515	510.184	596.204	657.24	658.342	590.263	660.604	654.671	687.71	570.958	594.498	716.249	621.701	537.347	669.64	705.075	618.457	669.265	596.752	659.415	586.846	688.936	532.118	709.012	600.291	647.448	636.914	628.847	54.7097	55.1983	58.7354	68.0031	0.0937682	0.086643	0.0956806	0.110103	-0.0650437	-0.45061	-0.79427	0.441241	0.726173	0.0447742	0.324635
F6ZGR6;D3YZ21	F6ZGR6;D3YZ21	tr|F6ZGR6|F6ZGR6_MOUSE;tr|D3YZ21|D3YZ21_MOUSE	>tr|F6ZGR6|F6ZGR6_MOUSE RIKEN cDNA D430041D05 gene (Fragment) OS=Mus musculus OX=10090 GN=D430041D05Rik PE=1 SV=1;>tr|D3YZ21|D3YZ21_MOUSE Isoform of F6ZGR6, RIKEN cDNA D430041D05 gene OS=Mus musculus OX=10090 GN=D430041D05Rik PE=1 SV=1	D430041D05RIK	D430041D05RIK	2	1964.51	2035.98	1905.18	1914.26	1808.82	1882.69	1824.22	1910.08	1791.25	1811.48	1961.44	1984.68	1944.37	1888.83	1858.43	1891.18	1961.06	1861.09	1717.25	1813.52	1949.9	1890.76	2100.56	1810.51	1918.57	1880.53	1900.83	1880.42	76.7128	82.6741	42.7481	133.703	0.0399289	0.0438584	0.0223943	0.0701776	0.031004	0.387031	0.575112	0.574996	0.815463	0.00190718	0.023716
D3YTS3;Q68FD9	D3YTS3;Q68FD9	tr|D3YTS3|D3YTS3_MOUSE;sp|Q68FD9|K1549_MOUSE	>tr|D3YTS3|D3YTS3_MOUSE Isoform of Q68FD9, RIKEN cDNA D630045J12 gene OS=Mus musculus OX=10090 GN=D630045J12Rik PE=1 SV=2;>sp|Q68FD9|K1549_MOUSE UPF0606 protein KIAA1549 OS=Mus musculus OX=10090 GN=Kiaa1549 PE=1 SV=3	D630045J12RIK;KIAA1549	D630045J12RIK;KIAA1549	6	1225.73	1159.26	1157.48	1109.54	1212.54	1236.73	1184.89	1117.7	1068.73	1046.08	1148.12	1093.26	1072.37	1062.46	1171.78	1200.53	1256.21	1222.8	1090.13	1122.35	1158.39	1123.52	943.808	1109.61	1183.55	1109.8	1164.36	1091.3	49.3875	51.3608	80.0769	75.6229	0.0420586	0.0461283	0.0697654	0.0729359	0.119094	1.15895	2.15399	0.050505	0.353535	0.0260476	0.306646
Q8BPM0;Q8BPM0-2	Q8BPM0;Q8BPM0-2	sp|Q8BPM0|DAAM1_MOUSE;sp|Q8BPM0-2|DAAM1_MOUSE	>sp|Q8BPM0|DAAM1_MOUSE Disheveled-associated activator of morphogenesis 1 OS=Mus musculus OX=10090 GN=Daam1 PE=1 SV=4;>sp|Q8BPM0-2|DAAM1_MOUSE Isoform of Q8BPM0, Isoform 2 of Disheveled-associated activator of morphogenesis 1 OS=Mus musculus OX=10090 GN=Daam1	DAAM1	DAAM1	4	555.872	576.224	616.998	559.417	571.847	565.416	640.759	650.109	588.967	635.792	626.879	674.962	537.516	535.655	605.566	638.77	682.625	635.741	647.073	516.168	562.308	586.398	321.217	594.435	574.295	636.245	605.979	537.933	22.2391	28.4066	59.1074	114.444	0.0378721	0.04515	0.0989866	0.256139	0.127572	0.496901	0.93929	0.36464	0.668615	0.27502	0.956496
F6RK07;A2AUX5;A2AUX3;Q3UHC7-2;Q3UHC7-3;Q3UHC7;B7ZD29;Q3UHC7-4;F6QQP6	F6RK07;A2AUX5;A2AUX3;Q3UHC7-2;Q3UHC7-3;Q3UHC7;B7ZD29;Q3UHC7-4;F6QQP6	tr|F6RK07|F6RK07_MOUSE;tr|A2AUX5|A2AUX5_MOUSE;tr|A2AUX3|A2AUX3_MOUSE;sp|Q3UHC7-2|DAB2P_MOUSE;sp|Q3UHC7-3|DAB2P_MOUSE;sp|Q3UHC7|DAB2P_MOUSE;tr|B7ZD29|B7ZD29_MOUSE;sp|Q3UHC7-4|DAB2P_MOUSE;tr|F6QQP6|F6QQP6_MOUSE	>tr|F6RK07|F6RK07_MOUSE Isoform of Q3UHC7, Disabled homolog 2-interacting protein (Fragment) OS=Mus musculus OX=10090 GN=Dab2ip PE=1 SV=1;>tr|A2AUX5|A2AUX5_MOUSE Isoform of Q3UHC7, Disabled homolog 2-interacting protein OS=Mus musculus OX=10090 GN=Dab2ip PE=1 SV=1;>tr|A2AUX3|A2AUX3_MOUSE Isoform of Q3UHC7, Disabled homolog 2-interacting protein OS=Mus musculus OX=10090 GN=Dab2ip PE=1 SV=1;>sp|Q3U…	DAB2IP	DAB2IP	2	184.09	186.754	178.832	152.893	179.561	160.38	189.9	183.521	211.794	180.998	189.795	212.984	180.857	191.083	185.098	194.065	220.667	207.327	186.911	186.014	174.646	197.647	183.68	208.571	173.752	194.832	196.516	189.578	13.7796	14.0441	14.9081	11.8609	0.0816032	0.0711118	0.0745244	0.0619112	-0.12737	-1.06427	-2.02459	0.0638692	0.368626	0.0386916	0.412458
P61804	P61804	sp|P61804|DAD1_MOUSE	>sp|P61804|DAD1_MOUSE Dolichyl-diphosphooligosaccharide--protein glycosyltransferase subunit DAD1 OS=Mus musculus OX=10090 GN=Dad1 PE=1 SV=3	DAD1	DAD1	2	442.791	469.073	391.321	418.789	448.428	460.193	393.101	370.149	424.641	381.582	407.74	459.803	392.271	358.461	463.649	449.53	386.261	416.578	430.746	432.708	416.054	443.745	424.7	431.411	438.433	406.169	411.125	429.894	28.7633	32.5361	40.0266	9.17973	0.0671862	0.0787696	0.0975929	0.0213706	0.0259815	0.372037	0.520097	0.611704	0.838582	-0.0853889	-0.938825
Q6WQJ1	Q6WQJ1	sp|Q6WQJ1|DGLA_MOUSE	>sp|Q6WQJ1|DGLA_MOUSE Sn1-specific diacylglycerol lipase alpha OS=Mus musculus OX=10090 GN=Dagla PE=1 SV=2	DAGLA	DAGLA	4	694.422	889.474	717.023	614.954	732.589	743.759	688.469	645.936	626.501	531.389	729.503	681.866	707.491	549.608	657.025	732.469	775.204	757.314	655.876	663.697	725.712	730.736	639.831	646.466	732.037	650.611	696.518	677.053	89.7473	68.4849	82.9974	40.4906	0.120068	0.110613	0.127407	0.0589875	0.106023	0.751704	1.3798	0.190828	0.517262	-0.0624485	-0.49595
Q922B2	Q922B2	sp|Q922B2|SYDC_MOUSE	>sp|Q922B2|SYDC_MOUSE Aspartate--tRNA ligase, cytoplasmic OS=Mus musculus OX=10090 GN=Dars PE=1 SV=2	DARS	DARS	5	432.396	385.287	442.819	426.456	489.744	405.696	488.514	424.718	461.101	409.295	437.171	375.106	452.17	430.232	484.818	533.558	467.374	484.226	405.637	496.082	458.767	463.879	432.707	448.616	430.4	432.651	475.396	450.948	35.6114	39.6745	35.1942	30.5179	0.0817531	0.092531	0.0732809	0.0680745	-0.0685543	-0.62691	-1.06081	0.308012	0.618823	-0.0620885	-0.534545
Q4VWZ5;P31786;D3Z563;M0QWU8	Q4VWZ5;P31786;D3Z563;M0QWU8	tr|Q4VWZ5|Q4VWZ5_MOUSE;sp|P31786|ACBP_MOUSE;tr|D3Z563|D3Z563_MOUSE;tr|M0QWU8|M0QWU8_MOUSE	>tr|Q4VWZ5|Q4VWZ5_MOUSE Isoform of P31786, Acyl-CoA-binding protein OS=Mus musculus OX=10090 GN=Dbi PE=1 SV=1;>sp|P31786|ACBP_MOUSE Acyl-CoA-binding protein OS=Mus musculus OX=10090 GN=Dbi PE=1 SV=2;>tr|D3Z563|D3Z563_MOUSE Isoform of P31786, Acyl-CoA-binding protein OS=Mus musculus OX=10090 GN=Dbi PE=1 SV=1;>tr|M0QWU8|M0QWU8_MOUSE Isoform of P31786, Acyl-CoA-binding protein OS=Mus musculus OX=100…	DBI	DBI	2	636.576	538.361	525.741	750.097	259.584	422.087	543.939	539.945	713.777	479.166	590.386	368.233	755.104	667.267	307.716	487.152	887.782	509.074	751.384	387.022	646.033	312.344	214.954	742.218	522.074	539.241	602.349	508.992	169.872	114.851	208.71	233.21	0.384301	0.223642	0.392878	0.555215	0.11025	0.17703	0.333632	0.743956	0.90225	0.20366	0.364787
Q9QXS6;Q9QXS6-3;Q9QXS6-2#A0A0R4J1E3	Q9QXS6;Q9QXS6-3;Q9QXS6-2;A0A0R4J1E3	sp|Q9QXS6|DREB_MOUSE;sp|Q9QXS6-3|DREB_MOUSE;sp|Q9QXS6-2|DREB_MOUSE;tr|A0A0R4J1E3|A0A0R4J1E3_MOUSE	>sp|Q9QXS6|DREB_MOUSE Drebrin OS=Mus musculus OX=10090 GN=Dbn1 PE=1 SV=4;>sp|Q9QXS6-3|DREB_MOUSE Isoform of Q9QXS6, Isoform E2 of Drebrin OS=Mus musculus OX=10090 GN=Dbn1;>sp|Q9QXS6-2|DREB_MOUSE Isoform of Q9QXS6, Isoform A2 of Drebrin OS=Mus musculus OX=10090 GN=Dbn1;>tr|A0A0R4J1E3|A0A0R4J1E3_MOUSE Isoform of Q9QXS6, Drebrin OS=Mus musculus OX=10090 GN=Dbn1 PE=1 SV=1	DBN1	DBN1	13	3442.5	2462.24	2719.72	3316.27	3108.28	3050.09	3167.38	2997.74	2862.21	2554.14	2646.49	2857.03	2745.02	2504.77	3010.56	2640.46	2984.41	2780.4	2781.23	3002.4	2907.9	2766.02	2263.45	2779.64	3016.52	2847.5	2777.6	2750.11	367.742	224.35	195.629	255.92	0.126312	0.0790608	0.0708156	0.099162	0.129728	0.764129	1.4518	0.170167	0.508049	0.052114	0.413378
Q62418-3;Q62418-2;Q62418	Q62418-3;Q62418-2;Q62418	sp|Q62418-3|DBNL_MOUSE;sp|Q62418-2|DBNL_MOUSE;sp|Q62418|DBNL_MOUSE	>sp|Q62418-3|DBNL_MOUSE Isoform of Q62418, Isoform 3 of Drebrin-like protein OS=Mus musculus OX=10090 GN=Dbnl;>sp|Q62418-2|DBNL_MOUSE Isoform of Q62418, Isoform 2 of Drebrin-like protein OS=Mus musculus OX=10090 GN=Dbnl;>sp|Q62418|DBNL_MOUSE Drebrin-like protein OS=Mus musculus OX=10090 GN=Dbnl PE=1 SV=2	DBNL	DBNL	6	566.685	513.64	487.462	674.984	533.278	542.926	654.487	549.345	610.524	565.821	626.564	514.739	559.402	537.935	562.344	526.407	597.119	589.082	547.748	529.101	596.267	539.938	415.37	642.625	553.162	586.913	562.048	545.175	65.425	52.4619	27.6392	76.4836	0.112777	0.0902611	0.0492271	0.148846	0.0258183	0.142405	0.253658	0.803712	0.932936	0.114265	0.639071
P53395	P53395	sp|P53395|ODB2_MOUSE	>sp|P53395|ODB2_MOUSE Lipoamide acyltransferase component of branched-chain alpha-keto acid dehydrogenase complex, mitochondrial OS=Mus musculus OX=10090 GN=Dbt PE=1 SV=2	DBT	DBT	2	382.585	416.74	389.515	530.084	519.385	499.322	403.264	460.481	465.18	427.718	396.313	523.122	410.134	422.355	504.341	504.263	397.97	425.068	465.2	454.603	234.116	488.303	488.754	385.187	456.272	446.013	444.022	419.361	67.4294	47.2329	47.6768	98.382	0.149929	0.104164	0.105151	0.290695	0.151245	0.468953	0.893632	0.387699	0.687768	0.125162	0.414385
Q8BHC4;B0QZX9	Q8BHC4;B0QZX9	sp|Q8BHC4|DCAKD_MOUSE;tr|B0QZX9|B0QZX9_MOUSE	>sp|Q8BHC4|DCAKD_MOUSE Dephospho-CoA kinase domain-containing protein OS=Mus musculus OX=10090 GN=Dcakd PE=1 SV=1;>tr|B0QZX9|B0QZX9_MOUSE Isoform of Q8BHC4, Dephospho-CoA kinase domain-containing protein (Fragment) OS=Mus musculus OX=10090 GN=Dcakd PE=1 SV=1	DCAKD	DCAKD	3	351.415	330.818	302.798	372.652	339.839	363.752	297.896	254.9	329.415	287.035	292.396	339.164	294.494	281.974	343.839	314.873	286.735	294.179	284.28	302.205	323.599	334.592	205.612	290.835	343.545	300.134	302.682	290.187	25.1138	30.5396	23.0868	45.6526	0.0747293	0.103144	0.0739881	0.175742	0.257271	1.12715	2.48233	0.0274244	0.320739	0.0593673	0.297765
P70211-3;P70211-2;P70211	P70211-3;P70211-2;P70211	sp|P70211-3|DCC_MOUSE;sp|P70211-2|DCC_MOUSE;sp|P70211|DCC_MOUSE	>sp|P70211-3|DCC_MOUSE Isoform of P70211, Isoform B of Netrin receptor DCC OS=Mus musculus OX=10090 GN=Dcc;>sp|P70211-2|DCC_MOUSE Isoform of P70211, Isoform C of Netrin receptor DCC OS=Mus musculus OX=10090 GN=Dcc;>sp|P70211|DCC_MOUSE Netrin receptor DCC OS=Mus musculus OX=10090 GN=Dcc PE=1 SV=2	DCC	DCC	2	280.86	314.688	288.296	231.407	269.825	267.796	250.902	271.277	233	273.198	268.586	264.245	273.642	263.875	240.785	216.851	325.668	265.21	269.308	237.016	280.269	266.801	364.59	266.069	275.479	260.201	264.339	280.676	27.4369	15.5216	36.493	43.5502	0.101914	0.0614724	0.1365	0.144729	-0.0199969	-0.116432	-0.205893	0.840051	0.942599	-0.0984103	-0.612415
Q9JLM8;A0A0G2JGQ6;Q8CCN4	Q9JLM8;A0A0G2JGQ6;Q8CCN4	sp|Q9JLM8|DCLK1_MOUSE;tr|A0A0G2JGQ6|A0A0G2JGQ6_MOUSE;tr|Q8CCN4|Q8CCN4_MOUSE	>sp|Q9JLM8|DCLK1_MOUSE Serine/threonine-protein kinase DCLK1 OS=Mus musculus OX=10090 GN=Dclk1 PE=1 SV=1;>tr|A0A0G2JGQ6|A0A0G2JGQ6_MOUSE Isoform of Q9JLM8, Serine/threonine-protein kinase DCLK1 OS=Mus musculus OX=10090 GN=Dclk1 PE=1 SV=1;>tr|Q8CCN4|Q8CCN4_MOUSE Isoform of Q9JLM8, Serine/threonine-protein kinase DCLK1 OS=Mus musculus OX=10090 GN=Dclk1 PE=1 SV=1	DCLK1	DCLK1	12	3336.02	3229.84	3613.79	3449.94	3527.55	3468.35	3766.78	3508.33	3733.49	4005.93	3647.62	3610.05	3269.65	3447.53	3535.59	3467.67	3450.69	3834.29	3508.12	3739.08	3546.85	4001.58	3102.51	3854.9	3437.58	3712.03	3500.9	3625.51	136.904	170.809	185.634	316.367	0.0401186	0.0454478	0.0521301	0.0898731	-0.073005	-0.709557	-1.19334	0.253976	0.571717	0.0375222	0.376221
A0A0A6YWI6;A0A0A6YX71;Q6PGN3-6;Q6PGN3-5;Q6PGN3-4;Q6PGN3-2;Q6PGN3;Q6PGN3-3;A0A0A6YX33	A0A0A6YWI6;A0A0A6YX71;Q6PGN3-6;Q6PGN3-5;Q6PGN3-4;Q6PGN3-2;Q6PGN3;Q6PGN3-3;A0A0A6YX33	tr|A0A0A6YWI6|A0A0A6YWI6_MOUSE;tr|A0A0A6YX71|A0A0A6YX71_MOUSE;sp|Q6PGN3-6|DCLK2_MOUSE;sp|Q6PGN3-5|DCLK2_MOUSE;sp|Q6PGN3-4|DCLK2_MOUSE;sp|Q6PGN3-2|DCLK2_MOUSE;sp|Q6PGN3|DCLK2_MOUSE;sp|Q6PGN3-3|DCLK2_MOUSE;tr|A0A0A6YX33|A0A0A6YX33_MOUSE	>tr|A0A0A6YWI6|A0A0A6YWI6_MOUSE Isoform of Q6PGN3, Serine/threonine-protein kinase DCLK2 OS=Mus musculus OX=10090 GN=Dclk2 PE=1 SV=1;>tr|A0A0A6YX71|A0A0A6YX71_MOUSE Isoform of Q6PGN3, Serine/threonine-protein kinase DCLK2 OS=Mus musculus OX=10090 GN=Dclk2 PE=1 SV=1;>sp|Q6PGN3-6|DCLK2_MOUSE Isoform of Q6PGN3, Isoform 6 of Serine/threonine-protein kinase DCLK2 OS=Mus musculus OX=10090 GN=Dclk2;>sp|…	DCLK2	DCLK2	8	1007.15	947.449	1139.33	1128.85	1163.67	1129.75	1194.86	1155.23	1132.99	1080.98	1138.5	1071.12	1098.91	966.977	1158.03	1111.78	1211.92	1179.07	1059.54	1130.42	1113.55	1266.01	1191.13	1193.4	1086.03	1128.95	1121.12	1159.01	87.2249	46.4505	86.3789	72.722	0.0830775	0.0412011	0.0800798	0.0627687	-0.0955081	-0.846992	-1.50072	0.157225	0.494341	-0.0365679	-0.484802
E9Q3M3;O08788;E9Q586;O08788-2;D3YX34	E9Q3M3;O08788;E9Q586;O08788-2;D3YX34	tr|E9Q3M3|E9Q3M3_MOUSE;sp|O08788|DCTN1_MOUSE;tr|E9Q586|E9Q586_MOUSE;sp|O08788-2|DCTN1_MOUSE;tr|D3YX34|D3YX34_MOUSE	>tr|E9Q3M3|E9Q3M3_MOUSE Isoform of O08788, Dynactin subunit 1 OS=Mus musculus OX=10090 GN=Dctn1 PE=1 SV=1;>sp|O08788|DCTN1_MOUSE Dynactin subunit 1 OS=Mus musculus OX=10090 GN=Dctn1 PE=1 SV=3;>tr|E9Q586|E9Q586_MOUSE Isoform of O08788, Dynactin subunit 1 OS=Mus musculus OX=10090 GN=Dctn1 PE=1 SV=1;>sp|O08788-2|DCTN1_MOUSE Isoform of O08788, Isoform 2 of Dynactin subunit 1 OS=Mus musculus OX=10090 …	DCTN1	DCTN1	13	1787.91	1805.91	2035.96	2016.09	1912.94	1926.85	2063.39	1759.28	2055.78	2063.42	2143.48	1844.01	1937.93	1920.52	2029.59	2063.17	2030.29	2045.67	1774.42	2107.36	2063.99	2133.36	2112.43	2227.49	1914.28	1988.23	2004.53	2069.84	103	150.456	59.8595	154.543	0.0540355	0.0777374	0.0301244	0.0785119	-0.110892	-1.01544	-1.852	0.0867726	0.410486	-0.0580223	-0.520384
Q99KJ8	Q99KJ8	sp|Q99KJ8|DCTN2_MOUSE	>sp|Q99KJ8|DCTN2_MOUSE Dynactin subunit 2 OS=Mus musculus OX=10090 GN=Dctn2 PE=1 SV=3	DCTN2	DCTN2	9	2670.34	2617.52	2816.62	2772.35	2541.32	2754.17	2838.93	2852.68	2897.99	2986.69	2909.66	2596.66	2726.35	2922.48	2651.05	2843.72	2853.21	2792.07	2825.68	2747.82	2884.48	2662.51	3078.11	3011.15	2695.39	2847.1	2798.14	2868.29	104.407	133.272	97.3595	157.078	0.0390076	0.048115	0.0350123	0.0547702	-0.088808	-1.10809	-1.82141	0.0915346	0.417695	-0.0102613	-0.144393
E9Q919;Q9Z0Y1	E9Q919;Q9Z0Y1	tr|E9Q919|E9Q919_MOUSE;sp|Q9Z0Y1|DCTN3_MOUSE	>tr|E9Q919|E9Q919_MOUSE Isoform of Q9Z0Y1, Dynactin subunit 3 OS=Mus musculus OX=10090 GN=Dctn3 PE=1 SV=1;>sp|Q9Z0Y1|DCTN3_MOUSE Dynactin subunit 3 OS=Mus musculus OX=10090 GN=Dctn3 PE=1 SV=2	DCTN3	DCTN3	3	546.872	606.021	573.473	558.658	519.435	544.833	612.348	601.751	580.423	640.089	585.279	555.665	545.41	621.351	568.989	566.789	584.899	579.751	559.638	572.607	577.444	585.583	618.426	610.924	558.215	595.926	577.865	587.437	29.428	29.0812	25.2937	22.8384	0.0523168	0.0487145	0.0433168	0.0387075	-0.0743612	-1.00174	-1.55003	0.145034	0.47852	0.020175	0.328586
Q8CBY8-2;Q8CBY8	Q8CBY8-2;Q8CBY8	sp|Q8CBY8-2|DCTN4_MOUSE;sp|Q8CBY8|DCTN4_MOUSE	>sp|Q8CBY8-2|DCTN4_MOUSE Isoform of Q8CBY8, Isoform 2 of Dynactin subunit 4 OS=Mus musculus OX=10090 GN=Dctn4;>sp|Q8CBY8|DCTN4_MOUSE Dynactin subunit 4 OS=Mus musculus OX=10090 GN=Dctn4 PE=1 SV=1	DCTN4	DCTN4	6	486.357	547.644	601.29	576.311	515.816	519.951	595.979	475.983	556.257	549.707	597.096	460.512	594.313	536.687	530.727	558.739	602.479	557.946	515.561	568.249	601.491	559.26	554.017	587.328	541.228	539.256	563.482	564.318	42.3997	58.5925	29.3781	29.7848	0.07818	0.111752	0.0518758	0.0535031	-0.0622387	-0.637692	-1.04366	0.315589	0.626942	-0.0711735	-0.56573
Q9QZB9	Q9QZB9	sp|Q9QZB9|DCTN5_MOUSE	>sp|Q9QZB9|DCTN5_MOUSE Dynactin subunit 5 OS=Mus musculus OX=10090 GN=Dctn5 PE=1 SV=1	DCTN5	DCTN5	2	248.247	307.762	268.678	291.632	263.858	257.407	280.635	264.948	313.27	375.491	315.317	290.292	302.052	308.682	281.063	287.505	251.038	258.746	282.194	269.168	299.543	313.466	311.065	327.986	272.931	306.659	281.514	300.57	22.4216	38.8365	22.9919	21.693	0.0808507	0.122307	0.0827056	0.0731743	-0.139948	-1.08759	-2.12725	0.0530322	0.356513	0.0229624	0.165528
Q9QZ73;A0A140T8R8;A0A0G2JGV7;Q3UT23;A0A1Y7VP24;A0A0G2JEA2;A0A0G2JDM0	Q9QZ73;A0A140T8R8;A0A0G2JGV7;Q3UT23;A0A1Y7VP24;A0A0G2JEA2;A0A0G2JDM0	sp|Q9QZ73|DCNL1_MOUSE;tr|A0A140T8R8|A0A140T8R8_MOUSE;tr|A0A0G2JGV7|A0A0G2JGV7_MOUSE;tr|Q3UT23|Q3UT23_MOUSE;tr|A0A1Y7VP24|A0A1Y7VP24_MOUSE;tr|A0A0G2JEA2|A0A0G2JEA2_MOUSE;tr|A0A0G2JDM0|A0A0G2JDM0_MOUSE	>sp|Q9QZ73|DCNL1_MOUSE DCN1-like protein 1 OS=Mus musculus OX=10090 GN=Dcun1d1 PE=2 SV=1;>tr|A0A140T8R8|A0A140T8R8_MOUSE Isoform of Q9QZ73, DCN1-like protein (Fragment) OS=Mus musculus OX=10090 GN=Dcun1d1 PE=1 SV=1;>tr|A0A0G2JGV7|A0A0G2JGV7_MOUSE Isoform of Q9QZ73, DCN1-like protein (Fragment) OS=Mus musculus OX=10090 GN=Dcun1d1 PE=1 SV=1;>tr|Q3UT23|Q3UT23_MOUSE Isoform of Q9QZ73, DCN1-like prote…	DCUN1D1	DCUN1D1	2	108.012	147.12	150.077	138.933	125.146	120.272	151.031	156.017	143.471	151.642	157.719	117.824	139.96	153.032	154.181	148.809	137.811	160.982	141.333	147.65	125.204	150.556	870.976	183.51	131.593	146.284	149.129	269.872	16.5067	14.7961	8.8715	295.096	0.128586	0.10912	0.0598436	0.843073	-0.609361	-0.770926	-1.58268	0.137414	0.469838	-0.453732	-0.598189
D3YWG7;Q8K0V2	D3YWG7;Q8K0V2	tr|D3YWG7|D3YWG7_MOUSE;sp|Q8K0V2|DCNL3_MOUSE	>tr|D3YWG7|D3YWG7_MOUSE Isoform of Q8K0V2, DCN1-like protein (Fragment) OS=Mus musculus OX=10090 GN=Dcun1d3 PE=1 SV=1;>sp|Q8K0V2|DCNL3_MOUSE DCN1-like protein 3 OS=Mus musculus OX=10090 GN=Dcun1d3 PE=2 SV=1	DCUN1D3	DCUN1D3	2	98.4789	116.725	120.229	99.2983	108.755	93.077	112.059	120.467	97.3859	96.2537	107.2	106.014	115.532	104.603	89.031	78.9058	137.32	113.811	112.104	112.374	125.877	101.501	107.466	104.887	106.094	106.563	106.534	110.702	10.8952	9.10771	20.761	8.53224	0.102568	0.0850546	0.200199	0.0751705	-0.0641937	-0.501947	-0.869066	0.40051	0.696463	-0.0558672	-0.489957
Q9CWS0;D3YU15	Q9CWS0;D3YU15	sp|Q9CWS0|DDAH1_MOUSE;tr|D3YU15|D3YU15_MOUSE	>sp|Q9CWS0|DDAH1_MOUSE N(G),N(G)-dimethylarginine dimethylaminohydrolase 1 OS=Mus musculus OX=10090 GN=Ddah1 PE=1 SV=3;>tr|D3YU15|D3YU15_MOUSE Isoform of Q9CWS0, Dimethylarginine dimethylaminohydrolase 1, isoform CRA_a OS=Mus musculus OX=10090 GN=Ddah1 PE=1 SV=1	DDAH1	DDAH1	6	4158.04	4551.55	4513.68	4204.01	4229.11	4345.28	4698.68	4911.99	4782.89	4661.03	4526.51	4176.38	4678.27	4544.57	4048.95	3963.94	4073.8	3959.79	4889.32	4215.52	4086.91	4068.15	4384.49	4377	4333.61	4626.25	4211.55	4336.9	166.494	254.938	315.86	302.817	0.038219	0.0564867	0.0734924	0.067869	0.000842444	0.0111302	0.0159593	0.987508	0.995867	0.0941113	0.951774
Q3U1J4	Q3U1J4	sp|Q3U1J4|DDB1_MOUSE	>sp|Q3U1J4|DDB1_MOUSE DNA damage-binding protein 1 OS=Mus musculus OX=10090 GN=Ddb1 PE=1 SV=2	DDB1	DDB1	7	969.549	925.02	1049.64	910.516	989.05	936.969	1056.23	1078.5	988.063	937.426	922.522	774.088	1024.22	1014	1023.8	1068.61	1011.22	1002.88	1001.93	1023.06	964.389	895.292	754.067	1002.33	963.457	959.471	1024.12	940.177	51.1885	110.059	23.2336	101.768	0.0523578	0.120217	0.0223919	0.115981	0.0413128	0.329745	0.559307	0.585422	0.820145	0.0286201	0.176012
O54734	O54734	sp|O54734|OST48_MOUSE	>sp|O54734|OST48_MOUSE Dolichyl-diphosphooligosaccharide--protein glycosyltransferase 48 kDa subunit OS=Mus musculus OX=10090 GN=Ddost PE=1 SV=2	DDOST	DDOST	3	837.663	762.993	721.802	707.127	845.88	917.105	738.853	700.624	732.51	587.764	667.582	729.695	761.117	610.48	886.702	888.03	702.254	759.453	771.744	786.69	808.999	696.974	637.668	703.73	798.762	692.838	768.006	734.301	81.6551	57.9458	107.473	65.4099	0.101982	0.0878248	0.143721	0.0907172	0.120027	0.819118	1.53613	0.148385	0.482362	-0.0834557	-0.641535
O35215;G3UZN1;G3UYJ7	O35215;G3UZN1;G3UYJ7	sp|O35215|DOPD_MOUSE;tr|G3UZN1|G3UZN1_MOUSE;tr|G3UYJ7|G3UYJ7_MOUSE	>sp|O35215|DOPD_MOUSE D-dopachrome decarboxylase OS=Mus musculus OX=10090 GN=Ddt PE=1 SV=3;>tr|G3UZN1|G3UZN1_MOUSE Isoform of O35215, D-dopachrome decarboxylase OS=Mus musculus OX=10090 GN=Ddt PE=1 SV=1;>tr|G3UYJ7|G3UYJ7_MOUSE Predicted gene 20441 (Fragment) OS=Mus musculus OX=10090 GN=Gm20441 PE=4 SV=1	DDT;GM20441	DDT;GM20441	4	1527.01	1378.2	1781.53	1586.92	1432.07	1556.62	1704.28	1456.31	1768.67	1808.78	1612.11	1334.55	1780.3	1679.84	1471.74	1691.29	1684.19	1743.35	1501.71	1626.8	1670.64	1542.07	2158.66	1727.12	1543.72	1614.12	1675.12	1704.5	140.52	185.996	107.189	237.261	0.0895208	0.119452	0.0666572	0.130396	-0.137178	-0.810659	-1.55528	0.143784	0.475911	-0.0763243	-0.433887
Q91VR5	Q91VR5	sp|Q91VR5|DDX1_MOUSE	>sp|Q91VR5|DDX1_MOUSE ATP-dependent RNA helicase DDX1 OS=Mus musculus OX=10090 GN=Ddx1 PE=1 SV=1	DDX1	DDX1	5	494.079	418.265	529.579	546.307	597.463	599.104	599.605	489.236	570.952	481.647	507.164	527.789	597.974	475.883	608.338	594.833	504.306	556.59	563.729	560.415	532.061	603.204	203.647	516.648	530.8	529.399	556.321	496.617	68.3578	47.0018	54.9541	146.577	0.135578	0.0875356	0.101852	0.430491	0.167398	0.388435	0.73978	0.47253	0.748534	0.169552	0.404259
P54823	P54823	sp|P54823|DDX6_MOUSE	>sp|P54823|DDX6_MOUSE Probable ATP-dependent RNA helicase DDX6 OS=Mus musculus OX=10090 GN=Ddx6 PE=1 SV=1	DDX6	DDX6	3	469.157	450.481	461.922	459.823	533.306	490.272	469.091	427.636	498.675	435.51	428.295	508.411	500.058	411.885	516.253	553.623	457.324	478.666	453.595	456.455	469.279	520.417	520.169	491.611	477.493	461.27	486.302	485.254	30.4377	36.2345	49.1007	30.2747	0.0619053	0.0779997	0.102894	0.0621748	-0.0232803	-0.270323	-0.410316	0.688229	0.876467	-0.0744723	-0.713275
Q9CQ62	Q9CQ62	sp|Q9CQ62|DECR_MOUSE	>sp|Q9CQ62|DECR_MOUSE 2,4-dienoyl-CoA reductase, mitochondrial OS=Mus musculus OX=10090 GN=Decr1 PE=1 SV=1	DECR1	DECR1	5	563.174	539.586	541.177	638.025	713.816	670.813	540.114	419.313	662.584	495.794	510.475	673.936	572.044	508.27	720.615	779.798	550.7	511.355	581.245	663.426	625.6	674.262	542.399	594.042	611.098	550.369	607.13	613.496	73.6769	99.7115	114.939	50.6071	0.119926	0.18329	0.18313	0.08321	-0.0101573	-0.0717045	-0.123119	0.903888	0.965487	-0.172327	-0.804455
Q6NS52#Q6NS52-2	Q6NS52;Q6NS52-2	sp|Q6NS52|DGKB_MOUSE;sp|Q6NS52-2|DGKB_MOUSE	>sp|Q6NS52|DGKB_MOUSE Diacylglycerol kinase beta OS=Mus musculus OX=10090 GN=Dgkb PE=1 SV=2;>sp|Q6NS52-2|DGKB_MOUSE Isoform of Q6NS52, Isoform 2 of Diacylglycerol kinase beta OS=Mus musculus OX=10090 GN=Dgkb	DGKB	DGKB	6	973.474	776.463	1050.21	1077.13	1101.87	1041.84	1023.89	1010.39	1016.32	876.955	925.937	928.915	1022.59	886.947	950.364	924.16	1048.3	983.357	838.49	948.365	1032.93	966.162	841.951	929.054	1003.5	963.734	969.286	926.159	119.329	61.2079	60.7558	75.2046	0.129917	0.0641982	0.0628964	0.0816142	0.110177	0.690949	1.28165	0.222265	0.541061	0.0588999	0.558598
Q9R1C6;F2Z490	Q9R1C6;F2Z490	sp|Q9R1C6|DGKE_MOUSE;tr|F2Z490|F2Z490_MOUSE	>sp|Q9R1C6|DGKE_MOUSE Diacylglycerol kinase epsilon OS=Mus musculus OX=10090 GN=Dgke PE=1 SV=1;>tr|F2Z490|F2Z490_MOUSE Isoform of Q9R1C6, Diacylglycerol kinase epsilon OS=Mus musculus OX=10090 GN=Dgke PE=1 SV=1	DGKE	DGKE	2	236.988	265.781	267.15	252.539	249.381	264.2	283.5	274.346	255.725	301.268	287.72	282.938	232.675	217.818	259.989	276.621	290.006	275.769	251.698	268.802	276.189	282.731	259.902	260.074	256.006	280.916	258.813	266.566	11.8701	15.1594	28.0811	11.5456	0.0470143	0.0547743	0.112009	0.043223	-0.0585034	-0.845469	-1.23062	0.240182	0.558538	0.0749882	0.957489
Q8C413;Q91WG7	Q8C413;Q91WG7	tr|Q8C413|Q8C413_MOUSE;sp|Q91WG7|DGKG_MOUSE	>tr|Q8C413|Q8C413_MOUSE Isoform of Q91WG7, Diacylglycerol kinase OS=Mus musculus OX=10090 GN=Dgkg PE=1 SV=1;>sp|Q91WG7|DGKG_MOUSE Diacylglycerol kinase gamma OS=Mus musculus OX=10090 GN=Dgkg PE=1 SV=1	DGKG	DGKG	7	713.906	577.257	898.459	934.363	902.669	929.866	923.818	942.301	933.537	782.327	858.084	783.295	893.354	795.545	879.184	902.815	982.687	853.578	757.538	832.774	893.569	919.021	785.188	935.676	826.087	870.56	884.527	853.961	147.036	74.1689	61.5661	73.4234	0.198114	0.0866523	0.0695313	0.0870836	-0.0650602	-0.307641	-0.561685	0.583847	0.819046	0.0278308	0.231634
Q6P5E8	Q6P5E8	sp|Q6P5E8|DGKQ_MOUSE	>sp|Q6P5E8|DGKQ_MOUSE Diacylglycerol kinase theta OS=Mus musculus OX=10090 GN=Dgkq PE=1 SV=1	DGKQ	DGKQ	3	192.594	181.673	186.732	194.504	194.863	190.544	235.168	193.024	199.316	194.418	219.653	192.714	193.248	210.392	218.36	196.673	207.3	212.364	190.924	207.209	167.183	210.218	185.547	215.467	190.152	205.716	206.39	196.091	5.1155	17.6659	9.62229	18.2876	0.0271628	0.0833984	0.0469941	0.0960127	-0.0393986	-0.397935	-0.638127	0.534427	0.789261	0.070289	0.545775
A2AHJ7;A2AHK0;Q80UP3	A2AHJ7;A2AHK0;Q80UP3	tr|A2AHJ7|A2AHJ7_MOUSE;tr|A2AHK0|A2AHK0_MOUSE;sp|Q80UP3|DGKZ_MOUSE	>tr|A2AHJ7|A2AHJ7_MOUSE Isoform of Q80UP3, Diacylglycerol kinase OS=Mus musculus OX=10090 GN=Dgkz PE=1 SV=1;>tr|A2AHK0|A2AHK0_MOUSE Isoform of Q80UP3, Diacylglycerol kinase OS=Mus musculus OX=10090 GN=Dgkz PE=1 SV=1;>sp|Q80UP3|DGKZ_MOUSE Diacylglycerol kinase zeta OS=Mus musculus OX=10090 GN=Dgkz PE=1 SV=2	DGKZ	DGKZ	2	113.3	118.271	105.16	97.9709	74.5853	101.868	123.884	121.936	114.395	107.439	101.116	114.213	122.993	104.007	88.1933	105.34	106.345	119.496	103.496	103.395	108.977	115.628	124.356	125.731	101.859	113.83	107.729	113.597	15.2977	8.59936	12.4465	9.9457	0.163964	0.0766144	0.118779	0.0873371	-0.16786	-0.83959	-1.65822	0.121099	0.454559	0.00405322	0.0359233
Q99L04	Q99L04	sp|Q99L04|DHRS1_MOUSE	>sp|Q99L04|DHRS1_MOUSE Dehydrogenase/reductase SDR family member 1 OS=Mus musculus OX=10090 GN=Dhrs1 PE=1 SV=1	DHRS1	DHRS1	5	1879.29	2001.22	2071.16	2391.45	2156.6	2323.17	1850.76	1823.36	2003.06	2285.96	1991.9	2282.29	1836.81	2072.34	2361.53	2133.33	2078.67	2010.91	1933.17	1865.68	2160.66	2075.51	1798.84	1801.15	2137.15	2039.55	2082.26	1939.17	194.405	202.79	170.908	149.55	0.0912377	0.098655	0.0818099	0.0761035	0.138776	1.01868	1.97944	0.069255	0.382657	0.0704583	0.557352
A0A2I3BRG8;Q99LB2	A0A2I3BRG8;Q99LB2	tr|A0A2I3BRG8|A0A2I3BRG8_MOUSE;sp|Q99LB2|DHRS4_MOUSE	>tr|A0A2I3BRG8|A0A2I3BRG8_MOUSE Isoform of Q99LB2, Dehydrogenase/reductase SDR family member 4 (Fragment) OS=Mus musculus OX=10090 GN=Dhrs4 PE=1 SV=1;>sp|Q99LB2|DHRS4_MOUSE Dehydrogenase/reductase SDR family member 4 OS=Mus musculus OX=10090 GN=Dhrs4 PE=1 SV=3	DHRS4	DHRS4	2	155.839	164.311	175.947	183.519	159.939	170.977	162.49	200.041	170.268	163.864	151.313	173.134	186.643	137.74	160.994	164.288	190.335	164.426	146.522	188.009	152.348	180.344	189.939	145.742	168.422	170.185	167.404	167.151	10.3755	16.4645	19.1604	21.1254	0.0613804	0.0937213	0.117335	0.127318	0.0183151	0.133357	0.228047	0.823143	0.939932	0.0302293	0.196213
Z4YKT6;Q99J47-2;Q99J47	Z4YKT6;Q99J47-2;Q99J47	tr|Z4YKT6|Z4YKT6_MOUSE;sp|Q99J47-2|DRS7B_MOUSE;sp|Q99J47|DRS7B_MOUSE	>tr|Z4YKT6|Z4YKT6_MOUSE Isoform of Q99J47, Dehydrogenase/reductase SDR family member 7B OS=Mus musculus OX=10090 GN=Dhrs7b PE=1 SV=1;>sp|Q99J47-2|DRS7B_MOUSE Isoform of Q99J47, Isoform 2 of Dehydrogenase/reductase SDR family member 7B OS=Mus musculus OX=10090 GN=Dhrs7b;>sp|Q99J47|DRS7B_MOUSE Dehydrogenase/reductase SDR family member 7B OS=Mus musculus OX=10090 GN=Dhrs7b PE=1 SV=1	DHRS7B	DHRS7B	5	9167.62	9234.07	8296.84	10961.2	10391	10322.7	7981.42	7771.15	9475.53	8375.26	8008.65	10810.5	9317.48	8077.91	10003.3	10047.5	8314.26	8271.6	9134.68	8535.73	8611.81	9469.94	9007.15	8063.85	9728.9	8737.09	9005.34	8803.86	991.985	1184.07	900.617	500.164	0.103776	0.129297	0.0997519	0.0572161	0.139723	1.02586	1.99753	0.067049	0.377507	-0.0193403	-0.140756
B7ZMZ7;B2RQ71;E9PWR4#F8WI56;D3Z7D3;Q8BWT5	B7ZMZ7;B2RQ71;E9PWR4;F8WI56;D3Z7D3;Q8BWT5	tr|B7ZMZ7|B7ZMZ7_MOUSE;tr|B2RQ71|B2RQ71_MOUSE;tr|E9PWR4|E9PWR4_MOUSE;tr|F8WI56|F8WI56_MOUSE;tr|D3Z7D3|D3Z7D3_MOUSE;sp|Q8BWT5|DIP2A_MOUSE	>tr|B7ZMZ7|B7ZMZ7_MOUSE Isoform of E9PWR4, Dip2c protein OS=Mus musculus OX=10090 GN=Dip2c PE=1 SV=1;>tr|B2RQ71|B2RQ71_MOUSE Isoform of E9PWR4, Dip2c protein OS=Mus musculus OX=10090 GN=Dip2c PE=1 SV=1;>tr|E9PWR4|E9PWR4_MOUSE Disco-interacting protein 2 homolog C OS=Mus musculus OX=10090 GN=Dip2c PE=1 SV=1;>tr|F8WI56|F8WI56_MOUSE Isoform of Q8BWT5, Disco-interacting protein 2 homolog A OS=Mus mus…	DIP2A;DIP2C	DIP2A;DIP2C	2	202.691	209.597	214.002	213.954	222.523	205.828	186.151	209.214	184.769	218.547	219.82	214.619	207.285	213.133	214.878	210.44	193.869	217.356	214.496	209.762	212.016	188.864	263.347	230.586	211.433	205.52	209.493	219.845	7.03044	15.9776	8.4138	25.1362	0.0331122	0.0796027	0.0410924	0.111616	-0.0493792	-0.426329	-0.715795	0.486727	0.758878	-0.0933803	-0.659184
B7ZMZ7;B2RQ71;E9PWR4	B7ZMZ7;B2RQ71;E9PWR4	tr|B7ZMZ7|B7ZMZ7_MOUSE;tr|B2RQ71|B2RQ71_MOUSE;tr|E9PWR4|E9PWR4_MOUSE	>tr|B7ZMZ7|B7ZMZ7_MOUSE Isoform of E9PWR4, Dip2c protein OS=Mus musculus OX=10090 GN=Dip2c PE=1 SV=1;>tr|B2RQ71|B2RQ71_MOUSE Isoform of E9PWR4, Dip2c protein OS=Mus musculus OX=10090 GN=Dip2c PE=1 SV=1;>tr|E9PWR4|E9PWR4_MOUSE Disco-interacting protein 2 homolog C OS=Mus musculus OX=10090 GN=Dip2c PE=1 SV=1	DIP2C	DIP2C	2	250.359	240.464	245.384	244.771	222.693	208.939	238.234	230.007	218.357	215.893	235.52	226.471	231.99	240.712	233.64	242.702	221.128	239.658	215.234	229.758	234.958	226.882	222.105	256.162	235.435	227.414	234.972	230.85	16.1155	9.00196	7.96215	14.1057	0.0704792	0.039728	0.0343658	0.0597906	0.0276262	0.303748	0.470852	0.645518	0.852628	-0.0204043	-0.289091
Q91Z61	Q91Z61	sp|Q91Z61|DIRA1_MOUSE	>sp|Q91Z61|DIRA1_MOUSE GTP-binding protein Di-Ras1 OS=Mus musculus OX=10090 GN=Diras1 PE=1 SV=1	DIRAS1	DIRAS1	3	395.398	1023.29	932.978	834.918	887.244	468.412	896.185	746.747	793.436	798.423	502.816	844.94	1027.16	466.749	805.299	917.564	872.588	495.396	825.4	926.05	885.811	894.17	569.612	725.718	757.041	763.758	764.126	804.46	260.367	137.543	231.015	135.087	0.416459	0.208553	0.344486	0.185778	-0.15568	-0.357131	-0.678143	0.509525	0.773645	-0.0790928	-0.29058
Q5PR73	Q5PR73	sp|Q5PR73|DIRA2_MOUSE	>sp|Q5PR73|DIRA2_MOUSE GTP-binding protein Di-Ras2 OS=Mus musculus OX=10090 GN=Diras2 PE=1 SV=1	DIRAS2	DIRAS2	8	2010.63	2447.27	2368.52	2207.5	2249.73	2090.68	2251.73	2281.14	2168.13	2321.32	2371.13	2246	2399.35	2534.7	2140.92	2326.38	2227.68	2340.49	2343.71	2392.84	2310.1	2348.98	2850.72	2241.13	2229.05	2273.24	2328.25	2414.58	164.206	69.5831	136.408	219.555	0.0739893	0.0306781	0.0585726	0.085893	-0.114021	-0.911002	-1.6845	0.115832	0.446736	-0.0829907	-0.841666
Q8BMF4	Q8BMF4	sp|Q8BMF4|ODP2_MOUSE	>sp|Q8BMF4|ODP2_MOUSE Dihydrolipoyllysine-residue acetyltransferase component of pyruvate dehydrogenase complex, mitochondrial OS=Mus musculus OX=10090 GN=Dlat PE=1 SV=2	DLAT	DLAT	13	20211.6	20391.6	16848.7	23443.4	22971.4	21445.8	20384.6	19653	21901.6	19289.6	19073.1	22857.1	21831.6	19476.1	22295	22545.8	19374.7	18364.1	21543.1	21103.7	19154.7	22897.3	22497.4	20526.4	20885.4	20526.5	20647.9	21287.1	2374.92	1532.85	1784.72	1362.52	0.119328	0.0734947	0.0871998	0.064937	-0.0332221	-0.250007	-0.427008	0.676333	0.869702	-0.0532592	-0.536602
O08749	O08749	sp|O08749|DLDH_MOUSE	>sp|O08749|DLDH_MOUSE Dihydrolipoyl dehydrogenase, mitochondrial OS=Mus musculus OX=10090 GN=Dld PE=1 SV=2	DLD	DLD	14	16423.3	14596	13716.8	18185.7	17964.9	16744.1	16344.9	15258.6	17886.3	18026.2	16491.7	19401	12016.3	16843.4	18079.6	17279.3	15227.9	15065.7	17468.3	16927.3	15288.5	18194.8	11924.7	16411.7	16271.8	17234.8	15752	16035.9	1795.12	1482.73	2174.5	2240.92	0.113406	0.0861087	0.147771	0.153375	0.0266917	0.14416	0.257402	0.800882	0.931216	0.112756	0.625899
[truncated: 1,542 more rows]
[truncated: 9 more columns]

## Sheet: Data S2B
Protein analyzed	Query size	Source	Term name	Term ID	Adjusted pvalue	Term size	Intersection size	Intersections
Downregulated in CTEP2h	23	CORUM	Bin1-Dnm1-Ehbp1 complex	CORUM:7280	0.0167706	2	2	DNM1,BIN1
Upregulated in CTEP2h	27	GO:CC	mitochondrial membrane	GO:0031966	1.93313e-08	258	20	NDUFA5,CKMT1,MTCH2,GK,SFXN5,AIFM1,MIC13,SLC25A1,SLC25A18,NDUFB3,MICU1,SLC25A46,MTX2,SLC25A10,RHOT2,EXOG,MTCH1,UQCRC2,BDH1,CYB5B
Upregulated in CTEP2h	27	GO:CC	mitochondrial envelope	GO:0005740	4.7424e-08	270	20	NDUFA5,CKMT1,MTCH2,GK,SFXN5,AIFM1,MIC13,SLC25A1,SLC25A18,NDUFB3,MICU1,SLC25A46,MTX2,SLC25A10,RHOT2,EXOG,MTCH1,UQCRC2,BDH1,CYB5B
[truncated: 6 more rows]
