# Supplementary material for: Reduced mGluR5 Activity Modulates Mitochondrial Function
Source: Cells. 2021 Jun 2;10(6):1375. doi: 10.3390/cells10061375 (PMC8228325; doi:10.3390/cells10061375)
Supplement: Supplementary file 1 [file cells-10-01375-s001.zip › Data S3.xlsx]

## Sheet: Data S3A
CellType	annotLevel	p_CTEP2h	fold_change_CTEP2h	sd_from_mean_CTEP2h	p_Top50_CTEP2h	fold_change_Top50_CTEP2h	sd_from_mean_Top50_CTEP2h
Astro	1	0.3389	1.03942	0.11299	0.3422	1.06821	0.33599
CR	1	0.2274	1.15251	0.709742	0.6293	0.955222	-0.362346
Endo	1	0.8515	0.770101	-0.93044	0.8463	0.859608	-0.975519
L2/3 IT	1	0.0233	1.1901	2.12112	0.0289	1.10171	1.95315
L4	1	0.014	1.22608	2.28903	0.0112	1.13109	2.31782
L5 IT	1	0.0677	1.12432	1.4933	0.0575	1.07495	1.57496
L5 PT	1	0.0141	1.2031	2.31118	0.023	1.10295	2.0382
L6 CT	1	0.0534	1.16499	1.73772	0.1187	1.06445	1.19531
L6 IT	1	0.125	1.09506	1.03162	0.1178	1.06569	1.2274
L6b	1	0.109	1.12396	1.03277	0.187	1.05657	0.830457
Lamp5	1	0.6188	0.972547	-0.321824	0.7113	0.970553	-0.592078
Macrophage	1	0.3364	1.07825	0.339618	0.4985	0.993413	-0.0502364
Meis2	1	0.9863	0.771935	-1.9931	0.6909	0.965629	-0.52348
NP	1	0.0713	1.12692	1.45977	0.1581	1.05094	1.01062
Oligo	1	0.4316	0.974035	-0.0993907	0.8107	0.866451	-0.890616
Peri	1	0.8128	0.802905	-0.856088	0.6249	0.949502	-0.378371
Pvalb	1	0.8043	0.919952	-0.867542	0.3367	1.02117	0.40428
Serpinf1	1	0.8564	0.898554	-1.05069	0.4126	1.01059	0.189007
SMC	1	0.9998	0.512854	-2.6356	0.9704	0.809542	-1.76308
Sncg	1	0.2785	1.0483	0.568845	0.3466	1.01836	0.374474
Sst	1	0.2469	1.05291	0.707777	0.1686	1.04097	0.962012
Vip	1	0.7138	0.958837	-0.556076	0.4757	1.00277	0.0643683
VLMC	1	0.8886	0.726937	-1.09644	0.9892	0.723654	-1.93071

## Sheet: Data S3B
Dataset	Tissue type	Cell-type	General cell type	Description	logOR	SE	p
scRNA_data/Allen_Human_LGN_level2.txt.gz	Brain_LGN	LGN_Exc_PRKCG_GRB14	Neurons	Exitatory neuron	0.869484	0.622303	0.0811763
scRNA_data/Allen_Human_LGN_level2.txt.gz	Brain_LGN	LGN_Exc_PRKCG_BCHE	Neurons	Exitatory neuron	0.868656	0.793748	0.136896
scRNA_data/Allen_Human_LGN_level2.txt.gz	Brain_LGN	LGN_Exc_BTNL9	Neurons	Exitatory neuron	0.766627	0.873878	0.19017
scRNA_data/Allen_Human_LGN_level2.txt.gz	Brain_LGN	Astro_LGR6	Glial cells	Astrocyte	0.200649	0.275881	0.23352
scRNA_data/Allen_Human_LGN_level2.txt.gz	Brain_LGN	LGN_Inh_CTXN3	Neurons	Inhibitory neuron	0.284294	0.852355	0.369364
scRNA_data/Allen_Human_LGN_level2.txt.gz	Brain_LGN	Astro_CPAMD8	Glial cells	Astrocyte	0.0974309	0.319517	0.380209
scRNA_data/Allen_Human_LGN_level2.txt.gz	Brain_LGN	Oligo_MAG	Glial cells	Oligodendrocyte	0.0792676	0.404778	0.422372
scRNA_data/Allen_Human_LGN_level2.txt.gz	Brain_LGN	OPC_PDGFRA	Glial cells	Oligodendrocyte precursor cell	-0.229742	0.454983	0.693202
scRNA_data/Allen_Human_LGN_level2.txt.gz	Brain_LGN	LGN_Inh_NTRK1	Neurons	Inhibitory neuron	-0.444807	0.765428	0.719421
scRNA_data/Allen_Human_LGN_level2.txt.gz	Brain_LGN	Micro_C1QB	Microglia	Microglia	-0.27935	0.345844	0.790379
scRNA_data/Allen_Human_LGN_level2.txt.gz	Brain_LGN	LGN_Inh_TRPC4	Neurons	Inhibitory neuron	-0.768394	0.786425	0.835733
scRNA_data/Allen_Human_LGN_level2.txt.gz	Brain_LGN	LGN_Inh_LAMP5	Neurons	Inhibitory neuron	-0.72425	0.43175	0.953275
scRNA_data/Allen_Human_MTG_level2.txt.gz	Brain_MTG	Exc_L2_LAMP5_LTK	Neurons	Exitatory neuron, layer 2	1.9236	0.882301	0.0146209
scRNA_data/Allen_Human_MTG_level2.txt.gz	Brain_MTG	Exc_L2.3_LINC00507_FREM3	Neurons	Exitatory neuron, layer 2-3	2.07623	1.00008	0.0189442
scRNA_data/Allen_Human_MTG_level2.txt.gz	Brain_MTG	Exc_L3.5_RORB_FILIP1L	Neurons	Exitatory neuron, layer 3-5	1.96835	0.971819	0.0214114
scRNA_data/Allen_Human_MTG_level2.txt.gz	Brain_MTG	Exc_L2.4_LINC00507_GLP2R	Neurons	Exitatory neuron, layer 2-4	2.07392	1.06203	0.0254226
scRNA_data/Allen_Human_MTG_level2.txt.gz	Brain_MTG	Exc_L3.4_RORB_CARM1P1	Neurons	Exitatory neuron, layer 3-4	1.729	0.943812	0.0334806
scRNA_data/Allen_Human_MTG_level2.txt.gz	Brain_MTG	Exc_L3.5_RORB_ESR1	Neurons	Exitatory neuron, layer 3-5	2.02422	1.15196	0.0394419
scRNA_data/Allen_Human_MTG_level2.txt.gz	Brain_MTG	Exc_L5.6_THEMIS_C1QL3	Neurons	Exitatory neuron, layer 5-6	1.64941	1.10786	0.0682662
scRNA_data/Allen_Human_MTG_level2.txt.gz	Brain_MTG	Exc_L5.6_FEZF2_ABO	Neurons	Exitatory neuron, layer 5-6	1.21763	0.888905	0.0853728
scRNA_data/Allen_Human_MTG_level2.txt.gz	Brain_MTG	Exc_L4.5_RORB_FOLH1B	Neurons	Exitatory neuron, layer 4-5	1.38701	1.04452	0.0921061
scRNA_data/Allen_Human_MTG_level2.txt.gz	Brain_MTG	Inh_L5.6_SST_KLHDC8A	Neurons	Inhibitory neuron, layer 5-6	0.915039	0.717503	0.1011
scRNA_data/Allen_Human_MTG_level2.txt.gz	Brain_MTG	Exc_L4.5_RORB_DAPK2	Neurons	Exitatory neuron, layer 4-5	1.43315	1.14374	0.105095
scRNA_data/Allen_Human_MTG_level2.txt.gz	Brain_MTG	Exc_L5.6_THEMIS_FGF10	Neurons	Exitatory neuron, layer 5-6	0.897165	0.808223	0.13349
scRNA_data/Allen_Human_MTG_level2.txt.gz	Brain_MTG	Astro_L1.2_FGFR3_GFAP	Glial cells	Astrocyte	0.258077	0.236374	0.137457
scRNA_data/Allen_Human_MTG_level2.txt.gz	Brain_MTG	Inh_L5.6_GAD1_GLP1R	Neurons	Inhibitory neuron, layer 5-6	0.841385	0.774916	0.138789
scRNA_data/Allen_Human_MTG_level2.txt.gz	Brain_MTG	Oligo_L1.6_OPALIN	Glial cells	Oligodendrocyte	0.343072	0.328005	0.147796
scRNA_data/Allen_Human_MTG_level2.txt.gz	Brain_MTG	Exc_L5.6_THEMIS_DCSTAMP	Neurons	Exitatory neuron, layer 5-6	0.759089	0.73277	0.15012
scRNA_data/Allen_Human_MTG_level2.txt.gz	Brain_MTG	Exc_L4.6_RORB_C1R	Neurons	Exitatory neuron, layer 4-6	1.02724	1.00766	0.153998
scRNA_data/Allen_Human_MTG_level2.txt.gz	Brain_MTG	Exc_L3.5_RORB_TWIST2	Neurons	Exitatory neuron, layer 3-5	0.95527	0.966632	0.161516
scRNA_data/Allen_Human_MTG_level2.txt.gz	Brain_MTG	Astro_L1.6_FGFR3_SLC14A1	Glial cells	Astrocyte	0.257366	0.261181	0.162215
scRNA_data/Allen_Human_MTG_level2.txt.gz	Brain_MTG	Exc_L5.6_THEMIS_CRABP1	Neurons	Exitatory neuron, layer 5-6	0.645181	0.794076	0.208254
scRNA_data/Allen_Human_MTG_level2.txt.gz	Brain_MTG	Exc_L5.6_FEZF2_EFTUD1P1	Neurons	Exitatory neuron, layer 5-6	0.759379	0.95376	0.212959
scRNA_data/Allen_Human_MTG_level2.txt.gz	Brain_MTG	Exc_L4.6_RORB_SEMA3E	Neurons	Exitatory neuron, layer 4-6	1.10086	1.41118	0.217666
scRNA_data/Allen_Human_MTG_level2.txt.gz	Brain_MTG	OPC_L1.6_PDGFRA	Glial cells	Oligodendrocyte progenitor cell	0.318783	0.43109	0.229808
scRNA_data/Allen_Human_MTG_level2.txt.gz	Brain_MTG	Inh_L5.6_SST_MIR548F2	Neurons	Inhibitory neuron, layer 5-6	0.627797	0.86903	0.235021
scRNA_data/Allen_Human_MTG_level2.txt.gz	Brain_MTG	Exc_L4.6_FEZF2_IL26	Neurons	Exitatory neuron, layer 4-6	0.788957	1.15369	0.247033
scRNA_data/Allen_Human_MTG_level2.txt.gz	Brain_MTG	Exc_L5.6_SLC17A7_IL15	Neurons	Exitatory neuron, layer 5-6	0.595559	0.898207	0.253648
scRNA_data/Allen_Human_MTG_level2.txt.gz	Brain_MTG	Inh_L3.5_SST_ADGRG6	Neurons	Inhibitory neuron, layer 3-5	0.483943	0.839223	0.282086
scRNA_data/Allen_Human_MTG_level2.txt.gz	Brain_MTG	Inh_L1.3_SST_CALB1	Neurons	Inhibitory neuron, layer 1-3	0.380529	0.738681	0.303225
scRNA_data/Allen_Human_MTG_level2.txt.gz	Brain_MTG	Inh_L1.4_VIP_PENK	Neurons	Inhibitory neuron, layer 1-4	0.333086	0.648839	0.303851
scRNA_data/Allen_Human_MTG_level2.txt.gz	Brain_MTG	Inh_L1.3_VIP_ADAMTSL1	Neurons	Inhibitory neuron, layer 1-3	0.391832	0.824146	0.317237
scRNA_data/Allen_Human_MTG_level2.txt.gz	Brain_MTG	Inh_L1.3_PAX6_SYT6	Neurons	Inhibitory neuron, layer 1-3	0.363073	0.830368	0.330967
scRNA_data/Allen_Human_MTG_level2.txt.gz	Brain_MTG	Endo_L2.6_NOSTRIN	Endothelial cells	Endothelial cell	0.115176	0.268054	0.333716
scRNA_data/Allen_Human_MTG_level2.txt.gz	Brain_MTG	Inh_L4.5_PVALB_MEPE	Neurons	Inhibitory neuron, layer 4-5	0.228507	0.839217	0.392701
scRNA_data/Allen_Human_MTG_level2.txt.gz	Brain_MTG	Inh_L4.6_SST_GXYLT2	Neurons	Inhibitory neuron, layer 4-6	0.161309	0.800196	0.42012
scRNA_data/Allen_Human_MTG_level2.txt.gz	Brain_MTG	Inh_L1.3_VIP_CCDC184	Neurons	Inhibitory neuron, layer 1-3	0.0163073	0.561965	0.488425
scRNA_data/Allen_Human_MTG_level2.txt.gz	Brain_MTG	Inh_L2.4_VIP_CBLN1	Neurons	Inhibitory neuron, layer 2-4	0.0122892	0.640425	0.492345
scRNA_data/Allen_Human_MTG_level2.txt.gz	Brain_MTG	Exc_L5.6_RORB_TTC12	Neurons	Exitatory neuron, layer 5-6	-0.0347992	0.988537	0.514041
scRNA_data/Allen_Human_MTG_level2.txt.gz	Brain_MTG	Inh_L3.6_SST_NPY	Neurons	Inhibitory neuron, layer 3-6	-0.0310336	0.532872	0.523221
scRNA_data/Allen_Human_MTG_level2.txt.gz	Brain_MTG	Exc_L6_FEZF2_SCUBE1	Neurons	Exitatory neuron, layer 6	-0.0510816	0.8367	0.524341
scRNA_data/Allen_Human_MTG_level2.txt.gz	Brain_MTG	Inh_L4.6_SST_B3GAT2	Neurons	Inhibitory neuron, layer 4-6	-0.0860923	0.914429	0.537504
scRNA_data/Allen_Human_MTG_level2.txt.gz	Brain_MTG	Inh_L1.4_VIP_OPRM1	Neurons	Inhibitory neuron, layer 1-4	-0.0799679	0.629995	0.550504
scRNA_data/Allen_Human_MTG_level2.txt.gz	Brain_MTG	Inh_L2.6_LAMP5_CA1	Neurons	Inhibitory neuron, layer 2-6	-0.0992822	0.746973	0.552869
scRNA_data/Allen_Human_MTG_level2.txt.gz	Brain_MTG	Inh_L2.4_SST_FRZB	Neurons	Inhibitory neuron, layer 2-4	-0.119424	0.790779	0.56002
scRNA_data/Allen_Human_MTG_level2.txt.gz	Brain_MTG	Inh_L5.6_SST_TH	Neurons	Inhibitory neuron, layer 5-6	-0.106107	0.699545	0.56028
scRNA_data/Allen_Human_MTG_level2.txt.gz	Brain_MTG	Inh_L4.6_PVALB_SULF1	Neurons	Inhibitory neuron, layer 4-6	-0.160563	0.964643	0.566098
scRNA_data/Allen_Human_MTG_level2.txt.gz	Brain_MTG	Inh_L2.4_PVALB_WFDC2	Neurons	Inhibitory neuron, layer 2-4	-0.201967	0.903925	0.588401
scRNA_data/Allen_Human_MTG_level2.txt.gz	Brain_MTG	Exc_L4.5_FEZF2_SCN4B	Neurons	Exitatory neuron, layer 4-5	-0.218715	0.780877	0.610295
scRNA_data/Allen_Human_MTG_level2.txt.gz	Brain_MTG	Inh_L2.3_VIP_CASC6	Neurons	Inhibitory neuron, layer 2-3	-0.170724	0.506255	0.632028
scRNA_data/Allen_Human_MTG_level2.txt.gz	Brain_MTG	Inh_L1.3_VIP_CHRM2	Neurons	Inhibitory neuron, layer 1-3	-0.202921	0.598095	0.6328
scRNA_data/Allen_Human_MTG_level2.txt.gz	Brain_MTG	Inh_L1.3_VIP_GGH	Neurons	Inhibitory neuron, layer 1-3	-0.300874	0.727421	0.660423
scRNA_data/Allen_Human_MTG_level2.txt.gz	Brain_MTG	Inh_L4.5_SST_STK32A	Neurons	Inhibitory neuron, layer 4-5	-0.408776	0.847775	0.685159
scRNA_data/Allen_Human_MTG_level2.txt.gz	Brain_MTG	Inh_L3.6_VIP_HS3ST3A1	Neurons	Inhibitory neuron, layer 3-6	-0.459592	0.913159	0.692623
scRNA_data/Allen_Human_MTG_level2.txt.gz	Brain_MTG	Inh_L3.6_SST_HPGD	Neurons	Inhibitory neuron, layer 3-6	-0.571375	1.03712	0.709157
scRNA_data/Allen_Human_MTG_level2.txt.gz	Brain_MTG	Inh_L5.6_SST_NPM1P10	Neurons	Inhibitory neuron, layer 5-6	-0.647365	1.01281	0.738646
scRNA_data/Allen_Human_MTG_level2.txt.gz	Brain_MTG	Inh_L2.5_PVALB_SCUBE3	Neurons	Inhibitory neuron, layer 2-5	-0.421174	0.655651	0.739685
scRNA_data/Allen_Human_MTG_level2.txt.gz	Brain_MTG	Inh_L1.2_PAX6_TNFAIP8L3	Neurons	Inhibitory neuron, layer 1-2	-0.362789	0.537523	0.750139
scRNA_data/Allen_Human_MTG_level2.txt.gz	Brain_MTG	Exc_L6_FEZF2_OR2T8	Neurons	Exitatory neuron, layer 6	-0.481904	0.696854	0.755388
scRNA_data/Allen_Human_MTG_level2.txt.gz	Brain_MTG	Exc_L3.5_RORB_COL22A1	Neurons	Exitatory neuron, layer 3-5	-0.594323	0.798829	0.77156
scRNA_data/Allen_Human_MTG_level2.txt.gz	Brain_MTG	Micro_L1.3_TYROBP	Microglia	Microglia	-0.272302	0.359612	0.775539
scRNA_data/Allen_Human_MTG_level2.txt.gz	Brain_MTG	Inh_L1.2_LAMP5_DBP	Neurons	Inhibitory neuron, layer 1-2	-0.419922	0.521318	0.789735
scRNA_data/Allen_Human_MTG_level2.txt.gz	Brain_MTG	Inh_L1.2_VIP_TSPAN12	Neurons	Inhibitory neuron, layer 1-2	-0.560532	0.657679	0.802973
scRNA_data/Allen_Human_MTG_level2.txt.gz	Brain_MTG	Inh_L2.5_VIP_TYR	Neurons	Inhibitory neuron, layer 2-5	-0.677073	0.765601	0.811751
scRNA_data/Allen_Human_MTG_level2.txt.gz	Brain_MTG	Inh_L1.2_VIP_LBH	Neurons	Inhibitory neuron, layer 1-2	-0.616541	0.624704	0.838163
scRNA_data/Allen_Human_MTG_level2.txt.gz	Brain_MTG	Inh_L1.2_PAX6_CDH12	Neurons	Inhibitory neuron, layer 1-2	-1.10706	0.873556	0.897478
scRNA_data/Allen_Human_MTG_level2.txt.gz	Brain_MTG	Inh_L2.4_VIP_SPAG17	Neurons	Inhibitory neuron, layer 2-4	-0.726348	0.552829	0.905556
scRNA_data/Allen_Human_MTG_level2.txt.gz	Brain_MTG	Inh_L2.6_VIP_QPCT	Neurons	Inhibitory neuron, layer 2-6	-0.839763	0.623404	0.91102
scRNA_data/Allen_Human_MTG_level2.txt.gz	Brain_MTG	Inh_L1.4_VIP_CHRNA6	Neurons	Inhibitory neuron, layer 1-4	-0.598401	0.442102	0.912058
scRNA_data/Allen_Human_MTG_level2.txt.gz	Brain_MTG	Inh_L1.2_GAD1_MC4R	Neurons	Inhibitory neuron, layer 1-2	-0.756731	0.537073	0.920581
scRNA_data/Allen_Human_MTG_level2.txt.gz	Brain_MTG	Inh_L1.4_LAMP5_LCP2	Neurons	Inhibitory neuron, layer 1-4	-1.03315	0.731768	0.921003
scRNA_data/Allen_Human_MTG_level2.txt.gz	Brain_MTG	Inh_L2.5_VIP_SERPINF1	Neurons	Inhibitory neuron, layer 2-5	-0.985829	0.696857	0.921419
scRNA_data/Allen_Human_MTG_level2.txt.gz	Brain_MTG	Inh_L1_SST_NMBR	Neurons	Inhibitory neuron, layer 1	-1.3955	0.93873	0.931437
scRNA_data/Allen_Human_MTG_level2.txt.gz	Brain_MTG	Inh_L5.6_PVALB_LGR5	Neurons	Inhibitory neuron, layer 5-6	-1.40218	0.767996	0.966057
scRNA_data/Allen_Human_MTG_level2.txt.gz	Brain_MTG	Inh_L1_SST_CHRNA4	Neurons	Inhibitory neuron, layer 1	-1.34594	0.711213	0.970785
scRNA_data/Allen_Human_MTG_level2.txt.gz	Brain_MTG	Inh_L1.2_SST_BAGE2	Neurons	Inhibitory neuron, layer 1-2	-1.53732	0.791009	0.974021
scRNA_data/Allen_Human_MTG_level2.txt.gz	Brain_MTG	Inh_L1.2_VIP_PCDH20	Neurons	Inhibitory neuron, layer 1-2	-2.20663	0.790767	0.997369
scRNA_data/Allen_Mouse_ALM2_level3.txt.gz	Brain_ALM	L4_IT_VISp_Rspo1	Neurons	Intratelencephalic neuron, layer 4	1.60694	0.577893	0.00271226
scRNA_data/Allen_Mouse_ALM2_level3.txt.gz	Brain_ALM	L2.3_IT_VISp_Agmat	Neurons	Intratelencephalic neuron, layer 2-3	2.03676	0.824743	0.00676385
scRNA_data/Allen_Mouse_ALM2_level3.txt.gz	Brain_ALM	L5_IT_ALM_Pld5	Neurons	Intratelencephalic neuron, layer 5	3.1583	1.30694	0.00783399
scRNA_data/Allen_Mouse_ALM2_level3.txt.gz	Brain_ALM	L5_IT_ALM_Lypd1_Gpr88	Neurons	Intratelencephalic neuron, layer 5	2.49268	1.05028	0.00881391
scRNA_data/Allen_Mouse_ALM2_level3.txt.gz	Brain_ALM	L5_IT_VISp_Batf3	Neurons	Intratelencephalic neuron, layer 5	2.35079	1.01016	0.00997845
scRNA_data/Allen_Mouse_ALM2_level3.txt.gz	Brain_ALM	L2.3_IT_ALM_Macc1_Lrg1	Neurons	Intratelencephalic neuron, layer 2-3	2.90532	1.26768	0.0109575
scRNA_data/Allen_Mouse_ALM2_level3.txt.gz	Brain_ALM	L5_IT_ALM_Cbln4_Fezf2	Neurons	Intratelencephalic neuron, layer 5	2.73688	1.22653	0.0128275
scRNA_data/Allen_Mouse_ALM2_level3.txt.gz	Brain_ALM	L2.3_IT_ALM_Sla	Neurons	Intratelencephalic neuron, layer 2-3	2.43453	1.15189	0.0172789
scRNA_data/Allen_Mouse_ALM2_level3.txt.gz	Brain_ALM	L5_IT_ALM_Npw	Neurons	Intratelencephalic neuron, layer 5	2.44176	1.16287	0.017874
scRNA_data/Allen_Mouse_ALM2_level3.txt.gz	Brain_ALM	L5_PT_ALM_Npsr1	Neurons	Pyramidal tract neuron, layer 5	2.69592	1.38356	0.0256749
scRNA_data/Allen_Mouse_ALM2_level3.txt.gz	Brain_ALM	L5_PT_ALM_Hpgd	Neurons	Pyramidal tract neuron, layer 5	2.49187	1.28037	0.0258144
scRNA_data/Allen_Mouse_ALM2_level3.txt.gz	Brain_ALM	L6_CT_ALM_Nxph2_Sla	Neurons	Corticothalamic neuron, layer 6	2.04536	1.05846	0.026656
scRNA_data/Allen_Mouse_ALM2_level3.txt.gz	Brain_ALM	L6_IT_VISp_Penk_Col27a1	Neurons	Intratelencephalic neuron, layer 6	1.31312	0.680331	0.026796
scRNA_data/Allen_Mouse_ALM2_level3.txt.gz	Brain_ALM	L5_IT_VISp_Whrn_Tox2	Neurons	Intratelencephalic neuron, layer 5	1.71401	0.931698	0.0329087
scRNA_data/Allen_Mouse_ALM2_level3.txt.gz	Brain_ALM	L5_IT_ALM_Tmem163_Dmrtb1	Neurons	Intratelencephalic neuron, layer 5	1.78688	0.981045	0.034273
scRNA_data/Allen_Mouse_ALM2_level3.txt.gz	Brain_ALM	Sst_Myh8_Etv1	Neurons	GABAergic neuron (Sst)	2.23191	1.27304	0.0397827
scRNA_data/Allen_Mouse_ALM2_level3.txt.gz	Brain_ALM	L5_IT_ALM_Tnc	Neurons	Intratelencephalic neuron, layer 5	1.55101	0.885284	0.0398874
scRNA_data/Allen_Mouse_ALM2_level3.txt.gz	Brain_ALM	L6_IT_VISp_Car3	Neurons	Intratelencephalic neuron, layer 6	1.21786	0.736059	0.0490061
scRNA_data/Allen_Mouse_ALM2_level3.txt.gz	Brain_ALM	L2.3_IT_ALM_Ptrf	Neurons	Intratelencephalic neuron, layer 2-3	1.84422	1.1287	0.0511356
scRNA_data/Allen_Mouse_ALM2_level3.txt.gz	Brain_ALM	L5_IT_VISp_Col27a1	Neurons	Intratelencephalic neuron, layer 5	1.72308	1.07882	0.0551118
scRNA_data/Allen_Mouse_ALM2_level3.txt.gz	Brain_ALM	L5_PT_ALM_Slco2a1	Neurons	Pyramidal tract neuron, layer 5	1.84683	1.18648	0.0597878
scRNA_data/Allen_Mouse_ALM2_level3.txt.gz	Brain_ALM	L5_NP_ALM_Trhr_Nefl	Neurons	Near-projecting neuron, layer 5	1.30997	0.894904	0.0716223
scRNA_data/Allen_Mouse_ALM2_level3.txt.gz	Brain_ALM	L6_NP_ALM_Trh	Neurons	Near-projecting neuron, layer 6	1.24779	0.869162	0.0755542
scRNA_data/Allen_Mouse_ALM2_level3.txt.gz	Brain_ALM	L2.3_IT_VISp_Rrad	Neurons	Intratelencephalic neuron, layer 2-3	0.819803	0.587985	0.08162
scRNA_data/Allen_Mouse_ALM2_level3.txt.gz	Brain_ALM	L5_IT_ALM_Tmem163_Arhgap25	Neurons	Intratelencephalic neuron, layer 5	1.54418	1.12576	0.0850816
scRNA_data/Allen_Mouse_ALM2_level3.txt.gz	Brain_ALM	Sst_Myh8_Fibin	Neurons	GABAergic neuron (Sst)	1.49882	1.11393	0.0892274
scRNA_data/Allen_Mouse_ALM2_level3.txt.gz	Brain_ALM	Sst_Nr2f2_Necab1	Neurons	GABAergic neuron (Sst)	1.74917	1.30603	0.0902362
scRNA_data/Allen_Mouse_ALM2_level3.txt.gz	Brain_ALM	L6b_ALM_Olfr111_Nxph1	Neurons		1.17946	0.906829	0.0966897
scRNA_data/Allen_Mouse_ALM2_level3.txt.gz	Brain_ALM	L6_CT_VISp_Nxph2_Wls	Neurons	Corticothalamic neuron, layer 6	0.620764	0.480002	0.097962
scRNA_data/Allen_Mouse_ALM2_level3.txt.gz	Brain_ALM	L6_CT_VISp_Krt80_Sla	Neurons	Corticothalamic neuron, layer 6	0.868545	0.691277	0.104479
scRNA_data/Allen_Mouse_ALM2_level3.txt.gz	Brain_ALM	L6_CT_VISp_Ctxn3_Sla	Neurons	Corticothalamic neuron, layer 6	0.70034	0.574933	0.111588
scRNA_data/Allen_Mouse_ALM2_level3.txt.gz	Brain_ALM	L5_IT_VISp_Col6a1_Fezf2	Neurons	Intratelencephalic neuron, layer 5	0.83865	0.689383	0.111893
scRNA_data/Allen_Mouse_ALM2_level3.txt.gz	Brain_ALM	L5_IT_ALM_Cpa6_Gpr88	Neurons	Intratelencephalic neuron, layer 5	1.45255	1.21025	0.11503
scRNA_data/Allen_Mouse_ALM2_level3.txt.gz	Brain_ALM	L5_IT_ALM_Gkn1_Pcdh19	Neurons	Intratelencephalic neuron, layer 5	1.20829	1.04066	0.122806
scRNA_data/Allen_Mouse_ALM2_level3.txt.gz	Brain_ALM	Sst_Chodl	Neurons	GABAergic neuron (Sst)	1.05474	0.989464	0.143218
scRNA_data/Allen_Mouse_ALM2_level3.txt.gz	Brain_ALM	L6_CT_ALM_Cpa6	Neurons	Corticothalamic neuron, layer 6	1.15778	1.11663	0.149903
scRNA_data/Allen_Mouse_ALM2_level3.txt.gz	Brain_ALM	Sst_Esm1	Neurons	GABAergic neuron (Sst)	1.46981	1.43058	0.152112
scRNA_data/Allen_Mouse_ALM2_level3.txt.gz	Brain_ALM	L6_IT_ALM_Oprk1	Neurons	Intratelencephalic neuron, layer 6	1.23664	1.2304	0.157431
scRNA_data/Allen_Mouse_ALM2_level3.txt.gz	Brain_ALM	L6b_ALM_Olfr111_Spon1	Neurons		0.919219	0.962043	0.169666
scRNA_data/Allen_Mouse_ALM2_level3.txt.gz	Brain_ALM	Sst_Chrna2_Glra3	Neurons	GABAergic neuron (Sst)	1.07345	1.34927	0.21314
scRNA_data/Allen_Mouse_ALM2_level3.txt.gz	Brain_ALM	Oligo_Rassf10	Glial cells	Oligodendrocyte	0.250891	0.394473	0.262383
scRNA_data/Allen_Mouse_ALM2_level3.txt.gz	Brain_ALM	Vip_Igfbp6_Car10	Neurons		0.664889	1.07774	0.268641
scRNA_data/Allen_Mouse_ALM2_level3.txt.gz	Brain_ALM	L6b_VISp_Mup5	Neurons		0.32458	0.544637	0.275602
scRNA_data/Allen_Mouse_ALM2_level3.txt.gz	Brain_ALM	L6b_P2ry12	Neurons		0.514406	0.917628	0.287541
scRNA_data/Allen_Mouse_ALM2_level3.txt.gz	Brain_ALM	L6b_Hsd17b2	Neurons		0.586442	1.05408	0.288985
scRNA_data/Allen_Mouse_ALM2_level3.txt.gz	Brain_ALM	L6_IT_ALM_Tgfb1	Neurons	Intratelencephalic neuron, layer 6	0.556642	1.01838	0.292329
scRNA_data/Allen_Mouse_ALM2_level3.txt.gz	Brain_ALM	Sst_Hpse_Sema3c	Neurons	GABAergic neuron (Sst)	0.684265	1.31037	0.300768
scRNA_data/Allen_Mouse_ALM2_level3.txt.gz	Brain_ALM	L6_CT_VISp_Gpr139	Neurons	Corticothalamic neuron, layer 6	0.291795	0.572519	0.305141
scRNA_data/Allen_Mouse_ALM2_level3.txt.gz	Brain_ALM	Sst_Tac2_Myh4	Neurons	GABAergic neuron (Sst)	0.665648	1.37289	0.31389
scRNA_data/Allen_Mouse_ALM2_level3.txt.gz	Brain_ALM	L6b_VISp_Col8a1_Rprm	Neurons		0.425395	1.11484	0.351388
scRNA_data/Allen_Mouse_ALM2_level3.txt.gz	Brain_ALM	L5_NP_VISp_Trhr_Cpne7	Neurons	Near-projecting neuron, layer 5	0.253043	0.671581	0.353166
scRNA_data/Allen_Mouse_ALM2_level3.txt.gz	Brain_ALM	Sncg_Gpr50	Neurons	GABAergic neuron (Sncg)	0.360286	0.976805	0.356123
scRNA_data/Allen_Mouse_ALM2_level3.txt.gz	Brain_ALM	Lamp5_Fam19a1_Tmem182	Neurons	GABAergic neuron (Lamp5)	0.414801	1.12706	0.356422
scRNA_data/Allen_Mouse_ALM2_level3.txt.gz	Brain_ALM	Sst_Calb2_Pdlim5	Neurons	GABAergic neuron (Sst)	0.516273	1.41846	0.357941
scRNA_data/Allen_Mouse_ALM2_level3.txt.gz	Brain_ALM	L6_IT_VISp_Col23a1_Adamts2	Neurons	Intratelencephalic neuron, layer 6	0.252315	0.717847	0.362611
scRNA_data/Allen_Mouse_ALM2_level3.txt.gz	Brain_ALM	Sst_Crhr2_Efemp1	Neurons	GABAergic neuron (Sst)	0.481125	1.39433	0.365025
scRNA_data/Allen_Mouse_ALM2_level3.txt.gz	Brain_ALM	Sst_Mme_Fam114a1	Neurons	GABAergic neuron (Sst)	0.40254	1.27676	0.376274
scRNA_data/Allen_Mouse_ALM2_level3.txt.gz	Brain_ALM	CR_Lhx5	Neurons	Cajal-Retzius cell	0.0924411	0.359683	0.398587
scRNA_data/Allen_Mouse_ALM2_level3.txt.gz	Brain_ALM	L5_NP_VISp_Trhr_Met	Neurons	Near-projecting neuron, layer 5	0.0570311	0.222676	0.39893
scRNA_data/Allen_Mouse_ALM2_level3.txt.gz	Brain_ALM	Sst_Tac2_Tacstd2	Neurons	GABAergic neuron (Sst)	0.212769	1.30583	0.435284
scRNA_data/Allen_Mouse_ALM2_level3.txt.gz	Brain_ALM	Sst_Chrna2_Ptgdr	Neurons	GABAergic neuron (Sst)	0.180148	1.41607	0.449384
scRNA_data/Allen_Mouse_ALM2_level3.txt.gz	Brain_ALM	Endo_Cytl1	Endothelial cells	Endothelial cell	0.0013224	0.282015	0.498129
scRNA_data/Allen_Mouse_ALM2_level3.txt.gz	Brain_ALM	OPC_Pdgfra_Grm5	Glial cells	Oligodendrocyte progenitor cell	-0.00216697	0.376537	0.502296
scRNA_data/Allen_Mouse_ALM2_level3.txt.gz	Brain_ALM	Pvalb_Sema3e_Kank4	Neurons	GABAergic neuron (Pvalb)	-0.0568658	1.08322	0.520934
scRNA_data/Allen_Mouse_ALM2_level3.txt.gz	Brain_ALM	Oligo_Serpinb1a	Glial cells	Oligodendrocyte	-0.0225849	0.27529	0.532693
scRNA_data/Allen_Mouse_ALM2_level3.txt.gz	Brain_ALM	Oligo_Synpr	Glial cells	Oligodendrocyte	-0.0452844	0.354678	0.550798
scRNA_data/Allen_Mouse_ALM2_level3.txt.gz	Brain_ALM	Sst_Hpse_Cbln4	Neurons	GABAergic neuron (Sst)	-0.216585	1.30883	0.565717
scRNA_data/Allen_Mouse_ALM2_level3.txt.gz	Brain_ALM	Sst_Nts	Neurons	GABAergic neuron (Sst)	-0.232183	0.879133	0.60415
scRNA_data/Allen_Mouse_ALM2_level3.txt.gz	Brain_ALM	Sncg_Vip_Nptx2	Neurons	GABAergic neuron (Sncg)	-0.326557	1.15351	0.611449
scRNA_data/Allen_Mouse_ALM2_level3.txt.gz	Brain_ALM	Sst_Rxfp1_Eya1	Neurons	GABAergic neuron (Sst)	-0.349682	1.22704	0.61217
scRNA_data/Allen_Mouse_ALM2_level3.txt.gz	Brain_ALM	Vip_Arhgap36_Hmcn1	Neurons		-0.336202	1.15376	0.614626
scRNA_data/Allen_Mouse_ALM2_level3.txt.gz	Brain_ALM	Sst_Crh_4930553C11Rik	Neurons	GABAergic neuron (Sst)	-0.569837	1.38422	0.659708
scRNA_data/Allen_Mouse_ALM2_level3.txt.gz	Brain_ALM	Vip_Gpc3_Slc18a3	Neurons		-0.565184	1.12878	0.691711
scRNA_data/Allen_Mouse_ALM2_level3.txt.gz	Brain_ALM	Sncg_Vip_Itih5	Neurons	GABAergic neuron (Sncg)	-0.623658	1.12834	0.709773
scRNA_data/Allen_Mouse_ALM2_level3.txt.gz	Brain_ALM	L2.3_IT_VISp_Adamts2	Neurons	Intratelencephalic neuron, layer 2-3	-0.305968	0.527398	0.719092
scRNA_data/Allen_Mouse_ALM2_level3.txt.gz	Brain_ALM	Lamp5_Fam19a1_Pax6	Neurons	GABAergic neuron (Lamp5)	-0.736751	1.11648	0.745336
scRNA_data/Allen_Mouse_ALM2_level3.txt.gz	Brain_ALM	Lamp5_Krt73	Neurons	GABAergic neuron (Lamp5)	-0.688456	0.991109	0.756357
scRNA_data/Allen_Mouse_ALM2_level3.txt.gz	Brain_ALM	Pvalb_Reln_Itm2a	Neurons	GABAergic neuron (Pvalb)	-0.573199	0.802911	0.762356
scRNA_data/Allen_Mouse_ALM2_level3.txt.gz	Brain_ALM	Vip_Col15a1_Pde1a	Neurons		-0.882988	1.0965	0.78967
scRNA_data/Allen_Mouse_ALM2_level3.txt.gz	Brain_ALM	Pvalb_Akr1c18_Ntf3	Neurons	GABAergic neuron (Pvalb)	-0.86298	1.03811	0.797097
scRNA_data/Allen_Mouse_ALM2_level3.txt.gz	Brain_ALM	Lamp5_Ntn1_Npy2r	Neurons	GABAergic neuron (Lamp5)	-0.997631	1.16251	0.8046
scRNA_data/Allen_Mouse_ALM2_level3.txt.gz	Brain_ALM	Vip_Igfbp6_Pltp	Neurons		-0.870803	0.99949	0.808191
scRNA_data/Allen_Mouse_ALM2_level3.txt.gz	Brain_ALM	Sst_Rxfp1_Prdm8	Neurons	GABAergic neuron (Sst)	-1.09567	1.25269	0.809118
scRNA_data/Allen_Mouse_ALM2_level3.txt.gz	Brain_ALM	Pvalb_Gabrg1	Neurons	GABAergic neuron (Pvalb)	-0.982766	1.10192	0.813767
scRNA_data/Allen_Mouse_ALM2_level3.txt.gz	Brain_ALM	Pvalb_Calb1_Sst	Neurons	GABAergic neuron (Pvalb)	-1.13459	1.24807	0.818345
scRNA_data/Allen_Mouse_ALM2_level3.txt.gz	Brain_ALM	Astro_Aqp4	Glial cells	Astrocyte	-0.27364	0.284468	0.831959
scRNA_data/Allen_Mouse_ALM2_level3.txt.gz	Brain_ALM	Microglia_Siglech	Microglia	Microglia	-0.371287	0.385861	0.832033
scRNA_data/Allen_Mouse_ALM2_level3.txt.gz	Brain_ALM	VLMC_Spp1_Col15a1	Glial cells	Vascular leprotomeingeal cell	-0.296668	0.291364	0.845709
scRNA_data/Allen_Mouse_ALM2_level3.txt.gz	Brain_ALM	VLMC_Spp1_Hs3st6	Glial cells	Vascular leprotomeingeal cell	-0.231212	0.226522	0.846303
scRNA_data/Allen_Mouse_ALM2_level3.txt.gz	Brain_ALM	Pvalb_Gpr149_Islr	Neurons	GABAergic neuron (Pvalb)	-1.13662	1.07019	0.855897
scRNA_data/Allen_Mouse_ALM2_level3.txt.gz	Brain_ALM	Sst_Tac1_Htr1d	Neurons	GABAergic neuron (Sst)	-1.38272	1.30166	0.855945
scRNA_data/Allen_Mouse_ALM2_level3.txt.gz	Brain_ALM	VLMC_Osr1_Mc5r	Neurons	Vascular leprotomeingeal cell	-0.316596	0.27103	0.878621
scRNA_data/Allen_Mouse_ALM2_level3.txt.gz	Brain_ALM	Peri_Kcnj8	Neurons	Pericytes	-0.31978	0.27156	0.880515
scRNA_data/Allen_Mouse_ALM2_level3.txt.gz	Brain_ALM	Lamp5_Lsp1	Neurons	GABAergic neuron (Lamp5)	-1.24557	1.03712	0.885123
scRNA_data/Allen_Mouse_ALM2_level3.txt.gz	Brain_ALM	Vip_Pygm_C1ql1	Neurons		-1.71398	1.30483	0.905505
scRNA_data/Allen_Mouse_ALM2_level3.txt.gz	Brain_ALM	Vip_Lmo1_Fam159b	Neurons		-1.08694	0.823267	0.906629
scRNA_data/Allen_Mouse_ALM2_level3.txt.gz	Brain_ALM	Lamp5_Lhx6	Neurons	GABAergic neuron (Lamp5)	-1.36998	1.02965	0.908327
scRNA_data/Allen_Mouse_ALM2_level3.txt.gz	Brain_ALM	Lamp5_Plch2_Dock5	Neurons	GABAergic neuron (Lamp5)	-1.48726	1.10499	0.910842
scRNA_data/Allen_Mouse_ALM2_level3.txt.gz	Brain_ALM	OPC_Pdgfra_Ccnb1	Glial cells	Oligodendrocyte progenitor cell	-0.519543	0.374845	0.91713
scRNA_data/Allen_Mouse_ALM2_level3.txt.gz	Brain_ALM	Pvalb_Tpbg	Neurons	GABAergic neuron (Pvalb)	-1.56883	1.09759	0.923546
scRNA_data/Allen_Mouse_ALM2_level3.txt.gz	Brain_ALM	Endo_Ctla2a	Endothelial cells	Endothelial cell	-0.529471	0.336326	0.942288
scRNA_data/Allen_Mouse_ALM2_level3.txt.gz	Brain_ALM	Meis2_Adamts19	Neurons		-0.676726	0.423888	0.944808
scRNA_data/Allen_Mouse_ALM2_level3.txt.gz	Brain_ALM	Pvalb_Reln_Tac1	Neurons	GABAergic neuron (Pvalb)	-1.76624	1.09816	0.946122
scRNA_data/Allen_Mouse_ALM2_level3.txt.gz	Brain_ALM	Sst_Calb2_Necab1	Neurons	GABAergic neuron (Sst)	-2.04298	1.19344	0.956537
scRNA_data/Allen_Mouse_ALM2_level3.txt.gz	Brain_ALM	Serpinf1_Clrn1	Neurons	GABAergic neuron (Serpinf1)	-1.56925	0.905883	0.958389
scRNA_data/Allen_Mouse_ALM2_level3.txt.gz	Brain_ALM	PVM_Mrc1	Glial cells	Perivascular macrophages	-0.568476	0.326759	0.959048
scRNA_data/Allen_Mouse_ALM2_level3.txt.gz	Brain_ALM	Sncg_Slc17a8	Neurons	GABAergic neuron (Sncg)	-1.52665	0.86811	0.960676
scRNA_data/Allen_Mouse_ALM2_level3.txt.gz	Brain_ALM	Vip_Igfbp4_Mab21l1	Neurons		-1.55061	0.858324	0.964585
scRNA_data/Allen_Mouse_ALM2_level3.txt.gz	Brain_ALM	Vip_Ptprt_Pkp2	Neurons		-2.12547	1.17127	0.965212
scRNA_data/Allen_Mouse_ALM2_level3.txt.gz	Brain_ALM	Vip_Lect1_Oxtr	Neurons		-2.35024	1.26939	0.967949
scRNA_data/Allen_Mouse_ALM2_level3.txt.gz	Brain_ALM	Vip_Crispld2_Htr2c	Neurons		-1.85401	0.967488	0.972337
scRNA_data/Allen_Mouse_ALM2_level3.txt.gz	Brain_ALM	Vip_Rspo1_Itga4	Neurons		-2.32614	1.1714	0.976471
scRNA_data/Allen_Mouse_ALM2_level3.txt.gz	Brain_ALM	Vip_Rspo4_Rxfp1_Chat	Neurons		-2.17476	1.08711	0.977277
scRNA_data/Allen_Mouse_ALM2_level3.txt.gz	Brain_ALM	SMC_Acta2	Glial cells	Smooth muscle cell	-0.57114	0.283886	0.977883
scRNA_data/Allen_Mouse_ALM2_level3.txt.gz	Brain_ALM	Vip_Crispld2_Kcne4	Neurons		-1.86345	0.918809	0.978726
scRNA_data/Allen_Mouse_ALM2_level3.txt.gz	Brain_ALM	Pvalb_Th_Sst	Neurons	GABAergic neuron (Pvalb)	-1.96047	0.938113	0.981682
scRNA_data/Allen_Mouse_ALM2_level3.txt.gz	Brain_ALM	Serpinf1_Aqp5_Vip	Neurons	GABAergic neuron (Serpinf1)	-1.81902	0.838094	0.985013
scRNA_data/Allen_Mouse_ALM2_level3.txt.gz	Brain_ALM	Vip_Chat_Htr1f	Neurons		-2.17153	0.934334	0.989941
scRNA_data/Allen_Mouse_ALM2_level3.txt.gz	Brain_ALM	Pvalb_Vipr2	Neurons	GABAergic neuron (Pvalb)	-2.23886	0.952507	0.990626
scRNA_data/Allen_Mouse_ALM2_level3.txt.gz	Brain_ALM	Vip_Lmo1_Myl1	Neurons		-3.39495	1.01786	0.999574
scRNA_data/Allen_Mouse_LGd2_level3.txt.gz	Brain_LGd	HIP_Exc_Neurod6	Neurons		2.34144	0.796309	0.00163915
scRNA_data/Allen_Mouse_LGd2_level3.txt.gz	Brain_LGd	LP_Exc_Glra3	Neurons		1.2273	0.799643	0.0624153
scRNA_data/Allen_Mouse_LGd2_level3.txt.gz	Brain_LGd	LGN_Exc_Scn4b	Neurons		1.28061	0.859131	0.0680355
scRNA_data/Allen_Mouse_LGd2_level3.txt.gz	Brain_LGd	vLGN_Inh_Dlx5_Cbln2	Neurons		1.26365	1.07246	0.119343
scRNA_data/Allen_Mouse_LGd2_level3.txt.gz	Brain_LGd	vLGN_Inh_Rspo2	Neurons		0.834488	0.898259	0.176443
scRNA_data/Allen_Mouse_LGd2_level3.txt.gz	Brain_LGd	vLGN_Inh_Shox2_Sox14	Neurons		0.645164	1.12327	0.282861
scRNA_data/Allen_Mouse_LGd2_level3.txt.gz	Brain_LGd	vLGN_Inh_Spata20	Neurons		0.258065	0.934697	0.391238
scRNA_data/Allen_Mouse_LGd2_level3.txt.gz	Brain_ALM	Oligo_Rassf10	Glial cells	Oligodendrocyte	0.10862	0.478081	0.410134
scRNA_data/Allen_Mouse_LGd2_level3.txt.gz	Brain_LGd	Micro_Ctss	Microglia	Microglia	-0.0255382	0.323195	0.531491
scRNA_data/Allen_Mouse_LGd2_level3.txt.gz	Brain_LGd	vLGN_Inh_Shox2_Htr1a	Neurons		-0.230222	0.995629	0.591433
scRNA_data/Allen_Mouse_LGd2_level3.txt.gz	Brain_LGd	Oligo_Opalin	Glial cells	Oligodendrocyte	-0.1389	0.369016	0.646693
scRNA_data/Allen_Mouse_LGd2_level3.txt.gz	Brain_LGd	RT_Inh_Pvalb	Neurons		-0.434814	0.913087	0.683035
scRNA_data/Allen_Mouse_LGd2_level3.txt.gz	Brain_LGd	LGN_Inh_Chrna6_Cnr1	Neurons		-0.642999	1.06316	0.727345
scRNA_data/Allen_Mouse_LGd2_level3.txt.gz	Brain_LGd	LGN_Inh_Chrna6_Dscaml1	Neurons		-0.670125	1.06224	0.735935
scRNA_data/Allen_Mouse_LGd2_level3.txt.gz	Brain_LGN	OPC_Pdgfra	Glial cells	Oligodendrocyte precursor cell	-0.483232	0.519286	0.823962
scRNA_data/Allen_Mouse_LGd2_level3.txt.gz	Brain_LGd	LGN_Inh_Chrna6_Pax7	Neurons		-1.20234	1.0947	0.863968
scRNA_data/Allen_Mouse_LGd2_level3.txt.gz	Brain_LGd	Astro_Gja1	Glial cells	Astrocyte	-0.32015	0.218941	0.928166
scRNA_data/Allen_Mouse_VISp2_level3.txt.gz	Brain_VISp	L5_PT_VISp_Krt80	Neurons	Pyramidal tract neuron, layer 5	4.67951	1.4047	0.000432191
scRNA_data/Allen_Mouse_VISp2_level3.txt.gz	Brain_VISp	L5_PT_VISp_C1ql2_Cdh13	Neurons	Pyramidal tract neuron, layer 5	3.78669	1.28979	0.00166289
scRNA_data/Allen_Mouse_VISp2_level3.txt.gz	Brain_VISp	L5_PT_VISp_C1ql2_Ptgfr	Neurons	Pyramidal tract neuron, layer 5	3.71455	1.3144	0.00235636
scRNA_data/Allen_Mouse_VISp2_level3.txt.gz	Brain_VISp	L6_CT_VISp_Ctxn3_Brinp3	Neurons	Corticothalamic neuron, layer 6	2.98272	1.06057	0.00245896
scRNA_data/Allen_Mouse_VISp2_level3.txt.gz	Brain_ALM	L2.3_IT_VISp_Agmat	Neurons	Intratelencephalic neuron, layer 2-3	3.20338	1.14188	0.00251301
scRNA_data/Allen_Mouse_VISp2_level3.txt.gz	Brain_ALM	L4_IT_VISp_Rspo1	Neurons	Intratelencephalic neuron, layer 4	2.4834	0.947059	0.00436793
scRNA_data/Allen_Mouse_VISp2_level3.txt.gz	Brain_ALM	L5_IT_VISp_Whrn_Tox2	Neurons	Intratelencephalic neuron, layer 5	2.99998	1.14762	0.00447327
scRNA_data/Allen_Mouse_VISp2_level3.txt.gz	Brain_VISp	L5_IT_VISp_Hsd11b1_Endou	Neurons	Intratelencephalic neuron, layer 5	2.90679	1.14	0.00538903
scRNA_data/Allen_Mouse_VISp2_level3.txt.gz	Brain_VISp	L6b_VISp_Crh	Neurons		2.27857	0.923329	0.0067978
scRNA_data/Allen_Mouse_VISp2_level3.txt.gz	Brain_ALM	L6b_VISp_Mup5	Neurons		2.39529	0.976323	0.00707604
scRNA_data/Allen_Mouse_VISp2_level3.txt.gz	Brain_ALM	L5_IT_VISp_Batf3	Neurons	Intratelencephalic neuron, layer 5	3.16934	1.30839	0.00771107
scRNA_data/Allen_Mouse_VISp2_level3.txt.gz	Brain_VISp	L6_IT_VISp_Penk_Fst	Neurons	Intratelencephalic neuron, layer 6	2.19248	0.933227	0.00940302
scRNA_data/Allen_Mouse_VISp2_level3.txt.gz	Brain_ALM	L6_CT_VISp_Ctxn3_Sla	Neurons	Corticothalamic neuron, layer 6	2.58821	1.11975	0.0104047
scRNA_data/Allen_Mouse_VISp2_level3.txt.gz	Brain_ALM	L6_CT_VISp_Nxph2_Wls	Neurons	Corticothalamic neuron, layer 6	2.14255	0.955624	0.0124794
scRNA_data/Allen_Mouse_VISp2_level3.txt.gz	Brain_ALM	Sst_Myh8_Fibin	Neurons	GABAergic neuron (Sst)	2.76833	1.23574	0.0125386
scRNA_data/Allen_Mouse_VISp2_level3.txt.gz	Brain_VISp	L6_IT_VISp_Col18a1	Neurons	Intratelencephalic neuron, layer 6	2.25015	1.02764	0.014276
scRNA_data/Allen_Mouse_VISp2_level3.txt.gz	Brain_VISp	L5_PT_VISp_Chrna6	Neurons	Pyramidal tract neuron, layer 5	2.62039	1.20761	0.0150077
scRNA_data/Allen_Mouse_VISp2_level3.txt.gz	Brain_VISp	L5_PT_VISp_Lgr5	Neurons	Pyramidal tract neuron, layer 5	2.5443	1.26706	0.0223201
scRNA_data/Allen_Mouse_VISp2_level3.txt.gz	Brain_ALM	L6b_VISp_Col8a1_Rprm	Neurons		1.96685	0.981577	0.0225476
scRNA_data/Allen_Mouse_VISp2_level3.txt.gz	Brain_ALM	L2.3_IT_VISp_Rrad	Neurons	Intratelencephalic neuron, layer 2-3	1.49614	0.76179	0.0247662
scRNA_data/Allen_Mouse_VISp2_level3.txt.gz	Brain_ALM	L5_NP_VISp_Trhr_Met	Neurons	Near-projecting neuron, layer 5	1.69753	0.865445	0.0249133
scRNA_data/Allen_Mouse_VISp2_level3.txt.gz	Brain_ALM	L5_NP_VISp_Trhr_Cpne7	Neurons	Near-projecting neuron, layer 5	1.82801	0.939102	0.0257945
scRNA_data/Allen_Mouse_VISp2_level3.txt.gz	Brain_ALM	L6_IT_VISp_Penk_Col27a1	Neurons	Intratelencephalic neuron, layer 6	2.16928	1.13481	0.0279647
scRNA_data/Allen_Mouse_VISp2_level3.txt.gz	Brain_ALM	L6_CT_ALM_Nxph2_Sla	Neurons	Corticothalamic neuron, layer 6	1.67535	0.891058	0.0300415
scRNA_data/Allen_Mouse_VISp2_level3.txt.gz	Brain_ALM	L6_CT_VISp_Krt80_Sla	Neurons	Corticothalamic neuron, layer 6	2.01342	1.0795	0.0310811
scRNA_data/Allen_Mouse_VISp2_level3.txt.gz	Brain_ALM	L5_IT_VISp_Col27a1	Neurons	Intratelencephalic neuron, layer 5	2.38396	1.27989	0.0312566
scRNA_data/Allen_Mouse_VISp2_level3.txt.gz	Brain_ALM	L6_CT_VISp_Gpr139	Neurons	Corticothalamic neuron, layer 6	1.88817	1.03267	0.0337413
scRNA_data/Allen_Mouse_VISp2_level3.txt.gz	Brain_ALM	L6b_P2ry12	Neurons		1.64659	0.904035	0.0342743
scRNA_data/Allen_Mouse_VISp2_level3.txt.gz	Brain_ALM	Sst_Esm1	Neurons	GABAergic neuron (Sst)	2.60258	1.45416	0.0367477
scRNA_data/Allen_Mouse_VISp2_level3.txt.gz	Brain_ALM	L2.3_IT_VISp_Adamts2	Neurons	Intratelencephalic neuron, layer 2-3	1.77818	0.993735	0.036776
scRNA_data/Allen_Mouse_VISp2_level3.txt.gz	Brain_ALM	Sst_Chodl	Neurons	GABAergic neuron (Sst)	1.31689	0.913623	0.0747373
scRNA_data/Allen_Mouse_VISp2_level3.txt.gz	Brain_ALM	Sst_Myh8_Etv1	Neurons	GABAergic neuron (Sst)	1.79616	1.2828	0.0807288
scRNA_data/Allen_Mouse_VISp2_level3.txt.gz	Brain_VISp	L6b_VISp_Col8a1_Rxfp1	Neurons		1.22174	0.88226	0.0830597
scRNA_data/Allen_Mouse_VISp2_level3.txt.gz	Brain_ALM	Sst_Calb2_Pdlim5	Neurons	GABAergic neuron (Sst)	1.90673	1.39592	0.0859794
scRNA_data/Allen_Mouse_VISp2_level3.txt.gz	Brain_ALM	Sst_Chrna2_Glra3	Neurons	GABAergic neuron (Sst)	1.76693	1.3705	0.0986541
scRNA_data/Allen_Mouse_VISp2_level3.txt.gz	Brain_ALM	L6_IT_VISp_Col23a1_Adamts2	Neurons	Intratelencephalic neuron, layer 6	1.31964	1.06573	0.107813
scRNA_data/Allen_Mouse_VISp2_level3.txt.gz	Brain_ALM	L6_IT_VISp_Car3	Neurons	Intratelencephalic neuron, layer 6	1.14023	0.989986	0.12471
scRNA_data/Allen_Mouse_VISp2_level3.txt.gz	Brain_ALM	L5_IT_VISp_Col6a1_Fezf2	Neurons	Intratelencephalic neuron, layer 5	1.08644	1.05902	0.152471
scRNA_data/Allen_Mouse_VISp2_level3.txt.gz	Brain_ALM	L6_IT_ALM_Oprk1	Neurons	Intratelencephalic neuron, layer 6	0.679248	0.723575	0.173932
scRNA_data/Allen_Mouse_VISp2_level3.txt.gz	Brain_ALM	Sst_Chrna2_Ptgdr	Neurons	GABAergic neuron (Sst)	1.28651	1.48226	0.192715
scRNA_data/Allen_Mouse_VISp2_level3.txt.gz	Brain_ALM	L5_IT_ALM_Npw	Neurons	Intratelencephalic neuron, layer 5	0.520758	0.681616	0.222432
scRNA_data/Allen_Mouse_VISp2_level3.txt.gz	Brain_ALM	L6_CT_ALM_Cpa6	Neurons	Corticothalamic neuron, layer 6	0.326232	0.442069	0.230267
scRNA_data/Allen_Mouse_VISp2_level3.txt.gz	Brain_ALM	Sst_Calb2_Necab1	Neurons	GABAergic neuron (Sst)	0.790865	1.09953	0.235986
scRNA_data/Allen_Mouse_VISp2_level3.txt.gz	Brain_ALM	Sst_Hpse_Cbln4	Neurons	GABAergic neuron (Sst)	0.909444	1.28234	0.239099
scRNA_data/Allen_Mouse_VISp2_level3.txt.gz	Brain_ALM	L5_NP_ALM_Trhr_Nefl	Neurons	Near-projecting neuron, layer 5	0.485803	0.703309	0.244865
scRNA_data/Allen_Mouse_VISp2_level3.txt.gz	Brain_ALM	Sst_Hpse_Sema3c	Neurons	GABAergic neuron (Sst)	0.71066	1.41548	0.307811
scRNA_data/Allen_Mouse_VISp2_level3.txt.gz	Brain_ALM	Sst_Nts	Neurons	GABAergic neuron (Sst)	0.555175	1.23351	0.326328
scRNA_data/Allen_Mouse_VISp2_level3.txt.gz	Brain_ALM	Sst_Crhr2_Efemp1	Neurons	GABAergic neuron (Sst)	0.587486	1.39011	0.336287
scRNA_data/Allen_Mouse_VISp2_level3.txt.gz	Brain_ALM	L6_IT_ALM_Tgfb1	Neurons	Intratelencephalic neuron, layer 6	0.224052	0.537506	0.338399
scRNA_data/Allen_Mouse_VISp2_level3.txt.gz	Brain_ALM	L6b_Hsd17b2	Neurons		0.403171	0.979059	0.340245
scRNA_data/Allen_Mouse_VISp2_level3.txt.gz	Brain_ALM	Sst_Rxfp1_Eya1	Neurons	GABAergic neuron (Sst)	0.45174	1.20705	0.354109
scRNA_data/Allen_Mouse_VISp2_level3.txt.gz	Brain_ALM	Sncg_Gpr50	Neurons	GABAergic neuron (Sncg)	0.360218	0.988441	0.357768
scRNA_data/Allen_Mouse_VISp2_level3.txt.gz	Brain_ALM	Sst_Crh_4930553C11Rik	Neurons	GABAergic neuron (Sst)	0.451551	1.4425	0.377128
scRNA_data/Allen_Mouse_VISp2_level3.txt.gz	Brain_ALM	Sncg_Vip_Nptx2	Neurons	GABAergic neuron (Sncg)	0.323403	1.1214	0.386523
scRNA_data/Allen_Mouse_VISp2_level3.txt.gz	Brain_ALM	Sst_Nr2f2_Necab1	Neurons	GABAergic neuron (Sst)	0.311843	1.29368	0.404758
scRNA_data/Allen_Mouse_VISp2_level3.txt.gz	Brain_ALM	Sst_Rxfp1_Prdm8	Neurons	GABAergic neuron (Sst)	0.227242	1.36116	0.433706
scRNA_data/Allen_Mouse_VISp2_level3.txt.gz	Brain_ALM	Sst_Tac2_Tacstd2	Neurons	GABAergic neuron (Sst)	0.110873	1.3091	0.466253
scRNA_data/Allen_Mouse_VISp2_level3.txt.gz	Brain_ALM	Vip_Igfbp6_Car10	Neurons		0.0556489	1.15016	0.480705
scRNA_data/Allen_Mouse_VISp2_level3.txt.gz	Brain_ALM	Oligo_Serpinb1a	Glial cells	Oligodendrocyte	0.00979945	0.275758	0.485826
scRNA_data/Allen_Mouse_VISp2_level3.txt.gz	Brain_ALM	CR_Lhx5	Neurons	Cajal-Retzius cell	0.00252025	0.34837	0.497114
scRNA_data/Allen_Mouse_VISp2_level3.txt.gz	Brain_ALM	Oligo_Rassf10	Glial cells	Oligodendrocyte	-0.039358	0.296244	0.552847
scRNA_data/Allen_Mouse_VISp2_level3.txt.gz	Brain_ALM	Sncg_Vip_Itih5	Neurons	GABAergic neuron (Sncg)	-0.159865	1.0249	0.561976
scRNA_data/Allen_Mouse_VISp2_level3.txt.gz	Brain_ALM	Oligo_Synpr	Glial cells	Oligodendrocyte	-0.059274	0.336952	0.569818
scRNA_data/Allen_Mouse_VISp2_level3.txt.gz	Brain_ALM	Serpinf1_Clrn1	Neurons	GABAergic neuron (Serpinf1)	-0.225217	0.853674	0.604041
scRNA_data/Allen_Mouse_VISp2_level3.txt.gz	Brain_ALM	Sst_Tac2_Myh4	Neurons	GABAergic neuron (Sst)	-0.415576	1.13567	0.642792
scRNA_data/Allen_Mouse_VISp2_level3.txt.gz	Brain_ALM	Vip_Gpc3_Slc18a3	Neurons		-0.392801	1.03006	0.648524
scRNA_data/Allen_Mouse_VISp2_level3.txt.gz	Brain_ALM	Pvalb_Akr1c18_Ntf3	Neurons	GABAergic neuron (Pvalb)	-0.400337	0.986832	0.657511
scRNA_data/Allen_Mouse_VISp2_level3.txt.gz	Brain_ALM	VLMC_Spp1_Col15a1	Glial cells	Vascular leprotomeingeal cell	-0.12178	0.277118	0.669832
scRNA_data/Allen_Mouse_VISp2_level3.txt.gz	Brain_ALM	Pvalb_Reln_Itm2a	Neurons	GABAergic neuron (Pvalb)	-0.527013	1.02939	0.695663
scRNA_data/Allen_Mouse_VISp2_level3.txt.gz	Brain_ALM	Lamp5_Fam19a1_Pax6	Neurons	GABAergic neuron (Lamp5)	-0.57737	1.04684	0.709366
scRNA_data/Allen_Mouse_VISp2_level3.txt.gz	Brain_ALM	PVM_Mrc1	Glial cells	Perivascular macrophages	-0.169303	0.296909	0.715735
scRNA_data/Allen_Mouse_VISp2_level3.txt.gz	Brain_ALM	Lamp5_Krt73	Neurons	GABAergic neuron (Lamp5)	-0.592505	0.968552	0.729646
scRNA_data/Allen_Mouse_VISp2_level3.txt.gz	Brain_ALM	Lamp5_Fam19a1_Tmem182	Neurons	GABAergic neuron (Lamp5)	-0.587977	0.959613	0.72997
scRNA_data/Allen_Mouse_VISp2_level3.txt.gz	Brain_ALM	Pvalb_Sema3e_Kank4	Neurons	GABAergic neuron (Pvalb)	-0.633508	0.976685	0.741712
scRNA_data/Allen_Mouse_VISp2_level3.txt.gz	Brain_ALM	Sst_Mme_Fam114a1	Neurons	GABAergic neuron (Sst)	-0.888476	1.31507	0.750356
scRNA_data/Allen_Mouse_VISp2_level3.txt.gz	Brain_ALM	L5_IT_ALM_Cpa6_Gpr88	Neurons	Intratelencephalic neuron, layer 5	-0.42735	0.611585	0.757648
scRNA_data/Allen_Mouse_VISp2_level3.txt.gz	Brain_ALM	Pvalb_Gpr149_Islr	Neurons	GABAergic neuron (Pvalb)	-0.768919	1.06465	0.764922
scRNA_data/Allen_Mouse_VISp2_level3.txt.gz	Brain_VISp	Sst_Tac1_Tacr3	Neurons	GABAergic neuron (Sst)	-0.728695	1.00139	0.766597
scRNA_data/Allen_Mouse_VISp2_level3.txt.gz	Brain_ALM	Vip_Igfbp6_Pltp	Neurons		-0.785413	1.07046	0.768438
scRNA_data/Allen_Mouse_VISp2_level3.txt.gz	Brain_ALM	Vip_Col15a1_Pde1a	Neurons		-0.751311	0.989918	0.776063
scRNA_data/Allen_Mouse_VISp2_level3.txt.gz	Brain_ALM	Vip_Crispld2_Htr2c	Neurons		-0.714017	0.914572	0.782514
scRNA_data/Allen_Mouse_VISp2_level3.txt.gz	Brain_ALM	Sst_Tac1_Htr1d	Neurons	GABAergic neuron (Sst)	-1.03627	1.32105	0.783607
scRNA_data/Allen_Mouse_VISp2_level3.txt.gz	Brain_ALM	Lamp5_Lsp1	Neurons	GABAergic neuron (Lamp5)	-0.857541	1.05483	0.79188
scRNA_data/Allen_Mouse_VISp2_level3.txt.gz	Brain_ALM	Lamp5_Lhx6	Neurons	GABAergic neuron (Lamp5)	-0.792361	0.95837	0.795819
scRNA_data/Allen_Mouse_VISp2_level3.txt.gz	Brain_ALM	Sncg_Slc17a8	Neurons	GABAergic neuron (Sncg)	-0.704121	0.844689	0.797743
scRNA_data/Allen_Mouse_VISp2_level3.txt.gz	Brain_ALM	Pvalb_Tpbg	Neurons	GABAergic neuron (Pvalb)	-0.958949	1.11014	0.806153
scRNA_data/Allen_Mouse_VISp2_level3.txt.gz	Brain_ALM	Vip_Pygm_C1ql1	Neurons		-1.25617	1.33861	0.825984
scRNA_data/Allen_Mouse_VISp2_level3.txt.gz	Brain_ALM	Lamp5_Ntn1_Npy2r	Neurons	GABAergic neuron (Lamp5)	-1.12456	1.1948	0.826701
scRNA_data/Allen_Mouse_VISp2_level3.txt.gz	Brain_ALM	OPC_Pdgfra_Ccnb1	Glial cells	Oligodendrocyte progenitor cell	-0.297101	0.311101	0.830211
scRNA_data/Allen_Mouse_VISp2_level3.txt.gz	Brain_ALM	Vip_Rspo1_Itga4	Neurons		-0.989348	1.00658	0.837168
scRNA_data/Allen_Mouse_VISp2_level3.txt.gz	Brain_ALM	Pvalb_Gabrg1	Neurons	GABAergic neuron (Pvalb)	-1.08434	1.08228	0.841806
scRNA_data/Allen_Mouse_VISp2_level3.txt.gz	Brain_ALM	Vip_Igfbp4_Mab21l1	Neurons		-0.95818	0.935773	0.847069
scRNA_data/Allen_Mouse_VISp2_level3.txt.gz	Brain_ALM	Microglia_Siglech	Microglia	Microglia	-0.385582	0.376513	0.847103
scRNA_data/Allen_Mouse_VISp2_level3.txt.gz	Brain_ALM	L2.3_IT_ALM_Sla	Neurons	Intratelencephalic neuron, layer 2-3	-0.64242	0.614827	0.851961
scRNA_data/Allen_Mouse_VISp2_level3.txt.gz	Brain_ALM	Pvalb_Calb1_Sst	Neurons	GABAergic neuron (Pvalb)	-1.32698	1.26985	0.851986
scRNA_data/Allen_Mouse_VISp2_level3.txt.gz	Brain_ALM	Astro_Aqp4	Glial cells	Astrocyte	-0.299439	0.278503	0.858851
scRNA_data/Allen_Mouse_VISp2_level3.txt.gz	Brain_ALM	VLMC_Spp1_Hs3st6	Glial cells	Vascular leprotomeingeal cell	-0.232855	0.21399	0.861737
scRNA_data/Allen_Mouse_VISp2_level3.txt.gz	Brain_ALM	Endo_Cytl1	Endothelial cells	Endothelial cell	-0.278453	0.250629	0.86672
scRNA_data/Allen_Mouse_VISp2_level3.txt.gz	Brain_ALM	Vip_Arhgap36_Hmcn1	Neurons		-1.28071	1.14173	0.869011
scRNA_data/Allen_Mouse_VISp2_level3.txt.gz	Brain_VISp	VLMC_Osr1_Cd74	Glial cells	Vascular leprotomeingeal cell	-0.383512	0.341059	0.869594
scRNA_data/Allen_Mouse_VISp2_level3.txt.gz	Brain_ALM	VLMC_Osr1_Mc5r	Neurons	Vascular leprotomeingeal cell	-0.364802	0.29563	0.891395
scRNA_data/Allen_Mouse_VISp2_level3.txt.gz	Brain_ALM	Serpinf1_Aqp5_Vip	Neurons	GABAergic neuron (Serpinf1)	-0.930411	0.750126	0.892575
scRNA_data/Allen_Mouse_VISp2_level3.txt.gz	Brain_ALM	OPC_Pdgfra_Grm5	Glial cells	Oligodendrocyte progenitor cell	-0.449503	0.356615	0.896251
scRNA_data/Allen_Mouse_VISp2_level3.txt.gz	Brain_ALM	Pvalb_Th_Sst	Neurons	GABAergic neuron (Pvalb)	-1.5269	1.10114	0.917227
scRNA_data/Allen_Mouse_VISp2_level3.txt.gz	Brain_ALM	Lamp5_Plch2_Dock5	Neurons	GABAergic neuron (Lamp5)	-1.65927	1.1903	0.91834
scRNA_data/Allen_Mouse_VISp2_level3.txt.gz	Brain_ALM	Vip_Crispld2_Kcne4	Neurons		-1.2446	0.882955	0.920669
scRNA_data/Allen_Mouse_VISp2_level3.txt.gz	Brain_ALM	Pvalb_Reln_Tac1	Neurons	GABAergic neuron (Pvalb)	-1.72839	1.16919	0.930333
scRNA_data/Allen_Mouse_VISp2_level3.txt.gz	Brain_ALM	Pvalb_Vipr2	Neurons	GABAergic neuron (Pvalb)	-1.49932	0.963462	0.940167
scRNA_data/Allen_Mouse_VISp2_level3.txt.gz	Brain_ALM	Vip_Chat_Htr1f	Neurons		-1.34777	0.858119	0.941863
scRNA_data/Allen_Mouse_VISp2_level3.txt.gz	Brain_ALM	Endo_Ctla2a	Endothelial cells	Endothelial cell	-0.557165	0.347027	0.945812
scRNA_data/Allen_Mouse_VISp2_level3.txt.gz	Brain_ALM	Peri_Kcnj8	Neurons	Pericytes	-0.479647	0.294038	0.94858
scRNA_data/Allen_Mouse_VISp2_level3.txt.gz	Brain_ALM	Vip_Lmo1_Fam159b	Neurons		-1.30353	0.783559	0.951904
scRNA_data/Allen_Mouse_VISp2_level3.txt.gz	Brain_ALM	Meis2_Adamts19	Neurons		-1.0223	0.491862	0.981165
scRNA_data/Allen_Mouse_VISp2_level3.txt.gz	Brain_ALM	Vip_Lect1_Oxtr	Neurons		-2.34445	1.09173	0.984122
scRNA_data/Allen_Mouse_VISp2_level3.txt.gz	Brain_ALM	Vip_Ptprt_Pkp2	Neurons		-2.50516	1.12226	0.987201
scRNA_data/Allen_Mouse_VISp2_level3.txt.gz	Brain_ALM	Vip_Rspo4_Rxfp1_Chat	Neurons		-2.70089	1.06652	0.994336
scRNA_data/Allen_Mouse_VISp2_level3.txt.gz	Brain_ALM	Vip_Lmo1_Myl1	Neurons		-2.32839	0.889118	0.995588
scRNA_data/Allen_Mouse_VISp2_level3.txt.gz	Brain_ALM	SMC_Acta2	Glial cells	Smooth muscle cell	-0.874684	0.31147	0.997509
scRNA_data/DroNc_Human_Hippocampus.txt.gz	Brain_HC	exPFC1	Neurons	Glutamatergic neuron from prefrontal cortex	2.86473	1.01596	0.00240324
scRNA_data/DroNc_Human_Hippocampus.txt.gz	Brain_HC	exPFC2	Neurons	Glutamatergic neuron from prefrontal cortex	2.17246	0.816259	0.00388986
scRNA_data/DroNc_Human_Hippocampus.txt.gz	Brain_HC	ASC1	Glial cells	Astrocyte	0.134957	0.241618	0.288233
scRNA_data/DroNc_Human_Hippocampus.txt.gz	Brain_HC	exCA3	Neurons	Pyramidal neuron from hippocampus CA3	0.32705	0.771275	0.335769
scRNA_data/DroNc_Human_Hippocampus.txt.gz	Brain_HC	GABA1	Neurons	GABAergic interneuron	0.277051	0.664032	0.338257
scRNA_data/DroNc_Human_Hippocampus.txt.gz	Brain_HC	exDG	Neurons	Granule neuron from hippocampus dentate gyrus	0.052466	0.695315	0.469926
scRNA_data/DroNc_Human_Hippocampus.txt.gz	Brain_HC	ODC2	Glial cells	Oligodendrocyte	0.0423514	0.632884	0.473323
scRNA_data/DroNc_Human_Hippocampus.txt.gz	Brain_HC	exCA1	Neurons	Pyramidal neuron from hippocampus CA1	0.0465392	0.786559	0.476409
scRNA_data/DroNc_Human_Hippocampus.txt.gz	Brain_HC	OPC	Glial cells	Oligodendrocyte precursor cells	-0.125732	0.675795	0.573798
scRNA_data/DroNc_Human_Hippocampus.txt.gz	Brain_HC	GABA2	Neurons	GABAergic interneuron	-0.140276	0.730385	0.576151
scRNA_data/DroNc_Human_Hippocampus.txt.gz	Brain_HC	ASC2	Glial cells	Astrocyte	-0.102629	0.423558	0.595727
scRNA_data/DroNc_Human_Hippocampus.txt.gz	Brain_HC	ODC1	Glial cells	Oligodendrocyte	-0.284285	0.809587	0.637261
scRNA_data/DroNc_Human_Hippocampus.txt.gz	Brain_HC	MG	Microglia	Microglia	-1.04976	0.895594	0.879429
scRNA_data/DroNc_Human_Hippocampus.txt.gz	Brain_HC	NSC	Neurons	Neuronal stem cell	-0.840288	0.546046	0.938081
scRNA_data/DroNc_Human_Hippocampus.txt.gz	Brain_HC	END	Endothelial cells	Endothelial cell	-1.31585	0.631061	0.981471
scRNA_data/DroNc_Mouse_Hippocampus.txt.gz	Brain_HC	exPFC5	Neurons	Glutamatergic neuron from prefrontal cortex	1.1195	0.825379	0.0874935
scRNA_data/DroNc_Mouse_Hippocampus.txt.gz	Brain_HC	exPFC4	Neurons	Glutamatergic neuron from prefrontal cortex	1.00993	0.756981	0.0910762
scRNA_data/DroNc_Mouse_Hippocampus.txt.gz	Brain_HC	exPFC3	Neurons	Glutamatergic neuron from prefrontal cortex	1.59805	1.39943	0.126742
scRNA_data/DroNc_Mouse_Hippocampus.txt.gz	Brain_HC	ASC1	Glial cells	Astrocyte	0.303483	0.461401	0.255351
scRNA_data/DroNc_Mouse_Hippocampus.txt.gz	Brain_HC	ODC	Glial cells	Oligodendrocyte	0.289406	0.4661	0.26733
scRNA_data/DroNc_Mouse_Hippocampus.txt.gz	Brain_HC	exCA1	Neurons	Pyramidal neuron from hippocampus CA1	0.266714	0.670253	0.345341
scRNA_data/DroNc_Mouse_Hippocampus.txt.gz	Brain_HC	exDG	Neurons	Granule neuron from hippocampus dentate gyrus	0.312374	0.812346	0.350292
scRNA_data/DroNc_Mouse_Hippocampus.txt.gz	Brain_HC	exCA3	Neurons	Pyramidal neuron from hippocampus CA3	0.344348	0.907692	0.352208
scRNA_data/DroNc_Mouse_Hippocampus.txt.gz	Brain_HC	exPFC8	Neurons	Glutamatergic neuron from prefrontal cortex	0.24216	0.727326	0.369588
scRNA_data/DroNc_Mouse_Hippocampus.txt.gz	Brain_HC	exPFC2	Neurons	Glutamatergic neuron from prefrontal cortex	0.316167	1.03665	0.380188
scRNA_data/DroNc_Mouse_Hippocampus.txt.gz	Brain_HC	exPFC1	Neurons	Glutamatergic neuron from prefrontal cortex	0.192404	1.19859	0.436233
scRNA_data/DroNc_Mouse_Hippocampus.txt.gz	Brain_HC	exPFC7	Neurons	Glutamatergic neuron from prefrontal cortex	0.0314991	0.776839	0.483828
scRNA_data/DroNc_Mouse_Hippocampus.txt.gz	Brain_HC	ASC2	Glial cells	Astrocyte	-0.00567344	0.343682	0.506585
scRNA_data/DroNc_Mouse_Hippocampus.txt.gz	Brain_HC	MG	Microglia	Microglia	-0.213574	0.97088	0.587057
scRNA_data/DroNc_Mouse_Hippocampus.txt.gz	Brain_HC	GABA2	Neurons	GABAergic interneuron	-0.46607	1.12892	0.660141
scRNA_data/DroNc_Mouse_Hippocampus.txt.gz	Brain_HC	exPFC9	Neurons	Glutamatergic neuron from prefrontal cortex	-0.41034	0.811896	0.693365
scRNA_data/DroNc_Mouse_Hippocampus.txt.gz	Brain_HC	SMC	Glial cells	Smooth muscle cell	-0.488827	0.825188	0.723203
scRNA_data/DroNc_Mouse_Hippocampus.txt.gz	Brain_HC	GABA1	Neurons	GABAergic interneuron	-0.501342	0.807844	0.732566
scRNA_data/DroNc_Mouse_Hippocampus.txt.gz	Brain_HC	OPC	Glial cells	Oligodendrocyte precursor cells	-0.591397	0.831746	0.761467
scRNA_data/DroNc_Mouse_Hippocampus.txt.gz	Brain_HC	exPFC6	Neurons	Glutamatergic neuron from prefrontal cortex	-1.08658	0.999631	0.861478
scRNA_data/DroNc_Mouse_Hippocampus.txt.gz	Brain_HC	END	Endothelial cells	Endothelial cell	-0.550769	0.472528	0.878108
scRNA_data/DropViz_all_level2.txt.gz		FC.Neuron_Gad1Gad2_Sst-Nr2f2.2_5			3.26135	1.05981	0.00104439
scRNA_data/DropViz_all_level2.txt.gz	Brain_SN	SN.Neuron_Slc17a6_C1ql2.3_15	Neurons	red nucleus, magnocellular/parvicellular (RMC/RPC)	2.2633	0.799211	0.00231349
scRNA_data/DropViz_all_level2.txt.gz		GP.Neuron_Gad1Gad2_Adora2a-Pde1c.3_6			2.28921	0.82222	0.00268314
scRNA_data/DropViz_all_level2.txt.gz		PC.Neuron_Slc17a7_Bcl6-Tshz2-Syt2.3_8			2.30992	0.840878	0.00300683
scRNA_data/DropViz_all_level2.txt.gz		GP.Neuron_Gad1Gad2_Drd1-Pde1c.3_5			2.36501	0.867722	0.00320983
scRNA_data/DropViz_all_level2.txt.gz		FC.Neuron_Slc17a7_Nptxr-Ndst4.6_2			2.57832	0.959947	0.00361678
scRNA_data/DropViz_all_level2.txt.gz		ENT.Neuron_Gad1Gad2_Pvalb-Gfra2.4_7			2.77708	1.03543	0.00365874
scRNA_data/DropViz_all_level2.txt.gz		GP.Neuron_Gad1Gad2_Drd1-Nefm.3_1			2.19283	0.826137	0.00397342
scRNA_data/DropViz_all_level2.txt.gz		GP.Neuron_Gad1Gad2-Th_Adora2a-Th.3_9			2.47613	0.941963	0.00428573
scRNA_data/DropViz_all_level2.txt.gz		GP.Neuron_Gad1Gad2_Drd1-Pdyn.3_2			2.1702	0.836588	0.00474182
scRNA_data/DropViz_all_level2.txt.gz	Brain_GP	GP.Neuron_Gad1Gad2_Adora2a.3_3	Neurons	Striatum, iSPNs	2.03589	0.786348	0.00481211
scRNA_data/DropViz_all_level2.txt.gz		FC.Neuron_Slc17a7_Syt6-Sema5a.3_1			2.37369	0.919252	0.0049086
scRNA_data/DropViz_all_level2.txt.gz	Brain_SN	SN.Neuron_Slc17a6_Nts.3_9	Neurons	peripeduncular nucleus & posterior intralaminar thalamic nucleus (PP & PIL)	2.25547	0.875073	0.00497642
scRNA_data/DropViz_all_level2.txt.gz		FC.Neuron_Slc17a7_Syt6-Cyp26b1.3_4			2.36883	0.928706	0.00537564
scRNA_data/DropViz_all_level2.txt.gz		PC.Neuron_Sc17a7_Calb1-Ddit4l.2_1			2.42251	0.965594	0.00605655
scRNA_data/DropViz_all_level2.txt.gz		PC.Neuron_Slc17a7-Slc17a6_Tshz2-Nnat.6_4			2.48445	0.997024	0.00635375
scRNA_data/DropViz_all_level2.txt.gz	Brain_TH	TH.Neuron_Slc17a6_Rora_Cacng4.2_10	Neurons	Non-anterior nuclei	1.77568	0.733184	0.00772022
scRNA_data/DropViz_all_level2.txt.gz		PC.Neuron_Slc17a7_Bcl6-C1ql2.3_3			2.14644	0.888072	0.00782524
scRNA_data/DropViz_all_level2.txt.gz	Brain_TH	TH.Neuron_Slc17a6_Rora_C1ql2.2_5	Neurons	Anterodorsal thalamic nucleus	1.78685	0.73959	0.00784603
scRNA_data/DropViz_all_level2.txt.gz	Brain_GP	GP.Neuron_Slc17a6_Tcf7l2.2_8	Neurons	Substantia Innominata (SI)	2.04302	0.847334	0.00795178
scRNA_data/DropViz_all_level2.txt.gz		PC.Neuron_Slc17a7_Bcl6-Fos.3_5			2.03806	0.845731	0.00798027
scRNA_data/DropViz_all_level2.txt.gz	Brain_SN	SN.Neuron_Gad1Gad2_Pax5.3_18	Neurons	SN/VTA (SNr)	2.00055	0.841401	0.00871172
scRNA_data/DropViz_all_level2.txt.gz		PC.Neuron_Slc17a7_Syt6-Nefm.1_8			2.27212	0.956882	0.00878632
scRNA_data/DropViz_all_level2.txt.gz		PC.Neuron_Slc17a7_Bcl6-Npnt.3_10			1.97838	0.840932	0.00932115
scRNA_data/DropViz_all_level2.txt.gz	Brain_SN	SN.Neuron_Slc17a6_Cacna2d1.3_10	Neurons	generic SN/VTA glutamatergic neuron	2.24361	0.955954	0.00946306
scRNA_data/DropViz_all_level2.txt.gz		GP.Neuron_Chat-Gad1Gad2-Slc17a8_Nefm.1_2			1.63785	0.699682	0.00961982
scRNA_data/DropViz_all_level2.txt.gz	Brain_HC	HC.Neuron_Slc17a7_Rgs14.6_4	Neurons	CA2 Principal cells	1.66857	0.71315	0.00964895
scRNA_data/DropViz_all_level2.txt.gz		PC.Neuron_Slc17a7-Slc17a6_Rorb-Pcdh20.2_10			2.33212	1.0045	0.0101252
scRNA_data/DropViz_all_level2.txt.gz	Brain_HC	HC.Gad1Gad2_Htr3a_Ecel1.1_21	Neurons	Interneuron, (candidate CGE-derived 6)	2.4351	1.0551	0.0105013
scRNA_data/DropViz_all_level2.txt.gz	Brain_FC	FC.Neuron_Slc17a7_Parm1_Nefm.7_6	Neurons	Deep layer pyramidal cells--layer 5	1.99519	0.865492	0.0105758
scRNA_data/DropViz_all_level2.txt.gz	Brain_GP	GP.Neuron_Gad1Gad2_Satb1.2_6	Neurons	Substantia Innominata (SI)	2.00775	0.871137	0.0105904
scRNA_data/DropViz_all_level2.txt.gz	Brain_FC	FC.Neuron_Slc17a7_Parm1_Lsamp.7_3	Neurons	Deep layer pyramidal cells--layer 5	1.95524	0.850194	0.0107311
scRNA_data/DropViz_all_level2.txt.gz		PC.Neuron_Slc17a7-Slc17a6_Tshz2-Cabp7.6_5			2.25309	0.985165	0.0110974
scRNA_data/DropViz_all_level2.txt.gz	Brain_GP	GP.Neuron_Gad1Gad2_Cyp26b1.2_19	Neurons	Globus Pallidus Externus (GP), ""Arkypallidal""	2.07549	0.916562	0.0117739
scRNA_data/DropViz_all_level2.txt.gz		PC.Neuron_Slc17a7_Bcl6-Pvalb.3_9			1.82368	0.806623	0.0118832
scRNA_data/DropViz_all_level2.txt.gz		HC.Neuron_Slc17a7_Fezf2-Rxfp1.5_15			1.739	0.769478	0.0119115
scRNA_data/DropViz_all_level2.txt.gz	Brain_GP	GP.Neuron_Gad1Gad2_Scn4b.2_14	Neurons	Globus Pallidus Externus (GP), ""Prototypical""	1.66674	0.738274	0.0119848
scRNA_data/DropViz_all_level2.txt.gz	Brain_TH	TH.Neuron_Slc17a6_Rora_Calca.2_3	Neurons	Parafasicular nucleus (PF)	1.65079	0.738913	0.0127391
scRNA_data/DropViz_all_level2.txt.gz		PC.Neuron_Sc17a7_Calb1-Lpl.2_5			2.04429	0.917971	0.0129746
scRNA_data/DropViz_all_level2.txt.gz		PC.Neuron_Sc17a7_Calb1-Fos.2_4			1.95164	0.877741	0.0130916
scRNA_data/DropViz_all_level2.txt.gz	Brain_FC	FC.Neuron_Slc17a7_Parm1_Fos.7_4	Neurons	Deep layer pyramidal cells--layer 5 (IEG)	1.50864	0.679908	0.0132473
scRNA_data/DropViz_all_level2.txt.gz	Brain_GP	GP.Neuron_Gad1Gad2_Vip.2_21	Neurons	ventral GP (vGP)	1.77068	0.79834	0.0132792
scRNA_data/DropViz_all_level2.txt.gz		FC.Neuron_Slc17a7_Syt6-Kit.3_12			2.02376	0.91541	0.0135259
scRNA_data/DropViz_all_level2.txt.gz	Brain_TH	TH.Neuron_Slc17a6_Rora_Cbln2.2_8	Neurons	Neuron.Slc17a6.Rora.Cbln2	1.56907	0.710292	0.0135854
scRNA_data/DropViz_all_level2.txt.gz	Brain_TH	TH.Neuron_Slc17a6_Rora_Nrp2.2_4	Neurons	Anterior thalamus	1.8206	0.825849	0.0137438
scRNA_data/DropViz_all_level2.txt.gz		STR.Neuron_Gad1Gad2_Drd1-Cxcl14.10_5			1.80622	0.819438	0.0137545
scRNA_data/DropViz_all_level2.txt.gz	Brain_SN	SN.Neuron_Gad1Gad2_Gad2.3_3	Neurons	generic SN/VTA GABAergic neuron	2.15009	0.976144	0.0138104
scRNA_data/DropViz_all_level2.txt.gz		TH.Neuron_Slc17a6-Gad1Gad2_Asb4.3_7			2.32871	1.05865	0.0139144
scRNA_data/DropViz_all_level2.txt.gz		FC.Neuron_Slc17a7_Syt6-Efna5.3_3			2.16629	0.986448	0.0140442
scRNA_data/DropViz_all_level2.txt.gz	Brain_GP	GP.Neuron_Gad1Gad2_Tac2.2_3	Neurons	Substantia Innominata (SI), dorsal, bordering GP	1.82507	0.83352	0.0142769
scRNA_data/DropViz_all_level2.txt.gz	Brain_TH	TH.Neuron_Slc17a6_Rora_Pvalb.2_11	Neurons	Non-anterior nuclei	1.59755	0.732026	0.014541
scRNA_data/DropViz_all_level2.txt.gz		FC.Neuron_Slc17a7_Nptxr-Calb1.6_1			1.99118	0.915388	0.0148066
scRNA_data/DropViz_all_level2.txt.gz		FC.Neuron_Slc17a7_Nptxr-Fos.6_5			1.89158	0.873843	0.0152065
scRNA_data/DropViz_all_level2.txt.gz		PC.Neuron_Slc17a7-Slc17a6_Fezf2-Htr2c.7_2			2.08835	0.970645	0.0157182
scRNA_data/DropViz_all_level2.txt.gz		PC.Neuron_Slc17a7_Syt6-Sla.1_4			2.09315	0.972894	0.0157195
scRNA_data/DropViz_all_level2.txt.gz	Brain_TH	TH.Neuron_Slc17a6_Rora_Nptxr.2_2	Neurons	Reuniens thalamic nucleus?	1.53345	0.722223	0.0168672
scRNA_data/DropViz_all_level2.txt.gz		STR.Neuron_Gad1Gad2_Adora2a-Otof.13_4			1.93543	0.919043	0.0176058
scRNA_data/DropViz_all_level2.txt.gz	Brain_PC	PC.Neuron_Sc17a7_Fermt1.2_12	Neurons	Subiculum/Parasubiculum	1.89605	0.901949	0.0177692
scRNA_data/DropViz_all_level2.txt.gz		STR.Neuron_Gad1Gad2_Adora2a-Th.13_5			1.87099	0.890158	0.0177828
scRNA_data/DropViz_all_level2.txt.gz		PC.Neuron_Slc17a7_Bcl6-Tcerg1l.3_4			1.88738	0.901238	0.0181206
scRNA_data/DropViz_all_level2.txt.gz	Brain_GP	GP.Neuron_Gad1Gad2_Fibcd1.2_15	Neurons	ventral GP (vGP)	1.74498	0.838286	0.018689
scRNA_data/DropViz_all_level2.txt.gz	Brain_HC	HC.Neuron_Gad1Gad2_Sst_Spon1.1_5	Neurons	Interneuron, OLM1	1.6757	0.808311	0.0190822
scRNA_data/DropViz_all_level2.txt.gz	Brain_FC	FC.Neuron_Slc17a7_Parm1_Nnat.7_2	Neurons	Deep layer pyramidal cells--layer 5	1.7784	0.860918	0.0194281
scRNA_data/DropViz_all_level2.txt.gz		ENT.Neuron_Gad1Gad2_Pvalb-Ntng1.4_8			1.72835	0.841076	0.0199433
scRNA_data/DropViz_all_level2.txt.gz		PC.Neuron_Slc17a7_Syt6-Fos.1_9			1.98186	0.968815	0.0203953
scRNA_data/DropViz_all_level2.txt.gz	Brain_SN	SN.Neuron_Gad1Gad2_Tmem132c.3_19	Neurons	SN/VTA (SNr)	1.48542	0.730866	0.0210557
scRNA_data/DropViz_all_level2.txt.gz		PC.Neuron_Slc17a7_Bcl6-Ndst4.3_6			1.35779	0.670153	0.0213778
scRNA_data/DropViz_all_level2.txt.gz	Brain_TH	TH.Neuron_Gad1Gad2_Col25a1.3_8	Neurons	Neuron.Gad1Gad2.Col25a1	1.83315	0.905442	0.0214545
scRNA_data/DropViz_all_level2.txt.gz		STR.Neuron_Gad1Gad2_Drd1-Otof-Sorcs1.13_2			1.90383	0.941662	0.0215998
scRNA_data/DropViz_all_level2.txt.gz		HC.Neuron_Slc17a7_Fezf2-Efna5.5_14			1.56004	0.776262	0.0222325
scRNA_data/DropViz_all_level2.txt.gz		PC.Neuron_Sc17a7_Tshz2-Smoc1.2_3			1.82109	0.911317	0.022842
scRNA_data/DropViz_all_level2.txt.gz	Brain_SN	SN.Neuron_Slc17a6_Tcf4.3_6	Neurons	Supramammillary Nucleus (SuM)	1.81258	0.907736	0.022923
scRNA_data/DropViz_all_level2.txt.gz	Brain_SN	SN.Neuron_Th_Vcan.4_5	Neurons	SNc	1.44862	0.731152	0.0237795
scRNA_data/DropViz_all_level2.txt.gz		GP.Neuron_Chat-Gad1Gad2-Slc17a8_Ngfr.1_1			1.2032	0.607478	0.0238153
scRNA_data/DropViz_all_level2.txt.gz		FC.Neuron_Slc17a7-Slc17a6_Nptxr-Rorb.6_3			1.81461	0.926014	0.0250219
scRNA_data/DropViz_all_level2.txt.gz	Brain_SN	SN.Neuron_Th_Aldh1a1.4_8	Neurons	SNc/VTA	1.52014	0.776594	0.0251473
scRNA_data/DropViz_all_level2.txt.gz	Brain_SN	SN.Neuron_Th_Grin2c.4_9	Neurons	SNc	1.5212	0.779821	0.0255462
scRNA_data/DropViz_all_level2.txt.gz		PC.Neuron_Slc17a7_Bcl6-Cbln1.3_1			1.74334	0.895846	0.0258259
scRNA_data/DropViz_all_level2.txt.gz		PC.Neuron_Slc17a7_Bcl6-Dditl.3_2			1.62119	0.833534	0.0258898
scRNA_data/DropViz_all_level2.txt.gz		PC.Neuron_Sc17a7_Calb1-Lpl-Penk.2_7			1.72827	0.893375	0.0265237
scRNA_data/DropViz_all_level2.txt.gz		HC.Neuron_Slc17a7_Calb2-Vgll3.6_5			1.45757	0.753701	0.026564
scRNA_data/DropViz_all_level2.txt.gz		GP.Neuron_Slc17a7_Neurod2-Rorb.2_11			1.34296	0.696142	0.0268562
scRNA_data/DropViz_all_level2.txt.gz		TH.Neuron_Gad1Gad2_Six3-Adcy1.3_1			1.56098	0.809647	0.0269291
scRNA_data/DropViz_all_level2.txt.gz	Brain_PC	PC.Neuron_Sc17a7_Crym.2_16	Neurons	Subiculum	1.7603	0.913955	0.0270506
scRNA_data/DropViz_all_level2.txt.gz		SN.Neuron_Slc17a6_Nkx6-1.3_12			1.95608	1.01574	0.0270664
scRNA_data/DropViz_all_level2.txt.gz	Brain_GP	GP.Neuron_Gad1Gad2_Hpcal4.2_4	Neurons	Substantia Innominata (SI)	1.62433	0.847284	0.0276124
scRNA_data/DropViz_all_level2.txt.gz	Brain_TH	TH.Neuron_Slc17a6_Rora_Atp2b4.2_1	Neurons	Lateral Geniculate Nucleus (LGN)	1.39862	0.730351	0.0277464
scRNA_data/DropViz_all_level2.txt.gz	Brain_GP	GP.Neuron_Gad1Gad2_Sst.2_5	Neurons	Striatum, interneuron	1.96629	1.03341	0.0285377
scRNA_data/DropViz_all_level2.txt.gz		PC.Neuron_Sc17a7_Rorb-BC006965.2_9			1.622	0.855675	0.0290077
scRNA_data/DropViz_all_level2.txt.gz	Brain_TH	TH.Neuron_Slc17a6_Rora_Fgf10.2_6	Neurons	Lateral dorsal thalamic nuclei (LD)	1.3369	0.706462	0.0292197
scRNA_data/DropViz_all_level2.txt.gz		SN.Neuron_Gad1Gad2_Gad2-Kcnc3.3_16			1.49407	0.790601	0.0293929
scRNA_data/DropViz_all_level2.txt.gz		PC.Neuron_Sc17a7_Rorb-Gpr83.2_11			1.93902	1.02704	0.0295153
scRNA_data/DropViz_all_level2.txt.gz		HC.Neuron_Slc17a7-Slc17a6_Nxph3-Cbln2-Kcnh8.3_3			1.72532	0.913991	0.0295348
scRNA_data/DropViz_all_level2.txt.gz		PC.Neuron_Sc17a7_Sema3e-Onecut2.2_18			1.79715	0.952222	0.0295589
scRNA_data/DropViz_all_level2.txt.gz		SN.Neuron_Gad1Gad2_Sema3e-Kcng4.3_17			1.2731	0.674568	0.0295609
scRNA_data/DropViz_all_level2.txt.gz	Brain_FC	FC.Neuron_Slc17a7_Parm1_Ndnf.7_1	Neurons	Deep layer pyramidal cells--layer 5	1.55405	0.824806	0.0297727
scRNA_data/DropViz_all_level2.txt.gz	Brain_HC	HC.Neuron_Slc17a7_Reln.5_10	Neurons	Medial entorrhinal cortexm, Reln+/Cbln1+	1.37941	0.732406	0.0298235
scRNA_data/DropViz_all_level2.txt.gz		FC.Neuron_Slc17a7-Slc17a8_Syt6-Cplx3.3_10			1.57167	0.839287	0.0305597
scRNA_data/DropViz_all_level2.txt.gz		STR.Neuron_Gad1Gad2_Drd1-Lypd1.10_2			1.85996	0.994064	0.030668
scRNA_data/DropViz_all_level2.txt.gz		PC.Neuron_Sc17a7_Sema3e-Nnat.2_17			1.8433	0.9972	0.0322667
scRNA_data/DropViz_all_level2.txt.gz		FC.Neuron_Gad1Gad2_Sst-Pdyn.2_2			1.68881	0.915383	0.0325244
scRNA_data/DropViz_all_level2.txt.gz		STR.Neuron_Gad1Gad2_Drd1-Fos.10_1			1.80858	0.980787	0.0325912
scRNA_data/DropViz_all_level2.txt.gz		PC.Neuron_Slc17a7_Bcl6-Ptgfr.3_7			0.927742	0.503113	0.0325913
scRNA_data/DropViz_all_level2.txt.gz		TH.Neuron_Gad1Gad2_Pou6f2-Pax6.3_3			1.83845	0.997058	0.0326009
scRNA_data/DropViz_all_level2.txt.gz		PC.Neuron_Slc17a7-Slc17a6_Tshz2-Rasd1.6_3			1.73742	0.94634	0.0331833
scRNA_data/DropViz_all_level2.txt.gz	Brain_HC	HC.Neuron_Slc17a7_Cbln4.2_1	Neurons	Neuron.Slc17a7.Cbln4	1.53325	0.836687	0.033437
scRNA_data/DropViz_all_level2.txt.gz	Brain_GP	GP.Neuron_Gad1Gad2_Pappa.2_18	Neurons	ventral GP (vGP)	1.59831	0.875284	0.0339215
scRNA_data/DropViz_all_level2.txt.gz	Brain_TH	TH.Neuron_Slc17a6_Ebf1.3_10	Neurons	Anterior pretectal nucleus (APT)	1.59684	0.876438	0.0342302
scRNA_data/DropViz_all_level2.txt.gz		FC.Neuron_Slc17a7_Syt6-Lypd1.3_7			1.68798	0.927016	0.0343128
scRNA_data/DropViz_all_level2.txt.gz		FC.Neuron_Slc17a6-Slc17a7_Fezf2_3110035E14Rik.4_2			1.68834	0.9305	0.0348048
scRNA_data/DropViz_all_level2.txt.gz	Brain_GP	GP.Neuron_Gad1Gad2_Trdn.2_16	Neurons	Ventral Globus Pallidus Externus (vGP) / Ventral Pallidum (VP) / magnocellular preoptic nucleus (MCPO)	1.35167	0.746237	0.0350464
scRNA_data/DropViz_all_level2.txt.gz	Brain_SN	SN.Polydendrocyte_Tnr_Bmp4.5_1	Glial cells	Polydendrocyte.Tnr.Bmp4	1.4501	0.804069	0.0356584
scRNA_data/DropViz_all_level2.txt.gz		PC.Neuron_Slc17a7_Syt6-Tshz2-Nrep.1_3			1.78688	0.995523	0.0363338
scRNA_data/DropViz_all_level2.txt.gz		PC.Neuron_Sc17a7_Calb1-Otof.2_6			1.57857	0.881171	0.0366109
scRNA_data/DropViz_all_level2.txt.gz	Brain_SN	SN.Neuron_Gad1Gad2_Ttn.3_14	Neurons	red nucleus, magnocellular/parvicellular (RMC/RPC)	1.73004	0.966172	0.0366774
scRNA_data/DropViz_all_level2.txt.gz	Brain_ENT	ENT.Neuron_Slc17a7_Zbtb20.4_1	Neurons	Ventral Hippocampus	1.07801	0.605094	0.0374103
scRNA_data/DropViz_all_level2.txt.gz	Brain_PC	PC.Neuron_Sc17a7_Oprk1.2_15	Neurons	Claustrum?	1.42923	0.805472	0.037998
scRNA_data/DropViz_all_level2.txt.gz	Brain_GP	GP.Neuron_Gad1Gad2_Tac1.2_1	Neurons	Substantia Innominata (SI)	1.43783	0.81154	0.0382197
scRNA_data/DropViz_all_level2.txt.gz		FC.Neuron_Slc17a6-Slc17a7_Nr4a2.5_1			1.62098	0.915143	0.0382564
scRNA_data/DropViz_all_level2.txt.gz		HC.Neuron_Slc17a7-Slc17a6_Nxph3-Nts.3_1			1.60513	0.91087	0.0390184
scRNA_data/DropViz_all_level2.txt.gz	Brain_SN	SN.Neuron_Slc17a6.2_1	Neurons	Thalamus, glutamatergic	1.59677	0.91012	0.0396759
scRNA_data/DropViz_all_level2.txt.gz		SN.Neuron_Gad1Gad2_Nfib-Satb1.3_1			1.61033	0.919511	0.0399476
scRNA_data/DropViz_all_level2.txt.gz		PC.Neuron_Slc17a7_Syt6-Slc24a2.1_6			1.12779	0.650356	0.0414486
scRNA_data/DropViz_all_level2.txt.gz		PC.Neuron_Gad1Gad2_Cplx3-Egln3.4_3			1.7365	1.0039	0.041837
scRNA_data/DropViz_all_level2.txt.gz	Brain_SN	SN.Neuron_Gad1Gad2_Sema3e.3_13	Neurons	SN/VTA (SNr)	1.45593	0.844701	0.04239
scRNA_data/DropViz_all_level2.txt.gz		PC.Neuron_Slc17a7_Syt6-Cplx3.1_1			1.54765	0.897963	0.0423984
scRNA_data/DropViz_all_level2.txt.gz		STR.Neuron_Gad1Gad2_Drd1-Nefm.10_4			1.6599	0.963609	0.0424817
scRNA_data/DropViz_all_level2.txt.gz		PC.Neuron_Slc17a7_Syt6-Tox.1_7			1.68496	0.979736	0.0427335
scRNA_data/DropViz_all_level2.txt.gz	Brain_HC	HC.Gad1Gad2_Htr3a_Htr1b.1_26	Neurons	Interneuron, (candidate CGE-derived 11)	1.83278	1.06586	0.0427594
scRNA_data/DropViz_all_level2.txt.gz		HC.Neuron_Slc17a7_Fibcd1-Nrip3.5_2			1.40602	0.817712	0.042766
scRNA_data/DropViz_all_level2.txt.gz	Brain_GP	GP.Neuron_Gad1Gad2_Igfbp4_Adora1.2_25	Neurons	Striatum, interneuron	1.48049	0.868211	0.0440771
scRNA_data/DropViz_all_level2.txt.gz		GP.Neuron_Gad1Gad2-Slc17a6_Cbln1.2_7			1.58109	0.927516	0.0441297
scRNA_data/DropViz_all_level2.txt.gz		PC.Neuron_Gad1Gad2_Sst-Pdyn.5_6			1.47292	0.867718	0.044804
scRNA_data/DropViz_all_level2.txt.gz		PC.Neuron_Slc17a7-Slc17a6_Tshz2-Npnt.6_6			1.83687	1.08499	0.045229
scRNA_data/DropViz_all_level2.txt.gz		STR.Neuron_Gad1Gad2_Adora2a-Nnat.11_2			1.65557	0.978108	0.045263
scRNA_data/DropViz_all_level2.txt.gz		STR.Neuron_Gad1Gad2_Drd1-Pde1a.10_3			1.68096	0.996571	0.0458258
scRNA_data/DropViz_all_level2.txt.gz		FC.Neuron_Slc17a7_Syt6-Slc30a3.3_5			1.56966	0.933046	0.0462554
scRNA_data/DropViz_all_level2.txt.gz		PC.Neuron_Gad1Gad2-Slc17a8_Synpr-Sncg-Yjefn3.4_4			1.36715	0.816197	0.0469645
scRNA_data/DropViz_all_level2.txt.gz		FC.Neuron_Slc17a6-Slc17a7-Slc17a8_Fezf2_Slc17a8.4_1			1.6127	0.964343	0.04723
scRNA_data/DropViz_all_level2.txt.gz		PC.Neuron_Slc17a7-Slc17a6_Calb1-Rorb-Il1rapl2.2_13			1.55557	0.935189	0.0481185
scRNA_data/DropViz_all_level2.txt.gz	Brain_ENT	ENT.Neuron_Gad1Gad2_Dlk1.4_4	Neurons	Zona Incerta, ventral part (ZIV) and/or Lateral hypothalamus (LH)	1.73836	1.04559	0.0482001
scRNA_data/DropViz_all_level2.txt.gz	Brain_HC	HC.Neuron_Slc17a6_Nefm.2_6	Neurons	Neuron.Slc17a6.Nefm	1.63573	0.997112	0.0504539
scRNA_data/DropViz_all_level2.txt.gz	Brain_HC	HC.Neuron_Slc17a6_Nnat.2_4	Neurons	Neuron.Slc17a6.Nnat	1.52923	0.933803	0.0507493
scRNA_data/DropViz_all_level2.txt.gz	Brain_TH	TH.Neuron_Gad1Gad2_Gata3.3_6	Neurons	Periacqueductal gray (PAG) (or adjacent APTD)	1.49441	0.921725	0.0524742
scRNA_data/DropViz_all_level2.txt.gz		HC.Neuron_Slc17a7_Calb2-Adcyap1.6_6			1.21762	0.754383	0.0532572
scRNA_data/DropViz_all_level2.txt.gz		HC.Neuron_Slc17a7_Fibcd1-Kitl.5_4			1.29527	0.805919	0.054006
scRNA_data/DropViz_all_level2.txt.gz		HC.Neuron_Slc17a7_Cbln1-Gpr88.5_11			1.50448	0.93932	0.0546149
scRNA_data/DropViz_all_level2.txt.gz	Brain_FC	FC.Neuron_Slc17a7_Parm1_Tshz2.7_7	Neurons	Deep layer pyramidal cells--layer 5	1.34157	0.841904	0.0555244
scRNA_data/DropViz_all_level2.txt.gz	Brain_ENT	ENT.Neuron_Slc17a6_Pitx2.4_6	Neurons	Subthalamic Nucleus (STN), maybe ENT as well	1.38638	0.87085	0.0556935
scRNA_data/DropViz_all_level2.txt.gz	Brain_TH	TH.Neuron_Slc17a6_Rora_Lypd6.2_7	Neurons	Parafasicular nucleus (PF)	1.13318	0.713085	0.0560166
scRNA_data/DropViz_all_level2.txt.gz		FC.Neuron_Slc17a7_Syt6-Etv1.3_2			1.38899	0.875542	0.0563198
scRNA_data/DropViz_all_level2.txt.gz		FC.Neuron_Gad1Gad2_Sst-Crh.2_4			1.49341	0.942675	0.0565717
scRNA_data/DropViz_all_level2.txt.gz		FC.Neuron_Slc17a7_Syt6-Fos.3_13			1.55795	0.990639	0.0578974
scRNA_data/DropViz_all_level2.txt.gz	Brain_GP	GP.Neuron_Slc17a6_Cck.2_2	Neurons	Substantia Innominata (SI)	1.28075	0.822913	0.0598117
scRNA_data/DropViz_all_level2.txt.gz	Brain_ENT	ENT.Neuron_Gad1Gad2_Otx2.4_11	Neurons	ventral lateral geniculate nucleus, magnocellular part (VLGMC)?	0.572956	0.370471	0.0609844
scRNA_data/DropViz_all_level2.txt.gz		PC.Neuron_Slc17a7-Slc17a8_Fezf2-Slc17a8.7_1			1.49476	0.97057	0.0617699
scRNA_data/DropViz_all_level2.txt.gz		FC.Neuron_Slc17a7_Nptxr-Deptor.6_4			1.40265	0.91791	0.0632452
scRNA_data/DropViz_all_level2.txt.gz	Brain_FC	FC.Neuron_Slc17a7_Parm1_Cadm2.7_5	Neurons	Deep layer pyramidal cells--layer 5	0.913597	0.599787	0.0638542
scRNA_data/DropViz_all_level2.txt.gz		HC.Neuron_Slc17a7_Pvrl3-St18.6_3			1.18788	0.780373	0.0639803
scRNA_data/DropViz_all_level2.txt.gz		STR.Neuron_Gad1Gad2_Adora2a-Nefm.11_1			1.43375	0.949683	0.0655582
scRNA_data/DropViz_all_level2.txt.gz		SN.Neuron_Slc17a6-Gad2-Th_Crhbp.3_7			1.48351	0.987856	0.0665812
scRNA_data/DropViz_all_level2.txt.gz		HC.Neuron_Slc17a7_Nxph3-Cplx3-Hs6st2.3_8			1.29194	0.867942	0.0683077
scRNA_data/DropViz_all_level2.txt.gz		PC.Neuron_Sc17a7_Calb1-Tshz2.2_2			1.50131	1.00982	0.0685457
scRNA_data/DropViz_all_level2.txt.gz		FC.NeuronSlc17a7-Slc17a6_Syt6-Nnat.3_8			1.42245	0.961239	0.0694623
scRNA_data/DropViz_all_level2.txt.gz		HC.Neuron_Slc17a7_Pvrl3-Inhba.6_7			1.13572	0.76887	0.0698209
scRNA_data/DropViz_all_level2.txt.gz		ENT.Neuron_Gad1Gad2-Slc17a6_Cbln1.4_3			1.13205	0.769362	0.0705892
scRNA_data/DropViz_all_level2.txt.gz	Brain_FC	FC.Neuron_Slc17a6_Reln.11_2	Neurons	Cajal-Retzius	0.822937	0.561656	0.0714335
scRNA_data/DropViz_all_level2.txt.gz		PC.Neuron_Gad1Gad2_Sst-Crh.5_5			1.1616	0.796843	0.072454
scRNA_data/DropViz_all_level2.txt.gz	Brain_TH	TH.Neuron_Slc17a6_Rora_Lrrtm2.2_9	Neurons	Cadm2 state	0.879833	0.607063	0.0736232
scRNA_data/DropViz_all_level2.txt.gz	Brain_SN	SN.Neuron_Slc17a6_Shox2.3_11	Neurons	peripeduncular nucleus & posterior intralaminar thalamic nucleus (PP & PIL)	1.22882	0.851493	0.0744914
scRNA_data/DropViz_all_level2.txt.gz		FC.Neuron_Gad1Gad2-Th_Nr4a2.2_10			1.23686	0.859338	0.0750299
scRNA_data/DropViz_all_level2.txt.gz	Brain_TH	TH.Neuron_Slc17a6_Nrgn.3_9	Neurons	Habenula (inferomedial and lateral)	1.09431	0.769503	0.0774996
scRNA_data/DropViz_all_level2.txt.gz		GP.Neuron_Gad1Gad2_Elfn1-Grik3.2_17			1.19736	0.846379	0.07858
scRNA_data/DropViz_all_level2.txt.gz		PC.Neuron_Slc17a7-Slc17a6_Tshz2.2_14			1.3488	0.957088	0.0793773
scRNA_data/DropViz_all_level2.txt.gz		FC.Neuron_Slc17a7_Syt6-Sema3c.3_9			1.33021	0.944657	0.0795455
scRNA_data/DropViz_all_level2.txt.gz	Brain_GP	GP.Neuron_Slc17a6_Rspo3.2_9	Neurons	Substantia Innominata (SI)	1.31523	0.935773	0.079936
scRNA_data/DropViz_all_level2.txt.gz		GP.Neuron_Slc17a7_Neurod2-C1ql3.2_12			0.776679	0.555178	0.0809105
scRNA_data/DropViz_all_level2.txt.gz	Brain_GP	GP.Neuron_Gad1Gad2_Grem.2_13	Neurons	Globus Pallidus Externus (GP), Lhx6-enriched	1.2428	0.896862	0.0829154
scRNA_data/DropViz_all_level2.txt.gz	Brain_TH	TH.Neuron_Gad1Gad2_Ttn.3_11	Neurons	Neuron.Gad1Gad2.Ttn	0.967894	0.699849	0.0833318
scRNA_data/DropViz_all_level2.txt.gz	Brain_STR	STR.Neuron_Gad1Gad2_Chodl.15_1	Neurons	Low-threshold spiking interneuron, Npy+/Sst+	1.41528	1.03014	0.0847406
scRNA_data/DropViz_all_level2.txt.gz		FC.Neuron_Gad1Gad2_Sst-Calb2.2_3			1.24083	0.91182	0.0867838
scRNA_data/DropViz_all_level2.txt.gz		FC.Neuron_Gad1Gad2_Pvalb-Necab1.2_9			1.20971	0.890038	0.0870476
scRNA_data/DropViz_all_level2.txt.gz		STR.Neuron_Gad1Gad2_Drd1-Otof-Lmo2.13_3			1.26542	0.931311	0.0871127
scRNA_data/DropViz_all_level2.txt.gz	Brain_SN	SN.Neuron_Gad1Gad2_Ndnf.3_4	Neurons	medial geniculate nucleus, ventral part (MGV)? Or State?	1.13945	0.843531	0.0883776
scRNA_data/DropViz_all_level2.txt.gz		ENT.Neuron_Gad1Gad2_Pvalb-Spp1.4_9			0.827784	0.614251	0.0888885
scRNA_data/DropViz_all_level2.txt.gz		HC.Neuron_Slc17a7-Slc17a6_Nxph3-Cbln2-Htr2c.3_2			1.24364	0.935519	0.0918654
scRNA_data/DropViz_all_level2.txt.gz		STR.Neuron_Gad1Gad2-Th_Trh.14_4			1.34527	1.01267	0.092017
scRNA_data/DropViz_all_level2.txt.gz	Brain_HC	HC.Gad1Gad2_Htr3a_Cpne5.1_20	Neurons	Interneuron, (candidate CGE-derived 5)	1.40955	1.06339	0.0924989
scRNA_data/DropViz_all_level2.txt.gz	Brain_GP	GP.Neuron_Gad1Gad2_Cadm2.3_4	Neurons	Striatum, Cadm state SPNs	0.794349	0.60351	0.0940508
scRNA_data/DropViz_all_level2.txt.gz	Brain_HC	HC.Neuron_Slc17a6_Nts.2_3	Neurons	Neuron.Slc17a6.Nts	1.14221	0.874104	0.095653
scRNA_data/DropViz_all_level2.txt.gz	Brain_TH	TH.Neuron_Slc17a6_Pitx2.3_4	Neurons	Subthalamic nucleus (STN)	1.14487	0.877996	0.0961244
scRNA_data/DropViz_all_level2.txt.gz	Brain_HC	HC.Neuron_Slc17a6_Nell1.2_5	Neurons	Neuron.Slc17a6.Nell1	1.27789	0.989274	0.0982232
scRNA_data/DropViz_all_level2.txt.gz		HC.Neuron_Slc17a7_Nxph3-Cplx3-Pappa2.3_9			0.888898	0.709163	0.105021
scRNA_data/DropViz_all_level2.txt.gz		STR.Neuron_Gad1Gad2_Adora2a-Fos.11_3			1.22906	0.984026	0.10583
scRNA_data/DropViz_all_level2.txt.gz		FC.Neuron_Slc17a7_Syt6-Slc24a2.3_6			0.803912	0.647416	0.107169
scRNA_data/DropViz_all_level2.txt.gz	Brain_GP	GP.Polydendrocyte_Tnr_Cyth3.4_7	Glial cells	Polydendrocyte.Tnr.Cyth3	0.26527	0.214737	0.108355
scRNA_data/DropViz_all_level2.txt.gz		SN.Neuron_Th-Slc17a6-Lpl.4_1			0.977712	0.794245	0.109162
scRNA_data/DropViz_all_level2.txt.gz		HC.Neuron_Slc17a7_FIbcd1-Inhba.5_7			1.12241	0.912739	0.109401
scRNA_data/DropViz_all_level2.txt.gz		HC.Neuron_Slc17a7_Fibcd1-Nptx2.5_3			0.988574	0.81065	0.11133
scRNA_data/DropViz_all_level2.txt.gz	Brain_HC	HC.Neuron_Slc17a6_Grp.2_7	Neurons	Neuron.Slc17a6.Grp	1.1927	0.986168	0.113249
scRNA_data/DropViz_all_level2.txt.gz		GP.Neuron_Gad1Gad2_Sphkap-Cpne4.3_8			0.909267	0.75208	0.113331
scRNA_data/DropViz_all_level2.txt.gz		HC.Neuron_Slc17a7_Dcn-Camk2d.5_9			0.996082	0.829601	0.114939
scRNA_data/DropViz_all_level2.txt.gz		PC.Neuron_Slc17a7_Syt6-Nnat.1_5			0.996345	0.835315	0.116478
scRNA_data/DropViz_all_level2.txt.gz		PC.Neuron_Slc17a7-Slc17a6_Tshz2-Prlr.6_7			1.09825	0.92509	0.117578
scRNA_data/DropViz_all_level2.txt.gz		HC.Neuron_Slc17a7_Nxph3-Hpcal-Igfbp4.3_6			1.14844	0.971905	0.118675
scRNA_data/DropViz_all_level2.txt.gz	Brain_HC	HC.Gad1Gad2_Cplx3_Tox.1_12	Neurons	Interneuron, lacunosum oriens1?	1.04966	0.903721	0.122723
scRNA_data/DropViz_all_level2.txt.gz		HC.Neuron_Slc17a7_Pvrl3-Grm5.6_2			0.690545	0.595468	0.123092
scRNA_data/DropViz_all_level2.txt.gz	Brain_PC	PC.Oligodendrocyte_Tfr_Tmem2.9_2	Glial cells	Oligodendrocyte.Tfr.Tmem2	0.5506	0.477603	0.124488
scRNA_data/DropViz_all_level2.txt.gz		PC.Neuron_Slc17a7-Slc17a6_Tshz2-Fos.6_2			0.815884	0.71284	0.126197
scRNA_data/DropViz_all_level2.txt.gz		FC.Neuron_Gad1Gad2_Cplx3-Crim1.1_9			0.987649	0.864177	0.126545
scRNA_data/DropViz_all_level2.txt.gz	Brain_CB	CB.Polydendrocyte_Tnr_Tnr.6_3	Glial cells	Polydendrocyte.Tnr.Tnr	0.429844	0.377214	0.127242
scRNA_data/DropViz_all_level2.txt.gz		PC.Neuron_Slc17a7-Slc17a8_Syt6-Lancl3.1_2			0.751494	0.663788	0.12879
scRNA_data/DropViz_all_level2.txt.gz		HC.Neuron_Slc17a7_Nxph3-Hpcal1-Tpbg.3_4			0.586884	0.520201	0.129621
scRNA_data/DropViz_all_level2.txt.gz	Brain_SN	SN.Neuron_Gad1Gad2_Rln3.3_5	Neurons	parabrachial pigmented nucleus (PBP)	0.669579	0.595326	0.130352
scRNA_data/DropViz_all_level2.txt.gz		PC.Neuron_Gad1Gad2_Pvalb-Nefm.5_2			0.912147	0.818815	0.132643
scRNA_data/DropViz_all_level2.txt.gz		PC.Neuron_Gad1Gad2_Sst-Nr2f2.5_7			0.739469	0.679931	0.138394
scRNA_data/DropViz_all_level2.txt.gz		HC.Neuron_Slc17a7_Nxph3-Sema3c.3_10			1.01099	0.932706	0.139198
scRNA_data/DropViz_all_level2.txt.gz	Brain_HC	HC.Neuron_Gad1Gad2_Sst_Grm1.1_9	Neurons	Interneuron, OLM3 (CA1 enriched?)	0.995923	0.931364	0.142463
scRNA_data/DropViz_all_level2.txt.gz		HC.Neuron_Slc17a7_Fibcd1-Lypd1.5_1			1.00419	0.948942	0.144978
scRNA_data/DropViz_all_level2.txt.gz	Brain_CB	CB.Neuron_Gad1Gad2_Lgi2.4_2	Neurons	Golgi interneuron	0.841958	0.798173	0.145745
scRNA_data/DropViz_all_level2.txt.gz		STR.Neuron_Gad1Gad2-Chat-Slc17a8_Chat.12_1			0.782924	0.74226	0.145762
scRNA_data/DropViz_all_level2.txt.gz		GP.Neuron_Gad1Gad2_Sphkap-Tmem255a.3_7			1.12338	1.06547	0.145861
scRNA_data/DropViz_all_level2.txt.gz	Brain_HC	HC.Gad1Gad2_Htr3a_Chrm2.1_25	Neurons	Interneuron, (candidate CGE-derived 10)	0.855948	0.813173	0.146262
scRNA_data/DropViz_all_level2.txt.gz		FC.Neuron_Gad1Gad2_Synpr-Dpy19l1.1_7			0.911097	0.895225	0.154403
scRNA_data/DropViz_all_level2.txt.gz	Brain_GP	GP.Neuron_Gad1Gad2_Cadm2.2_10	Neurons	Cadm2+ state	0.495187	0.487302	0.154772
scRNA_data/DropViz_all_level2.txt.gz		FC.Neuron_Slc17a7_Syt6-Bdnf.3_11			0.843627	0.832921	0.155565
scRNA_data/DropViz_all_level2.txt.gz		HC.Neuron_Slc17a7_Pvrl3-Nos1.6_1			0.834381	0.824529	0.155781
scRNA_data/DropViz_all_level2.txt.gz		FC.Neuron_Gad1Gad2_Synpr-Sncg.1_11			1.02231	1.01047	0.155835
scRNA_data/DropViz_all_level2.txt.gz		HC.Neuron_Slc17a7_Dcn-Pou3f1.5_6			0.961201	0.954143	0.156872
scRNA_data/DropViz_all_level2.txt.gz		FC.Neuron_Gad1Gad2_Pvalb-Nefm.2_8			0.83396	0.833663	0.158569
scRNA_data/DropViz_all_level2.txt.gz	Brain_HC	HC.Neuron_Slc17a7_Ptgfr.5_13	Neurons	Postsubiculum	0.7446	0.774206	0.168085
scRNA_data/DropViz_all_level2.txt.gz		SN.Neuron_Gad1Gad2_Gad2-Fos.3_8			0.674899	0.714515	0.172443
scRNA_data/DropViz_all_level2.txt.gz		HC.Neuron_Slc17a7_C1ql2-Cck.4_1			0.912395	0.969643	0.173363
scRNA_data/DropViz_all_level2.txt.gz		HC.Neuron_Slc17a7_Nxph3-Ajap1.3_11			0.782149	0.852936	0.179569
scRNA_data/DropViz_all_level2.txt.gz		GP.Neuron_Gad1Gad2_Six3-Pvalb.2_20			0.734689	0.817861	0.184511
scRNA_data/DropViz_all_level2.txt.gz	Brain_HC	HC.Neuron_Gad1Gad2_Pvalb_Gfra1.1_7	Neurons	Interneuron, Basket 1	0.706437	0.797236	0.18778
scRNA_data/DropViz_all_level2.txt.gz	Brain_HC	HC.Neuron_Slc17a6_Htr1a.2_2	Neurons	Neuron.Slc17a6.Htr1a	0.845603	0.956995	0.188455
scRNA_data/DropViz_all_level2.txt.gz		GP.Polydendrocyte_Tnr_Pdgfa-Pik3r3.4_1			0.574525	0.656119	0.190612
scRNA_data/DropViz_all_level2.txt.gz	Brain_PC	PC.Oligodendrocyte_Tfr_Ctps.9_1	Glial cells	Oligodendrocyte.Tfr.Ctps	0.539698	0.625006	0.193929
scRNA_data/DropViz_all_level2.txt.gz		PC.Neuron_Slc17a7-Slc17a6_Shisa8.6_1			0.901078	1.0457	0.194426
scRNA_data/DropViz_all_level2.txt.gz	Brain_ENT	ENT.Neuron_Gad1Gad2_Tcf7l2.4_5	Neurons	Entopeduncular Nucleus (Ent)	0.666329	0.77807	0.195892
scRNA_data/DropViz_all_level2.txt.gz	Brain_SN	SN.Oligodendrocyte_Tfr_Ctps.10_5	Glial cells	Oligodendrocyte.Tfr.Ctps	0.48979	0.572854	0.196276
scRNA_data/DropViz_all_level2.txt.gz		CB.Neuron_Gad1Gad2_Pvalb-Cadm1.3_3			0.583674	0.683178	0.196455
scRNA_data/DropViz_all_level2.txt.gz	Brain_HC	HC.Gad1Gad2_Cplx3_Rxfp1.1_11	Neurons	Interneuron, CA1 lacunosum moleculare1?	0.801154	0.942959	0.197769
scRNA_data/DropViz_all_level2.txt.gz	Brain_GP	GP.Neuron_Gad1Gad2_Vipr2.3_10	Neurons	central amygdaloid nucleus, medial division, anterodorsal part (CeMAD)	0.444661	0.525768	0.19885
scRNA_data/DropViz_all_level2.txt.gz	Brain_STR	STR.Neuron_Slc17a7_Cplx3.13_7	Neurons	Cortical subplate	0.62704	0.747538	0.200789
scRNA_data/DropViz_all_level2.txt.gz		HC.Neuron_Slc17a7_Fibcd1-Grm5.5_5			0.443352	0.536018	0.204084
scRNA_data/DropViz_all_level2.txt.gz	Brain_STR	STR.Neuron_Gad1Gad2_Sgol2a.13_11	Neurons	Very small cluster	0.209721	0.25614	0.206457
scRNA_data/DropViz_all_level2.txt.gz		PC.Neuron_Gad1Gad2_Pvalb-Cartpt.5_3			0.735954	0.900691	0.206936
scRNA_data/DropViz_all_level2.txt.gz	Brain_HC	HC.Gad1Gad2_Htr3a_Efba5.1_19	Neurons	Interneuron, (candidate CGE-derived 4)	0.738829	0.917066	0.210224
scRNA_data/DropViz_all_level2.txt.gz	Brain_HC	HC.Neuron_Gad1Gad2_Sst_Rbp4.1_8	Neurons	Interneuron, OLM2 (CA1 enriched?)	0.782682	0.971599	0.210248
scRNA_data/DropViz_all_level2.txt.gz	Brain_HC	HC.Neuron_Gad1Gad2_Pvalb_C1ql1.1_1	Neurons	Interneuron, Chandelier	0.680199	0.85162	0.212229
scRNA_data/DropViz_all_level2.txt.gz	Brain_TH	TH.Microglia_C1qb_Tmem119.7_2	Microglia	Microglia.C1qb.Tmem119	0.505758	0.646209	0.216915
scRNA_data/DropViz_all_level2.txt.gz		PC.Neuron_Gad1Gad2_Pvalb-Unc5b.5_1			0.453297	0.585339	0.219342
scRNA_data/DropViz_all_level2.txt.gz	Brain_FC	FC.Neuron_Gad1Gad2_Pvalb.2_7	Neurons	MGE-derived cortical interneurons--basket cells	0.667693	0.894904	0.227802
scRNA_data/DropViz_all_level2.txt.gz		CB.Neuron_Gad1Gad2_Pvalb-Nefh.3_1			0.626711	0.84287	0.228576
scRNA_data/DropViz_all_level2.txt.gz		HC.Neuron_Slc17a7_Nxph3-Hpcal1-Fos.3_5			0.511592	0.689498	0.22905
scRNA_data/DropViz_all_level2.txt.gz	Brain_HC	HC.Oligodendrocyte_Trf_Man1a.8_4	Glial cells	Oligodendrocyte.Trf.Man1a	0.438705	0.592868	0.229659
scRNA_data/DropViz_all_level2.txt.gz		PC.Neuron_Slc17a7-Slc17a6_Fezf2-3110035E14Rik.7_3			0.686914	0.928901	0.229804
scRNA_data/DropViz_all_level2.txt.gz		HC.Neuron_Slc17a7_C1ql2-Penk.4_2			0.748911	1.01797	0.23096
scRNA_data/DropViz_all_level2.txt.gz		HC.Neuron_Slc17a7_Pvrl3-Fos.6_8			0.6226	0.846437	0.231001
scRNA_data/DropViz_all_level2.txt.gz	Brain_HC	HC.Neuron_Gad1Gad2_Id2_Sfrp2.1_2	Neurons	Interneuron, Neurogliaform1	0.559178	0.768827	0.233517
scRNA_data/DropViz_all_level2.txt.gz	Brain_GP	GP.Neuron_Gad1Gad2_Igfbp4_Rgs4.2_24	Neurons	Striatum, interneuron	0.552476	0.761632	0.234108
scRNA_data/DropViz_all_level2.txt.gz	Brain_SN	SN.Neuron_Th_Cyp26b1.4_3	Neurons	SNc/VTA	0.561323	0.787237	0.237914
scRNA_data/DropViz_all_level2.txt.gz	Brain_HC	HC.Gad1Gad2Chat_Htr3a_Chat.1_17	Neurons	Interneuron, Cholinergic (candidate CGE-derived 2)	0.814625	1.14789	0.238953
scRNA_data/DropViz_all_level2.txt.gz	Brain_FC	FC.Polydendrocyte_Tnr_Pdgfa.10_3	Glial cells	Polydendrocyte.Tnr.Pdgfa	0.439447	0.619952	0.239212
scRNA_data/DropViz_all_level2.txt.gz		FC.Neuron_Gad1Gad2-Slc17a8_Synpr-Sncg-Yjefn3.1_10			0.633068	0.897071	0.240186
scRNA_data/DropViz_all_level2.txt.gz		CB.Neuron_Gad1Gad2_Pvalb-Chrm2.3_4			0.52805	0.757034	0.242737
scRNA_data/DropViz_all_level2.txt.gz		FC.Neuron_Gad1Gad2_Sst-Chodl.2_1			0.595689	0.858897	0.243982
scRNA_data/DropViz_all_level2.txt.gz		TH.Neuron_Gad1Gad2_Six3-Sst.3_2			0.642503	0.934308	0.245828
scRNA_data/DropViz_all_level2.txt.gz	Brain_ENT	ENT.Neuron_Gad1Gad2_Pmch.4_10	Neurons	Lateral hypothalamus (LH)	0.211219	0.311337	0.248751
scRNA_data/DropViz_all_level2.txt.gz		PC.Neuron_Gad1Gad2_Cplx3-Reln.4_1			0.662746	0.978085	0.249014
scRNA_data/DropViz_all_level2.txt.gz	Brain_FC	FC.Neuron_Gad1Gad2_Cplx3.1_1	Neurons	Neuron.Gad1Gad2.Cplx3	0.606671	0.900572	0.250267
scRNA_data/DropViz_all_level2.txt.gz	Brain_ENT	ENT.Mural_Rgs5Acta2_Pdgfa.3_3	Glial cells	Mural.Rgs5Acta2.Pdgfa	0.226076	0.33987	0.252967
scRNA_data/DropViz_all_level2.txt.gz	Brain_HC	HC.Neuron_Gad1Gad2Slc17a8_Sst_Ncam2.1_4	Neurons	Interneuron, GABA/Glutamate co-releasing?	0.620561	0.933845	0.253178
scRNA_data/DropViz_all_level2.txt.gz		HC.Neuron_Slc17a7_Cbln1-Trps1.5_12			0.540522	0.814943	0.253581
scRNA_data/DropViz_all_level2.txt.gz		FC.Neuron_Gad1Gad2_Pvalb-Unc5b.2_6			0.480588	0.753679	0.261849
scRNA_data/DropViz_all_level2.txt.gz		HC.Neuron_Slc17a7_Fibcd1-Fos.5_8			0.564169	0.92519	0.271001
scRNA_data/DropViz_all_level2.txt.gz	Brain_CB	CB.Neuron_Slc17a6_Nrgn.4_3	Neurons	Inferior colliculus	0.341255	0.565304	0.273033
scRNA_data/DropViz_all_level2.txt.gz		GP.Polydendrocyte_Tnr_Pdgfa-Tmem2.4_2			0.323894	0.539182	0.274015
scRNA_data/DropViz_all_level2.txt.gz		FC.Neuron_Gad1Gad2_Synpr-Nnat.1_3			0.485433	0.817682	0.276367
scRNA_data/DropViz_all_level2.txt.gz	Brain_HC	HC.Gad1Gad2_Id2_Bcl11b.1_14	Neurons	Interneuron, Neurogliaform2	0.625014	1.05669	0.277098
scRNA_data/DropViz_all_level2.txt.gz		ENT.Neuron_Gad1Gad2-Chat.4_12			0.18056	0.315289	0.28343
scRNA_data/DropViz_all_level2.txt.gz	Brain_HC	HC.Oligodendrocyte_Trf_Ctps.8_5	Glial cells	Oligodendrocyte.Trf.Ctps	0.237188	0.420176	0.286208
scRNA_data/DropViz_all_level2.txt.gz	Brain_TH	TH.Polydendrocyte_Tnr_Pdgfa.12_1	Glial cells	Polydendrocyte.Tnr.Pdgfa	0.322309	0.573925	0.287198
scRNA_data/DropViz_all_level2.txt.gz		FC.Neuron_Gad1Gad2_Cplx3-Dpy19l1.1_8			0.368619	0.657313	0.287468
scRNA_data/DropViz_all_level2.txt.gz		PC.Neuron_Sc17a7_Calb1-Lpl-Cadm2.2_8			0.330279	0.609035	0.293807
scRNA_data/DropViz_all_level2.txt.gz	Brain_GP	GP.Oligodendrocyte_Trf_Ttyh1.10_3	Glial cells	Oligodendrocyte.Trf.Ttyh1	0.316492	0.584292	0.294024
scRNA_data/DropViz_all_level2.txt.gz	Brain_TH	TH.Neuron_Gad1Gad2_Chrnb3.3_5	Neurons	interneuron, Lateral Geniculate Nucleus (LGN)	0.485569	0.900211	0.294807
scRNA_data/DropViz_all_level2.txt.gz		SN.Neuron_Gad1Gad2_Otx2-Chrna3.3_2			0.442826	0.823615	0.295406
scRNA_data/DropViz_all_level2.txt.gz	Brain_SN	SN.Neuron_Slc17a7_C1ql3.1_1	Neurons	Hippocampus Excitatory Neuron	0.317591	0.600738	0.298518
scRNA_data/DropViz_all_level2.txt.gz	Brain_SN	SN.Neuron_Th_C1ql3.4_4	Neurons	VTA (dorsal VTA)	0.35259	0.670274	0.299431
scRNA_data/DropViz_all_level2.txt.gz		HC.Neuron_Slc17a7_Nxph3-Hpcal-Krt12.3_7			0.487026	0.936519	0.301518
scRNA_data/DropViz_all_level2.txt.gz	Brain_TH	TH.Polydendrocyte_Tnr_Ctps.12_2	Glial cells	Polydendrocyte.Tnr.Ctps	0.281643	0.545652	0.302871
scRNA_data/DropViz_all_level2.txt.gz		FC.Neuron_Slc17a7_Nptxr-Drd1.6_6			0.122761	0.238349	0.30326
scRNA_data/DropViz_all_level2.txt.gz	Brain_ENT	ENT.Oligodendrocyte_Trf_Ctps.1_5	Glial cells	Oligodendrocyte.Trf.Ctps	0.28068	0.548338	0.304369
scRNA_data/DropViz_all_level2.txt.gz	Brain_ENT	ENT.Polydendrocyte_Tnr_Ctps.5_3	Glial cells	Polydendrocyte.Tnr.Ctps	0.249905	0.508286	0.311479
scRNA_data/DropViz_all_level2.txt.gz		STR.Neuron_Gad1Gad2_Drd1-Tpbg.13_1			0.471297	0.982455	0.315716
scRNA_data/DropViz_all_level2.txt.gz	Brain_HC	HC.Neuron_Gad1Gad2_Pvalb_Tac1.1_6	Neurons	Interneuron, Basket 1	0.437099	0.945787	0.321986
scRNA_data/DropViz_all_level2.txt.gz	Brain_SN	SN.Polydendrocyte_Tnr_Tmem2.5_2	Glial cells	Polydendrocyte.Tnr.Tmem2	0.240873	0.526255	0.32358
scRNA_data/DropViz_all_level2.txt.gz	Brain_HC	HC.Gad1Gad2Slc17a8_Htr3a_Ktcd12.1_24	Neurons	Interneuron, GABA/Glutamate co-releasing? (candidate CGE-derived 9)	0.457954	1.00637	0.324535
scRNA_data/DropViz_all_level2.txt.gz	Brain_GP	GP.Neuron_Gad1Gad2_Trh.2_23	Neurons	Substantia Innominata (SI)	0.30288	0.670677	0.325777
scRNA_data/DropViz_all_level2.txt.gz		FC.Neuron_Gad1Gad2_Synpr-Pcdh11x.1_6			0.493061	1.13408	0.331865
scRNA_data/DropViz_all_level2.txt.gz		CB.Neuron_Gad1Gad2_Pvalb-Rab3b.3_2			0.321738	0.762296	0.336489
scRNA_data/DropViz_all_level2.txt.gz	Brain_TH	TH.Oligodendrocyte_Trf_Ctps.8_3	Glial cells	Oligodendrocyte.Trf.Ctps	0.238045	0.582688	0.341443
scRNA_data/DropViz_all_level2.txt.gz	Brain_STR	STR.Polydendrocye_Tnr_Bmp4.5_2	Glial cells	Polydendrocye.Tnr.Bmp4	0.25812	0.643503	0.344167
scRNA_data/DropViz_all_level2.txt.gz	Brain_SN	SN.Polydendrocyte_Tnr_Cspg5.6_1	Glial cells	Polydendrocyte.Tnr.Cspg5	0.143678	0.362916	0.346089
scRNA_data/DropViz_all_level2.txt.gz	Brain_ENT	ENT.Polydendrocyte_Tnr_Bmp4.5_1	Glial cells	Polydendrocyte.Tnr.Bmp4	0.253838	0.659828	0.350229
scRNA_data/DropViz_all_level2.txt.gz	Brain_HC	HC.Neuron_Gad1Gad2_Sst_Pcdh11x.1_10	Neurons	Interneuron, OLM4 (Dentate enriched?)	0.312701	0.837885	0.354499
scRNA_data/DropViz_all_level2.txt.gz	Brain_CB	CB.Neuron_Slc17a6_Sln.4_1	Neurons	Unipolar brush cell	0.253227	0.696805	0.358149
scRNA_data/DropViz_all_level2.txt.gz		PC.Neuron_Gad1Gad2_Synpr-Pcdh11x.4_9			0.3902	1.10026	0.361428
scRNA_data/DropViz_all_level2.txt.gz	Brain_SN	SN.Neuron_Th_Nefl.4_7	Neurons	Neurofilament state	0.233827	0.681464	0.365752
scRNA_data/DropViz_all_level2.txt.gz	Brain_HC	HC.Neuron_Gad1Gad2_Sst_Atp2b4.1_3	Neurons	Interneuron, Olm	0.187414	0.546934	0.365926
scRNA_data/DropViz_all_level2.txt.gz	Brain_HC	HC.Gad1Gad2_Htr3a_Ibsp.1_22	Neurons	Interneuron, (candidate CGE-derived 7)	0.251683	0.834216	0.381441
scRNA_data/DropViz_all_level2.txt.gz	Brain_HC	HC.Gad1Gad2_Htr3a_Nnat.1_16	Neurons	Interneuron, (candidate CGE-derived 1)	0.277527	0.925928	0.382192
scRNA_data/DropViz_all_level2.txt.gz	Brain_FC	FC.Oligodendrocyte_Tnf_Igsf8.9_1	Glial cells	Oligodendrocyte.Tnf.Igsf8	0.17645	0.606292	0.385514
scRNA_data/DropViz_all_level2.txt.gz		FC.Neuron_Gad1Gad2_Synpr-Crispld2.1_4			0.257834	0.973347	0.395545
scRNA_data/DropViz_all_level2.txt.gz		FC.Neuron_Gad1Gad2_Cplx3-Reln.1_2			0.254838	0.968066	0.396181
scRNA_data/DropViz_all_level2.txt.gz	Brain_PC	PC.Microglia_C1qb_Tmem119.11_1	Microglia	Microglia.C1qb.Tmem119	0.246757	0.948163	0.397337
scRNA_data/DropViz_all_level2.txt.gz	Brain_STR	STR.Oligodendrocyte_Trf_Ctps.3_3	Glial cells	Oligodendrocyte.Trf.Ctps	0.137451	0.543495	0.400172
scRNA_data/DropViz_all_level2.txt.gz	Brain_GP	GP.Oligodendrocyte_Trf_Ctps.10_4	Glial cells	Oligodendrocyte.Trf.Ctps	0.127024	0.52123	0.403732
scRNA_data/DropViz_all_level2.txt.gz	Brain_TH	TH.Oligodendrocyte_Trf_Ndrg2.8_4	Glial cells	Oligodendrocyte.Trf.Ndrg2	0.118171	0.57812	0.419018
scRNA_data/DropViz_all_level2.txt.gz		PC.Neuron_Gad1Gad2_Cplx3-Npy.4_2			0.168869	0.861124	0.422265
scRNA_data/DropViz_all_level2.txt.gz		PC.Neuron_Gad1Gad2_Synpr-Sncg.4_5			0.138217	0.762041	0.428036
scRNA_data/DropViz_all_level2.txt.gz	Brain_TH	TH.Polydendrocyte_Tnr_Bmp4.12_3	Glial cells	Polydendrocyte.Tnr.Bmp4	0.130891	0.760976	0.431717
scRNA_data/DropViz_all_level2.txt.gz	Brain_STR	STR.Neuron_Slc17a7_Dkk3.13_8	Neurons	Deep layer cortex	0.0706922	0.449619	0.437533
scRNA_data/DropViz_all_level2.txt.gz		PC.Neuron_Gad1Gad2_Synpr-Crispld2.4_7			0.131454	0.837933	0.43767
scRNA_data/DropViz_all_level2.txt.gz	Brain_SN	SN.Neuron_Th_Cadm2.4_6	Neurons	Cadm2 state	0.0353559	0.288751	0.451274
scRNA_data/DropViz_all_level2.txt.gz		FC.Polydendrocyte_Tnr_Bmp4-_Ptgds.10_5			0.0839325	0.767529	0.456461
scRNA_data/DropViz_all_level2.txt.gz		ENT.Neuron_Gad1Gad2_Six3-Pvalb.4_2			0.0854156	0.82982	0.459008
scRNA_data/DropViz_all_level2.txt.gz		GP.Neuron_Gad1Gad2_Lamp5-Cplx3.2_22			0.0439218	0.434354	0.459728
scRNA_data/DropViz_all_level2.txt.gz		PC.Microglia_C1qb_Tmem119-Junb.11_4			0.019024	0.214408	0.464649
scRNA_data/DropViz_all_level2.txt.gz	Brain_PC	PC.Polydendrocyte_Tnr_Tmsb4x.10_3	Glial cells	Polydendrocyte.Tnr.Tmsb4x	0.0428685	0.742727	0.476987
scRNA_data/DropViz_all_level2.txt.gz	Brain_STR	STR.Neuron_Gad1Gad2_Resp18.13_9	Neurons	Bed nucleus of the stria terminalis (BNST)	0.045594	0.958957	0.481039
scRNA_data/DropViz_all_level2.txt.gz	Brain_SN	SN.Astrocyte_Gja1_Igfbp2.7_3	Glial cells	Astrocyte.Gja1.Igfbp2	0.0135903	0.288689	0.481226
scRNA_data/DropViz_all_level2.txt.gz	Brain_STR	STR.Oligodendrocyte_Trf_Klk6.3_1	Glial cells	Oligodendrocyte.Trf.Klk6	0.0213403	0.551337	0.484562
scRNA_data/DropViz_all_level2.txt.gz	Brain_HC	HC.Gad1Gad2_Id2_Tac1.1_13	Neurons	Interneuron, Neurogliaform1	0.0291583	0.855637	0.486408
scRNA_data/DropViz_all_level2.txt.gz	Brain_HC	HC.Polydendrocyte_Tnr_Ptprz1.9_4	Glial cells	Polydendrocyte.Tnr.Ptprz1	0.0162842	0.909946	0.492861
scRNA_data/DropViz_all_level2.txt.gz	Brain_HC	HC.Gad1Gad2_Id2_Prlr.1_15	Neurons	Interneuron, Neurogliaform3	0.00473926	0.983024	0.498077
scRNA_data/DropViz_all_level2.txt.gz	Brain_HC	HC.Gad1Gad2_Htr3a_Phlda1.1_18	Neurons	Interneuron, (candidate CGE-derived 3)	-0.00810787	0.858717	0.503767
scRNA_data/DropViz_all_level2.txt.gz	Brain_ENT	ENT.Polydendrocyte_Tnr_Cspg5.6_1	Glial cells	NG2 cells	-0.0114313	0.729342	0.506253
scRNA_data/DropViz_all_level2.txt.gz	Brain_STR	STR.Oligodendrocyte_Trf_Il33.3_2	Glial cells	Oligodendrocyte.Trf.Il33	-0.0148178	0.619492	0.509542
scRNA_data/DropViz_all_level2.txt.gz	Brain_ENT	ENT.Oligodendrocyte_Trf_Cldn11.8_1	Glial cells	Oligodendrocyte.Trf.Cldn11	-0.0117938	0.403352	0.511663
scRNA_data/DropViz_all_level2.txt.gz	Brain_CB	CB.Gja1_Htra1.8_2	Glial cells	Gfap- astrocytes	-0.0146302	0.498727	0.511701
scRNA_data/DropViz_all_level2.txt.gz	Brain_HC	HC.Neurogenesis_Sox4_Gad2.13_4	Neurons	Neurogenesis (SGZ)	-0.0245844	0.350908	0.527927
scRNA_data/DropViz_all_level2.txt.gz		STR.Neuron_Gad1Gad2_Pvalb-Rgs12.14_3			-0.057893	0.823476	0.528024
scRNA_data/DropViz_all_level2.txt.gz	Brain_TH	TH.Endothelial_Tip_Dcn_Nenf.6_2	Endothelial cells	Endothelial_Tip.Dcn.Nenf	-0.0337625	0.461962	0.529131
scRNA_data/DropViz_all_level2.txt.gz	Brain_SN	SN.Mural_Rgs5Acta2_Fos.13_5	Glial cells	Mural.Rgs5Acta2.Fos	-0.0326403	0.40972	0.531748
scRNA_data/DropViz_all_level2.txt.gz		FC.Oligodendrocyte_Tnf_Igsf8-Ctps.9_2			-0.0414258	0.509074	0.532428
scRNA_data/DropViz_all_level2.txt.gz	Brain_SN	SN.Oligodendrocyte_Tfr_Il33.10_4	Glial cells	Oligodendrocyte.Tfr.Il33	-0.0606951	0.573012	0.542178
scRNA_data/DropViz_all_level2.txt.gz	Brain_HC	HC.Polydendrocyte_Tnr_Pdgfa.9_1	Glial cells	Polydendrocyte.Tnr.Pdgfa	-0.0824898	0.656545	0.549992
scRNA_data/DropViz_all_level2.txt.gz	Brain_STR	STR.Microglia_C1qb_Tmem119.6_2	Microglia	Microglia.C1qb.Tmem119	-0.0975704	0.759188	0.551131
scRNA_data/DropViz_all_level2.txt.gz	Brain_STR	STR.Polydendrocye_Tnr_Cspg5.5_1	Glial cells	Polydendrocye.Tnr.Cspg5	-0.116776	0.867597	0.553535
scRNA_data/DropViz_all_level2.txt.gz	Brain_FC	FC.Oligodendrocyte_Tnf_Ptgds.9_4	Glial cells	Oligodendrocyte.Tnf.Ptgds	-0.0905441	0.659781	0.554577
scRNA_data/DropViz_all_level2.txt.gz	Brain_TH	TH.Neuron_Slc17a7_Tac2_Wif1.1_3	Neurons	Medial habenular, lateral portion	-0.126294	0.917952	0.554715
scRNA_data/DropViz_all_level2.txt.gz	Brain_CB	CB.Choroid_Plexus_Ttr.9_1	Glial cells	Choroid_Plexus.Ttr	-0.0653547	0.45319	0.557333
scRNA_data/DropViz_all_level2.txt.gz	Brain_GP	GP.Ependymal_Ccdc153.6_1	Glial cells	Ependymal	-0.0657578	0.429041	0.560906
scRNA_data/DropViz_all_level2.txt.gz	Brain_ENT	ENT.Oligodendrocyte_Trf_Ndrg2.1_3	Glial cells	Oligodendrocyte.Trf.Ndrg2	-0.0878448	0.572738	0.56095
scRNA_data/DropViz_all_level2.txt.gz	Brain_STR	STR.Mural_Rgs5Acta2_Kcnj8.8_4	Glial cells	Mural.Rgs5Acta2.Kcnj8	-0.0762078	0.480643	0.56299
scRNA_data/DropViz_all_level2.txt.gz	Brain_HC	HC.Gad1Gad2_Htr3a_Krt73.1_23	Neurons	Interneuron, (candidate CGE-derived 8)	-0.167869	1.0167	0.565572
scRNA_data/DropViz_all_level2.txt.gz	Brain_PC	PC.Oligodendrocyte_Tfr_Il33.9_4	Glial cells	Oligodendrocyte.Tfr.Il33	-0.117518	0.683949	0.568212
scRNA_data/DropViz_all_level2.txt.gz		PC.Neuron_Gad1Gad2_Synpr-Nnat.4_6			-0.107533	0.617963	0.569072
scRNA_data/DropViz_all_level2.txt.gz		FC.Polydendrocyte_Tnr_Bmp4-Gpr17.10_6			-0.142339	0.792413	0.571278
scRNA_data/DropViz_all_level2.txt.gz	Brain_CB	CB.Neuron_Slc17a7_Gabra6.1_1	Neurons	Granule cells	-0.140267	0.736556	0.575516
scRNA_data/DropViz_all_level2.txt.gz	Brain_FC	FC.Polydendrocyte_Tnr_Opalin.10_4	Glial cells	Polydendrocyte.Tnr.Opalin	-0.0872634	0.455094	0.57603
scRNA_data/DropViz_all_level2.txt.gz	Brain_GP	GP.Polydendrocyte_Tnr_Bmp4.4_4	Glial cells	Polydendrocyte.Tnr.Bmp4	-0.159481	0.798731	0.57913
scRNA_data/DropViz_all_level2.txt.gz	Brain_GP	GP.Polydendrocyte_Tnr_Cspg5.4_5	Glial cells	Polydendrocyte.Tnr.Cspg5	-0.218075	1.04497	0.582655
scRNA_data/DropViz_all_level2.txt.gz	Brain_ENT	ENT.Polydendrocyte_Tnr_Pdgfa.5_2	Glial cells	Polydendrocyte.Tnr.Pdgfa	-0.120359	0.530806	0.58969
scRNA_data/DropViz_all_level2.txt.gz	Brain_ENT	ENT.Oligodendrocyte_Trf_Ndrg2.8_2	Glial cells	MyelinProcess	-0.0862942	0.379108	0.590031
scRNA_data/DropViz_all_level2.txt.gz	Brain_FC	FC.Mural_Rgs5Acta2_Abcc9.13_3	Glial cells	Mural.Rgs5Acta2.Abcc9	-0.136018	0.561259	0.595743
scRNA_data/DropViz_all_level2.txt.gz	Brain_TH	TH.Neuron_Slc17a7_Tac2_Chat.1_1	Neurons	Habenular cholinergic cells	-0.208487	0.846762	0.597243
scRNA_data/DropViz_all_level2.txt.gz	Brain_PC	PC.Polydendrocyte_Tnr_Cspg5.10_1	Glial cells	Polydendrocyte.Tnr.Cspg5	-0.262927	1.00912	0.60278
scRNA_data/DropViz_all_level2.txt.gz	Brain_GP	GP.Microglia_C1qb_Tmem119.11_1	Microglia	Microglia.C1qb.Tmem119	-0.159722	0.545793	0.615102
scRNA_data/DropViz_all_level2.txt.gz	Brain_SN	SN.Endothelial_Tip_Dcn_Ifitm1.14_2	Endothelial cells	Endothelial_Tip.Dcn.Ifitm1	-0.126293	0.42854	0.61589
scRNA_data/DropViz_all_level2.txt.gz	Brain_SN	SN.Oligodendrocyte_Tfr_Plin3.10_2	Glial cells	Oligodendrocyte.Tfr.Plin3	-0.169194	0.547492	0.621353
scRNA_data/DropViz_all_level2.txt.gz	Brain_SN	SN.Oligodendrocyte_Tfr_Ndrg2.10_3	Glial cells	Oligodendrocyte.Tfr.Ndrg2	-0.168541	0.540908	0.622324
scRNA_data/DropViz_all_level2.txt.gz	Brain_TH	TH.Oligodendrocyte_Trf_Il33.8_2	Glial cells	Oligodendrocyte.Trf.Il33	-0.191206	0.609867	0.623058
scRNA_data/DropViz_all_level2.txt.gz	Brain_SN	SN.Ependyma_Ccdc153.8_1	Glial cells	Ependyma.Ccdc153	-0.106184	0.312874	0.632839
scRNA_data/DropViz_all_level2.txt.gz	Brain_ENT	ENT.Oligodendrocyte_Trf_Il33.1_4	Glial cells	Oligodendrocyte.Trf.Il33	-0.197742	0.546331	0.641304
scRNA_data/DropViz_all_level2.txt.gz	Brain_ENT	ENT.Oligodendrocyte_Trf_Klk6.1_2	Glial cells	Oligodendrocyte.Trf.Klk6	-0.197586	0.530815	0.645139
scRNA_data/DropViz_all_level2.txt.gz	Brain_PC	PC.Oligodendrocyte_Tfr_Sez6.9_5	Glial cells	Oligodendrocyte.Tfr.Sez6	-0.224816	0.595465	0.647116
scRNA_data/DropViz_all_level2.txt.gz		SN.Polydendrocyte_Tnr_Cspg5-Dad1.6_2			-0.239635	0.631018	0.647938
scRNA_data/DropViz_all_level2.txt.gz	Brain_GP	GP.Oligodendrocyte_Trf_Mbp.10_1	Glial cells	Oligodendrocyte.Trf.Mbp	-0.257643	0.656692	0.652594
scRNA_data/DropViz_all_level2.txt.gz	Brain_HC	HC.Neurogenesis_Sox4_Gabra5.13_5	Neurons	Neurogenesis (SGZ)	-0.282493	0.705097	0.655659
scRNA_data/DropViz_all_level2.txt.gz	Brain_SN	SN.Oligodendrocyte_Tfr_Slco3a1.10_1	Glial cells	Oligodendrocyte.Tfr.Slco3a1	-0.233058	0.575943	0.657135
scRNA_data/DropViz_all_level2.txt.gz	Brain_CB	CB.Neuron_Gad1Gad2_Pcp2.2_1	Neurons	Purkinje Neurons	-0.225498	0.548472	0.659515
scRNA_data/DropViz_all_level2.txt.gz	Brain_HC	HC.Oligodendrocyte_Trf_Il33.8_3	Glial cells	Oligodendrocyte.Trf.Il33	-0.274346	0.658056	0.661625
scRNA_data/DropViz_all_level2.txt.gz	Brain_FC	FC.Oligodendrocyte_Tnf_Kif5b.9_3	Glial cells	Oligodendrocyte.Tnf.Kif5b	-0.295116	0.691456	0.665239
scRNA_data/DropViz_all_level2.txt.gz	Brain_TH	TH.Neuron_Slc17a7_Tac2_Syt15.1_2	Neurons	Medial habenula	-0.360521	0.782366	0.677532
scRNA_data/DropViz_all_level2.txt.gz	Brain_SN	SN.Polydendrocyte_Tnr_Opalin.5_3	Glial cells	Polydendrocyte.Tnr.Opalin	-0.220354	0.460268	0.683942
scRNA_data/DropViz_all_level2.txt.gz		STR.Neuron_Gad1Gad2_Drd1-Nfib.13_10			-0.275272	0.561924	0.687889
scRNA_data/DropViz_all_level2.txt.gz	Brain_STR	STR.Polydendrocye_Tnr_Ctps.5_4	Glial cells	Polydendrocye.Tnr.Ctps	-0.158193	0.320746	0.689065
scRNA_data/DropViz_all_level2.txt.gz	Brain_GP	GP.Oligodendrocyte_Trf_Il33.10_5	Glial cells	Oligodendrocyte.Trf.Il33	-0.327423	0.647226	0.693532
scRNA_data/DropViz_all_level2.txt.gz	Brain_TH	TH.Oligodendrocyte_Trf_Klk6.8_1	Glial cells	Oligodendrocyte.Trf.Klk6	-0.286585	0.555213	0.697132
scRNA_data/DropViz_all_level2.txt.gz	Brain_STR	STR.Polydendrocye_Tnr_Pdgfa.5_3	Glial cells	Polydendrocye.Tnr.Pdgfa	-0.271349	0.512021	0.701929
scRNA_data/DropViz_all_level2.txt.gz	Brain_HC	HC.Oligodendrocyte_Trf_Ndrg2.8_2	Glial cells	MyelinProcesses	-0.316847	0.590934	0.704083
scRNA_data/DropViz_all_level2.txt.gz	Brain_HC	HC.Choroid_Plexus_Ttr.12_1	Glial cells	Choroid_Plexus.Ttr	-0.278047	0.514198	0.705656
scRNA_data/DropViz_all_level2.txt.gz	Brain_ENT	ENT.Oligodendrocyte_Trf_Serpinb1a.1_1	Glial cells	Oligodendrocyte.Trf.Serpinb1a	-0.290155	0.536442	0.705708
scRNA_data/DropViz_all_level2.txt.gz	Brain_GP	GP.Oligodendrocyte_Trf_Klk6.10_2	Glial cells	Oligodendrocyte.Trf.Klk6	-0.332099	0.595906	0.711339
scRNA_data/DropViz_all_level2.txt.gz	Brain_SN	SN.Astrocyte_Gja1_Cst3.7_2	Glial cells	Astrocyte.Gja1.Cst3	-0.304043	0.544625	0.711667
scRNA_data/DropViz_all_level2.txt.gz	Brain_FC	FC.Polydendrocyte_Tnr_Cspg5.10_1	Glial cells	Polydendrocyte.Tnr.Cspg5	-0.597164	1.05417	0.714465
scRNA_data/DropViz_all_level2.txt.gz	Brain_PC	PC.Oligodendrocyte_Tfr_Klk6.9_3	Glial cells	Oligodendrocyte.Tfr.Klk6	-0.370288	0.647063	0.716427
scRNA_data/DropViz_all_level2.txt.gz	Brain_HC	HC.Gad1Gad2_Htr3a_Sema3c.1_27	Neurons	Interneuron, (candidate CGE-derived 12)	-0.441919	0.761637	0.719117
scRNA_data/DropViz_all_level2.txt.gz	Brain_TH	TH.Astrocyte_Gja1_Vegfa.11_2	Glial cells	Astrocyte.Gja1.Vegfa	-0.3605	0.588115	0.730054
scRNA_data/DropViz_all_level2.txt.gz	Brain_GP	GP.Oligodendrocyte_Trf_Kif5b.10_6	Glial cells	Oligodendrocyte.Trf.Kif5b	-0.387222	0.631574	0.730097
scRNA_data/DropViz_all_level2.txt.gz		STR.Neuron_Gad1Gad2_Pvalb_Pvalb-Megf11.14_1			-0.528931	0.837472	0.73617
scRNA_data/DropViz_all_level2.txt.gz	Brain_TH	TH.Oligodendrocyte_Trf_Ndrg2.9_1	Glial cells	Oligodendrocyte.Trf.Ndrg2	-0.298141	0.468417	0.73777
scRNA_data/DropViz_all_level2.txt.gz	Brain_STR	STR.Neuron_Gad1Gad2_Pnoc.14_2	Neurons	Fast-spiking interneuron, Pvalb+/Pnoc+	-0.29659	0.4611	0.73996
scRNA_data/DropViz_all_level2.txt.gz	Brain_HC	HC.Polydendrocyte_Tnr_Cspg5.9_3	Glial cells	Polydendrocyte.Tnr.Cspg5	-0.609429	0.940805	0.741434
scRNA_data/DropViz_all_level2.txt.gz	Brain_CB	CB.Astrocyte_Gja_Slc1a3.7_1	Glial cells	Bergmann Glia	-0.349145	0.519749	0.749131
scRNA_data/DropViz_all_level2.txt.gz		PC.Neuron_Gad1Gad2-Chat_Synpr-Slc5a7.4_8			-0.681151	1.01118	0.749723
scRNA_data/DropViz_all_level2.txt.gz	Brain_PC	PC.Macrophage_C1qb_Mrc1.11_2	Microglia	Resident macrophage	-0.33236	0.482643	0.754471
scRNA_data/DropViz_all_level2.txt.gz	Brain_FC	FC.Endothelial_Tip_Dcn_Coch.14_3	Endothelial cells	Endothelial_Tip.Dcn.Coch	-0.327685	0.473282	0.755646
scRNA_data/DropViz_all_level2.txt.gz	Brain_FC	FC.Endothelial_Stalk_Flt1_Lrg1.12_5	Endothelial cells	Endothelial_Stalk.Flt1.Lrg1	-0.286316	0.409625	0.757715
scRNA_data/DropViz_all_level2.txt.gz	Brain_STR	STR.Mural_Rgs5Acta2_Col3a1.8_5	Glial cells	Mural.Rgs5Acta2.Col3a1	-0.233813	0.328229	0.761875
scRNA_data/DropViz_all_level2.txt.gz	Brain_HC	HC.Microglia_C1qb_Tmem119.10_1	Microglia	Microglia.C1qb.Tmem119	-0.579121	0.802365	0.764781
scRNA_data/DropViz_all_level2.txt.gz	Brain_GP	GP.Astrocyte_Gja1_Gfap.5_1	Glial cells	Astrocyte.Gja1.Gfap	-0.401482	0.555694	0.765003
scRNA_data/DropViz_all_level2.txt.gz		PC.Endothelial_Tip_Dcn_Mgp-Penk.14_1			-0.595152	0.819447	0.766168
scRNA_data/DropViz_all_level2.txt.gz	Brain_STR	STR.Ependyma_Ccdc153_Ccdc153.1_1	Glial cells	Ependyma_Ccdc153.Ccdc153	-0.444721	0.604598	0.769002
scRNA_data/DropViz_all_level2.txt.gz	Brain_STR	STR.Astrocyte_Gja1_Htra1.4_1	Glial cells	Astrocyte.Gja1.Htra1	-0.398222	0.539466	0.769797
scRNA_data/DropViz_all_level2.txt.gz	Brain_TH	TH.Ependymal_Ccdc153.10_1	Glial cells	Ependymal.Ccdc153	-0.456265	0.603356	0.775239
scRNA_data/DropViz_all_level2.txt.gz	Brain_PC	PC.Endothelial_Tip_Dcn_Nnat.14_3	Endothelial cells	Endothelial_Tip.Dcn.Nnat	-0.310754	0.403835	0.779204
scRNA_data/DropViz_all_level2.txt.gz	Brain_HC	HC.Mural_Rgs5Acta2_Col3a1.16_4	Glial cells	Mural.Rgs5Acta2.Col3a1	-0.265216	0.341836	0.781083
scRNA_data/DropViz_all_level2.txt.gz	Brain_ENT	ENT.Astrocyte_Gja1_Htra1.7_2	Glial cells	Astrocyte.Gja1.Htra1	-0.423172	0.539705	0.783503
scRNA_data/DropViz_all_level2.txt.gz	Brain_PC	PC.Astrocyte_Gja1_Igfbp2.8_1	Glial cells	Astrocyte.Gja1.Igfbp2	-0.501819	0.634222	0.785597
scRNA_data/DropViz_all_level2.txt.gz	Brain_FC	FC.Astrocyte_Gja1.8_1	Glial cells	Gfap- astrocytes	-0.54275	0.661261	0.794114
scRNA_data/DropViz_all_level2.txt.gz	Brain_FC	FC.Polydendrocyte_Tnr_Dlx1.10_2	Glial cells	Polydendrocyte.Tnr.Dlx1	-0.487061	0.58835	0.79612
scRNA_data/DropViz_all_level2.txt.gz	Brain_HC	HC.Astrocyte_Gja1_Fabp7.7_3	Glial cells	Astrocyte.Gja1.Fabp7	-0.477281	0.571601	0.798138
scRNA_data/DropViz_all_level2.txt.gz	Brain_TH	TH.Polydendrocyte_Tnr_Cspg5.12_4	Glial cells	Polydendrocyte.Tnr.Cspg5	-0.411896	0.48141	0.803891
scRNA_data/DropViz_all_level2.txt.gz		PC.Neuron_Gad1Gad2-Th_Nr4a2.5_4			-0.430624	0.501156	0.804902
scRNA_data/DropViz_all_level2.txt.gz	Brain_PC	PC.Astrocyte_Gja1_Sparc.8_3	Glial cells	Astrocyte.Gja1.Sparc	-0.490435	0.570754	0.804906
scRNA_data/DropViz_all_level2.txt.gz	Brain_HC	HC.Oligodendrocyte_Trf_Plin3.8_1	Glial cells	Oligodendrocyte.Trf.Plin3	-0.527494	0.612391	0.805482
scRNA_data/DropViz_all_level2.txt.gz	Brain_CB	CB.Oligodendroyte_Trf_Il33.6_1	Glial cells	Oligodendroyte.Trf.Il33	-0.424219	0.487359	0.807971
scRNA_data/DropViz_all_level2.txt.gz	Brain_FC	FC.Oligodendrocyte_Tnf_Klk6.9_5	Glial cells	Oligodendrocyte.Tnf.Klk6	-0.596274	0.66033	0.816735
scRNA_data/DropViz_all_level2.txt.gz		PC.Microglia_C1qb_Tmem119-Fos.11_3			-0.218141	0.241257	0.817051
scRNA_data/DropViz_all_level2.txt.gz	Brain_CB	CB.Endothelial_Stalk_Flt1_Car4.10_2	Endothelial cells	Endothelial_Stalk.Flt1.Car4	-0.372441	0.397352	0.8257
scRNA_data/DropViz_all_level2.txt.gz	Brain_TH	TH.Astrocyte_Gja1_Myoc.11_1	Glial cells	Astrocyte.Gja1.Myoc	-0.380311	0.404426	0.826487
scRNA_data/DropViz_all_level2.txt.gz	Brain_HC	HC.Neurogenesis_Sox4_Ppp2r2b.13_6	Neurons	Neurogenesis (SGZ)	-0.518543	0.547663	0.828137
scRNA_data/DropViz_all_level2.txt.gz	Brain_GP	GP.Astrocyte_Gja1_Crym.5_2	Glial cells	Astrocyte.Gja1.Crym	-0.53261	0.561421	0.828609
scRNA_data/DropViz_all_level2.txt.gz	Brain_GP	GP.Polydendrocyte_Tnr_Opalin.4_3	Glial cells	Polydendrocyte.Tnr.Opalin	-0.403375	0.420893	0.831064
scRNA_data/DropViz_all_level2.txt.gz	Brain_FC	FC.Endothelial_Tip_Dcn_Inmt.14_5	Endothelial cells	Endothelial_Tip.Dcn.Inmt	-0.340785	0.354286	0.831948
scRNA_data/DropViz_all_level2.txt.gz	Brain_SN	SN.Oligodendrocyte_Tnr_Rps24.11_1	Glial cells	Oligodendrocyte.Tnr.Rps24	-0.431254	0.437676	0.837768
scRNA_data/DropViz_all_level2.txt.gz	Brain_GP	GP.Mural_Rgs5Acta2_Lmcd1.8_3	Glial cells	Mural.Rgs5Acta2.Lmcd1	-0.350907	0.352899	0.839975
scRNA_data/DropViz_all_level2.txt.gz	Brain_PC	PC.Astrocyte_Gja1_Myoc.8_2	Glial cells	Astrocyte.Gja1.Myoc	-0.585842	0.585074	0.841662
scRNA_data/DropViz_all_level2.txt.gz		STR.Astrocyte_Gja1_Sparc-Car2.4_2			-0.49922	0.492966	0.844395
scRNA_data/DropViz_all_level2.txt.gz	Brain_FC	FC.Endothelial_Tip_Dcn_Col15a1.14_4	Endothelial cells	Endothelial_Tip.Dcn.Col15a1	-0.66219	0.629616	0.85354
scRNA_data/DropViz_all_level2.txt.gz	Brain_GP	GP.Mural_Rgs5Acta2_Kcnj8.8_2	Glial cells	Mural.Rgs5Acta2.Kcnj8	-0.477281	0.45169	0.854666
scRNA_data/DropViz_all_level2.txt.gz	Brain_GP	GP.Mitotic_MkI67.4_6	Glial cells	Mitotic.MkI67	-0.349337	0.315585	0.865843
scRNA_data/DropViz_all_level2.txt.gz	Brain_ENT	ENT.Astrocyte_Gja1_Myoc.7_1	Glial cells	Astrocyte.Gja1.Myoc	-0.428951	0.385796	0.866901
scRNA_data/DropViz_all_level2.txt.gz	Brain_CB	CB.Mural_Acta2Rgs5_Kcnj8.11_4	Glial cells	Mural.Acta2Rgs5.Kcnj8	-0.312639	0.280184	0.867753
scRNA_data/DropViz_all_level2.txt.gz	Brain_FC	FC.Microglia_C1qb_Tmem119.11_1	Microglia	Microglia.C1qb.Tmem119	-1.00135	0.894145	0.868621
scRNA_data/DropViz_all_level2.txt.gz	Brain_STR	STR.Endothelial_Stalk_Flt1_Car4.7_1	Endothelial cells	Endothelial_Stalk.Flt1.Car4	-0.753908	0.670696	0.869508
scRNA_data/DropViz_all_level2.txt.gz	Brain_STR	STR.Neurogenesis_Sox4_Stmn2.2_2	Neurons	Rostral migratory stream (RMS)	-0.498724	0.440364	0.871293
scRNA_data/DropViz_all_level2.txt.gz	Brain_CB	CB.Gja1_Gfap.8_1	Glial cells	Gfap+ astrocytes	-0.332242	0.28959	0.874367
scRNA_data/DropViz_all_level2.txt.gz	Brain_CB	CB.Endothelial_Stalk_Flt1_Lrg1.10_3	Endothelial cells	Endothelial_Stalk.Flt1.Lrg1	-0.478016	0.415207	0.87519
scRNA_data/DropViz_all_level2.txt.gz	Brain_FC	FC.Astrocyte_Gja1_Myoc.8_2	Glial cells	Gfap+ astrocytes	-0.666196	0.578298	0.875338
scRNA_data/DropViz_all_level2.txt.gz	Brain_CB	CB.Oligodendrocyte_Trf_Klk6.6_2	Glial cells	Oligodendrocyte.Trf.Klk6	-0.462098	0.399479	0.876313
scRNA_data/DropViz_all_level2.txt.gz	Brain_HC	HC.Astrocyte_Gja1_Myoc.7_2	Glial cells	Astrocyte.Gja1.Myoc	-0.623877	0.530257	0.880313
scRNA_data/DropViz_all_level2.txt.gz		FC.Neuron_Gad1Gad2-Chat_Synpr-Slc5a7.1_5			-1.25728	1.06353	0.881431
scRNA_data/DropViz_all_level2.txt.gz	Brain_CB	CB.Endothelial_Tip_Dcn_Apod.11_2	Endothelial cells	Endothelial_Tip.Dcn.Apod	-0.356554	0.299233	0.883283
scRNA_data/DropViz_all_level2.txt.gz		FC.Microglia_C1qb_Tmem119-Fos.11_4			-0.325304	0.26928	0.886486
scRNA_data/DropViz_all_level2.txt.gz	Brain_HC	HC.Astrocyte_Gja1_Nnat.7_1	Glial cells	Astrocyte.Gja1.Nnat	-0.648287	0.535347	0.887046
scRNA_data/DropViz_all_level2.txt.gz	Brain_STR	STR.Neurogenesis_Sox4_Ung.2_1	Neurons	Rostral migratory stream (RMS)	-0.73896	0.608914	0.887544
scRNA_data/DropViz_all_level2.txt.gz		STR.Neurogenesis_Sox4_Stmn2-Csrp2.2_4			-0.54805	0.449226	0.888765
scRNA_data/DropViz_all_level2.txt.gz	Brain_STR	STR.Neurogenesis_Sox4_Hist1h2al.2_5	Neurons	Rostral migratory stream (RMS)	-0.663696	0.540837	0.89012
scRNA_data/DropViz_all_level2.txt.gz	Brain_SN	SN.Macrophage_C1qb_Mrc1.9_1	Microglia	Resident macrophage	-0.552474	0.439549	0.895607
scRNA_data/DropViz_all_level2.txt.gz	Brain_HC	HC.Ependymal_Ccdc153.11_1	Glial cells	Ependymal.Ccdc153	-0.77717	0.602664	0.901398
scRNA_data/DropViz_all_level2.txt.gz	Brain_SN	SN.Neuron_Th_Cbln1.4_2	Neurons	VTA (dorsal VTA)	-0.759989	0.58707	0.902262
scRNA_data/DropViz_all_level2.txt.gz	Brain_TH	TH.Endothelial_Stalk_Flt1_Pi16.4_2	Endothelial cells	Endothelial_Stalk.Flt1.Pi16	-0.412627	0.310525	0.908044
scRNA_data/DropViz_all_level2.txt.gz		CB.Microglia_C1qb_Mrc1-Tmem119.5_1			-0.429404	0.320027	0.910165
scRNA_data/DropViz_all_level2.txt.gz	Brain_STR	STR.Astrocyte_Gja1_Notum.4_3	Glial cells	Astrocyte.Gja1.Notum	-0.69035	0.501914	0.915502
scRNA_data/DropViz_all_level2.txt.gz		PC.Endothelial_Tip_Dcn_Mgp-Clu.14_2			-0.734253	0.530012	0.917027
scRNA_data/DropViz_all_level2.txt.gz	Brain_ENT	ENT.Endothelial_Stalk_Flt1_Car4.2_1	Endothelial cells	Endothelial_Stalk.Flt1.Car4	-0.676285	0.479082	0.92097
scRNA_data/DropViz_all_level2.txt.gz	Brain_ENT	ENT.Endothelial_Stalk_Flt1_Tgfb2.2_3	Endothelial cells	Endothelial_Stalk.Flt1.Tgfb2	-0.699639	0.495322	0.921098
scRNA_data/DropViz_all_level2.txt.gz	Brain_HC	HC.Neurogenesis_Sox4_Cdc20.13_3	Neurons	Neurogenesis (SGZ)	-0.710846	0.500091	0.922404
scRNA_data/DropViz_all_level2.txt.gz	Brain_PC	PC.Polydendrocyte_Tnr_Dlx1.10_2	Glial cells	Polydendrocyte.Tnr.Dlx1	-0.620961	0.429186	0.926028
scRNA_data/DropViz_all_level2.txt.gz	Brain_SN	SN.Endothelial_Stalk_Flt1_Gkn3.12_2	Endothelial cells	Endothelial_Stalk.Flt1.Gkn3	-0.646616	0.44547	0.926685
scRNA_data/DropViz_all_level2.txt.gz	Brain_HC	HC.Neuron_Slc17a6_Lhx1.14_1	Neurons	Cajal-retzius	-1.42775	0.973023	0.928857
scRNA_data/DropViz_all_level2.txt.gz		PC.Polydendrocyte_Tnr_Lims2-Tmsb4x.10_4			-0.838707	0.557763	0.933671
scRNA_data/DropViz_all_level2.txt.gz	Brain_HC	HC.Endothelial_Tip_Dcn_Mgp.17_3	Endothelial cells	Endothelial_Tip.Dcn.Mgp	-0.624569	0.406684	0.937702
scRNA_data/DropViz_all_level2.txt.gz	Brain_GP	GP.Mural_Rgs5Acta2_Pappa2.8_5	Glial cells	Mural.Rgs5Acta2.Pappa2	-0.475961	0.291677	0.94864
scRNA_data/DropViz_all_level2.txt.gz	Brain_ENT	ENT.Mural_Rgs5Acta2_Kcnj8.3_1	Glial cells	Mural.Rgs5Acta2.Kcnj8	-0.538482	0.327086	0.950149
scRNA_data/DropViz_all_level2.txt.gz	Brain_CB	CB.Endothelial_Tip_Dcn_Nnat.11_1	Endothelial cells	Endothelial_Tip.Dcn.Nnat	-0.558876	0.330864	0.954404
scRNA_data/DropViz_all_level2.txt.gz	Brain_SN	SN.Astrocyte_Gja1_Myoc.7_1	Glial cells	Astrocyte.Gja1.Myoc	-0.794619	0.462272	0.957188
scRNA_data/DropViz_all_level2.txt.gz	Brain_STR	STR.Mural_Rgs5Acta2_Ccnd1.8_3	Glial cells	Mural.Rgs5Acta2.Ccnd1	-0.81892	0.475794	0.95739
scRNA_data/DropViz_all_level2.txt.gz	Brain_CB	CB.Endothelial_Stalk_Flt1_Mgp.10_1	Endothelial cells	Endothelial_Stalk.Flt1.Mgp	-0.709673	0.412242	0.95742
scRNA_data/DropViz_all_level2.txt.gz	Brain_SN	SN.Endothelial_Tip_Dcn_Alcam.14_3	Endothelial cells	Endothelial_Tip.Dcn.Alcam	-0.429454	0.248573	0.957977
scRNA_data/DropViz_all_level2.txt.gz	Brain_TH	TH.Neuron_Slc17a7_Tac2_Htr2c.1_4	Neurons	Lateral habenula	-0.766386	0.443539	0.957996
scRNA_data/DropViz_all_level2.txt.gz	Brain_STR	STR.Endothelial_Stalk_Flt1_Gkn3.7_2	Endothelial cells	Endothelial_Stalk.Flt1.Gkn3	-0.977928	0.560647	0.959445
scRNA_data/DropViz_all_level2.txt.gz	Brain_TH	TH.Endothelial_Tip_Dcn.6_1	Endothelial cells	Endothelial_Tip.Dcn	-0.8302	0.46833	0.961859
scRNA_data/DropViz_all_level2.txt.gz	Brain_HC	HC.Endothelial_Tip_Dcn_Agt.17_2	Endothelial cells	Endothelial_Tip.Dcn.Agt	-0.564031	0.316262	0.962742
scRNA_data/DropViz_all_level2.txt.gz	Brain_HC	HC.Neurogenesis_Sox4_Efhd2.13_1	Neurons	Neurogenesis (SGZ)	-0.845476	0.472322	0.963276
scRNA_data/DropViz_all_level2.txt.gz	Brain_FC	FC.Endothelial_Tip_Dcn_1500015O10Rik.14_1	Endothelial cells	Endothelial_Tip.Dcn.1500015O10Rik	-1.03479	0.572976	0.96454
scRNA_data/DropViz_all_level2.txt.gz	Brain_FC	FC.Endothelial_Stalk_Flt1_Cfh.12_4	Endothelial cells	Endothelial_Stalk.Flt1.Cfh	-1.26607	0.700708	0.964607
scRNA_data/DropViz_all_level2.txt.gz	Brain_FC	FC.Endothelial_Stalk_Flt1_Mgp.12_2	Endothelial cells	Endothelial_Stalk.Flt1.Mgp	-0.844927	0.467575	0.964622
scRNA_data/DropViz_all_level2.txt.gz	Brain_ENT	ENT.Endothelial_Stalk_Flt1_Vwf.2_2	Endothelial cells	Endothelial_Stalk.Flt1.Vwf	-0.73679	0.405132	0.965517
scRNA_data/DropViz_all_level2.txt.gz	Brain_GP	GP.Macrophage_C1qb_Mrc1.11_2	Microglia	Resident macrophage	-0.736344	0.402526	0.966323
scRNA_data/DropViz_all_level2.txt.gz	Brain_HC	HC.Endothelial_Tip_Dcn_Rbp4.17_1	Endothelial cells	Endothelial_Tip.Dcn.Rbp4	-1.09362	0.595404	0.966878
scRNA_data/DropViz_all_level2.txt.gz	Brain_GP	GP.Endothelial_Stalk_Flt1_Lcn2.7_4	Endothelial cells	Endothelial_Stalk.Flt1.Lcn2	-1.00669	0.538395	0.969244
scRNA_data/DropViz_all_level2.txt.gz	Brain_FC	FC.Endothelial_Stalk_Flt1_Car4.12_3	Endothelial cells	Endothelial_Stalk.Flt1.Car4	-1.28148	0.676432	0.970919
scRNA_data/DropViz_all_level2.txt.gz	Brain_HC	HC.Polydendrocyte_Tnr_Bmp4.9_2	Glial cells	Polydendrocyte.Tnr.Bmp4	-1.14543	0.603562	0.971138
scRNA_data/DropViz_all_level2.txt.gz	Brain_GP	GP.Endothelial_Stalk_Flt1_Angpt2.7_6	Endothelial cells	Endothelial_Stalk.Flt1.Angpt2	-1.19465	0.625968	0.971836
scRNA_data/DropViz_all_level2.txt.gz	Brain_ENT	ENT.Mural_Rgs5Acta2_Cnn1.3_5	Glial cells	Mural.Rgs5Acta2.Cnn1	-0.701219	0.361593	0.973764
scRNA_data/DropViz_all_level2.txt.gz	Brain_FC	FC.Mural_Rgs5Acta2_Col3a1.13_4	Glial cells	Mural.Rgs5Acta2.Col3a1	-0.807357	0.415517	0.973993
scRNA_data/DropViz_all_level2.txt.gz	Brain_FC	FC.Endothelial_Stalk_Flt1_Gkn3.12_1	Endothelial cells	Endothelial_Stalk.Flt1.Gkn3	-1.47197	0.753438	0.974629
scRNA_data/DropViz_all_level2.txt.gz	Brain_STR	STR.Neurogenesis_Sox4_Notum.2_6	Neurons	Rostral migratory stream (RMS)	-0.716127	0.362539	0.975884
scRNA_data/DropViz_all_level2.txt.gz	Brain_FC	FC.Endothelial_Tip_Dcn_Dapl1.14_2	Endothelial cells	Endothelial_Tip.Dcn.Dapl1	-1.05976	0.535403	0.976113
scRNA_data/DropViz_all_level2.txt.gz	Brain_PC	PC.Endothelial_Stalk_Flt1_Gkn3.12_4	Endothelial cells	Endothelial_Stalk.Flt1.Gkn3	-1.23774	0.623691	0.976403
scRNA_data/DropViz_all_level2.txt.gz	Brain_STR	STR.Macrophage_C1qb_Mrc1.6_1	Microglia	Resident macrophage	-0.6024	0.302294	0.976856
scRNA_data/DropViz_all_level2.txt.gz	Brain_GP	GP.Endothelial_Stalk_Flt1_Cdkn1c.7_2	Endothelial cells	Endothelial_Stalk.Flt1.Cdkn1c	-1.1698	0.586757	0.976906
scRNA_data/DropViz_all_level2.txt.gz	Brain_SN	SN.Endothelial_Stalk_Flt1_Cdkn1c.12_1	Endothelial cells	Endothelial_Stalk.Flt1.Cdkn1c	-1.18049	0.591573	0.977006
scRNA_data/DropViz_all_level2.txt.gz	Brain_SN	SN.Mural_Rgs5Acta2_Cbr2.13_4	Glial cells	Mural.Rgs5Acta2.Cbr2	-0.875917	0.436091	0.977708
scRNA_data/DropViz_all_level2.txt.gz	Brain_ENT	ENT.Endothelial_Tip_Dcn.3_2	Endothelial cells	Endothelial_Tip.Dcn	-0.669281	0.331066	0.978391
scRNA_data/DropViz_all_level2.txt.gz	Brain_HC	HC.Endothelial_Stalk_Flt1_Cdkn2b.15_1	Endothelial cells	Endothelial_Stalk.Flt1.Cdkn2b	-1.31026	0.647883	0.978431
scRNA_data/DropViz_all_level2.txt.gz	Brain_PC	PC.Mural_Acta2Rgs5_Fos.13_2	Glial cells	Mural.Acta2Rgs5.Fos	-0.631999	0.312414	0.978461
scRNA_data/DropViz_all_level2.txt.gz	Brain_STR	STR.Neuron_Slc17a6_Oprk1.13_6	Neurons	Claustrum cortex	-0.707685	0.345339	0.979781
scRNA_data/DropViz_all_level2.txt.gz	Brain_PC	PC.Endothelial_Stalk_Flt1_Car4.12_1	Endothelial cells	Endothelial_Stalk.Flt1.Car4	-1.50086	0.727917	0.98039
scRNA_data/DropViz_all_level2.txt.gz	Brain_PC	PC.Mural_Acta2Rgs5_Abcc9.13_5	Glial cells	Mural.Acta2Rgs5.Abcc9	-0.689622	0.329171	0.981916
scRNA_data/DropViz_all_level2.txt.gz	Brain_SN	SN.Endothelial_Stalk_Flt1_Vwf.12_4	Endothelial cells	Endothelial_Stalk.Flt1.Vwf	-1.10996	0.528916	0.982072
scRNA_data/DropViz_all_level2.txt.gz	Brain_PC	PC.Endothelial_Stalk_Flt1_Vwf.12_2	Endothelial cells	Endothelial_Stalk.Flt1.Vwf	-1.23805	0.588626	0.98228
scRNA_data/DropViz_all_level2.txt.gz	Brain_SN	SN.Microglia_C1qb_Tmem119.9_2	Microglia	Microglia.C1qb.Tmem119	-0.57103	0.269495	0.98295
scRNA_data/DropViz_all_level2.txt.gz	Brain_GP	GP.Endothelial_Stalk_Flt1_Apold1.7_1	Endothelial cells	Endothelial_Stalk.Flt1.Apold1	-1.21029	0.570687	0.983029
scRNA_data/DropViz_all_level2.txt.gz	Brain_TH	TH.Endothelial_Stalk_Flt1_Car4.4_3	Endothelial cells	Endothelial_Stalk.Flt1.Car4	-1.28042	0.602245	0.983252
scRNA_data/DropViz_all_level2.txt.gz	Brain_SN	SN.Endothelial_Stalk_Flt1_Car4.12_3	Endothelial cells	Endothelial_Stalk.Flt1.Car4	-1.22752	0.568	0.984657
scRNA_data/DropViz_all_level2.txt.gz	Brain_TH	TH.Endothelial_Stalk_Flt1_Gkn3.4_1	Endothelial cells	Endothelial_Stalk.Flt1.Gkn3	-1.24419	0.568304	0.985713
scRNA_data/DropViz_all_level2.txt.gz	Brain_FC	FC.Mural_Rgs5Acta2_Ccnd1.13_2	Glial cells	Mural.Rgs5Acta2.Ccnd1	-1.43735	0.643859	0.987206
scRNA_data/DropViz_all_level2.txt.gz	Brain_GP	GP.Endothelial_Tip_Dcn_Mgp.9_1	Endothelial cells	Endothelial_Tip.Dcn.Mgp	-0.999597	0.43276	0.989551
scRNA_data/DropViz_all_level2.txt.gz	Brain_HC	HC.Endothelial_Tip_Dcn_Il33.17_4	Endothelial cells	Endothelial_Tip.Dcn.Il33	-0.879726	0.373427	0.990759
scRNA_data/DropViz_all_level2.txt.gz	Brain_PC	PC.Mural_Acta2Rgs5Rgs5.13_3	Glial cells	Mural.Acta2Rgs5Rgs5	-1.39029	0.577757	0.991944
scRNA_data/DropViz_all_level2.txt.gz	Brain_GP	GP.Endothelial_Tip_Dcn_Ifitm1.9_3	Endothelial cells	Endothelial_Tip.Dcn.Ifitm1	-1.01617	0.418537	0.992407
scRNA_data/DropViz_all_level2.txt.gz	Brain_HC	HC.Neurogenesis_Sox4_Hist1h2al.13_2	Neurons	Neurogenesis (SGZ)	-1.67327	0.683641	0.992809
scRNA_data/DropViz_all_level2.txt.gz	Brain_FC	FC.Mural_Rgs5Acta2_Cnn1.13_1	Glial cells	Mural.Rgs5Acta2.Cnn1	-1.50654	0.614789	0.992867
scRNA_data/DropViz_all_level2.txt.gz	Brain_ENT	ENT.Mural_Rgs5Acta2_Ccnd1.3_4	Glial cells	Mural.Rgs5Acta2.Ccnd1	-0.915982	0.367932	0.993605
scRNA_data/DropViz_all_level2.txt.gz	Brain_GP	GP.Endothelial_Stalk_Flt1_Car4.7_5	Endothelial cells	Endothelial_Stalk.Flt1.Car4	-1.30355	0.522792	0.993674
scRNA_data/DropViz_all_level2.txt.gz	Brain_SN	SN.Mural_Rgs5Acta2_Cd9.13_3	Glial cells	Mural.Rgs5Acta2.Cd9	-1.35029	0.54137	0.993688
scRNA_data/DropViz_all_level2.txt.gz	Brain_PC	PC.Endothelial_Stalk_Flt1_Gm9946.12_3	Endothelial cells	Endothelial_Stalk.Flt1.Gm9946	-1.58476	0.635339	0.993691
scRNA_data/DropViz_all_level2.txt.gz	Brain_STR	STR.Mural_Rgs5Acta2_Cnn1.8_2	Glial cells	Mural.Rgs5Acta2.Cnn1	-0.984833	0.394704	0.993704
scRNA_data/DropViz_all_level2.txt.gz	Brain_PC	PC.Mural_Acta2Rgs5_Acta2.13_1	Glial cells	Mural.Acta2Rgs5.Acta2	-1.5839	0.629401	0.994074
scRNA_data/DropViz_all_level2.txt.gz	Brain_SN	SN.Endothelial_Tip_Dcn_Mgp.14_1	Endothelial cells	Endothelial_Tip.Dcn.Mgp	-1.03129	0.408919	0.994165
scRNA_data/DropViz_all_level2.txt.gz	Brain_SN	SN.Mural_Rgs5Acta2_Kcnj8.13_2	Glial cells	Mural.Rgs5Acta2.Kcnj8	-0.761352	0.300556	0.994348
scRNA_data/DropViz_all_level2.txt.gz	Brain_HC	HC.Mural_Rgs5Acta2_Kcnj8.16_3	Glial cells	Mural.Rgs5Acta2.Kcnj8	-1.10962	0.437864	0.994364
scRNA_data/DropViz_all_level2.txt.gz	Brain_CB	CB.Mural_Acta2Rgs5_Acta2.11_3	Glial cells	Mural.Acta2Rgs5.Acta2	-0.884566	0.347574	0.994536
scRNA_data/DropViz_all_level2.txt.gz	Brain_FC	FC.Macrophage_C1qb_Mrc1.11_3	Microglia	Resident macrophage	-1.44272	0.566697	0.994549
scRNA_data/DropViz_all_level2.txt.gz	Brain_GP	GP.Endothelial_Stalk_Flt1_Mgp.7_3	Endothelial cells	Endothelial_Stalk.Flt1.Mgp	-1.20812	0.47071	0.994865
scRNA_data/DropViz_all_level2.txt.gz	Brain_ENT	ENT.Endothelial_Stalk_Flt1_Gkn3.2_4	Endothelial cells	Endothelial_Stalk.Flt1.Gkn3	-1.26243	0.485571	0.995337
scRNA_data/DropViz_all_level2.txt.gz	Brain_TH	TH.Macrophage_C1qb_Mrc1.7_1	Microglia	Resident macrophage	-1.03776	0.394109	0.99577
scRNA_data/DropViz_all_level2.txt.gz	Brain_HC	HC.Endothelial_Stalk_Flt1_Lcn2.15_2	Endothelial cells	Endothelial_Stalk.Flt1.Lcn2	-1.33752	0.506043	0.995892
scRNA_data/DropViz_all_level2.txt.gz	Brain_STR	STR.Neurogenesis_Sox4_Tuba1c.2_3	Neurons	Rostral migratory stream (RMS)	-1.22956	0.461104	0.996168
scRNA_data/DropViz_all_level2.txt.gz	Brain_GP	GP.Mural_Rgs5Acta2_Rgs5.8_4	Glial cells	Mural.Rgs5Acta2.Rgs5	-1.37636	0.515767	0.996191
scRNA_data/DropViz_all_level2.txt.gz	Brain_SN	SN.Mural_Rgs5Acta2_Rgs5.13_1	Glial cells	Mural.Rgs5Acta2.Rgs5	-1.28223	0.477865	0.996354
scRNA_data/DropViz_all_level2.txt.gz		PC.Mural_Acta2Rgs5_Kcnj8-Abcc9.13_4			-1.00419	0.366302	0.996941
scRNA_data/DropViz_all_level2.txt.gz	Brain_CB	CB.Mural_Acta2Rgs5_Rgs5.11_5	Glial cells	Mural.Acta2Rgs5.Rgs5	-0.765384	0.279095	0.99695
scRNA_data/DropViz_all_level2.txt.gz	Brain_TH	TH.Mural_Rgs5Acta2_Cnn1.5_1	Glial cells	Mural.Rgs5Acta2.Cnn1	-1.41321	0.510546	0.99718
scRNA_data/DropViz_all_level2.txt.gz	Brain_PC	PC.Endothelial_Tip_Dcn_Inmt.14_5	Endothelial cells	Endothelial_Tip.Dcn.Inmt	-0.983662	0.347728	0.997664
scRNA_data/DropViz_all_level2.txt.gz	Brain_ENT	ENT.Mural_Rgs5Acta2_Junb.3_6	Glial cells	Mural, IEG+	-0.794848	0.275029	0.998074
scRNA_data/DropViz_all_level2.txt.gz	Brain_HC	HC.Mural_Rgs5Acta2_Cnn1.16_1	Glial cells	Mural.Rgs5Acta2.Cnn1	-1.8788	0.646472	0.998171
scRNA_data/DropViz_all_level2.txt.gz	Brain_GP	GP.Endothelial_Tip_Dcn_Col15a1.9_2	Endothelial cells	Endothelial_Tip.Dcn.Col15a1	-1.26463	0.426738	0.998479
scRNA_data/DropViz_all_level2.txt.gz	Brain_TH	TH.Endothelial_Stalk_Flt1_Vwf.4_4	Endothelial cells	Endothelial_Stalk.Flt1.Vwf	-1.51726	0.503958	0.998697
scRNA_data/DropViz_all_level2.txt.gz	Brain_GP	GP.Mural_Rgs5Acta2_Acta2.8_1	Glial cells	Mural.Rgs5Acta2.Acta2	-1.47587	0.488784	0.998734
scRNA_data/DropViz_all_level2.txt.gz	Brain_HC	HC.Macrophage_C1qb_Mrc1.10_2	Microglia	Resident macrophage	-1.10711	0.361884	0.998891
scRNA_data/DropViz_all_level2.txt.gz	Brain_STR	STR.Endothelial_Tip_Dcn.9_1	Endothelial cells	Endothelial_Tip.Dcn	-1.79072	0.575734	0.999066
scRNA_data/DropViz_all_level2.txt.gz	Brain_PC	PC.Endothelial_Tip_Dcn_Coch.14_4	Endothelial cells	Endothelial_Tip.Dcn.Coch	-1.80602	0.563286	0.999328
scRNA_data/DropViz_all_level2.txt.gz	Brain_STR	STR.Mural_Rgs5Acta2_Olfr558.8_1	Glial cells	Mural.Rgs5Acta2.Olfr558	-1.24165	0.379001	0.999474
scRNA_data/DropViz_all_level2.txt.gz	Brain_TH	TH.Mural_Rgs5Acta2_Car4.5_2	Glial cells	Mural.Rgs5Acta2.Car4	-2.09487	0.615839	0.999665
scRNA_data/DropViz_all_level2.txt.gz	Brain_HC	HC.Mural_Rgs5Acta2_Ccnd1.16_2	Glial cells	Mural.Rgs5Acta2.Ccnd1	-1.90077	0.54473	0.999758
scRNA_data/GSE100597_Mouse_Embryo.txt.gz	Embryo	E3.5	Others		0.43407	0.588504	0.230384
scRNA_data/GSE100597_Mouse_Embryo.txt.gz	Embryo	E4.5	Others		-0.277405	1.11094	0.598591
scRNA_data/GSE100597_Mouse_Embryo.txt.gz	Embryo	E6.5	Others		-0.490198	1.03377	0.682316
scRNA_data/GSE100597_Mouse_Embryo.txt.gz	Embryo	E5.5	Others		-0.534658	1.00097	0.703378
scRNA_data/GSE104276_Human_Prefrontal_cortex_per_ages.txt.gz	Brain_PFC_Fetal	GW10_Microglia	Microglia		1.08881	0.373977	0.00179891
scRNA_data/GSE104276_Human_Prefrontal_cortex_per_ages.txt.gz	Brain_PFC_Fetal	GW08_Neurons	Neurons		0.815043	0.518725	0.0580632
scRNA_data/GSE104276_Human_Prefrontal_cortex_per_ages.txt.gz	Brain_PFC_Fetal	GW12_Microglia	Microglia		0.300575	0.219855	0.0857887
scRNA_data/GSE104276_Human_Prefrontal_cortex_per_ages.txt.gz	Brain_PFC_Fetal	GW23_Microglia	Microglia		0.488544	0.363761	0.0896306
scRNA_data/GSE104276_Human_Prefrontal_cortex_per_ages.txt.gz	Brain_PFC_Fetal	GW23_Astrocytes	Glial cells		0.424678	0.320396	0.0925061
scRNA_data/GSE104276_Human_Prefrontal_cortex_per_ages.txt.gz	Brain_PFC_Fetal	GW19_Astrocytes	Glial cells		0.423144	0.33545	0.103579
scRNA_data/GSE104276_Human_Prefrontal_cortex_per_ages.txt.gz	Brain_PFC_Fetal	GW09_Neurons	Neurons		0.74664	0.593673	0.104257
scRNA_data/GSE104276_Human_Prefrontal_cortex_per_ages.txt.gz	Brain_PFC_Fetal	GW26_Astrocytes	Glial cells		0.515983	0.462486	0.132281
scRNA_data/GSE104276_Human_Prefrontal_cortex_per_ages.txt.gz	Brain_PFC_Fetal	GW19_Microglia	Microglia		0.230186	0.247641	0.176311
scRNA_data/GSE104276_Human_Prefrontal_cortex_per_ages.txt.gz	Brain_PFC_Fetal	GW10_Neurons	Neurons		0.662484	0.784688	0.199261
scRNA_data/GSE104276_Human_Prefrontal_cortex_per_ages.txt.gz	Brain_PFC_Fetal	GW23_Stem_cells	Others		0.19272	0.271038	0.238528
scRNA_data/GSE104276_Human_Prefrontal_cortex_per_ages.txt.gz	Brain_PFC_Fetal	GW19_OPC	Glial cells		0.1531	0.304188	0.307374
scRNA_data/GSE104276_Human_Prefrontal_cortex_per_ages.txt.gz	Brain_PFC_Fetal	GW08_Microglia	Microglia		0.131316	0.303324	0.332535
scRNA_data/GSE104276_Human_Prefrontal_cortex_per_ages.txt.gz	Brain_PFC_Fetal	GW19_Neurons	Neurons		0.264174	0.632909	0.338194
scRNA_data/GSE104276_Human_Prefrontal_cortex_per_ages.txt.gz	Brain_PFC_Fetal	GW12_Neurons	Neurons		0.1746	0.631726	0.391126
scRNA_data/GSE104276_Human_Prefrontal_cortex_per_ages.txt.gz	Brain_PFC_Fetal	GW08_GABAergic_neurons	Neurons		0.07818	0.284986	0.391916
scRNA_data/GSE104276_Human_Prefrontal_cortex_per_ages.txt.gz	Brain_PFC_Fetal	GW26_OPC	Glial cells		0.177712	0.788788	0.410874
scRNA_data/GSE104276_Human_Prefrontal_cortex_per_ages.txt.gz	Brain_PFC_Fetal	GW23_GABAergic_neurons	Neurons		0.017506	0.669061	0.489563
scRNA_data/GSE104276_Human_Prefrontal_cortex_per_ages.txt.gz	Brain_PFC_Fetal	GW10_Stem_cells	Others		0.0130103	0.928152	0.494408
scRNA_data/GSE104276_Human_Prefrontal_cortex_per_ages.txt.gz	Brain_PFC_Fetal	GW26_GABAergic_neurons	Neurons		-0.0643773	0.695488	0.536875
scRNA_data/GSE104276_Human_Prefrontal_cortex_per_ages.txt.gz	Brain_PFC_Fetal	GW10_GABAergic_neurons	Neurons		-0.0673807	0.349465	0.576446
scRNA_data/GSE104276_Human_Prefrontal_cortex_per_ages.txt.gz	Brain_PFC_Fetal	GW08_Stem_cells	Others		-0.0654748	0.316598	0.58192
scRNA_data/GSE104276_Human_Prefrontal_cortex_per_ages.txt.gz	Brain_PFC_Fetal	GW23_Neurons	Neurons		-0.13073	0.592104	0.587372
scRNA_data/GSE104276_Human_Prefrontal_cortex_per_ages.txt.gz	Brain_PFC_Fetal	GW23_OPC	Glial cells		-0.157067	0.586558	0.605564
scRNA_data/GSE104276_Human_Prefrontal_cortex_per_ages.txt.gz	Brain_PFC_Fetal	GW26_Neurons	Neurons		-0.195968	0.691599	0.611548
scRNA_data/GSE104276_Human_Prefrontal_cortex_per_ages.txt.gz	Brain_PFC_Fetal	GW26_Stem_cells	Others		-0.181723	0.385567	0.681291
scRNA_data/GSE104276_Human_Prefrontal_cortex_per_ages.txt.gz	Brain_PFC_Fetal	GW16_Neurons	Neurons		-0.532695	0.989439	0.704843
scRNA_data/GSE104276_Human_Prefrontal_cortex_per_ages.txt.gz	Brain_PFC_Fetal	GW16_Microglia	Microglia		-0.34201	0.547424	0.733936
scRNA_data/GSE104276_Human_Prefrontal_cortex_per_ages.txt.gz	Brain_PFC_Fetal	GW13_Stem_cells	Others		-0.319768	0.493808	0.741364
scRNA_data/GSE104276_Human_Prefrontal_cortex_per_ages.txt.gz	Brain_PFC_Fetal	GW16_GABAergic_neurons	Neurons		-0.541083	0.804614	0.749359
scRNA_data/GSE104276_Human_Prefrontal_cortex_per_ages.txt.gz	Brain_PFC_Fetal	GW16_Stem_cells	Others		-0.862883	1.05799	0.792632
scRNA_data/GSE104276_Human_Prefrontal_cortex_per_ages.txt.gz	Brain_PFC_Fetal	GW09_GABAergic_neurons	Neurons		-0.219651	0.25723	0.803422
scRNA_data/GSE104276_Human_Prefrontal_cortex_per_ages.txt.gz	Brain_PFC_Fetal	GW19_Stem_cells	Others		-0.460192	0.402081	0.873797
scRNA_data/GSE104276_Human_Prefrontal_cortex_per_ages.txt.gz	Brain_PFC_Fetal	GW19_GABAergic_neurons	Neurons		-0.549669	0.46989	0.878955
scRNA_data/GSE104276_Human_Prefrontal_cortex_per_ages.txt.gz	Brain_PFC_Fetal	GW12_OPC	Glial cells		-0.385317	0.315063	0.889332
scRNA_data/GSE104276_Human_Prefrontal_cortex_per_ages.txt.gz	Brain_PFC_Fetal	GW26_Microglia	Microglia		-0.802765	0.62857	0.899222
scRNA_data/GSE104276_Human_Prefrontal_cortex_per_ages.txt.gz	Brain_PFC_Fetal	GW13_Neurons	Neurons		-0.783049	0.549404	0.922961
scRNA_data/GSE104276_Human_Prefrontal_cortex_per_ages.txt.gz	Brain_PFC_Fetal	GW12_Stem_cells	Others		-0.878691	0.562502	0.940869
scRNA_data/GSE104276_Human_Prefrontal_cortex_per_ages.txt.gz	Brain_PFC_Fetal	GW12_GABAergic_neurons	Neurons		-0.624351	0.371593	0.953541
scRNA_data/GSE104276_Human_Prefrontal_cortex_per_ages.txt.gz	Brain_PFC_Fetal	GW16_OPC	Glial cells		-1.20315	0.623297	0.973215
scRNA_data/GSE104276_Human_Prefrontal_cortex_per_ages.txt.gz	Brain_PFC_Fetal	GW09_Stem_cells	Others		-1.18255	0.608674	0.973982
scRNA_data/GSE104276_Human_Prefrontal_cortex_per_ages.txt.gz	Brain_PFC_Fetal	GW13_Microglia	Microglia		-0.592092	0.291962	0.978719
scRNA_data/GSE106678_Mouse_Cortex.txt.gz	Brain_CC	Ex9	Neurons	Exitatory neuron	1.98272	1.00294	0.0240262
scRNA_data/GSE106678_Mouse_Cortex.txt.gz	Brain_CC	Ex15	Neurons	Exitatory neuron	2.07446	1.37348	0.0654741
scRNA_data/GSE106678_Mouse_Cortex.txt.gz	Brain_CC	Oligo2	Glial cells	Oligodendrocyte	0.98213	0.651516	0.0658472
scRNA_data/GSE106678_Mouse_Cortex.txt.gz	Brain_CC	Ex17	Neurons	Exitatory neuron	0.933236	0.692982	0.0890389
scRNA_data/GSE106678_Mouse_Cortex.txt.gz	Brain_CC	Ex7	Neurons	Exitatory neuron	2.3845	1.82164	0.0952687
scRNA_data/GSE106678_Mouse_Cortex.txt.gz	Brain_CC	Astro	Neurons	Astrocyte	0.502804	0.497169	0.155928
scRNA_data/GSE106678_Mouse_Cortex.txt.gz	Brain_CC	Ex11	Neurons	Exitatory neuron	1.50567	1.80229	0.20174
scRNA_data/GSE106678_Mouse_Cortex.txt.gz	Brain_HC	MG	Microglia	Microglia	0.829287	1.07858	0.220985
scRNA_data/GSE106678_Mouse_Cortex.txt.gz	Brain_CC	Ex10	Neurons	Exitatory neuron	1.05827	1.40156	0.225105
scRNA_data/GSE106678_Mouse_Cortex.txt.gz	Brain_CC	Ex13	Neurons	Exitatory neuron	1.08296	1.48082	0.232291
scRNA_data/GSE106678_Mouse_Cortex.txt.gz	Brain_CC	Ex3	Neurons	Exitatory neuron	0.640053	0.901132	0.238766
scRNA_data/GSE106678_Mouse_Cortex.txt.gz	Brain_CC	Ex21	Neurons	Exitatory neuron	1.11219	1.64423	0.249388
scRNA_data/GSE106678_Mouse_Cortex.txt.gz	Brain_CC	Inh7	Neurons	Inhibitory neuron	0.572249	0.969392	0.277489
scRNA_data/GSE106678_Mouse_Cortex.txt.gz	Brain_CC	Ex27	Neurons	Exitatory neuron	0.875418	1.78146	0.31157
scRNA_data/GSE106678_Mouse_Cortex.txt.gz	Brain_CC	Ex14	Neurons	Exitatory neuron	0.664342	1.41606	0.319482
scRNA_data/GSE106678_Mouse_Cortex.txt.gz	Brain_CC	Ex26	Neurons	Exitatory neuron	0.794462	1.69482	0.319621
scRNA_data/GSE106678_Mouse_Cortex.txt.gz	Brain_CC	Inh6	Neurons	Inhibitory neuron	0.421656	1.24743	0.367674
scRNA_data/GSE106678_Mouse_Cortex.txt.gz	Brain_CC	Ex18	Neurons	Exitatory neuron	0.188707	1.04146	0.428107
scRNA_data/GSE106678_Mouse_Cortex.txt.gz	Brain_CC	Ex23	Neurons	Exitatory neuron	0.265116	1.52443	0.430968
scRNA_data/GSE106678_Mouse_Cortex.txt.gz	Brain_CC	Ex16	Neurons	Exitatory neuron	0.106821	1.01056	0.457908
scRNA_data/GSE106678_Mouse_Cortex.txt.gz	Brain_CC	Ex22	Neurons	Exitatory neuron	0.116538	1.43173	0.467563
scRNA_data/GSE106678_Mouse_Cortex.txt.gz	Brain_CC	Oligo1	Glial cells	Oligodendrocyte	0.00496036	0.889387	0.497775
scRNA_data/GSE106678_Mouse_Cortex.txt.gz	Brain_CC	Ex20	Neurons	Exitatory neuron	-0.0945585	1.50411	0.525064
scRNA_data/GSE106678_Mouse_Cortex.txt.gz	Brain_CC	Ex24	Neurons	Exitatory neuron	-0.0997995	1.46939	0.527075
scRNA_data/GSE106678_Mouse_Cortex.txt.gz	Brain_CC	Ex25	Neurons	Exitatory neuron	-0.142688	1.79388	0.531699
scRNA_data/GSE106678_Mouse_Cortex.txt.gz	Brain_CC	Inh1	Neurons	Inhibitory neuron	-0.120552	0.487361	0.597684
scRNA_data/GSE106678_Mouse_Cortex.txt.gz	Brain_CC	Ex8	Neurons	Exitatory neuron	-0.199701	0.776786	0.601444
scRNA_data/GSE106678_Mouse_Cortex.txt.gz	Brain_CC	Ex19	Neurons	Exitatory neuron	-1.32635	2.12578	0.733665
scRNA_data/GSE106678_Mouse_Cortex.txt.gz	Brain_CC	Ex6	Neurons	Exitatory neuron	-1.15562	1.49556	0.780149
scRNA_data/GSE106678_Mouse_Cortex.txt.gz	Brain_CC	Inh5	Neurons	Inhibitory neuron	-0.593605	0.729641	0.792051
scRNA_data/GSE106678_Mouse_Cortex.txt.gz	Brain_CC	Ex12	Neurons	Exitatory neuron	-0.979312	1.19281	0.79418
scRNA_data/GSE106678_Mouse_Cortex.txt.gz	Brain_CC	Inh2	Neurons	Inhibitory neuron	-1.23974	1.45613	0.802725
scRNA_data/GSE106678_Mouse_Cortex.txt.gz	Brain_CC	Ex2	Neurons	Exitatory neuron	-1.0831	1.24722	0.807415
scRNA_data/GSE106678_Mouse_Cortex.txt.gz	Brain_CC	Inh4	Neurons	Inhibitory neuron	-0.958147	0.939976	0.845977
scRNA_data/GSE106678_Mouse_Cortex.txt.gz	Brain_HC	OPC	Glial cells	Oligodendrocyte precursor cells	-1.36014	1.29734	0.852774
scRNA_data/GSE106678_Mouse_Cortex.txt.gz	Brain_CC	Ex1	Neurons	Exitatory neuron	-1.39372	1.23338	0.870761
scRNA_data/GSE106678_Mouse_Cortex.txt.gz	Brain_CC	Ex5	Neurons	Exitatory neuron	-2.04978	1.48956	0.915605
scRNA_data/GSE106678_Mouse_Cortex.txt.gz	Brain_CC	Ex4	Neurons	Exitatory neuron	-2.03518	1.23608	0.950168
scRNA_data/GSE106678_Mouse_Cortex.txt.gz	Brain_CC	Inh3	Neurons	Inhibitory neuron	-1.58247	0.935994	0.954552
scRNA_data/GSE106678_Mouse_Cortex.txt.gz	Brain_CC	EC	Glial cells	Endothelial cell	-1.47205	0.864897	0.955622
scRNA_data/GSE67835_Human_Cortex.txt.gz	Brain_Cortex	hybrid	Neurons		1.13168	0.771452	0.0711959
scRNA_data/GSE67835_Human_Cortex.txt.gz	Brain_Cortex	neurons	Neurons		0.679722	0.59805	0.12786
scRNA_data/GSE67835_Human_Cortex.txt.gz	Brain_Cortex	astrocytes	Glial cells		0.320944	0.323005	0.160204
scRNA_data/GSE67835_Human_Cortex.txt.gz	Brain_Cortex	oligodendrocytes	Glial cells		0.401643	0.411142	0.16431
scRNA_data/GSE67835_Human_Cortex.txt.gz	Brain_Cortex_Fetal	fetal_quiescent	Neurons		-0.00954239	0.531723	0.507159
scRNA_data/GSE67835_Human_Cortex.txt.gz	Brain_Cortex	microglia	Microglia		-0.276424	0.4422	0.734051
scRNA_data/GSE67835_Human_Cortex.txt.gz	Brain_Cortex	endothelial	Endothelial cells		-0.393019	0.484266	0.791482
scRNA_data/GSE67835_Human_Cortex.txt.gz	Brain_HC	OPC	Glial cells	Oligodendrocyte precursor cells	-0.510245	0.494208	0.849069
scRNA_data/GSE67835_Human_Cortex.txt.gz	Brain_Cortex_Fetal	fetal_replicating	Neurons		-1.48183	0.629406	0.990722
scRNA_data/GSE81547_Human_Pancreas.txt.gz	Pancreas	PP	Others	Pancreatic polypeptide	1.53642	0.637666	0.00798833
scRNA_data/GSE81547_Human_Pancreas.txt.gz	Pancreas	alpha	Others		0.881725	0.534289	0.0494433
scRNA_data/GSE81547_Human_Pancreas.txt.gz	Pancreas	beta	Others		0.683346	0.580291	0.11948
scRNA_data/GSE81547_Human_Pancreas.txt.gz	Pancreas	delta	Others		0.16179	0.545888	0.38347
scRNA_data/GSE81547_Human_Pancreas.txt.gz	Pancreas	ductal	Others		-0.513038	0.61285	0.798742
scRNA_data/GSE81547_Human_Pancreas.txt.gz	Pancreas	mesenchymal	Others		-0.869633	0.548198	0.94367
scRNA_data/GSE81547_Human_Pancreas.txt.gz	Pancreas	acinar	Others		-1.40215	0.62123	0.987998
scRNA_data/GSE82187_Mouse_Striatum.txt.gz	Brain_STR	Neuron	Neurons		0.832898	0.356006	0.00965313
scRNA_data/GSE82187_Mouse_Striatum.txt.gz	Brain_STR	Oligo	Glial cells	Oligodendrocyte	0.336016	0.372255	0.183356
scRNA_data/GSE82187_Mouse_Striatum.txt.gz	Brain_CC	Astro	Neurons	Astrocyte	0.299653	0.336334	0.186481
scRNA_data/GSE82187_Mouse_Striatum.txt.gz	Brain_STR	Ependy_C	Glial cells	Ependymal cell	0.0275213	0.404234	0.47286
scRNA_data/GSE82187_Mouse_Striatum.txt.gz	Brain_STR	Ependy_Sec	Glial cells	Ependymal cell	-0.0751827	0.405769	0.573497
scRNA_data/GSE82187_Mouse_Striatum.txt.gz	Brain_HC	NSC	Neurons	Neuronal stem cell	-0.307782	0.368283	0.798345
scRNA_data/GSE82187_Mouse_Striatum.txt.gz	Brain_HC	OPC	Glial cells	Oligodendrocyte precursor cells	-0.471755	0.547498	0.805561
scRNA_data/GSE82187_Mouse_Striatum.txt.gz	Brain_STR	Macrophage	Microglia		-0.984809	0.678198	0.926763
scRNA_data/GSE82187_Mouse_Striatum.txt.gz	Brain_STR	Vascular	Glial cells		-1.1482	0.619053	0.968186
scRNA_data/GSE82187_Mouse_Striatum.txt.gz	Brain_Cortex	Microglia	Microglia		-1.54086	0.794377	0.973792
scRNA_data/GSE84133_Human_Pancreas.txt.gz	Pancreas	delta	Others		0.934345	0.608084	0.0622031
scRNA_data/GSE84133_Human_Pancreas.txt.gz	Pancreas	alpha	Others		0.779266	0.70447	0.134326
scRNA_data/GSE84133_Human_Pancreas.txt.gz	Pancreas	beta	Others		0.417995	0.461375	0.182474
scRNA_data/GSE84133_Human_Pancreas.txt.gz	Pancreas	gamma	Others		0.658382	0.793627	0.203386
scRNA_data/GSE84133_Human_Pancreas.txt.gz	Pancreas	epsilon	Others		0.195153	0.294223	0.253575
scRNA_data/GSE84133_Human_Pancreas.txt.gz	Brain_STR	macrophage	Microglia		0.133905	0.676188	0.421511
scRNA_data/GSE84133_Human_Pancreas.txt.gz	Brain_Cortex	endothelial	Endothelial cells		-0.054784	0.987656	0.522117
scRNA_data/GSE84133_Human_Pancreas.txt.gz	Pancreas	activated_stellate	Others		-0.271472	0.954132	0.611995
scRNA_data/GSE84133_Human_Pancreas.txt.gz	Pancreas	schwann	Others		-0.246484	0.489969	0.692539
scRNA_data/GSE84133_Human_Pancreas.txt.gz	Pancreas	ductal	Others		-0.556972	0.961833	0.71873
scRNA_data/GSE84133_Human_Pancreas.txt.gz	Pancreas	quiescent_stellate	Others		-0.48584	0.827147	0.721522
scRNA_data/GSE84133_Human_Pancreas.txt.gz	Pancreas	t_cell	Immune cells		-0.373451	0.547405	0.75245
scRNA_data/GSE84133_Human_Pancreas.txt.gz	Pancreas	mast	Others		-0.684312	0.863209	0.78604
scRNA_data/GSE84133_Human_Pancreas.txt.gz	Pancreas	acinar	Others		-1.45863	0.940302	0.939577
scRNA_data/GSE84133_Mouse_Pancreas.txt.gz	Brain_Cortex	endothelial	Endothelial cells		1.47566	0.640144	0.0105776
scRNA_data/GSE84133_Mouse_Pancreas.txt.gz	Pancreas	gamma	Others		0.811592	0.705114	0.124864
scRNA_data/GSE84133_Mouse_Pancreas.txt.gz	Pancreas	immune_other	Immune cells		0.401719	0.434117	0.177387
scRNA_data/GSE84133_Mouse_Pancreas.txt.gz	Pancreas	beta	Others		0.358403	0.397011	0.183329
scRNA_data/GSE84133_Mouse_Pancreas.txt.gz	Pancreas	alpha	Others		0.627619	0.74458	0.199638
scRNA_data/GSE84133_Mouse_Pancreas.txt.gz	Pancreas	delta	Others		0.191571	0.651368	0.384339
scRNA_data/GSE84133_Mouse_Pancreas.txt.gz	Pancreas	quiescent_stellate	Others		-0.00255795	0.683877	0.501492
scRNA_data/GSE84133_Mouse_Pancreas.txt.gz	Pancreas	B_cell	Immune cells		-0.0640463	0.569664	0.544758
scRNA_data/GSE84133_Mouse_Pancreas.txt.gz	Pancreas	T_cell	Immune cells		-0.307503	0.49496	0.732788
scRNA_data/GSE84133_Mouse_Pancreas.txt.gz	Brain_STR	macrophage	Microglia		-0.536282	0.812608	0.745358
scRNA_data/GSE84133_Mouse_Pancreas.txt.gz	Pancreas	schwann	Others		-0.397113	0.599963	0.745981
scRNA_data/GSE84133_Mouse_Pancreas.txt.gz	Pancreas	ductal	Others		-1.07724	1.01351	0.856081
scRNA_data/GSE84133_Mouse_Pancreas.txt.gz	Pancreas	activated_stellate	Others		-1.33792	0.657855	0.979012
scRNA_data/GSE87544_Mouse_Hypothalamus.txt.gz	Brain_HT	GABA3	Neurons	GABAergic neuron	1.71501	0.581712	0.00159812
scRNA_data/GSE87544_Mouse_Hypothalamus.txt.gz	Brain_HT	Glu8	Neurons	Glutamatergic neuron	1.80574	0.715515	0.00580635
scRNA_data/GSE87544_Mouse_Hypothalamus.txt.gz	Brain_HT	GABA7	Neurons	GABAergic neuron	1.03785	0.4278	0.00763293
scRNA_data/GSE87544_Mouse_Hypothalamus.txt.gz	Brain_HT	GABA13	Neurons	GABAergic neuron	1.88207	0.801612	0.00944092
scRNA_data/GSE87544_Mouse_Hypothalamus.txt.gz	Brain_HT	Glu4	Neurons	Glutamatergic neuron	1.0325	0.462022	0.012717
scRNA_data/GSE87544_Mouse_Hypothalamus.txt.gz	Brain_HT	Glu9	Neurons	Glutamatergic neuron	1.38778	0.711805	0.0256079
scRNA_data/GSE87544_Mouse_Hypothalamus.txt.gz	Brain_HT	Glu14	Neurons	Glutamatergic neuron	1.21941	0.636145	0.0276268
scRNA_data/GSE87544_Mouse_Hypothalamus.txt.gz	Brain_HT	Glu1	Neurons	Glutamatergic neuron	0.607199	0.42586	0.0769601
scRNA_data/GSE87544_Mouse_Hypothalamus.txt.gz	Brain_HT	Glu7	Neurons	Glutamatergic neuron	0.832867	0.602885	0.0835677
scRNA_data/GSE87544_Mouse_Hypothalamus.txt.gz	Brain_HT	GABA10	Neurons	GABAergic neuron	0.482797	0.443678	0.13826
scRNA_data/GSE87544_Mouse_Hypothalamus.txt.gz	Brain_HT	GABA5	Neurons	GABAergic neuron	0.703555	0.673255	0.14801
scRNA_data/GSE87544_Mouse_Hypothalamus.txt.gz	Brain_HT	GABA15	Neurons	GABAergic neuron	0.775265	0.764254	0.155194
scRNA_data/GSE87544_Mouse_Hypothalamus.txt.gz	Brain_HT	GABA12	Neurons	GABAergic neuron	0.562604	0.641671	0.190303
scRNA_data/GSE87544_Mouse_Hypothalamus.txt.gz	Brain_HT	Glu15	Neurons	Glutamatergic neuron	0.512157	0.648492	0.214832
scRNA_data/GSE87544_Mouse_Hypothalamus.txt.gz	Brain_HT	GABA14	Neurons	GABAergic neuron	0.517877	0.677665	0.222372
scRNA_data/GSE87544_Mouse_Hypothalamus.txt.gz	Brain_HT	GABA16	Neurons	GABAergic neuron	0.397553	0.654429	0.271766
scRNA_data/GSE87544_Mouse_Hypothalamus.txt.gz	Brain_HT	Glu6	Neurons	Glutamatergic neuron	0.314092	0.539209	0.280113
scRNA_data/GSE87544_Mouse_Hypothalamus.txt.gz	Brain_HT	GABA11	Neurons	GABAergic neuron	0.230754	0.494365	0.320333
scRNA_data/GSE87544_Mouse_Hypothalamus.txt.gz	Brain_HT	GABA4	Neurons	GABAergic neuron	0.236865	0.519092	0.324085
scRNA_data/GSE87544_Mouse_Hypothalamus.txt.gz	Brain_HT	GABA18	Neurons	GABAergic neuron	0.122614	0.405603	0.381212
scRNA_data/GSE87544_Mouse_Hypothalamus.txt.gz	Brain_HT	Glu12	Neurons	Glutamatergic neuron	0.0315384	0.402498	0.468772
scRNA_data/GSE87544_Mouse_Hypothalamus.txt.gz	Brain_HT	IMO	Glial cells	Immature oligodendrocyte	0.0108883	0.365006	0.488101
scRNA_data/GSE87544_Mouse_Hypothalamus.txt.gz	Brain_HT	Glu13	Neurons	Glutamatergic neuron	0.00908987	0.447202	0.491892
scRNA_data/GSE87544_Mouse_Hypothalamus.txt.gz	Brain_HT	GABA17	Neurons	GABAergic neuron	0.00894578	0.650058	0.49451
scRNA_data/GSE87544_Mouse_Hypothalamus.txt.gz	Brain_HT	GABA9	Neurons	GABAergic neuron	-0.00113575	0.510962	0.500887
scRNA_data/GSE87544_Mouse_Hypothalamus.txt.gz	Brain_HT	Micro	Microglia	Microglia	-0.00160131	0.508556	0.501256
scRNA_data/GSE87544_Mouse_Hypothalamus.txt.gz	Brain_HT	Hista	Neurons	Histaminergic neuron	-0.0774285	0.378066	0.581136
scRNA_data/GSE87544_Mouse_Hypothalamus.txt.gz	Brain_HT	GABA8	Neurons	GABAergic neuron	-0.235049	0.678619	0.635465
scRNA_data/GSE87544_Mouse_Hypothalamus.txt.gz	Brain_HT	MO	Glial cells	Myelinating oligodendrocyte	-0.122732	0.336484	0.64235
scRNA_data/GSE87544_Mouse_Hypothalamus.txt.gz	Brain_HC	GABA2	Neurons	GABAergic interneuron	-0.200331	0.528152	0.647769
scRNA_data/GSE87544_Mouse_Hypothalamus.txt.gz	Brain_HT	Glu3	Neurons	Glutamatergic neuron	-0.170155	0.423252	0.656164
scRNA_data/GSE87544_Mouse_Hypothalamus.txt.gz	Brain_HC	GABA1	Neurons	GABAergic interneuron	-0.131644	0.245684	0.703961
scRNA_data/GSE87544_Mouse_Hypothalamus.txt.gz	Brain_HT	Glu2	Neurons	Glutamatergic neuron	-0.201263	0.355222	0.714501
scRNA_data/GSE87544_Mouse_Hypothalamus.txt.gz	Brain_HT	SCO	Glial cells	Subcommissural organ	-0.189393	0.32948	0.717295
scRNA_data/GSE87544_Mouse_Hypothalamus.txt.gz	Brain_HT	GABA6	Neurons	GABAergic neuron	-0.304937	0.478196	0.73816
scRNA_data/GSE87544_Mouse_Hypothalamus.txt.gz	Brain_HT	Glu5	Neurons	Glutamatergic neuron	-0.435806	0.651096	0.748361
scRNA_data/GSE87544_Mouse_Hypothalamus.txt.gz	Brain_CC	Astro	Neurons	Astrocyte	-0.322556	0.397605	0.791388
scRNA_data/GSE87544_Mouse_Hypothalamus.txt.gz	Brain_HT	Macro	Microglia	Macriphage	-0.359443	0.347388	0.849596
scRNA_data/GSE87544_Mouse_Hypothalamus.txt.gz	Brain_HC	OPC	Glial cells	Oligodendrocyte precursor cells	-0.684581	0.583681	0.879575
scRNA_data/GSE87544_Mouse_Hypothalamus.txt.gz	Brain_HT	Glu11	Neurons	Glutamatergic neuron	-0.786887	0.666024	0.881292
scRNA_data/GSE87544_Mouse_Hypothalamus.txt.gz	Brain_HT	Ependy	Glial cells	Ependymal cell	-0.570699	0.406688	0.919734
scRNA_data/GSE87544_Mouse_Hypothalamus.txt.gz	Brain_HT	Tany	Glial cells	Tanycyte	-0.685777	0.433879	0.943012
scRNA_data/GSE87544_Mouse_Hypothalamus.txt.gz	Brain_HT	Epith1	Glial cells	Epithelial cell	-0.714229	0.446656	0.945096
scRNA_data/GSE87544_Mouse_Hypothalamus.txt.gz	Brain_HT	Glu10	Neurons	Glutamatergic neuron	-1.08551	0.54477	0.976848
scRNA_data/GSE87544_Mouse_Hypothalamus.txt.gz	Brain_HT	POPC	Glial cells	Proliferating oligodendrocyte progenitor cell	-0.924004	0.404361	0.988846
scRNA_data/GSE87544_Mouse_Hypothalamus.txt.gz	Brain_HT	Epith2	Glial cells	Epithelial cell	-1.10376	0.436913	0.994236
scRNA_data/GSE89164_Mouse_Hindbrain.txt.gz	Brain_HD	Cerebellar_neurons	Neurons		0.784679	0.437258	0.0363632
scRNA_data/GSE89164_Mouse_Hindbrain.txt.gz	Brain_HD	Excitatory_neurons	Neurons		0.438414	0.420295	0.148449
scRNA_data/GSE89164_Mouse_Hindbrain.txt.gz	Brain_HD	Oligodendrocyte_progenitors	Glial cells		0.83281	1.0571	0.215399
scRNA_data/GSE89164_Mouse_Hindbrain.txt.gz	Brain_Cortex	Astrocytes	Glial cells		0.13859	0.318399	0.331683
scRNA_data/GSE89164_Mouse_Hindbrain.txt.gz	Brain_HD	Endothelial_cells	Endothelial cells		-0.0239858	0.739385	0.51294
scRNA_data/GSE89164_Mouse_Hindbrain.txt.gz	Brain_HD	Oligodendrotype_myelinating	Glial cells		-0.0280574	0.843335	0.51327
scRNA_data/GSE89164_Mouse_Hindbrain.txt.gz	Brain_HD	Astrocyte_progenitors	Glial cells		-0.0575942	0.557095	0.54117
scRNA_data/GSE89164_Mouse_Hindbrain.txt.gz	Brain_Cortex	Microglia	Microglia		-0.533924	1.08293	0.689007
scRNA_data/GSE89164_Mouse_Hindbrain.txt.gz	Brain_HD	SC	Glial cells		-0.50867	0.829366	0.730169
scRNA_data/GSE89164_Mouse_Hindbrain.txt.gz	Brain_HD	Inhibitory_neurons	Neurons		-0.444752	0.593617	0.773139
scRNA_data/GSE89164_Mouse_Hindbrain.txt.gz	Brain_HD	Endothelial_progenitors	Glial cells		-0.400611	0.435284	0.821303
scRNA_data/GSE89164_Mouse_Hindbrain.txt.gz	Brain_HD	Granule_cells	Neurons		-0.686149	0.667825	0.847893
scRNA_data/GSE89232_Human_Blood.txt.gz	Blood	Blood_pre_cDC	Immune cells		0.741991	1.79249	0.339457
scRNA_data/GSE89232_Human_Blood.txt.gz	Blood	CB_pre_cDC	Immune cells		0.279994	0.923896	0.380923
scRNA_data/GSE89232_Human_Blood.txt.gz	Blood	CD1c_cDC	Immune cells		-0.175903	1.3061	0.553567
scRNA_data/GSE89232_Human_Blood.txt.gz	Blood	CD141_cDC	Immune cells		-0.934176	1.36072	0.753811
scRNA_data/GSE92332_Mouse_Epithelium_droplet.txt.gz	Small_Intestine	Enterocyte_Immature_Proximal	Others		1.18714	0.659183	0.0358577
scRNA_data/GSE92332_Mouse_Epithelium_droplet.txt.gz	Small_Intestine	Enterocyte_Mature_Proximal	Others		0.379081	0.276963	0.0855455
scRNA_data/GSE92332_Mouse_Epithelium_droplet.txt.gz	Small_Intestine	Enterocyte_Immature_Distal	Others		1.05512	0.8353	0.103265
scRNA_data/GSE92332_Mouse_Epithelium_droplet.txt.gz	Small_Intestine	Enterocyte_Mature_Distal	Others		0.273945	0.332394	0.204925
scRNA_data/GSE92332_Mouse_Epithelium_droplet.txt.gz	Small_Intestine	Enterocyte_Progenitor_Late	Others		-0.016032	1.23162	0.505193
scRNA_data/GSE92332_Mouse_Epithelium_droplet.txt.gz	Small_Intestine	Endocrine	Others		-0.01817	0.556873	0.513015
scRNA_data/GSE92332_Mouse_Epithelium_droplet.txt.gz	Small_Intestine	Enterocyte_Progenitor	Others		-0.260285	1.03009	0.599743
scRNA_data/GSE92332_Mouse_Epithelium_droplet.txt.gz	Small_Intestine	Tuft	Others		-0.242135	0.568739	0.664851
scRNA_data/GSE92332_Mouse_Epithelium_droplet.txt.gz	Small_Intestine	Enterocyte_Progenitor_Early	Others		-0.50205	0.911135	0.709189
scRNA_data/GSE92332_Mouse_Epithelium_droplet.txt.gz	Small_Intestine	TA_Early	Others	Transit amplifying cell	-0.667945	0.839829	0.786791
scRNA_data/GSE92332_Mouse_Epithelium_droplet.txt.gz	Small_Intestine	Goblet	Others		-0.731202	0.871587	0.799246
scRNA_data/GSE92332_Mouse_Epithelium_droplet.txt.gz	Small_Intestine	TA_G1	Others	Transit amplifying cell	-0.845848	0.784814	0.859432
scRNA_data/GSE92332_Mouse_Epithelium_droplet.txt.gz	Small_Intestine	Paneth	Others		-1.00596	0.754291	0.908841
scRNA_data/GSE92332_Mouse_Epithelium_droplet.txt.gz	Small_Intestine	TA_G2	Others	Transit amplifying cell	-0.956021	0.699666	0.914093
scRNA_data/GSE92332_Mouse_Epithelium_droplet.txt.gz	Small_Intestine	Stem	Others		-0.941729	0.658029	0.923804
scRNA_data/GSE92332_Mouse_Epithelium_SMARTseq.txt.gz	Small_Intestine	Goblet	Others		0.949403	0.852088	0.132595
scRNA_data/GSE92332_Mouse_Epithelium_SMARTseq.txt.gz	Small_Intestine	Tuft	Others		0.28967	0.435546	0.253002
scRNA_data/GSE92332_Mouse_Epithelium_SMARTseq.txt.gz	Small_Intestine	Enterocyte	Others		0.39819	0.756165	0.299239
scRNA_data/GSE92332_Mouse_Epithelium_SMARTseq.txt.gz	Small_Intestine	Enterocyte_Progenitor_Late	Others		0.164591	1.06672	0.438688
scRNA_data/GSE92332_Mouse_Epithelium_SMARTseq.txt.gz	Small_Intestine	Endocrine	Others		-0.110648	0.77922	0.55646
scRNA_data/GSE92332_Mouse_Epithelium_SMARTseq.txt.gz	Small_Intestine	Paneth	Others		-0.374921	0.661562	0.714548
scRNA_data/GSE92332_Mouse_Epithelium_SMARTseq.txt.gz	Small_Intestine	TA	Others	Transit amplifying cell	-1.17398	1.213	0.833436
scRNA_data/GSE92332_Mouse_Epithelium_SMARTseq.txt.gz	Small_Intestine	Enterocyte_Progenitor_Early	Others		-1.10106	1.12054	0.837102
scRNA_data/GSE92332_Mouse_Epithelium_SMARTseq.txt.gz	Small_Intestine	Stem	Others		-1.07747	1.02211	0.854095
scRNA_data/GSE93374_Mouse_Arc_ME_level2.txt.gz	Brain_HT	Neurons5	Neurons		1.23391	0.449252	0.00301086
scRNA_data/GSE93374_Mouse_Arc_ME_level2.txt.gz	Brain_HT	Neurons6	Neurons		1.19964	0.460005	0.00455508
scRNA_data/GSE93374_Mouse_Arc_ME_level2.txt.gz	Brain_HT	Neurons4	Neurons		1.19648	0.487128	0.00702098
scRNA_data/GSE93374_Mouse_Arc_ME_level2.txt.gz	Brain_HT	Neurons1	Neurons		0.85492	0.386947	0.0135734
scRNA_data/GSE93374_Mouse_Arc_ME_level2.txt.gz	Brain_HT	Neurons3	Neurons		0.958266	0.514143	0.031174
scRNA_data/GSE93374_Mouse_Arc_ME_level2.txt.gz	Brain_HT	Neurons2	Neurons		0.927231	0.62238	0.0681365
scRNA_data/GSE93374_Mouse_Arc_ME_level2.txt.gz	Brain_HT	Pars_Tuber1B	Glial cells	Pars tuberalis	0.462131	0.386409	0.115856
scRNA_data/GSE93374_Mouse_Arc_ME_level2.txt.gz	Brain_HT	Oligodendro5	Glial cells	Oligodendrocyte	0.321611	0.400376	0.210909
scRNA_data/GSE93374_Mouse_Arc_ME_level2.txt.gz	Brain_HT	Parstuber2B	Glial cells	Pars tuberalis	0.209194	0.293424	0.237941
scRNA_data/GSE93374_Mouse_Arc_ME_level2.txt.gz	Brain_HT	Oligodendro3	Glial cells	Oligodendrocyte	0.216633	0.345626	0.2654
scRNA_data/GSE93374_Mouse_Arc_ME_level2.txt.gz	Brain_HT	Oligodendro4	Glial cells	Oligodendrocyte	0.101068	0.295773	0.366286
scRNA_data/GSE93374_Mouse_Arc_ME_level2.txt.gz	Brain_HT	Oligodendro6	Glial cells	Oligodendrocyte	-0.0772606	0.604725	0.550831
scRNA_data/GSE93374_Mouse_Arc_ME_level2.txt.gz	Brain_HT	Ependymocy1	Glial cells		-0.0607623	0.421113	0.557364
scRNA_data/GSE93374_Mouse_Arc_ME_level2.txt.gz	Brain_HT	Parstuber2A	Glial cells	Pars tuberalis	-0.122527	0.598405	0.581118
scRNA_data/GSE93374_Mouse_Arc_ME_level2.txt.gz	Brain_HT	Oligodendro1	Glial cells	Oligodendrocyte	-0.111039	0.395872	0.61045
scRNA_data/GSE93374_Mouse_Arc_ME_level2.txt.gz	Brain_HT	a1_tanycytes1	Glial cells	Tanycyte	-0.152496	0.509066	0.617744
scRNA_data/GSE93374_Mouse_Arc_ME_level2.txt.gz	Brain_HT	NG2_OPC2	Glial cells	Oligodendrocyte progenitor cell	-0.196494	0.54596	0.640541
scRNA_data/GSE93374_Mouse_Arc_ME_level2.txt.gz	Brain_HT	Oligodendro2	Glial cells	Oligodendrocyte	-0.163192	0.395998	0.659868
scRNA_data/GSE93374_Mouse_Arc_ME_level2.txt.gz	Brain_HT	b1_tanycytes	Glial cells	Tanycyte	-0.269678	0.593974	0.675094
scRNA_data/GSE93374_Mouse_Arc_ME_level2.txt.gz	Brain_HT	Pars_Tuber1A	Glial cells	Pars tuberalis	-0.244424	0.51254	0.683279
scRNA_data/GSE93374_Mouse_Arc_ME_level2.txt.gz	Brain_HT	Ependymocy2	Glial cells		-0.412629	0.577062	0.762711
scRNA_data/GSE93374_Mouse_Arc_ME_level2.txt.gz	Brain_HT	a2_tanycytes	Glial cells	Tanycyte	-0.540422	0.698475	0.780451
scRNA_data/GSE93374_Mouse_Arc_ME_level2.txt.gz	Brain_HT	Fibroblasts2	Glial cells		-0.396044	0.481543	0.794589
scRNA_data/GSE93374_Mouse_Arc_ME_level2.txt.gz	Brain_HT	Fibroblasts3	Glial cells		-0.482214	0.569194	0.801555
scRNA_data/GSE93374_Mouse_Arc_ME_level2.txt.gz	Brain_HT	Mural_Cells1	Glial cells		-0.522928	0.574999	0.818442
scRNA_data/GSE93374_Mouse_Arc_ME_level2.txt.gz	Brain_HT	NG2_OPC1	Glial cells	Oligodendrocyte progenitor cell	-0.461749	0.421606	0.863289
scRNA_data/GSE93374_Mouse_Arc_ME_level2.txt.gz	Brain_Cortex	Endothelial	Endothelial cells		-0.659378	0.593395	0.866758
scRNA_data/GSE93374_Mouse_Arc_ME_level2.txt.gz	Brain_HT	a1_tanycytes2	Glial cells	Tanycyte	-0.581845	0.499476	0.877972
scRNA_data/GSE93374_Mouse_Arc_ME_level2.txt.gz	Brain_Cortex	Astrocytes	Glial cells		-0.611993	0.514289	0.882973
scRNA_data/GSE93374_Mouse_Arc_ME_level2.txt.gz	Brain_HT	b2_tanycytes1	Glial cells	Tanycyte	-0.800427	0.652719	0.889957
scRNA_data/GSE93374_Mouse_Arc_ME_level2.txt.gz	Brain_HT	b2_tanycytes2	Glial cells	Tanycyte	-0.873599	0.649874	0.910568
scRNA_data/GSE93374_Mouse_Arc_ME_level2.txt.gz	Brain_HT	Fibroblasts1	Glial cells		-0.706007	0.507144	0.918058
scRNA_data/GSE93374_Mouse_Arc_ME_level2.txt.gz	Brain_Cortex	Microglia	Microglia		-1.08039	0.7349	0.929236
scRNA_data/GSE93374_Mouse_Arc_ME_level2.txt.gz	Brain_HT	PVMs	Glial cells	Peripheral vascular macrophage and microglia	-0.931822	0.598437	0.940276
scRNA_data/GSE93374_Mouse_Arc_ME_level2.txt.gz	Brain_HT	Mural_Cells2	Glial cells		-0.899555	0.484669	0.968275
scRNA_data/GSE93374_Mouse_Arc_ME_level2.txt.gz	Brain_HT	Pars_Tuber1C	Glial cells	Pars tuberalis	-1.3031	0.655244	0.976634
scRNA_data/GSE97478_Mouse_Striatum_Cortex.txt.gz		MSND2			0.849789	0.516027	0.0498005
scRNA_data/GSE97478_Mouse_Striatum_Cortex.txt.gz		MSND1			0.800391	0.548793	0.0723573
scRNA_data/GSE97478_Mouse_Striatum_Cortex.txt.gz	Brain_DRG	Th	Neurons	Tyrosine hydrozylase containing	0.664059	0.778628	0.196869
scRNA_data/GSE97478_Mouse_Striatum_Cortex.txt.gz		Sst			0.649317	0.808117	0.210845
scRNA_data/GSE97478_Mouse_Striatum_Cortex.txt.gz		Pvalb			0.280603	0.648002	0.332497
scRNA_data/GSE97478_Mouse_Striatum_Cortex.txt.gz	Brain_HT	OLIGOS	Glial cells	Oligodendrocyte	0.111753	0.348987	0.3744
scRNA_data/GSE97478_Mouse_Striatum_Cortex.txt.gz		CYCLING			0.0713098	0.398671	0.42902
scRNA_data/GSE97478_Mouse_Striatum_Cortex.txt.gz		CHAT			-0.0100195	0.503084	0.507945
scRNA_data/GSE97478_Mouse_Striatum_Cortex.txt.gz	Brain_CC	ASTRO	Neurons	Astrocyte	-0.130356	0.587447	0.587805
scRNA_data/GSE97478_Mouse_Striatum_Cortex.txt.gz	Brain_Cortex	MICROGLIA	Microglia		-0.223066	0.564273	0.653695
scRNA_data/GSE97478_Mouse_Striatum_Cortex.txt.gz		Pthlh			-0.522369	0.689962	0.775504
scRNA_data/GSE97478_Mouse_Striatum_Cortex.txt.gz		NPY_NGC			-0.503728	0.535401	0.826607
scRNA_data/GSE97478_Mouse_Striatum_Cortex.txt.gz	Brain_SC	VSM	Glial cells	Vascular smooth muscle	-0.587095	0.5649	0.850665
scRNA_data/GSE97478_Mouse_Striatum_Cortex.txt.gz	Brain_SC	ENDO	Endothelial cells	Endothelial cell	-0.822146	0.698177	0.880514
scRNA_data/GSE97478_Mouse_Striatum_Cortex.txt.gz	Brain_HC	OPC	Glial cells	Oligodendrocyte precursor cells	-0.656313	0.448546	0.928294
scRNA_data/GSE98816_Mouse_Brain_Vascular.txt.gz	Brain_Vascular	OL	Others	Oligodendrocyte	0.486632	0.286853	0.0449004
scRNA_data/GSE98816_Mouse_Brain_Vascular.txt.gz	Brain_Vascular	AC	Others	Astrocyte	0.486346	0.488496	0.159723
scRNA_data/GSE98816_Mouse_Brain_Vascular.txt.gz	Brain_Vascular	FB1	Others	Vascular fibroblast-like cell	0.482097	0.506583	0.170634
scRNA_data/GSE98816_Mouse_Brain_Vascular.txt.gz	Brain_Vascular	vEC	Endothelial cells	Venous endothelial cell	0.321495	0.68298	0.318919
scRNA_data/GSE98816_Mouse_Brain_Vascular.txt.gz	Brain_Vascular	FB2	Others	Vascular fibroblast-like cell	0.181455	0.608219	0.382722
scRNA_data/GSE98816_Mouse_Brain_Vascular.txt.gz	Brain_Vascular	EC3	Endothelial cells	Endothelial cell	0.156553	0.698378	0.411314
scRNA_data/GSE98816_Mouse_Brain_Vascular.txt.gz	Brain_Vascular	EC2	Endothelial cells	Endothelial cell	0.0848281	0.64373	0.447581
scRNA_data/GSE98816_Mouse_Brain_Vascular.txt.gz	Brain_Vascular	aEC	Endothelial cells	Arterial endothelial cell	-0.0851662	0.741955	0.545693
scRNA_data/GSE98816_Mouse_Brain_Vascular.txt.gz	Brain_Vascular	capilEC	Endothelial cells	Capillary endothelial cell	-0.125568	0.810745	0.561542
scRNA_data/GSE98816_Mouse_Brain_Vascular.txt.gz	Brain_Vascular	vSMC	Others	Venous smooth muscle cell	-0.195037	0.672831	0.614044
scRNA_data/GSE98816_Mouse_Brain_Vascular.txt.gz	Brain_Vascular	PC	Others	Pericyte	-0.387587	0.709128	0.707663
scRNA_data/GSE98816_Mouse_Brain_Vascular.txt.gz	Brain_HC	MG	Microglia	Microglia	-0.339417	0.495209	0.753454
scRNA_data/GSE98816_Mouse_Brain_Vascular.txt.gz	Brain_Vascular	EC1	Endothelial cells	Endothelial cell	-0.995246	0.749784	0.907808
scRNA_data/GSE98816_Mouse_Brain_Vascular.txt.gz	Brain_Vascular	aSMC	Others	Arterial smooth muscle cell	-0.915269	0.569781	0.945902
scRNA_data/GSE98816_Mouse_Brain_Vascular.txt.gz	Brain_Vascular	aaSMC	Others	Arteriolar smooth muscle cell	-1.07236	0.611823	0.960176
scRNA_data/GSE99235_Mouse_Lung_Vascular.txt.gz	Lung_Vascular	FB3	Others	Vascular fibroblast-like cell	1.15797	0.719186	0.0536865
scRNA_data/GSE99235_Mouse_Lung_Vascular.txt.gz	Lung_Vascular	Mixed	Others		0.778914	0.643709	0.113132
scRNA_data/GSE99235_Mouse_Lung_Vascular.txt.gz	Brain_Vascular	EC2	Endothelial cells	Endothelial cell	0.683594	0.616244	0.133652
scRNA_data/GSE99235_Mouse_Lung_Vascular.txt.gz	Brain_Vascular	FB1	Others	Vascular fibroblast-like cell	0.649108	0.817169	0.2135
scRNA_data/GSE99235_Mouse_Lung_Vascular.txt.gz	Brain_Vascular	FB2	Others	Vascular fibroblast-like cell	0.503526	0.745361	0.249664
scRNA_data/GSE99235_Mouse_Lung_Vascular.txt.gz	Lung_Vascular	FB4	Others	Vascular fibroblast-like cell	0.398126	0.770658	0.302716
scRNA_data/GSE99235_Mouse_Lung_Vascular.txt.gz	Brain_Vascular	PC	Others	Pericyte	0.277789	0.665669	0.338227
scRNA_data/GSE99235_Mouse_Lung_Vascular.txt.gz	Lung_Vascular	cEC2	Endothelial cells	Endothelial cell	0.2471	0.619983	0.345109
scRNA_data/GSE99235_Mouse_Lung_Vascular.txt.gz	Brain_Vascular	capilEC	Endothelial cells	Capillary endothelial cell	0.139601	0.865094	0.435901
scRNA_data/GSE99235_Mouse_Lung_Vascular.txt.gz	Brain_Vascular	EC1	Endothelial cells	Endothelial cell	0.101153	0.6532	0.438467
scRNA_data/GSE99235_Mouse_Lung_Vascular.txt.gz	Lung_Vascular	cEC3	Endothelial cells	Endothelial cell	-0.115267	0.558209	0.581798
scRNA_data/GSE99235_Mouse_Lung_Vascular.txt.gz	Lung_Vascular	CP2	Others	Pericyte	-0.264955	0.616895	0.666219
scRNA_data/GSE99235_Mouse_Lung_Vascular.txt.gz	Brain_Vascular	aEC	Endothelial cells	Arterial endothelial cell	-0.368063	0.650602	0.71421
scRNA_data/GSE99235_Mouse_Lung_Vascular.txt.gz	Lung_Vascular	LEC	Endothelial cells		-0.41246	0.549586	0.773521
scRNA_data/GSE99235_Mouse_Lung_Vascular.txt.gz	Lung_Vascular	CP1	Others	Pericyte	-0.696036	0.634036	0.863851
scRNA_data/GSE99235_Mouse_Lung_Vascular.txt.gz	Lung_Vascular	cEC1	Endothelial cells	Endothelial cell	-0.750204	0.579585	0.902233
scRNA_data/GSE99235_Mouse_Lung_Vascular.txt.gz	Brain_Vascular	VSMC	Others	Venous smooth muscle cell	-1.66357	0.825566	0.978051
scRNA_data/Linnarsson_GSE101601_Human_Temporal_cortex.txt.gz	Brain_TC	Glut_5	Neurons	Glutamatergic neuron	1.69815	1.3586	0.105663
scRNA_data/Linnarsson_GSE101601_Human_Temporal_cortex.txt.gz	Brain_TC	GABA_3	Neurons	GABAergic neuron	0.955602	1.01892	0.17416
scRNA_data/Linnarsson_GSE101601_Human_Temporal_cortex.txt.gz	Brain_TC	GABA_4	Neurons	GABAergic neuron	0.985501	1.09187	0.183374
scRNA_data/Linnarsson_GSE101601_Human_Temporal_cortex.txt.gz	Brain_TC	Glut_1	Neurons	Glutamatergic neuron	1.20146	1.82874	0.255595
scRNA_data/Linnarsson_GSE101601_Human_Temporal_cortex.txt.gz	Brain_TC	Glut_2	Neurons	Glutamatergic neuron	0.764657	1.46149	0.300417
scRNA_data/Linnarsson_GSE101601_Human_Temporal_cortex.txt.gz	Brain_TC	Glut_4	Neurons	Glutamatergic neuron	0.370463	1.70048	0.41377
scRNA_data/Linnarsson_GSE101601_Human_Temporal_cortex.txt.gz	Brain_TC	Glut_3	Neurons	Glutamatergic neuron	-0.151821	1.37112	0.544084
scRNA_data/Linnarsson_GSE101601_Human_Temporal_cortex.txt.gz	Brain_TC	GABA_5	Neurons	GABAergic neuron	-0.413234	0.849438	0.686686
scRNA_data/Linnarsson_GSE101601_Human_Temporal_cortex.txt.gz	Brain_TC	GABA_2	Neurons	GABAergic neuron	-0.60588	1.01663	0.724401
scRNA_data/Linnarsson_GSE101601_Human_Temporal_cortex.txt.gz	Brain_TC	GABA_1	Neurons	GABAergic neuron	-0.332301	0.499552	0.747038
scRNA_data/Linnarsson_GSE101601_Human_Temporal_cortex.txt.gz	Brain_TC	Glut_6	Neurons	Glutamatergic neuron	-0.804333	0.780594	0.848592
scRNA_data/Linnarsson_GSE101601_Mouse_Somatosensory_cortex.txt.gz	Brain_SC	L4_Plcxd2	Neurons	Pyramidal layer 4	1.29502	0.548324	0.00909385
scRNA_data/Linnarsson_GSE101601_Mouse_Somatosensory_cortex.txt.gz	Brain_SC	L23_Npnt	Neurons	Pyramidal layer 23	1.50213	0.695193	0.0153576
scRNA_data/Linnarsson_GSE101601_Mouse_Somatosensory_cortex.txt.gz	Brain_SC	L23	Neurons	Pyramidal layer 23	1.23781	0.641254	0.0267849
scRNA_data/Linnarsson_GSE101601_Mouse_Somatosensory_cortex.txt.gz	Brain_SC	L23_Ddn	Neurons	Pyramidal layer 23	1.16937	0.642775	0.0344365
scRNA_data/Linnarsson_GSE101601_Mouse_Somatosensory_cortex.txt.gz	Brain_SC	L4_Kcnab3	Neurons	Pyramidal layer 4	1.26927	0.767319	0.0490469
scRNA_data/Linnarsson_GSE101601_Mouse_Somatosensory_cortex.txt.gz	Brain_SC	L5	Neurons	Pyramidal layer 5	0.822517	0.739485	0.133008
scRNA_data/Linnarsson_GSE101601_Mouse_Somatosensory_cortex.txt.gz	Brain_SC	nfol	Glial cells	Myelin-forming oligodendrocyte	0.304276	0.299404	0.15475
scRNA_data/Linnarsson_GSE101601_Mouse_Somatosensory_cortex.txt.gz	Brain_SC	L6	Neurons	Pyramidal layer 6	0.50114	0.63869	0.216333
scRNA_data/Linnarsson_GSE101601_Mouse_Somatosensory_cortex.txt.gz	Brain_SC	int	Neurons	Inhibitory neuron	0.421882	0.647341	0.257292
scRNA_data/Linnarsson_GSE101601_Mouse_Somatosensory_cortex.txt.gz	Brain_SC	L23_Calb1	Neurons	Pyramidal layer 23	0.393321	0.780566	0.307169
scRNA_data/Linnarsson_GSE101601_Mouse_Somatosensory_cortex.txt.gz	Brain_SC	mfol	Glial cells	Myelin-forming oligodendrocyte	0.0738711	0.273813	0.393662
scRNA_data/Linnarsson_GSE101601_Mouse_Somatosensory_cortex.txt.gz	Brain_SC	mol_apod	Glial cells	Mature oligodendrocyte	-0.0427948	0.333974	0.55098
scRNA_data/Linnarsson_GSE101601_Mouse_Somatosensory_cortex.txt.gz	Brain_SC	endo_bmx	Endothelial cells	Endothelial cell	-0.136166	0.424752	0.625735
scRNA_data/Linnarsson_GSE101601_Mouse_Somatosensory_cortex.txt.gz	Brain_SC	cop	Glial cells		-0.20676	0.585331	0.638044
scRNA_data/Linnarsson_GSE101601_Mouse_Somatosensory_cortex.txt.gz	Brain_SC	astro_il18	Glial cells	Astrocyte	-0.280053	0.46946	0.724594
scRNA_data/Linnarsson_GSE101601_Mouse_Somatosensory_cortex.txt.gz	Brain_HC	opc	Glial cells	Oligodendrocyte precursor cells	-0.16527	0.266095	0.732731
scRNA_data/Linnarsson_GSE101601_Mouse_Somatosensory_cortex.txt.gz	Brain_SC	int_vip_npy	Neurons	Inhibitory neuron	-0.279646	0.394119	0.761008
scRNA_data/Linnarsson_GSE101601_Mouse_Somatosensory_cortex.txt.gz	Brain_SC	rbc	Glial cells	Red blood cell	-0.444566	0.587519	0.77538
scRNA_data/Linnarsson_GSE101601_Mouse_Somatosensory_cortex.txt.gz	Brain_SC	int_kit	Neurons	Inhibitory neuron	-0.43532	0.559969	0.781539
scRNA_data/Linnarsson_GSE101601_Mouse_Somatosensory_cortex.txt.gz	Brain_CC	astro	Neurons	Astrocyte	-0.373601	0.416825	0.814954
scRNA_data/Linnarsson_GSE101601_Mouse_Somatosensory_cortex.txt.gz	Brain_SC	int_cort	Neurons	Inhibitory neuron	-0.365977	0.405152	0.816818
scRNA_data/Linnarsson_GSE101601_Mouse_Somatosensory_cortex.txt.gz	Brain_SC	mol	Glial cells	Mature oligodendrocyte	-0.816076	0.774719	0.853917
scRNA_data/Linnarsson_GSE101601_Mouse_Somatosensory_cortex.txt.gz	Brain_SC	astro_vegfa	Glial cells	Astrocyte	-0.645818	0.538556	0.884768
scRNA_data/Linnarsson_GSE101601_Mouse_Somatosensory_cortex.txt.gz	Brain_SC	astro_gfap	Glial cells	Astrocyte	-0.498278	0.366907	0.912776
scRNA_data/Linnarsson_GSE101601_Mouse_Somatosensory_cortex.txt.gz	Brain_SC	int_vip2	Neurons	Inhibitory neuron	-0.917968	0.600824	0.936725
scRNA_data/Linnarsson_GSE101601_Mouse_Somatosensory_cortex.txt.gz	Brain_SC	peric	Glial cells	Pericyte	-0.885915	0.556019	0.944456
scRNA_data/Linnarsson_GSE101601_Mouse_Somatosensory_cortex.txt.gz	Brain_SC	pvm	Glial cells	Perivascular macrophages	-0.870529	0.540849	0.946253
scRNA_data/Linnarsson_GSE101601_Mouse_Somatosensory_cortex.txt.gz	Brain_SC	vsm	Glial cells	Vascular smooth muscle	-0.812763	0.471798	0.957528
scRNA_data/Linnarsson_GSE101601_Mouse_Somatosensory_cortex.txt.gz	Brain_SC	mgl	Microglia	Microglia	-1.89014	0.836634	0.988065
scRNA_data/Linnarsson_GSE101601_Mouse_Somatosensory_cortex.txt.gz	Brain_SC	endo	Endothelial cells	Endothelial cell	-1.20416	0.49436	0.992571
scRNA_data/Linnarsson_GSE103840_Mouse_Dorsal_horn.txt.gz	Brain_DH	GABA_Cplx1_Sorcs3	Neurons	GABAergic neuron	1.59857	0.856558	0.0310013
scRNA_data/Linnarsson_GSE103840_Mouse_Dorsal_horn.txt.gz	Brain_DH	GABA_Cplx1_Sst	Neurons	GABAergic neuron	1.48914	0.87517	0.0444204
scRNA_data/Linnarsson_GSE103840_Mouse_Dorsal_horn.txt.gz	Brain_DH	GABA_Npy_Qrfpr	Neurons	GABAergic neuron	1.0653	0.635711	0.0468921
scRNA_data/Linnarsson_GSE103840_Mouse_Dorsal_horn.txt.gz	Brain_DH	GABA_Npy_Crabp1	Neurons	GABAergic neuron	1.50446	1.00911	0.0679959
scRNA_data/Linnarsson_GSE103840_Mouse_Dorsal_horn.txt.gz	Brain_DH	GABA_Cplx1_Adamts5	Neurons	GABAergic neuron	1.24342	1.00452	0.107892
scRNA_data/Linnarsson_GSE103840_Mouse_Dorsal_horn.txt.gz	Brain_DH	Glut_Tac1_2	Neurons	Glutamatergic neuron	1.07713	0.979689	0.135783
scRNA_data/Linnarsson_GSE103840_Mouse_Dorsal_horn.txt.gz	Brain_DH	Glut_Elavl4	Neurons	Glutamatergic neuron	0.818348	0.863566	0.171657
scRNA_data/Linnarsson_GSE103840_Mouse_Dorsal_horn.txt.gz	Brain_DH	Glut_Elavl4_Meis2	Neurons	Glutamatergic neuron	0.833487	0.91727	0.181765
scRNA_data/Linnarsson_GSE103840_Mouse_Dorsal_horn.txt.gz	Brain_DH	Glut_Qrfpr	Neurons	Glutamatergic neuron	0.624636	0.692734	0.183609
scRNA_data/Linnarsson_GSE103840_Mouse_Dorsal_horn.txt.gz	Brain_DH	Glut_Elavl4_Lypd1	Neurons	Glutamatergic neuron	0.291392	0.635514	0.323292
scRNA_data/Linnarsson_GSE103840_Mouse_Dorsal_horn.txt.gz	Brain_DH	GABA_Npy_only	Neurons	GABAergic neuron	0.340066	0.839403	0.342692
scRNA_data/Linnarsson_GSE103840_Mouse_Dorsal_horn.txt.gz	Brain_DH	GABA_Cplx1_Calb2	Neurons	GABAergic neuron	0.405017	1.03058	0.34716
scRNA_data/Linnarsson_GSE103840_Mouse_Dorsal_horn.txt.gz	Brain_DH	Glut_Gal	Neurons	Glutamatergic neuron	0.0723007	0.472969	0.439252
scRNA_data/Linnarsson_GSE103840_Mouse_Dorsal_horn.txt.gz	Brain_DH	GABA_Calb2_Krt17	Neurons	GABAergic neuron	0.0654654	0.956083	0.472705
scRNA_data/Linnarsson_GSE103840_Mouse_Dorsal_horn.txt.gz	Brain_DH	GABA_Gal_Pnoc	Neurons	GABAergic neuron	-0.318246	1.44219	0.587325
scRNA_data/Linnarsson_GSE103840_Mouse_Dorsal_horn.txt.gz	Brain_DH	Glut_Tac2_3	Neurons	Glutamatergic neuron	-0.230384	0.70432	0.628204
scRNA_data/Linnarsson_GSE103840_Mouse_Dorsal_horn.txt.gz	Brain_DH	Glut_Reln_Nmur2	Neurons	Glutamatergic neuron	-0.288654	0.767384	0.646599
scRNA_data/Linnarsson_GSE103840_Mouse_Dorsal_horn.txt.gz	Brain_DH	Glut_Cck_Cpne4	Neurons	Glutamatergic neuron	-0.332435	0.872206	0.648451
scRNA_data/Linnarsson_GSE103840_Mouse_Dorsal_horn.txt.gz	Brain_DH	Glut_Reln_Npff	Neurons	Glutamatergic neuron	-0.333074	0.757306	0.669964
scRNA_data/Linnarsson_GSE103840_Mouse_Dorsal_horn.txt.gz	Brain_DH	Glut_Tac1_1	Neurons	Glutamatergic neuron	-0.494815	0.953246	0.698149
scRNA_data/Linnarsson_GSE103840_Mouse_Dorsal_horn.txt.gz	Brain_DH	GABA_Tac2	Neurons	GABAergic neuron	-0.384941	0.683115	0.713456
scRNA_data/Linnarsson_GSE103840_Mouse_Dorsal_horn.txt.gz	Brain_DH	Glut_Nts	Neurons	Glutamatergic neuron	-0.495379	0.812547	0.728957
scRNA_data/Linnarsson_GSE103840_Mouse_Dorsal_horn.txt.gz	Brain_DH	GABA_Calb2_Tac1	Neurons	GABAergic neuron	-0.810953	1.18823	0.752535
scRNA_data/Linnarsson_GSE103840_Mouse_Dorsal_horn.txt.gz	Brain_DH	Glut_Cck_Trh	Neurons	Glutamatergic neuron	-0.601453	0.795736	0.775129
scRNA_data/Linnarsson_GSE103840_Mouse_Dorsal_horn.txt.gz	Brain_DH	GABA_Crabp1_Spp1	Neurons	GABAergic neuron	-0.441282	0.544679	0.791079
scRNA_data/Linnarsson_GSE103840_Mouse_Dorsal_horn.txt.gz	Brain_DH	Glut_Cck_Maf	Neurons	Glutamatergic neuron	-0.715327	0.724642	0.838214
scRNA_data/Linnarsson_GSE103840_Mouse_Dorsal_horn.txt.gz	Brain_DH	GABA_Crabp1	Neurons	GABAergic neuron	-0.762075	0.693245	0.864178
scRNA_data/Linnarsson_GSE103840_Mouse_Dorsal_horn.txt.gz	Brain_DH	GABA_Gal_Rspo3	Neurons	GABAergic neuron	-1.90847	1.16982	0.9486
scRNA_data/Linnarsson_GSE103840_Mouse_Dorsal_horn.txt.gz	Brain_DH	Glut_Tac2_2	Neurons	Glutamatergic neuron	-1.63125	0.834286	0.974724
scRNA_data/Linnarsson_GSE103840_Mouse_Dorsal_horn.txt.gz	Brain_DH	Glut_Tac2_1	Neurons	Glutamatergic neuron	-2.03762	0.866482	0.990654
scRNA_data/Linnarsson_GSE104323_Mouse_Dentate_gyrus.txt.gz	Brain_DG	CA3_Pyr	Neurons	Hippocampus CA3 pyramidal layer	0.689635	0.339845	0.0212158
scRNA_data/Linnarsson_GSE104323_Mouse_Dentate_gyrus.txt.gz	Brain_DG	GC_juv	Neurons	Granule cell	0.727363	0.462311	0.0578223
scRNA_data/Linnarsson_GSE104323_Mouse_Dentate_gyrus.txt.gz	Brain_DG	GABA	Neurons	GABAergic neuron	0.624982	0.404614	0.0612169
scRNA_data/Linnarsson_GSE104323_Mouse_Dentate_gyrus.txt.gz	Brain_DG	GC_adult	Glial cells	Granule cell	0.707852	0.461918	0.0627096
scRNA_data/Linnarsson_GSE104323_Mouse_Dentate_gyrus.txt.gz	Brain_DG	RGL	Glial cells	Radial glia-like cell	0.223407	0.205756	0.138787
scRNA_data/Linnarsson_GSE104323_Mouse_Dentate_gyrus.txt.gz	Brain_DG	Astro_adult	Glial cells	Astrocyte	0.269209	0.287313	0.174382
scRNA_data/Linnarsson_GSE104323_Mouse_Dentate_gyrus.txt.gz	Brain_DG	Immature_GABA	Neurons	Immature GABAergic neuron	0.312949	0.464429	0.250208
scRNA_data/Linnarsson_GSE104323_Mouse_Dentate_gyrus.txt.gz	Brain_DG	Immature_Pyr	Neurons	Immature pyramidal layer	0.168263	0.412812	0.341783
scRNA_data/Linnarsson_GSE104323_Mouse_Dentate_gyrus.txt.gz	Brain_SC	MOL	Glial cells	Mature oligodendrocyte	0.0953188	0.320673	0.383139
scRNA_data/Linnarsson_GSE104323_Mouse_Dentate_gyrus.txt.gz	Brain_DG	Immature_GC	Neurons	Immature granule cell	0.141085	0.663524	0.415808
scRNA_data/Linnarsson_GSE104323_Mouse_Dentate_gyrus.txt.gz	Brain_DG	Cajal_Retzius	Glial cells		-0.0287159	0.656976	0.517432
scRNA_data/Linnarsson_GSE104323_Mouse_Dentate_gyrus.txt.gz	Brain_DG	Astro_juv	Glial cells	Astrocyte	-0.0210535	0.376372	0.522304
scRNA_data/Linnarsson_GSE104323_Mouse_Dentate_gyrus.txt.gz	Brain_HC	OPC	Glial cells	Oligodendrocyte precursor cells	-0.0900986	0.84506	0.542454
scRNA_data/Linnarsson_GSE104323_Mouse_Dentate_gyrus.txt.gz	Brain_SC	NFOL	Glial cells	Myelin-forming oligodendrocyte	-0.300487	0.749736	0.655713
scRNA_data/Linnarsson_GSE104323_Mouse_Dentate_gyrus.txt.gz	Brain_DG	Ependymal	Glial cells		-0.371631	0.5833	0.737976
scRNA_data/Linnarsson_GSE104323_Mouse_Dentate_gyrus.txt.gz	Brain_DG	nIPC	Neurons	Neuronal intermediate progenitor cell	-0.809094	0.873826	0.822757
scRNA_data/Linnarsson_GSE104323_Mouse_Dentate_gyrus.txt.gz	Brain_DG	Neuroblast	Neurons		-0.880682	0.850661	0.849734
scRNA_data/Linnarsson_GSE104323_Mouse_Dentate_gyrus.txt.gz	Brain_DG	VLMC	Glial cells	Vascular and leptomeningeal cell	-0.603927	0.564125	0.857815
scRNA_data/Linnarsson_GSE104323_Mouse_Dentate_gyrus.txt.gz	Brain_Cortex	Endothelial	Endothelial cells		-0.822759	0.646469	0.898437
scRNA_data/Linnarsson_GSE104323_Mouse_Dentate_gyrus.txt.gz	Brain_SC	PVM	Glial cells	Perivascular macrophages	-1.02631	0.76444	0.910293
scRNA_data/Linnarsson_GSE104323_Mouse_Dentate_gyrus.txt.gz	Brain_DG	Immature_Astro	Glial cells	Immature astrocyte	-1.03008	0.716253	0.924805
scRNA_data/Linnarsson_GSE104323_Mouse_Dentate_gyrus.txt.gz	Brain_DG	RGL_young	Neurons	Radial glia-like cell	-1.28513	0.749145	0.956869
scRNA_data/Linnarsson_GSE104323_Mouse_Dentate_gyrus.txt.gz	Brain_DG	nIPC_perin	Neurons	Neuronal intermediate progenitor cell	-1.20821	0.68583	0.960938
scRNA_data/Linnarsson_GSE104323_Mouse_Dentate_gyrus.txt.gz	Brain_DG	MiCajal_Retziusoglia	Glial cells		-1.73366	0.937157	0.967837
scRNA_data/Linnarsson_GSE59739_Mouse_Dorsal_root_ganglion_level3.txt.gz	Brain_DRG	NF3	Neurons	Neurofilament containing	1.40778	0.897281	0.0583315
scRNA_data/Linnarsson_GSE59739_Mouse_Dorsal_root_ganglion_level3.txt.gz	Brain_DRG	PEP2	Neurons	Peptidergic nociceptor	0.98997	0.836187	0.118224
scRNA_data/Linnarsson_GSE59739_Mouse_Dorsal_root_ganglion_level3.txt.gz	Brain_DRG	TH	Neurons	Tyrosine hydrozylase containing	0.886385	0.907416	0.164328
scRNA_data/Linnarsson_GSE59739_Mouse_Dorsal_root_ganglion_level3.txt.gz	Brain_DRG	NF5	Neurons	Neurofilament containing	0.567665	0.737871	0.220849
scRNA_data/Linnarsson_GSE59739_Mouse_Dorsal_root_ganglion_level3.txt.gz	Brain_DRG	NF4	Neurons	Neurofilament containing	0.0387678	0.698193	0.47786
scRNA_data/Linnarsson_GSE59739_Mouse_Dorsal_root_ganglion_level3.txt.gz	Brain_DRG	NF2	Neurons	Neurofilament containing	0.0245778	1.04014	0.490574
scRNA_data/Linnarsson_GSE59739_Mouse_Dorsal_root_ganglion_level3.txt.gz	Brain_DRG	NF1	Neurons	Neurofilament containing	-0.521415	0.951108	0.708229
scRNA_data/Linnarsson_GSE59739_Mouse_Dorsal_root_ganglion_level3.txt.gz	Brain_DRG	NP3	Neurons	Non-peptidergic nociceptor	-0.393827	0.534052	0.76957
scRNA_data/Linnarsson_GSE59739_Mouse_Dorsal_root_ganglion_level3.txt.gz	Brain_DRG	PEP1	Neurons	Peptidergic nociceptor	-0.462791	0.568796	0.792072
scRNA_data/Linnarsson_GSE59739_Mouse_Dorsal_root_ganglion_level3.txt.gz	Brain_DRG	NP2	Neurons	Non-peptidergic nociceptor	-0.671373	0.592642	0.871361
scRNA_data/Linnarsson_GSE59739_Mouse_Dorsal_root_ganglion_level3.txt.gz	Brain_DRG	NP1	Neurons	Non-peptidergic nociceptor	-0.77524	0.671225	0.875947
scRNA_data/Linnarsson_GSE60361_Mouse_Cortex_Hippocampus_level1.txt.gz	Brain_SC_HC	pyramidal_CA1	Neurons		1.0475	0.57494	0.0342323
scRNA_data/Linnarsson_GSE60361_Mouse_Cortex_Hippocampus_level1.txt.gz	Brain_SC_HC	pyramidal_SS	Neurons		0.835068	0.867886	0.167978
scRNA_data/Linnarsson_GSE60361_Mouse_Cortex_Hippocampus_level1.txt.gz	Brain_SC_HC	interneurons	Neurons		0.237517	0.666798	0.360844
scRNA_data/Linnarsson_GSE60361_Mouse_Cortex_Hippocampus_level1.txt.gz	Brain_Cortex	oligodendrocytes	Glial cells		-0.161661	0.399718	0.657055
scRNA_data/Linnarsson_GSE60361_Mouse_Cortex_Hippocampus_level1.txt.gz	Brain_SC_HC	astrocytes_ependymal	Glial cells		-0.317212	0.409982	0.780452
scRNA_data/Linnarsson_GSE60361_Mouse_Cortex_Hippocampus_level1.txt.gz	Brain_Cortex	microglia	Microglia		-0.921477	0.653791	0.920647
scRNA_data/Linnarsson_GSE60361_Mouse_Cortex_Hippocampus_level1.txt.gz	Brain_SC_HC	endothelial_mural	Endothelial cells		-1.34586	0.65613	0.979877
scRNA_data/Linnarsson_GSE67602_Mouse_Skin_Epidermis.txt.gz	Skin_Spidermis	IFE_DII	Others	Interfollicular epidermis differentiated cell	0.842351	0.487176	0.0419001
scRNA_data/Linnarsson_GSE67602_Mouse_Skin_Epidermis.txt.gz	Skin_Spidermis	uHF_III	Others	Upper hair follicle	0.516195	0.567394	0.181474
scRNA_data/Linnarsson_GSE67602_Mouse_Skin_Epidermis.txt.gz	Skin_Spidermis	IFE_KI	Others	Interfollicular epidermis keratinized layer	0.465928	0.521654	0.185882
scRNA_data/Linnarsson_GSE67602_Mouse_Skin_Epidermis.txt.gz	Skin_Spidermis	IFE_DI	Others	Interfollicular epidermis differentiated cell	0.55125	0.645974	0.196729
scRNA_data/Linnarsson_GSE67602_Mouse_Skin_Epidermis.txt.gz	Skin_Spidermis	uHF_II	Others	Upper hair follicle	0.374431	0.719843	0.301477
scRNA_data/Linnarsson_GSE67602_Mouse_Skin_Epidermis.txt.gz	Skin_Spidermis	OB	Others	Outer bulge	0.320619	0.643867	0.309256
scRNA_data/Linnarsson_GSE67602_Mouse_Skin_Epidermis.txt.gz	Skin_Spidermis	IFE_KII	Others	Interfollicular epidermis keratinized layer	0.108247	0.398898	0.393055
scRNA_data/Linnarsson_GSE67602_Mouse_Skin_Epidermis.txt.gz	Skin_Spidermis	uHF_I	Others	Upper hair follicle	-0.187978	0.980692	0.576003
scRNA_data/Linnarsson_GSE67602_Mouse_Skin_Epidermis.txt.gz	Skin_Spidermis	IB	Others	Inner bulge	-0.175422	0.715909	0.596785
scRNA_data/Linnarsson_GSE67602_Mouse_Skin_Epidermis.txt.gz	Skin_Spidermis	SG	Others	Sebaceous gland	-0.182578	0.254052	0.763825
scRNA_data/Linnarsson_GSE67602_Mouse_Skin_Epidermis.txt.gz	Skin_Spidermis	TC	Others	T cell	-0.405416	0.47658	0.802526
scRNA_data/Linnarsson_GSE67602_Mouse_Skin_Epidermis.txt.gz	Skin_Spidermis	IFE_B	Others	Interfollicular epidermis basal cell	-0.777129	0.699622	0.86667
scRNA_data/Linnarsson_GSE67602_Mouse_Skin_Epidermis.txt.gz	Skin_Spidermis	LH	Others	Langerhans cell	-0.799164	0.60896	0.905298
scRNA_data/Linnarsson_GSE74672_Mouse_Hypothalamus_level1.txt.gz	Brain_Cortex	neurons	Neurons		0.838448	0.533683	0.0580843
scRNA_data/Linnarsson_GSE74672_Mouse_Hypothalamus_level1.txt.gz	Brain_HT	oligos	Glial cells	Oligodendrocyte	0.372489	0.564229	0.254571
scRNA_data/Linnarsson_GSE74672_Mouse_Hypothalamus_level1.txt.gz	Brain_Cortex	astrocytes	Glial cells		-0.00285957	0.523923	0.502177
scRNA_data/Linnarsson_GSE74672_Mouse_Hypothalamus_level1.txt.gz	Brain_SC	vsm	Glial cells	Vascular smooth muscle	-0.247872	0.748794	0.629688
scRNA_data/Linnarsson_GSE74672_Mouse_Hypothalamus_level1.txt.gz	Brain_DG	ependymal	Glial cells		-0.971034	1.00101	0.833989
scRNA_data/Linnarsson_GSE74672_Mouse_Hypothalamus_level1.txt.gz	Brain_Cortex	endothelial	Endothelial cells		-1.52555	0.937584	0.948143
scRNA_data/Linnarsson_GSE74672_Mouse_Hypothalamus_level1.txt.gz	Brain_Cortex	microglia	Microglia		-2.12291	0.890644	0.991427
scRNA_data/Linnarsson_GSE75330_Mouse_Oligodendrocytes.txt.gz	Brain_HC	MFOL1	Glial cells	Myelin-forming oligodendrocyte	1.05625	0.960308	0.135686
scRNA_data/Linnarsson_GSE75330_Mouse_Oligodendrocytes.txt.gz	Brain_HC	MFOL2	Glial cells	Myelin-forming oligodendrocyte	1.53967	1.50428	0.15303
scRNA_data/Linnarsson_GSE75330_Mouse_Oligodendrocytes.txt.gz	Brain_Corpus_Callosum	NFOL1	Glial cells	Newly formed oligodendrocytes	0.755777	0.741065	0.153899
scRNA_data/Linnarsson_GSE75330_Mouse_Oligodendrocytes.txt.gz	Brain_SC	MOL3	Glial cells	Mature oligodendrocyte	0.766512	0.757729	0.155867
scRNA_data/Linnarsson_GSE75330_Mouse_Oligodendrocytes.txt.gz	Brain_Corpus_Callosum	MOL2	Glial cells	Mature oligodendrocyte	0.336683	0.587429	0.283273
scRNA_data/Linnarsson_GSE75330_Mouse_Oligodendrocytes.txt.gz	Brain_Corpus_Callosum	NFOL2	Glial cells	Newly formed oligodendrocytes	0.35642	0.720031	0.310298
scRNA_data/Linnarsson_GSE75330_Mouse_Oligodendrocytes.txt.gz	Brain_Corpus_Callosum	MOL1	Glial cells	Mature oligodendrocyte	0.152178	1.26317	0.452054
scRNA_data/Linnarsson_GSE75330_Mouse_Oligodendrocytes.txt.gz	Brain_Corpus_Callosum	MOL4	Glial cells	Mature oligodendrocyte	0.122511	1.10228	0.455751
scRNA_data/Linnarsson_GSE75330_Mouse_Oligodendrocytes.txt.gz	Brain_Corpus_Callosum	MOL5	Glial cells	Mature oligodendrocyte	-0.284687	0.9833	0.613909
scRNA_data/Linnarsson_GSE75330_Mouse_Oligodendrocytes.txt.gz	Brain_SC	COP	Glial cells		-0.272764	0.484088	0.713439
scRNA_data/Linnarsson_GSE75330_Mouse_Oligodendrocytes.txt.gz	Brain_SC	MOL6	Glial cells	Mature oligodendrocyte	-0.728565	0.882825	0.795389
scRNA_data/Linnarsson_GSE75330_Mouse_Oligodendrocytes.txt.gz	Brain_HC	OPC	Glial cells	Oligodendrocyte precursor cells	-0.760055	0.503842	0.934289
scRNA_data/Linnarsson_GSE75330_Mouse_Oligodendrocytes.txt.gz	Brain_HC	PPR	Glial cells	Vascular and leptomeningeal cell	-0.717425	0.445607	0.946301
scRNA_data/Linnarsson_GSE76381_Human_Midbrain.txt.gz	Brain_VM_Embryo	NbGaba	Neurons		0.880599	0.504202	0.0403602
scRNA_data/Linnarsson_GSE76381_Human_Midbrain.txt.gz	Brain_VM_Embryo	NbML5	Neurons	Mediolateral neuroblast	1.20381	0.805314	0.0674788
scRNA_data/Linnarsson_GSE76381_Human_Midbrain.txt.gz	Brain_VM_Embryo	DA1	Neurons	Dopaminergic cell	0.9832	0.667489	0.0703778
scRNA_data/Linnarsson_GSE76381_Human_Midbrain.txt.gz	Brain_VM_Embryo	DA2	Neurons	Dopaminergic cell	0.903924	0.651779	0.0827428
scRNA_data/Linnarsson_GSE76381_Human_Midbrain.txt.gz	Brain_VM_Embryo	Sert	Glial cells	Serotonergic cell	0.617591	0.518795	0.116938
scRNA_data/Linnarsson_GSE76381_Human_Midbrain.txt.gz	Brain_DG	Gaba	Neurons	GABAergic neuron	0.569683	0.586154	0.16555
scRNA_data/Linnarsson_GSE76381_Human_Midbrain.txt.gz	Brain_VM_Embryo	RN	Glial cells	Red nucleus	0.585734	0.762518	0.221197
scRNA_data/Linnarsson_GSE76381_Human_Midbrain.txt.gz	Brain_VM_Embryo	DA0	Neurons	Dopaminergic cell	0.558677	0.749993	0.228163
scRNA_data/Linnarsson_GSE76381_Human_Midbrain.txt.gz	Brain_VM_Embryo	NbML1	Neurons	Mediolateral neuroblast	0.447115	0.925101	0.314436
scRNA_data/Linnarsson_GSE76381_Human_Midbrain.txt.gz	Brain_VM_Embryo	Rgl2c	Glial cells	Radial glia-like cell	0.231357	0.483805	0.316253
scRNA_data/Linnarsson_GSE76381_Human_Midbrain.txt.gz	Brain_VM_Embryo	Rgl1	Glial cells	Radial glia-like cell	0.0203076	0.89759	0.490975
scRNA_data/Linnarsson_GSE76381_Human_Midbrain.txt.gz	Brain_VM_Embryo	Rgl3	Glial cells	Radial glia-like cell	0.0139189	0.721023	0.492299
scRNA_data/Linnarsson_GSE76381_Human_Midbrain.txt.gz	Brain_VM_Embryo	Rgl2a	Glial cells	Radial glia-like cell	-0.00665375	0.853953	0.503108
scRNA_data/Linnarsson_GSE76381_Human_Midbrain.txt.gz	Brain_VM_Embryo	NbM	Neurons	Medial neuroblast	-0.0956903	1.10896	0.534381
scRNA_data/Linnarsson_GSE76381_Human_Midbrain.txt.gz	Brain_VM_Embryo	OMTN	Glial cells	Oculomotor and trochlear nucleus	-0.0834519	0.931983	0.535675
scRNA_data/Linnarsson_GSE76381_Human_Midbrain.txt.gz	Brain_HC	OPC	Glial cells	Oligodendrocyte precursor cells	-0.219779	0.694216	0.624221
scRNA_data/Linnarsson_GSE76381_Human_Midbrain.txt.gz	Brain_VM_Embryo	ProgFPL	Neurons	Lateral floorplate progenitor	-0.445948	0.867134	0.696471
scRNA_data/Linnarsson_GSE76381_Human_Midbrain.txt.gz	Brain_SC	Peric	Glial cells	Pericyte	-0.536786	0.697717	0.779156
scRNA_data/Linnarsson_GSE76381_Human_Midbrain.txt.gz	Brain_VM_Embryo	Rgl2b	Glial cells	Radial glia-like cell	-1.22623	1.08826	0.870084
scRNA_data/Linnarsson_GSE76381_Human_Midbrain.txt.gz	Brain_VM_Embryo	ProgM	Neurons	Midline progenitor	-1.15687	0.952636	0.887699
scRNA_data/Linnarsson_GSE76381_Human_Midbrain.txt.gz	Brain_SC	Endo	Endothelial cells	Endothelial cell	-0.949904	0.779471	0.888512
scRNA_data/Linnarsson_GSE76381_Human_Midbrain.txt.gz	Brain_VM_Embryo	ProgBP	Neurons	Basal plate progenitor	-1.38176	1.08561	0.898455
scRNA_data/Linnarsson_GSE76381_Human_Midbrain.txt.gz	Brain_SC	Mgl	Microglia	Microglia	-1.28743	0.759392	0.954995
scRNA_data/Linnarsson_GSE76381_Human_Midbrain.txt.gz	Brain_VM_Embryo	NProg	Neurons	Neuronal progenitor	-1.64482	0.955033	0.95749
scRNA_data/Linnarsson_GSE76381_Human_Midbrain.txt.gz	Brain_VM_Embryo	ProgFPM	Neurons	Medial floorplate progenitor	-2.2145	1.00913	0.985899
scRNA_data/Linnarsson_GSE76381_Mouse_Midbrain.txt.gz	Brain_HC	Gaba2	Neurons	GABAergic interneuron	1.20556	0.607779	0.0236527
scRNA_data/Linnarsson_GSE76381_Mouse_Midbrain.txt.gz	Brain_VM_Embryo	NbL2	Neurons	Lateral neuroblast	0.917862	0.499792	0.0331429
scRNA_data/Linnarsson_GSE76381_Mouse_Midbrain.txt.gz	Brain_VM_Embryo	Gaba1b	Neurons	GABAergic neuron	1.08294	0.803291	0.0888078
scRNA_data/Linnarsson_GSE76381_Mouse_Midbrain.txt.gz	Brain_VM_Embryo	OMTN	Glial cells	Oculomotor and trochlear nucleus	0.941062	0.757104	0.106938
scRNA_data/Linnarsson_GSE76381_Mouse_Midbrain.txt.gz	Brain_VM_Embryo	RN	Glial cells	Red nucleus	0.879229	0.711285	0.108208
scRNA_data/Linnarsson_GSE76381_Mouse_Midbrain.txt.gz	Brain_VM_Embryo	Gaba1a	Neurons	GABAergic neuron	1.02915	0.836794	0.109373
scRNA_data/Linnarsson_GSE76381_Mouse_Midbrain.txt.gz	Brain_VM_Embryo	DA2	Neurons	Dopaminergic cell	0.888907	0.730881	0.111952
scRNA_data/Linnarsson_GSE76381_Mouse_Midbrain.txt.gz	Brain_VM_Embryo	Sert	Glial cells	Serotonergic cell	0.89535	0.743958	0.114392
scRNA_data/Linnarsson_GSE76381_Mouse_Midbrain.txt.gz	Brain_VM_Embryo	NbML4	Neurons	Mediolateral neuroblast	0.542861	0.806429	0.25042
scRNA_data/Linnarsson_GSE76381_Mouse_Midbrain.txt.gz	Brain_VM_Embryo	NbML5	Neurons	Mediolateral neuroblast	0.329442	0.725537	0.324891
scRNA_data/Linnarsson_GSE76381_Mouse_Midbrain.txt.gz	Brain_VM_Embryo	NbML3	Neurons	Mediolateral neuroblast	0.252665	0.862169	0.384739
scRNA_data/Linnarsson_GSE76381_Mouse_Midbrain.txt.gz	Brain_VM_Embryo	Rgl3	Glial cells	Radial glia-like cell	0.0314487	0.380589	0.467072
scRNA_data/Linnarsson_GSE76381_Mouse_Midbrain.txt.gz	Brain_VM_Embryo	NbML2	Neurons	Mediolateral neuroblast	-0.00186431	0.727676	0.501022
scRNA_data/Linnarsson_GSE76381_Mouse_Midbrain.txt.gz	Brain_VM_Embryo	NbML1	Neurons	Mediolateral neuroblast	-0.0831231	0.85925	0.538533
scRNA_data/Linnarsson_GSE76381_Mouse_Midbrain.txt.gz	Brain_VM_Embryo	DA1	Neurons	Dopaminergic cell	-0.122258	0.732023	0.56632
scRNA_data/Linnarsson_GSE76381_Mouse_Midbrain.txt.gz	Brain_VM_Embryo	NbDA	Neurons	Neuroblast dopaminergic cell	-0.180371	0.834006	0.585612
scRNA_data/Linnarsson_GSE76381_Mouse_Midbrain.txt.gz	Brain_VM_Embryo	NbL1	Neurons	Lateral neuroblast	-0.261416	0.805388	0.627252
scRNA_data/Linnarsson_GSE76381_Mouse_Midbrain.txt.gz	Brain_VM_Embryo	Epen	Glial cells	Ependymal cells	-0.138287	0.3556	0.651318
scRNA_data/Linnarsson_GSE76381_Mouse_Midbrain.txt.gz	Brain_VM_Embryo	DA0	Neurons	Dopaminergic cell	-0.463341	0.754108	0.730532
scRNA_data/Linnarsson_GSE76381_Mouse_Midbrain.txt.gz	Brain_VM_Embryo	Rgl2	Glial cells	Radial glia-like cell	-0.409446	0.53103	0.779659
scRNA_data/Linnarsson_GSE76381_Mouse_Midbrain.txt.gz	Brain_SC	Endo	Endothelial cells	Endothelial cell	-0.414122	0.503276	0.794704
scRNA_data/Linnarsson_GSE76381_Mouse_Midbrain.txt.gz	Brain_VM_Embryo	NbM	Neurons	Medial neuroblast	-0.704903	0.749424	0.826543
scRNA_data/Linnarsson_GSE76381_Mouse_Midbrain.txt.gz	Brain_SC	Peric	Glial cells	Pericyte	-0.8673	0.557007	0.940273
scRNA_data/Linnarsson_GSE76381_Mouse_Midbrain.txt.gz	Brain_VM_Embryo	NProg	Neurons	Neuronal progenitor	-1.02637	0.612713	0.953046
scRNA_data/Linnarsson_GSE76381_Mouse_Midbrain.txt.gz	Brain_VM_Embryo	Rgl1	Glial cells	Radial glia-like cell	-0.968472	0.546653	0.961773
scRNA_data/Linnarsson_GSE76381_Mouse_Midbrain.txt.gz	Brain_SC	Mgl	Microglia	Microglia	-1.18849	0.602384	0.975751
scRNA_data/Linnarsson_GSE78845_Mouse_Ganglia.txt.gz	Brain_Ganglia	Ach1	Neurons	Cholinergic neuron	0.721359	0.947347	0.223194
scRNA_data/Linnarsson_GSE78845_Mouse_Ganglia.txt.gz	Brain_Ganglia	Noradrenergic2	Neurons		0.797102	1.19702	0.252735
scRNA_data/Linnarsson_GSE78845_Mouse_Ganglia.txt.gz	Brain_Ganglia	Noradrenergic3	Neurons		0.947003	1.4486	0.25664
scRNA_data/Linnarsson_GSE78845_Mouse_Ganglia.txt.gz	Brain_Ganglia	Noradrenergic4	Neurons		0.356564	1.18795	0.382031
scRNA_data/Linnarsson_GSE78845_Mouse_Ganglia.txt.gz	Brain_Ganglia	Glutamatergic	Neurons		-0.0092113	0.662683	0.505545
scRNA_data/Linnarsson_GSE78845_Mouse_Ganglia.txt.gz	Brain_Ganglia	Noradrenergic1	Neurons		-0.102766	1.11032	0.536872
scRNA_data/Linnarsson_GSE78845_Mouse_Ganglia.txt.gz	Brain_Ganglia	Ach2	Neurons	Cholinergic neuron	-0.383817	0.789247	0.686625
scRNA_data/Linnarsson_GSE78845_Mouse_Ganglia.txt.gz	Brain_Ganglia	Noradrenergic5	Neurons		-2.617	1.39602	0.969577
scRNA_data/Linnarsson_GSE95315_Mouse_Dentate_gyrus.txt.gz	Brain_DG	GABA_Cnr	Neurons		1.28322	0.57747	0.0131372
scRNA_data/Linnarsson_GSE95315_Mouse_Dentate_gyrus.txt.gz	Brain_DG	Mossy_Klk	Neurons		0.914789	0.475625	0.0272185
scRNA_data/Linnarsson_GSE95315_Mouse_Dentate_gyrus.txt.gz	Brain_DG	Granule_mature	Neurons		1.21828	0.747328	0.0515311
scRNA_data/Linnarsson_GSE95315_Mouse_Dentate_gyrus.txt.gz	Brain_DG	Mossy_Adcyap	Neurons		0.759767	0.526181	0.0743796
scRNA_data/Linnarsson_GSE95315_Mouse_Dentate_gyrus.txt.gz	Brain_DG	Mossy_Cyp26b	Neurons		0.658829	0.464472	0.0780302
scRNA_data/Linnarsson_GSE95315_Mouse_Dentate_gyrus.txt.gz	Brain_DG	Granule_immature	Neurons		0.831154	0.849152	0.163838
scRNA_data/Linnarsson_GSE95315_Mouse_Dentate_gyrus.txt.gz	Brain_DG	GABA_Lhx	Neurons		0.428657	0.541872	0.214453
scRNA_data/Linnarsson_GSE95315_Mouse_Dentate_gyrus.txt.gz	Brain_HC	OPC	Glial cells	Oligodendrocyte precursor cells	-0.000139898	0.363713	0.500153
scRNA_data/Linnarsson_GSE95315_Mouse_Dentate_gyrus.txt.gz	Brain_DG	Neuroblast	Neurons		-0.0640653	0.603462	0.542274
scRNA_data/Linnarsson_GSE95315_Mouse_Dentate_gyrus.txt.gz	Brain_DG	Cck_Tox	Neurons		-0.121684	0.561827	0.585735
scRNA_data/Linnarsson_GSE95315_Mouse_Dentate_gyrus.txt.gz	Brain_DG	Neuroblast2	Neurons		-0.148484	0.626408	0.593687
scRNA_data/Linnarsson_GSE95315_Mouse_Dentate_gyrus.txt.gz	Brain_Vascular	OL	Others	Oligodendrocyte	-0.116763	0.407927	0.612651
scRNA_data/Linnarsson_GSE95315_Mouse_Dentate_gyrus.txt.gz	Brain_DG	Cajal_Retzius	Glial cells		-0.192162	0.56843	0.63234
scRNA_data/Linnarsson_GSE95315_Mouse_Dentate_gyrus.txt.gz	Brain_SC	NFOL	Glial cells	Myelin-forming oligodendrocyte	-0.268749	0.525181	0.695578
scRNA_data/Linnarsson_GSE95315_Mouse_Dentate_gyrus.txt.gz	Brain_DG	VLMC	Glial cells	Vascular and leptomeningeal cell	-0.45608	0.463036	0.837682
scRNA_data/Linnarsson_GSE95315_Mouse_Dentate_gyrus.txt.gz	Brain_DG	nIPC	Neurons	Neuronal intermediate progenitor cell	-0.623797	0.585342	0.85672
scRNA_data/Linnarsson_GSE95315_Mouse_Dentate_gyrus.txt.gz	Brain_Cortex	Endothelial	Endothelial cells		-0.806579	0.591696	0.913585
scRNA_data/Linnarsson_GSE95315_Mouse_Dentate_gyrus.txt.gz	Brain_Cortex	Microglia	Microglia		-1.36816	0.967565	0.921322
scRNA_data/Linnarsson_GSE95315_Mouse_Dentate_gyrus.txt.gz	Brain_SC	PVM	Glial cells	Perivascular macrophages	-1.06029	0.641543	0.950805
scRNA_data/Linnarsson_GSE95315_Mouse_Dentate_gyrus.txt.gz	Brain_DG	Pericytes	Glial cells		-0.863064	0.516186	0.952738
scRNA_data/Linnarsson_GSE95315_Mouse_Dentate_gyrus.txt.gz	Brain_Cortex	Astrocytes	Glial cells		-0.94353	0.557264	0.954786
scRNA_data/Linnarsson_GSE95315_Mouse_Dentate_gyrus.txt.gz	Brain_DG	Radial	Glial cells		-1.60924	0.708227	0.988463
scRNA_data/Linnarsson_GSE95752_Mouse_Dentate_gyrus.txt.gz	Brain_DG	Granule_mature	Neurons		1.14341	0.717671	0.0555552
scRNA_data/Linnarsson_GSE95752_Mouse_Dentate_gyrus.txt.gz	Brain_DG	Granule_immature	Neurons		1.31741	0.882842	0.0678181
scRNA_data/Linnarsson_GSE95752_Mouse_Dentate_gyrus.txt.gz	Brain_DG	Cajal_Retzius	Glial cells		1.01956	0.683582	0.0679148
scRNA_data/Linnarsson_GSE95752_Mouse_Dentate_gyrus.txt.gz	Brain_DG	GABA_Cnr1	Neurons		1.19589	0.83463	0.0759526
scRNA_data/Linnarsson_GSE95752_Mouse_Dentate_gyrus.txt.gz	Brain_DG	Mossy_Calb2	Neurons		0.590179	0.44309	0.0914364
scRNA_data/Linnarsson_GSE95752_Mouse_Dentate_gyrus.txt.gz	Brain_DG	Mossy_Sv2b	Neurons		0.255398	0.595071	0.333893
scRNA_data/Linnarsson_GSE95752_Mouse_Dentate_gyrus.txt.gz	Brain_DG	VLMC	Glial cells	Vascular and leptomeningeal cell	-0.0232213	0.51624	0.517939
scRNA_data/Linnarsson_GSE95752_Mouse_Dentate_gyrus.txt.gz	Brain_Vascular	OL	Others	Oligodendrocyte	-0.0463938	0.404523	0.545654
scRNA_data/Linnarsson_GSE95752_Mouse_Dentate_gyrus.txt.gz	Brain_HC	OPC	Glial cells	Oligodendrocyte precursor cells	-0.150738	0.77738	0.576875
scRNA_data/Linnarsson_GSE95752_Mouse_Dentate_gyrus.txt.gz	Brain_DG	Radial_Glia_like	Glial cells		-0.167814	0.373505	0.673391
scRNA_data/Linnarsson_GSE95752_Mouse_Dentate_gyrus.txt.gz	Brain_DG	Neuroblast	Neurons		-0.333968	0.598817	0.71148
scRNA_data/Linnarsson_GSE95752_Mouse_Dentate_gyrus.txt.gz	Brain_Cortex	Astrocytes	Glial cells		-0.415774	0.390193	0.856689
scRNA_data/Linnarsson_GSE95752_Mouse_Dentate_gyrus.txt.gz	Brain_SC	PVM	Glial cells	Perivascular macrophages	-0.696516	0.649628	0.85818
scRNA_data/Linnarsson_GSE95752_Mouse_Dentate_gyrus.txt.gz	Brain_DG	GABA_Lhx6	Neurons		-0.831424	0.592908	0.919584
scRNA_data/Linnarsson_GSE95752_Mouse_Dentate_gyrus.txt.gz	Brain_Cortex	Microglia	Microglia		-0.924923	0.629246	0.929204
scRNA_data/Linnarsson_GSE95752_Mouse_Dentate_gyrus.txt.gz	Brain_Cortex	Endothelial	Endothelial cells		-0.843845	0.55009	0.937487
scRNA_data/Linnarsson_GSE95752_Mouse_Dentate_gyrus.txt.gz	Brain_DG	nIPC	Neurons	Neuronal intermediate progenitor cell	-1.0281	0.653923	0.942048
scRNA_data/Linnarsson_MouseBrainAtlas_level5.txt.gz	Brain	HBGLU2	Neurons	Excitatory neurons, hindbrain	0.891758	0.399511	0.0128034
scRNA_data/Linnarsson_MouseBrainAtlas_level5.txt.gz	Brain	HYPEP7	Neurons	Pmch neurons, hypothalamus	0.976827	0.46739	0.0183107
scRNA_data/Linnarsson_MouseBrainAtlas_level5.txt.gz	Brain	HBSER5	Neurons	Serotonergic neurons, hindbrain	0.648533	0.313406	0.0192586
scRNA_data/Linnarsson_MouseBrainAtlas_level5.txt.gz	Brain	HBGLU3	Neurons	Excitatory neurons, hindbrain	0.968598	0.472538	0.020193
scRNA_data/Linnarsson_MouseBrainAtlas_level5.txt.gz	Brain	HBCHO2	Neurons	Cholinergic neurons, hindbrain	0.636648	0.321654	0.0238915
scRNA_data/Linnarsson_MouseBrainAtlas_level5.txt.gz	Brain	HBINH2	Neurons	Inhibitory neurons, hindbrain	0.711363	0.383819	0.031914
scRNA_data/Linnarsson_MouseBrainAtlas_level5.txt.gz	Brain	DEINH5	Neurons	Peptidergic neurons, hypothalamus	1.17542	0.640831	0.0333113
scRNA_data/Linnarsson_MouseBrainAtlas_level5.txt.gz	Brain	HBGLU4	Neurons	Excitatory neurons, hindbrain	0.473552	0.260171	0.0343677
scRNA_data/Linnarsson_MouseBrainAtlas_level5.txt.gz	Brain	HBINH5	Neurons	Inhibitory neurons, hindbrain	0.628196	0.345622	0.0345641
scRNA_data/Linnarsson_MouseBrainAtlas_level5.txt.gz	Brain	HBGLU6	Neurons	Excitatory neurons, hindbrain	0.581799	0.326151	0.0372255
scRNA_data/Linnarsson_MouseBrainAtlas_level5.txt.gz	Brain	TEGLU4	Neurons	Excitatory neurons, cerebral cortex	0.881551	0.499782	0.0388769
scRNA_data/Linnarsson_MouseBrainAtlas_level5.txt.gz	Brain	HBGLU7	Neurons	Excitatory neurons, hindbrain	0.516296	0.303567	0.0444934
scRNA_data/Linnarsson_MouseBrainAtlas_level5.txt.gz	Brain	SCGLU4	Neurons	Excitatory neurons, spinal cord	0.890849	0.525525	0.0450224
scRNA_data/Linnarsson_MouseBrainAtlas_level5.txt.gz	Brain	HBCHO3	Neurons	Afferent nuclei of cranial nerves VI-XII	0.486387	0.292722	0.0482962
scRNA_data/Linnarsson_MouseBrainAtlas_level5.txt.gz	Brain	SCGLU1	Neurons	Excitatory neurons, spinal cord	1.0442	0.629584	0.0486025
scRNA_data/Linnarsson_MouseBrainAtlas_level5.txt.gz	Brain	HBGLU9	Neurons	Excitatory neurons, hindbrain	0.534705	0.323882	0.049377
scRNA_data/Linnarsson_MouseBrainAtlas_level5.txt.gz	Brain	HBGLU8	Neurons	Excitatory neurons, hindbrain	0.454984	0.286548	0.0561644
scRNA_data/Linnarsson_MouseBrainAtlas_level5.txt.gz	Brain	HBSER4	Neurons	Serotonergic neurons, hindbrain	0.533485	0.340791	0.0587412
scRNA_data/Linnarsson_MouseBrainAtlas_level5.txt.gz	Brain	HYPEP1	Neurons	Peptidergic neurons, hypothalamus	0.943862	0.608963	0.0605769
scRNA_data/Linnarsson_MouseBrainAtlas_level5.txt.gz	Brain	HBADR	Neurons	Adrenergic cell groups of the medulla	0.457595	0.296265	0.061228
scRNA_data/Linnarsson_MouseBrainAtlas_level5.txt.gz	Brain	DECHO1	Neurons	Cholinergic neurons, septal nucleus, Meissnert and diagonal band	0.470722	0.323462	0.0727984
scRNA_data/Linnarsson_MouseBrainAtlas_level5.txt.gz	Brain	TECHO	Neurons	Cholinergic interneurons, telencephalon	0.538361	0.371665	0.0737371
scRNA_data/Linnarsson_MouseBrainAtlas_level5.txt.gz	Brain	DEGLU1	Neurons	Excitatory neurons, thalamus	0.697916	0.485621	0.0753357
scRNA_data/Linnarsson_MouseBrainAtlas_level5.txt.gz	Brain	HYPEP6	Neurons	Orexin-producing neurons, hypothalamus	0.684086	0.484897	0.0791539
scRNA_data/Linnarsson_MouseBrainAtlas_level5.txt.gz	Brain	MEINH13	Neurons	Inhibitory neurons, midbrain	0.857316	0.61299	0.0809692
scRNA_data/Linnarsson_MouseBrainAtlas_level5.txt.gz	Brain	HBCHO4	Neurons	Afferent nuclei of cranial nerves III-V	0.35908	0.263398	0.0864004
scRNA_data/Linnarsson_MouseBrainAtlas_level5.txt.gz	Brain	TEGLU24	Neurons	Excitatory neurons, hippocampus CA1	0.679142	0.516794	0.0943989
scRNA_data/Linnarsson_MouseBrainAtlas_level5.txt.gz	Brain	HYPEP3	Neurons	Peptidergic neurons, hypothalamus	0.794537	0.63891	0.106827
scRNA_data/Linnarsson_MouseBrainAtlas_level5.txt.gz	Brain	MEGLU1	Neurons	Excitatory neurons, midbrain	0.795619	0.641432	0.107417
scRNA_data/Linnarsson_MouseBrainAtlas_level5.txt.gz	Brain	ENT9	Neurons	Cholinergic enteric neurons	0.437429	0.356405	0.109848
scRNA_data/Linnarsson_MouseBrainAtlas_level5.txt.gz	Brain	DEINH4	Neurons	Inhibitory neurons, thalamus	0.640206	0.535515	0.115947
scRNA_data/Linnarsson_MouseBrainAtlas_level5.txt.gz	Brain	SCGLU3	Neurons	Excitatory neurons, spinal cord	0.703403	0.601192	0.120998
scRNA_data/Linnarsson_MouseBrainAtlas_level5.txt.gz	Brain	MEGLU2	Neurons	Excitatory neurons, midbrain	0.91995	0.794854	0.123558
scRNA_data/Linnarsson_MouseBrainAtlas_level5.txt.gz	Brain	MEGLU3	Neurons	Excitatory neurons, midbrain	0.927887	0.833843	0.132901
scRNA_data/Linnarsson_MouseBrainAtlas_level5.txt.gz	Brain	MEINH3	Neurons	Inhibitory neurons, midbrain	0.732843	0.660312	0.133533
scRNA_data/Linnarsson_MouseBrainAtlas_level5.txt.gz	Brain	HBINH7	Neurons	Inhibitory neurons, hindbrain	0.33783	0.308088	0.136422
scRNA_data/Linnarsson_MouseBrainAtlas_level5.txt.gz	Brain	HBSER3	Neurons	Serotonergic neurons, hindbrain	0.457303	0.421638	0.139052
scRNA_data/Linnarsson_MouseBrainAtlas_level5.txt.gz	Brain	MEGLU6	Neurons	Excitatory neurons, midbrain	0.721288	0.68918	0.147645
scRNA_data/Linnarsson_MouseBrainAtlas_level5.txt.gz	Brain	MBDOP2	Neurons	Dopaminergic neurons, ventral midbrain (SNc, VTA)	0.648587	0.622515	0.148733
scRNA_data/Linnarsson_MouseBrainAtlas_level5.txt.gz	Brain	DEINH3	Neurons	Inhibitory neurons, hypothalamus	0.55756	0.539571	0.150723
scRNA_data/Linnarsson_MouseBrainAtlas_level5.txt.gz	Brain	ENT1	Neurons	Nitrergic enteric neurons	0.413904	0.413132	0.158204
scRNA_data/Linnarsson_MouseBrainAtlas_level5.txt.gz	Brain	HBSER2	Neurons	Serotonergic neurons, hindbrain	0.275456	0.286027	0.167764
scRNA_data/Linnarsson_MouseBrainAtlas_level5.txt.gz	Brain	MBCHO1	Neurons	Cholinergic neurons, midbrain red nucleus	0.571603	0.59375	0.167849
scRNA_data/Linnarsson_MouseBrainAtlas_level5.txt.gz	Brain	TEINH21	Neurons	Sleep-active, long-range projection interneurons, cortex/hippocampus	0.64658	0.684272	0.172351
scRNA_data/Linnarsson_MouseBrainAtlas_level5.txt.gz	Brain	TEGLU20	Neurons	Excitatory neurons, cerebral cortex	0.515067	0.552644	0.175667
scRNA_data/Linnarsson_MouseBrainAtlas_level5.txt.gz	Brain	SCGLU2	Neurons	Excitatory neurons, spinal cord	0.553356	0.595438	0.17636
scRNA_data/Linnarsson_MouseBrainAtlas_level5.txt.gz	Brain	SCINH11	Neurons	Central canal neurons, spinal cord	0.419455	0.454595	0.178081
scRNA_data/Linnarsson_MouseBrainAtlas_level5.txt.gz	Brain	TEGLU18	Neurons	Excitatory neurons, cerebral cortex	0.571746	0.621992	0.178991
scRNA_data/Linnarsson_MouseBrainAtlas_level5.txt.gz	Brain	MEGLU4	Neurons	Excitatory neurons, midbrain	0.636088	0.693735	0.179596
scRNA_data/Linnarsson_MouseBrainAtlas_level5.txt.gz	Brain	HBINH6	Neurons	Inhibitory neurons, hindbrain	0.284364	0.310256	0.179691
scRNA_data/Linnarsson_MouseBrainAtlas_level5.txt.gz	Brain	MEGLU9	Neurons	Excitatory neurons, midbrain	0.575359	0.645185	0.186257
scRNA_data/Linnarsson_MouseBrainAtlas_level5.txt.gz	Brain	MEINH2	Neurons	Inhibitory neurons, midbrain	0.487816	0.55654	0.190375
scRNA_data/Linnarsson_MouseBrainAtlas_level5.txt.gz	Brain	TEINH3	Neurons	Inhibitory neurons, telencephalon	0.558672	0.638132	0.190657
scRNA_data/Linnarsson_MouseBrainAtlas_level5.txt.gz	Brain	HBSER1	Neurons	Serotonergic neurons, hindbrain	0.356587	0.419897	0.197878
scRNA_data/Linnarsson_MouseBrainAtlas_level5.txt.gz	Brain	PSNF1	Neurons	Neurofilament (NF1), DRG	0.271736	0.321821	0.199231
scRNA_data/Linnarsson_MouseBrainAtlas_level5.txt.gz	Brain	HBCHO1	Neurons	Cholinergic neurons, hindbrain	0.238553	0.292622	0.207472
scRNA_data/Linnarsson_MouseBrainAtlas_level5.txt.gz	Brain	HYPEP2	Neurons	Peptidergic neurons, hypothalamus	0.354489	0.450357	0.215603
scRNA_data/Linnarsson_MouseBrainAtlas_level5.txt.gz	Brain	DEGLU5	Neurons	Excitatory neurons, midbrain	0.580195	0.772142	0.226203
scRNA_data/Linnarsson_MouseBrainAtlas_level5.txt.gz	Brain	MEGLU14	Neurons	Glutamatergic projection neurons of the raphe nucleus	0.332284	0.44372	0.226971
scRNA_data/Linnarsson_MouseBrainAtlas_level5.txt.gz	Brain_Corpus_Callosum	NFOL2	Glial cells	Newly formed oligodendrocytes	0.196628	0.264348	0.228492
scRNA_data/Linnarsson_MouseBrainAtlas_level5.txt.gz	Brain	PSNP1	Neurons	Non-peptidergic (TH), DRG	0.232545	0.318508	0.232663
scRNA_data/Linnarsson_MouseBrainAtlas_level5.txt.gz	Brain	COP2	Glial cells	Committed oligodendrocytes cells (COP), pons/medulla specific	0.262674	0.377492	0.243264
scRNA_data/Linnarsson_MouseBrainAtlas_level5.txt.gz	Brain	TEGLU21	Neurons	Excitatory neurons, hippocampus CA1	0.325427	0.469772	0.244238
scRNA_data/Linnarsson_MouseBrainAtlas_level5.txt.gz	Brain	MEGLU10	Neurons	Excitatory neurons, midbrain	0.496345	0.723407	0.246318
scRNA_data/Linnarsson_MouseBrainAtlas_level5.txt.gz	Brain	TEINH2	Neurons	Inhibitory neurons, septal nucleus	0.374578	0.548235	0.247227
scRNA_data/Linnarsson_MouseBrainAtlas_level5.txt.gz	Brain	PSNF3	Neurons	Neurofilament (NF2/3), DRG	0.23402	0.350029	0.251884
scRNA_data/Linnarsson_MouseBrainAtlas_level5.txt.gz	Brain	HBINH9	Neurons	Inhibitory neurons, hindbrain	0.255712	0.382786	0.252058
scRNA_data/Linnarsson_MouseBrainAtlas_level5.txt.gz	Brain	TEINH1	Neurons	Inhibitory neurons, pallidum	0.409807	0.615143	0.252642
scRNA_data/Linnarsson_MouseBrainAtlas_level5.txt.gz	Brain	PSNF2	Neurons	Neurofilament (NF4/5), DRG	0.225309	0.338451	0.2528
scRNA_data/Linnarsson_MouseBrainAtlas_level5.txt.gz	Brain	HBINH3	Neurons	Inhibitory neurons, hindbrain	0.304816	0.468821	0.25779
scRNA_data/Linnarsson_MouseBrainAtlas_level5.txt.gz	Brain	SCINH3	Neurons	Inhibitory neurons, spinal cord	0.331744	0.533189	0.266909
scRNA_data/Linnarsson_MouseBrainAtlas_level5.txt.gz	Brain	MSN1	Neurons	D1 medium spiny neurons, striatum	0.279167	0.449531	0.267294
scRNA_data/Linnarsson_MouseBrainAtlas_level5.txt.gz	Brain	PSPEP1	Neurons	Peptidergicv (PEP2), DRG	0.206557	0.338552	0.270891
scRNA_data/Linnarsson_MouseBrainAtlas_level5.txt.gz	Brain	DEGLU2	Neurons	Excitatory neurons, hypothalamus	0.26018	0.435082	0.274919
scRNA_data/Linnarsson_MouseBrainAtlas_level5.txt.gz	Brain_HC	MFOL1	Glial cells	Myelin-forming oligodendrocyte	0.153476	0.257295	0.275421
scRNA_data/Linnarsson_MouseBrainAtlas_level5.txt.gz	Brain	HBGLU1	Neurons	Excitatory neurons, hindbrain	0.288783	0.484258	0.275474
scRNA_data/Linnarsson_MouseBrainAtlas_level5.txt.gz	Brain	MSN2	Neurons	D2 medium spiny neurons, striatum	0.249808	0.438288	0.284351
scRNA_data/Linnarsson_MouseBrainAtlas_level5.txt.gz	Brain	HBGLU5	Neurons	Excitatory neurons, hindbrain	0.30661	0.538859	0.284679
scRNA_data/Linnarsson_MouseBrainAtlas_level5.txt.gz	Brain	SYCHO2	Neurons	Cholinergic neurons, sympathetic	0.212367	0.380427	0.288343
scRNA_data/Linnarsson_MouseBrainAtlas_level5.txt.gz	Brain	TEGLU8	Neurons	Excitatory neurons, cerebral cortex	0.420965	0.756724	0.289003
scRNA_data/Linnarsson_MouseBrainAtlas_level5.txt.gz	Brain	MSN3	Neurons	D2 medium spiny neurons, striatum	0.260186	0.47186	0.290678
scRNA_data/Linnarsson_MouseBrainAtlas_level5.txt.gz	Brain	DEGLU4	Neurons	Excitatory neurons, thalamus	0.288689	0.531002	0.293334
scRNA_data/Linnarsson_MouseBrainAtlas_level5.txt.gz	Brain	TEGLU7	Neurons	Excitatory neurons, cerebral cortex	0.338637	0.628665	0.29506
scRNA_data/Linnarsson_MouseBrainAtlas_level5.txt.gz	Brain	MEGLU7	Neurons	Excitatory neurons, midbrain	0.28137	0.524387	0.295782
scRNA_data/Linnarsson_MouseBrainAtlas_level5.txt.gz	Brain	SYNOR2	Neurons	Noradrenergic neurons, sympathetic	0.18177	0.3456	0.29946
scRNA_data/Linnarsson_MouseBrainAtlas_level5.txt.gz	Brain	HYPEP5	Neurons	Vasopressin-producing cells, hypothalamus	0.28664	0.549763	0.301048
scRNA_data/Linnarsson_MouseBrainAtlas_level5.txt.gz	Brain	TEINH8	Neurons	Interneuron-selective interneurons, hippocampus	0.171611	0.337616	0.305621
scRNA_data/Linnarsson_MouseBrainAtlas_level5.txt.gz	Brain	HBINH4	Neurons	Inhibitory neurons, hindbrain	0.210117	0.460841	0.324216
scRNA_data/Linnarsson_MouseBrainAtlas_level5.txt.gz	Brain	SCINH10	Neurons	Inhibitory neurons, spinal cord	0.245122	0.55903	0.33052
scRNA_data/Linnarsson_MouseBrainAtlas_level5.txt.gz	Brain	HYPEP4	Neurons	Oxytocin-producing cells, hypothalamus	0.249723	0.576126	0.332343
scRNA_data/Linnarsson_MouseBrainAtlas_level5.txt.gz	Brain	TEGLU14	Neurons	Excitatory neurons, cerebral cortex	0.183347	0.425119	0.333131
scRNA_data/Linnarsson_MouseBrainAtlas_level5.txt.gz	Brain	TEGLU15	Neurons	Excitatory neurons, cerebral cortex	0.224737	0.532805	0.336585
scRNA_data/Linnarsson_MouseBrainAtlas_level5.txt.gz	Brain	TEGLU10	Neurons	Excitatory neurons, cerebral cortex	0.261063	0.623386	0.337688
scRNA_data/Linnarsson_MouseBrainAtlas_level5.txt.gz	Brain	PSPEP2	Neurons	Peptidergic (PEP1.3), DRG	0.138381	0.339364	0.341723
scRNA_data/Linnarsson_MouseBrainAtlas_level5.txt.gz	Brain	SCGLU6	Neurons	Excitatory neurons, spinal cord	0.190834	0.476822	0.344497
scRNA_data/Linnarsson_MouseBrainAtlas_level5.txt.gz	Brain	MSN4	Neurons	D1 medium spiny neurons, striatum	0.192206	0.50088	0.350587
scRNA_data/Linnarsson_MouseBrainAtlas_level5.txt.gz	Brain	HBNOR	Neurons	Noradrenergic neurons of the medulla	0.159881	0.42634	0.353827
scRNA_data/Linnarsson_MouseBrainAtlas_level5.txt.gz	Brain	HBINH8	Neurons	Inhibitory neurons, hindbrain	0.134212	0.365606	0.356774
scRNA_data/Linnarsson_MouseBrainAtlas_level5.txt.gz	Brain	SYNOR3	Neurons	Noradrenergic neurons, sympathetic	0.123222	0.346539	0.361078
scRNA_data/Linnarsson_MouseBrainAtlas_level5.txt.gz	Brain	TEINH6	Neurons	Interneuron-selective interneurons, cortex/hippocampus	0.189068	0.544271	0.364153
scRNA_data/Linnarsson_MouseBrainAtlas_level5.txt.gz	Brain	HBGLU10	Neurons	Excitatory neurons, hindbrain	0.139269	0.401644	0.36439
scRNA_data/Linnarsson_MouseBrainAtlas_level5.txt.gz	Brain	MEGLU8	Neurons	Excitatory neurons, midbrain	0.214684	0.619217	0.364407
scRNA_data/Linnarsson_MouseBrainAtlas_level5.txt.gz	Brain	TEINH7	Neurons	Interneuron-selective interneurons, hippocampus	0.123274	0.361531	0.36656
scRNA_data/Linnarsson_MouseBrainAtlas_level5.txt.gz	Brain	MEINH6	Neurons	Inhibitory neurons, midbrain	0.179329	0.599157	0.382355
scRNA_data/Linnarsson_MouseBrainAtlas_level5.txt.gz	Brain	OBNBL1	Neurons	Neuroblasts, olfactory	0.194557	0.661686	0.384366
scRNA_data/Linnarsson_MouseBrainAtlas_level5.txt.gz	Brain	TEGLU11	Neurons	Excitatory neurons, cerebral cortex	0.205551	0.747491	0.391663
scRNA_data/Linnarsson_MouseBrainAtlas_level5.txt.gz	Brain	ENT8	Neurons	Cholinergic enteric neurons, VGLUT2	0.135031	0.503275	0.394232
scRNA_data/Linnarsson_MouseBrainAtlas_level5.txt.gz	Brain	PSNP4	Neurons	Non-peptidergic (NP2.1), DRG	0.0929626	0.36067	0.3983
scRNA_data/Linnarsson_MouseBrainAtlas_level5.txt.gz	Brain	DEGLU3	Neurons	Excitatory neurons, thalamus	0.126346	0.500601	0.40037
scRNA_data/Linnarsson_MouseBrainAtlas_level5.txt.gz	Brain_SC	MOL3	Glial cells	Mature oligodendrocyte	0.0689016	0.276881	0.401739
scRNA_data/Linnarsson_MouseBrainAtlas_level5.txt.gz	Brain	SYCHO1	Neurons	Cholinergic neurons, sympathetic	0.0809747	0.381114	0.415871
scRNA_data/Linnarsson_MouseBrainAtlas_level5.txt.gz	Brain	TEGLU17	Neurons	Excitatory neurons, cerebral cortex	0.138591	0.666077	0.417587
scRNA_data/Linnarsson_MouseBrainAtlas_level5.txt.gz	Brain	PSPEP5	Neurons	Peptidergic (PEP1.2), DRG	0.0644392	0.314368	0.418794
scRNA_data/Linnarsson_MouseBrainAtlas_level5.txt.gz	Brain	SCINH2	Neurons	Inhibitory neurons, spinal cord	0.12389	0.6366	0.422848
scRNA_data/Linnarsson_MouseBrainAtlas_level5.txt.gz	Brain	TEGLU23	Neurons	Excitatory neurons, hippocampus CA3	0.0932535	0.601762	0.438424
scRNA_data/Linnarsson_MouseBrainAtlas_level5.txt.gz	Brain	DEINH6	Neurons	Peptidergic neurons, hypothalamus	0.0506622	0.363684	0.444605
scRNA_data/Linnarsson_MouseBrainAtlas_level5.txt.gz	Brain	TEGLU19	Neurons	Excitatory neurons, cerebral cortex	0.0787628	0.63598	0.450719
scRNA_data/Linnarsson_MouseBrainAtlas_level5.txt.gz	Brain	SYNOR1	Neurons	Noradrenergic erector muscle neurons	0.0317534	0.373809	0.466152
scRNA_data/Linnarsson_MouseBrainAtlas_level5.txt.gz	Brain	TEGLU3	Neurons	Excitatory neurons, cerebral cortex	0.0590325	0.695649	0.466187
scRNA_data/Linnarsson_MouseBrainAtlas_level5.txt.gz	Brain	TEINH11	Neurons	R-LM border Cck interneurons, cortex/hippocampus	0.0435433	0.538195	0.467758
scRNA_data/Linnarsson_MouseBrainAtlas_level5.txt.gz	Brain	TEGLU12	Neurons	Excitatory neurons, cerebral cortex	0.0520415	0.673665	0.469212
scRNA_data/Linnarsson_MouseBrainAtlas_level5.txt.gz	Brain	MSN5	Neurons	Patch D1/D2 neurons, striatum	0.0379221	0.496655	0.469568
scRNA_data/Linnarsson_MouseBrainAtlas_level5.txt.gz	Brain	MBDOP1	Neurons	Dopaminergic neurons, periaqueductal grey	0.0393927	0.555213	0.471719
scRNA_data/Linnarsson_MouseBrainAtlas_level5.txt.gz	Brain	PSNP3	Neurons	Non-peptidergic (NP1.2), DRG	0.0235631	0.364636	0.474238
scRNA_data/Linnarsson_MouseBrainAtlas_level5.txt.gz	Brain	TEINH10	Neurons	R-LM border Cck interneurons, cortex/hippocampus	0.024696	0.401499	0.475477
scRNA_data/Linnarsson_MouseBrainAtlas_level5.txt.gz	Brain	SYNOR4	Neurons	Noradrenergic erector muscle neurons	0.0204947	0.370666	0.477953
scRNA_data/Linnarsson_MouseBrainAtlas_level5.txt.gz	Brain	SYNOR5	Neurons	Noradrenergic erector muscle neurons	0.0192627	0.372893	0.479401
scRNA_data/Linnarsson_MouseBrainAtlas_level5.txt.gz	Brain	MEINH12	Neurons	Inhibitory neurons, midbrain	0.0213594	0.528245	0.483873
scRNA_data/Linnarsson_MouseBrainAtlas_level5.txt.gz	Brain	TEGLU9	Neurons	Excitatory neurons, cerebral cortex	-0.00123539	0.662972	0.500743
scRNA_data/Linnarsson_MouseBrainAtlas_level5.txt.gz	Brain_Corpus_Callosum	MOL2	Glial cells	Mature oligodendrocyte	-0.00297156	0.307437	0.503856
scRNA_data/Linnarsson_MouseBrainAtlas_level5.txt.gz	Brain	ENT7	Neurons	Cholinergic enteric neurons, VGLUT2	-0.0135726	0.505572	0.510709
scRNA_data/Linnarsson_MouseBrainAtlas_level5.txt.gz	Brain	MEINH4	Neurons	Inhibitory neurons, midbrain	-0.0233695	0.776389	0.512006
scRNA_data/Linnarsson_MouseBrainAtlas_level5.txt.gz	Brain	HBINH1	Neurons	Inhibitory neurons, hindbrain	-0.0184483	0.329126	0.52235
scRNA_data/Linnarsson_MouseBrainAtlas_level5.txt.gz	Brain	TEINH19	Neurons	Hippocamposeptal projection, cortex/hippocampus	-0.0434977	0.693853	0.524993
scRNA_data/Linnarsson_MouseBrainAtlas_level5.txt.gz	Brain	TEGLU16	Neurons	Excitatory neurons, cerebral cortex	-0.036852	0.515067	0.528519
scRNA_data/Linnarsson_MouseBrainAtlas_level5.txt.gz	Brain	TEGLU22	Neurons	Excitatory neurons, amygdala	-0.0409828	0.565629	0.52888
scRNA_data/Linnarsson_MouseBrainAtlas_level5.txt.gz	Brain	TEGLU5	Neurons	Excitatory neurons, cerebral cortex	-0.0402255	0.51576	0.531083
scRNA_data/Linnarsson_MouseBrainAtlas_level5.txt.gz	Brain_Corpus_Callosum	NFOL1	Glial cells	Newly formed oligodendrocytes	-0.0292172	0.355315	0.532768
scRNA_data/Linnarsson_MouseBrainAtlas_level5.txt.gz	Brain	PSNP2	Neurons	Non-peptidergic (NP1.1), DRG	-0.0299075	0.354046	0.53366
scRNA_data/Linnarsson_MouseBrainAtlas_level5.txt.gz	Brain	TEINH12	Neurons	Non-border Cck interneurons, cortex/hippocampus	-0.0525828	0.575046	0.536429
scRNA_data/Linnarsson_MouseBrainAtlas_level5.txt.gz	Brain	PSNP6	Neurons	Non-peptidergic (NP3), DRG	-0.036555	0.345586	0.54212
scRNA_data/Linnarsson_MouseBrainAtlas_level5.txt.gz	Brain	MSN6	Neurons	Matrix D1 neurons, striatum	-0.0640538	0.430852	0.559092
scRNA_data/Linnarsson_MouseBrainAtlas_level5.txt.gz	Brain	CBPC	Neurons	Purkinje cells	-0.0747244	0.372434	0.579509
scRNA_data/Linnarsson_MouseBrainAtlas_level5.txt.gz	Brain	DEINH8	Neurons	Inhibitory neurons, hypothalamus	-0.0995105	0.450062	0.587494
scRNA_data/Linnarsson_MouseBrainAtlas_level5.txt.gz	Brain	ACNT2	Glial cells	Non-telencephalon astrocytes, fibrous	-0.0603058	0.272221	0.587661
scRNA_data/Linnarsson_MouseBrainAtlas_level5.txt.gz	Brain_HC	MFOL2	Glial cells	Myelin-forming oligodendrocyte	-0.0838114	0.368969	0.589846
scRNA_data/Linnarsson_MouseBrainAtlas_level5.txt.gz	Brain	TEGLU13	Neurons	Excitatory neurons, cerebral cortex	-0.134741	0.587976	0.590628
scRNA_data/Linnarsson_MouseBrainAtlas_level5.txt.gz	Brain	MEINH14	Neurons	Inhibitory neurons, midbrain	-0.111745	0.472923	0.593394
scRNA_data/Linnarsson_MouseBrainAtlas_level5.txt.gz	Brain	ENT3	Neurons	Nitrergic enteric neurons	-0.127969	0.49948	0.601104
scRNA_data/Linnarsson_MouseBrainAtlas_level5.txt.gz	Brain	MEINH7	Neurons	Inhibitory neurons, midbrain	-0.127977	0.497112	0.601581
scRNA_data/Linnarsson_MouseBrainAtlas_level5.txt.gz	Brain	PSPEP4	Neurons	Peptidergic (PEP1.1), DRG	-0.103149	0.400613	0.601595
scRNA_data/Linnarsson_MouseBrainAtlas_level5.txt.gz	Brain	ENT2	Neurons	Nitrergic enteric neurons	-0.138777	0.52293	0.604643
scRNA_data/Linnarsson_MouseBrainAtlas_level5.txt.gz	Brain	SCINH8	Neurons	Inhibitory neurons, spinal cord	-0.125626	0.465467	0.606378
scRNA_data/Linnarsson_MouseBrainAtlas_level5.txt.gz	Brain	HYPEP8	Neurons	Peptidergic neurons, hypothalamus	-0.123901	0.440728	0.610693
scRNA_data/Linnarsson_MouseBrainAtlas_level5.txt.gz	Brain	DGGRC2	Neurons	Granule neurons, dentate gyrus	-0.140923	0.496692	0.611689
scRNA_data/Linnarsson_MouseBrainAtlas_level5.txt.gz	Brain_Corpus_Callosum	MOL1	Glial cells	Mature oligodendrocyte	-0.097119	0.340815	0.612163
scRNA_data/Linnarsson_MouseBrainAtlas_level5.txt.gz	Brain	PSNP5	Neurons	Non-peptidergic (NP2.2), DRG	-0.123726	0.386176	0.625663
scRNA_data/Linnarsson_MouseBrainAtlas_level5.txt.gz	Brain	CBNBL2	Neurons	Neuroblasts, cerebellum	-0.134078	0.3844	0.63638
scRNA_data/Linnarsson_MouseBrainAtlas_level5.txt.gz	Brain	TEINH13	Neurons	Trilaminar cells, hippocampus	-0.218233	0.594326	0.643263
scRNA_data/Linnarsson_MouseBrainAtlas_level5.txt.gz	Brain	PSPEP3	Neurons	Peptidergic (PEP1..4), DRG	-0.149089	0.389585	0.649024
scRNA_data/Linnarsson_MouseBrainAtlas_level5.txt.gz	Brain	PSPEP8	Neurons	Peptidergic (TrpM8), DRG	-0.148078	0.384782	0.64982
scRNA_data/Linnarsson_MouseBrainAtlas_level5.txt.gz	Brain	ENT6	Neurons	Cholinergic enteric neurons	-0.230674	0.586619	0.652924
scRNA_data/Linnarsson_MouseBrainAtlas_level5.txt.gz	Brain	SCINH9	Neurons	Inhibitory neurons, spinal cord	-0.181337	0.454241	0.655131
scRNA_data/Linnarsson_MouseBrainAtlas_level5.txt.gz	Brain	SCGLU10	Neurons	Excitatory neurons, spinal cord	-0.178596	0.446956	0.655268
scRNA_data/Linnarsson_MouseBrainAtlas_level5.txt.gz	Brain	SCINH4	Neurons	Inhibitory neurons, spinal cord	-0.173202	0.418689	0.660445
scRNA_data/Linnarsson_MouseBrainAtlas_level5.txt.gz	Brain	TEGLU1	Neurons	Excitatory neurons, cerebral cortex	-0.25197	0.583665	0.667021
scRNA_data/Linnarsson_MouseBrainAtlas_level5.txt.gz	Brain	MEGLU5	Neurons	Excitatory neurons, midbrain	-0.263953	0.609118	0.667614
scRNA_data/Linnarsson_MouseBrainAtlas_level5.txt.gz	Brain	SCGLU8	Neurons	Excitatory neurons, spinal cord	-0.16781	0.387038	0.667702
scRNA_data/Linnarsson_MouseBrainAtlas_level5.txt.gz	Brain	ACMB	Glial cells	Dorsal midbrain Myoc-expressing astrocyte-like	-0.138742	0.314886	0.670253
scRNA_data/Linnarsson_MouseBrainAtlas_level5.txt.gz	Brain	CBINH2	Neurons	Granular layer interneurons, cerebellum	-0.171307	0.344422	0.690538
scRNA_data/Linnarsson_MouseBrainAtlas_level5.txt.gz	Brain	TEINH9	Neurons	Non-border Cck interneurons, hippocampus	-0.186483	0.374206	0.690878
scRNA_data/Linnarsson_MouseBrainAtlas_level5.txt.gz	Brain	SCGLU5	Neurons	Excitatory neurons, spinal cord	-0.268093	0.522476	0.696067
scRNA_data/Linnarsson_MouseBrainAtlas_level5.txt.gz	Brain	TEINH20	Neurons	Inhibitory interneurons, hippocampus	-0.329477	0.611455	0.705002
scRNA_data/Linnarsson_MouseBrainAtlas_level5.txt.gz	Brain	CBGRC	Neurons	Granule neurons, cerebellum	-0.132186	0.244061	0.705956
scRNA_data/Linnarsson_MouseBrainAtlas_level5.txt.gz	Brain	TEGLU2	Neurons	Excitatory neurons, cerebral cortex	-0.387841	0.705811	0.708668
scRNA_data/Linnarsson_MouseBrainAtlas_level5.txt.gz	Brain	PSPEP7	Neurons	Peptidergic (TrpM8), DRG	-0.211756	0.382685	0.709986
scRNA_data/Linnarsson_MouseBrainAtlas_level5.txt.gz	Brain	DEINH7	Neurons	Inhibitory neurons, hypothalamus	-0.247249	0.442028	0.712039
scRNA_data/Linnarsson_MouseBrainAtlas_level5.txt.gz	Brain	SCINH7	Neurons	Inhibitory neurons, spinal cord	-0.266674	0.470987	0.714371
scRNA_data/Linnarsson_MouseBrainAtlas_level5.txt.gz	Brain_VM_Embryo	EPEN	Glial cells	Ependymal cells	-0.230766	0.37148	0.732768
scRNA_data/Linnarsson_MouseBrainAtlas_level5.txt.gz	Brain	OEC	Glial cells	Olfactory ensheathing cells	-0.270836	0.409335	0.745901
scRNA_data/Linnarsson_MouseBrainAtlas_level5.txt.gz	Brain	DEINH2	Neurons	Inhibitory neurons, thalamus	-0.397336	0.581411	0.752823
scRNA_data/Linnarsson_MouseBrainAtlas_level5.txt.gz	Brain	COP1	Glial cells	Committed oligodendrocytes cells (COP)	-0.294656	0.396965	0.771039
scRNA_data/Linnarsson_MouseBrainAtlas_level5.txt.gz	Brain	TEINH5	Neurons	Interneuron-selective interneurons, cortex/hippocampus	-0.415058	0.548587	0.775354
scRNA_data/Linnarsson_MouseBrainAtlas_level5.txt.gz	Brain	ENT4	Neurons	Cholinergic enteric neurons	-0.456134	0.571774	0.787493
scRNA_data/Linnarsson_MouseBrainAtlas_level5.txt.gz	Brain	CBNBL1	Neurons	Neuroblasts, cerebellum	-0.273503	0.335432	0.792571
scRNA_data/Linnarsson_MouseBrainAtlas_level5.txt.gz	Brain	ENT5	Neurons	Cholinergic enteric neurons	-0.499984	0.583725	0.804151
scRNA_data/Linnarsson_MouseBrainAtlas_level5.txt.gz	Brain	TEINH4	Neurons	Interneuron-selective interneurons, cortex/hippocampus	-0.546786	0.633394	0.806004
scRNA_data/Linnarsson_MouseBrainAtlas_level5.txt.gz	Brain	SCINH6	Neurons	Inhibitory neurons, spinal cord	-0.503354	0.544636	0.822309
scRNA_data/Linnarsson_MouseBrainAtlas_level5.txt.gz	Brain	TEINH15	Neurons	CGE-derived neurogliaform cells, cortex/hippocampus	-0.548487	0.575638	0.829663
scRNA_data/Linnarsson_MouseBrainAtlas_level5.txt.gz	Brain	PSPEP6	Neurons	Peptidergic (TrpM8), DRG	-0.402548	0.415047	0.833948
scRNA_data/Linnarsson_MouseBrainAtlas_level5.txt.gz	Brain	MEINH10	Neurons	Inhibitory neurons, midbrain	-0.57139	0.588379	0.834257
scRNA_data/Linnarsson_MouseBrainAtlas_level5.txt.gz	Brain	SCGLU9	Neurons	Excitatory neurons, spinal cord	-0.442775	0.451419	0.836667
scRNA_data/Linnarsson_MouseBrainAtlas_level5.txt.gz	Brain	SCHW	Glial cells	Schwann cells	-0.326995	0.328468	0.840257
scRNA_data/Linnarsson_MouseBrainAtlas_level5.txt.gz	Brain	TEGLU6	Neurons	Excitatory neurons, cerebral cortex	-0.598776	0.597507	0.841858
scRNA_data/Linnarsson_MouseBrainAtlas_level5.txt.gz	Brain	TEINH16	Neurons	Ivy and MGE-derived neurogliaform cells, cortex/hippocampus	-0.672899	0.646171	0.851147
scRNA_data/Linnarsson_MouseBrainAtlas_level5.txt.gz	Brain	CR	Neurons	Cajal-Retzius cells, hippocampus	-0.635449	0.60047	0.85503
scRNA_data/Linnarsson_MouseBrainAtlas_level5.txt.gz	Brain	ENTG7	Glial cells	Enteric glia	-0.469372	0.436696	0.858774
scRNA_data/Linnarsson_MouseBrainAtlas_level5.txt.gz	Brain	MEINH9	Neurons	Inhibitory neurons, midbrain	-0.515736	0.473831	0.861799
scRNA_data/Linnarsson_MouseBrainAtlas_level5.txt.gz	Brain	MEINH8	Neurons	Inhibitory neurons, midbrain	-0.603218	0.551742	0.862868
scRNA_data/Linnarsson_MouseBrainAtlas_level5.txt.gz	Brain	EPMB	Glial cells	Ependymal cells, midbrain	-0.44817	0.392839	0.873034
scRNA_data/Linnarsson_MouseBrainAtlas_level5.txt.gz	Brain	MEGLU11	Neurons	Excitatory neurons, midbrain	-0.827056	0.702915	0.880324
scRNA_data/Linnarsson_MouseBrainAtlas_level5.txt.gz	Brain	SCINH5	Neurons	Inhibitory neurons, spinal cord	-0.723932	0.611848	0.881633
scRNA_data/Linnarsson_MouseBrainAtlas_level5.txt.gz	Brain	CHOR	Glial cells	Chorid plexus epithelial cells	-0.335395	0.270811	0.892232
scRNA_data/Linnarsson_MouseBrainAtlas_level5.txt.gz	Brain	ACTE1	Glial cells	Telencephalon astrocytes, fibrous	-0.460922	0.370164	0.893468
scRNA_data/Linnarsson_MouseBrainAtlas_level5.txt.gz	Brain	MEINH11	Neurons	Inhibitory neurons, midbrain	-0.668012	0.526269	0.897839
scRNA_data/Linnarsson_MouseBrainAtlas_level5.txt.gz	Brain	MEINH1	Neurons	Inhibitory neurons, midbrain	-0.366292	0.28039	0.904286
scRNA_data/Linnarsson_MouseBrainAtlas_level5.txt.gz	Brain	DGGRC1	Neurons	Granule neuroblasts, dentate gyrus	-0.716055	0.546765	0.904838
scRNA_data/Linnarsson_MouseBrainAtlas_level5.txt.gz	Brain	TEINH18	Neurons	Basket and bistratified cells, cortex/hippocampus	-0.733792	0.551131	0.908476
scRNA_data/Linnarsson_MouseBrainAtlas_level5.txt.gz	Brain	VECA	Endothelial cells	Vascular endothelial cells, arterial	-0.649295	0.483414	0.910387
scRNA_data/Linnarsson_MouseBrainAtlas_level5.txt.gz	Brain	SATG1	Glial cells	Satellite glia, proliferating	-0.465217	0.340995	0.913762
scRNA_data/Linnarsson_MouseBrainAtlas_level5.txt.gz	Brain	MGL1	Microglia	Microglia	-0.956858	0.698482	0.914643
scRNA_data/Linnarsson_MouseBrainAtlas_level5.txt.gz	Brain	TEINH17	Neurons	Axo-axonic, cortex/hippocampus	-0.725311	0.518891	0.918915
scRNA_data/Linnarsson_MouseBrainAtlas_level5.txt.gz	Brain	VLMC1	Glial cells	Vascular leptomeningeal cells	-0.617645	0.433344	0.922965
scRNA_data/Linnarsson_MouseBrainAtlas_level5.txt.gz	Brain	TEINH14	Neurons	CGE-derived neurogliaform cells Cxcl14+, cortex/hippocampus	-0.838547	0.568002	0.93007
scRNA_data/Linnarsson_MouseBrainAtlas_level5.txt.gz	Brain	ACOB	Glial cells	Olfactory astrocytes	-0.578981	0.39066	0.930838
scRNA_data/Linnarsson_MouseBrainAtlas_level5.txt.gz	Brain	OBNBL3	Neurons	Neuroblasts, olfactory bulb	-0.775854	0.520665	0.931904
scRNA_data/Linnarsson_MouseBrainAtlas_level5.txt.gz	Brain	OBINH4	Neurons	Inhibitory neurons, olfactory bulb	-0.656124	0.439291	0.93236
scRNA_data/Linnarsson_MouseBrainAtlas_level5.txt.gz	Brain	ENTG3	Glial cells	Enteric glia	-0.759742	0.499116	0.936017
scRNA_data/Linnarsson_MouseBrainAtlas_level5.txt.gz	Brain	MEINH5	Neurons	Inhibitory neurons, midbrain	-0.799333	0.517473	0.938789
scRNA_data/Linnarsson_MouseBrainAtlas_level5.txt.gz	Brain	ENTG6	Glial cells	Enteric glia	-0.720667	0.466132	0.938955
scRNA_data/Linnarsson_MouseBrainAtlas_level5.txt.gz	Brain	EPSC	Glial cells	Ependymal cells, spinal cord	-0.631464	0.406077	0.940031
scRNA_data/Linnarsson_MouseBrainAtlas_level5.txt.gz	Brain	DETPH	Neurons	Neuroblast-like, habenula	-0.409923	0.261319	0.941638
scRNA_data/Linnarsson_MouseBrainAtlas_level5.txt.gz	Brain	HYPEN	Glial cells	Hypendymal cell, subcommissural organ	-0.637142	0.403722	0.942737
scRNA_data/Linnarsson_MouseBrainAtlas_level5.txt.gz	Brain	DEINH1	Neurons	Inhibitory neurons, thalamus	-0.935216	0.580688	0.946359
scRNA_data/Linnarsson_MouseBrainAtlas_level5.txt.gz	Brain	ENTG2	Glial cells	Enteric glia	-0.91394	0.565235	0.947052
scRNA_data/Linnarsson_MouseBrainAtlas_level5.txt.gz	Brain	MGL3	Microglia	Microglia, activated	-1.14243	0.700083	0.948644
scRNA_data/Linnarsson_MouseBrainAtlas_level5.txt.gz	Brain	ENTG5	Glial cells	Enteric glia	-0.792913	0.481828	0.95008
scRNA_data/Linnarsson_MouseBrainAtlas_level5.txt.gz	Brain	ENTG1	Glial cells	Enteric glia, proliferating	-0.752825	0.450988	0.952469
scRNA_data/Linnarsson_MouseBrainAtlas_level5.txt.gz	Brain	SATG2	Glial cells	Satellite glia	-0.640837	0.382484	0.953078
scRNA_data/Linnarsson_MouseBrainAtlas_level5.txt.gz	Brain_HC	OPC	Glial cells	Oligodendrocyte precursor cells	-0.64754	0.383486	0.954349
scRNA_data/Linnarsson_MouseBrainAtlas_level5.txt.gz	Brain	OBDOP1	Neurons	Dopaminergic periglomerular interneuron, olfactory bulb	-0.839721	0.496845	0.954496
scRNA_data/Linnarsson_MouseBrainAtlas_level5.txt.gz	Brain	VECV	Endothelial cells	Vascular endothelial cells, venous	-0.701398	0.414719	0.954607
scRNA_data/Linnarsson_MouseBrainAtlas_level5.txt.gz	Brain	SCINH1	Neurons	Inhibitory neurons, spinal cord	-0.708309	0.418389	0.954767
scRNA_data/Linnarsson_MouseBrainAtlas_level5.txt.gz	Brain	ENMFB	Glial cells	Enteric mesothelial fibroblasts	-0.681299	0.401324	0.955211
scRNA_data/Linnarsson_MouseBrainAtlas_level5.txt.gz	Brain	MGL2	Microglia	Microglia, activated	-1.27233	0.729047	0.959524
scRNA_data/Linnarsson_MouseBrainAtlas_level5.txt.gz	Brain	ACNT1	Glial cells	Non-telencephalon astrocytes, protoplasmic	-0.710355	0.403992	0.960655
scRNA_data/Linnarsson_MouseBrainAtlas_level5.txt.gz	Brain	VLMC2	Glial cells	Vascular leptomeningeal cells	-0.626557	0.354736	0.961324
scRNA_data/Linnarsson_MouseBrainAtlas_level5.txt.gz	Brain	CBINH1	Neurons	Molecular layer interneurons, cerebellum	-0.623184	0.352317	0.961538
scRNA_data/Linnarsson_MouseBrainAtlas_level5.txt.gz	Brain	ENTG4	Glial cells	Enteric glia	-0.876515	0.486223	0.964283
scRNA_data/Linnarsson_MouseBrainAtlas_level5.txt.gz	Brain	DGNBL2	Neurons	Granule neuroblasts, dentate gyrus	-1.03382	0.559757	0.96762
scRNA_data/Linnarsson_MouseBrainAtlas_level5.txt.gz	Brain	SCGLU7	Neurons	Excitatory neurons, spinal cord	-0.72417	0.389627	0.96846
scRNA_data/Linnarsson_MouseBrainAtlas_level5.txt.gz	Brain	ABC	Glial cells	Vascular leptomeningeal cells	-0.759118	0.393868	0.973031
scRNA_data/Linnarsson_MouseBrainAtlas_level5.txt.gz	Brain	VECC	Endothelial cells	Vascular endothelial cells, capillary	-0.845051	0.437504	0.973291
scRNA_data/Linnarsson_MouseBrainAtlas_level5.txt.gz	Brain	ACTE2	Glial cells	Telencephalon astrocytes, protoplasmic	-0.816599	0.420918	0.973813
scRNA_data/Linnarsson_MouseBrainAtlas_level5.txt.gz	Brain	OBNBL2	Neurons	Neuroblasts, olfactory bulb	-0.854889	0.435854	0.975085
scRNA_data/Linnarsson_MouseBrainAtlas_level5.txt.gz	Brain	RGSZ	Glial cells	Subventricular zone radial glia-like cells	-0.851683	0.429952	0.976198
scRNA_data/Linnarsson_MouseBrainAtlas_level5.txt.gz	Brain	DGNBL1	Neurons	Granule neuroblasts, dentate gyrus	-0.957864	0.480334	0.976933
scRNA_data/Linnarsson_MouseBrainAtlas_level5.txt.gz	Brain	ACBG	Glial cells	Bergmann glia	-0.776719	0.384555	0.978297
scRNA_data/Linnarsson_MouseBrainAtlas_level5.txt.gz	Brain	PER2	Glial cells	Pericytes, possibly mixed with VENC	-0.83197	0.408903	0.979056
scRNA_data/Linnarsson_MouseBrainAtlas_level5.txt.gz	Brain	SZNBL	Neurons	Neuronal intermidate progenitor cells	-0.964474	0.470361	0.979842
scRNA_data/Linnarsson_MouseBrainAtlas_level5.txt.gz	Brain	PER1	Glial cells	Pericytes	-0.891627	0.43273	0.980323
scRNA_data/Linnarsson_MouseBrainAtlas_level5.txt.gz	Brain	DECHO2	Neurons	Cholinergic neurons, habenula	-0.880975	0.427174	0.980412
scRNA_data/Linnarsson_MouseBrainAtlas_level5.txt.gz	Brain	OBINH5	Neurons	External plexiform layer interneuron, olfactory bulb	-0.717973	0.338386	0.983071
scRNA_data/Linnarsson_MouseBrainAtlas_level5.txt.gz	Brain	OBNBL4	Neurons	Inhibitory neurons, olfactory bulb	-0.912778	0.427735	0.983578
scRNA_data/Linnarsson_MouseBrainAtlas_level5.txt.gz	Brain	PVM2	Glial cells	Perivascular macrophages, activated	-1.28314	0.601021	0.983617
scRNA_data/Linnarsson_MouseBrainAtlas_level5.txt.gz	Brain	PER3	Glial cells	Pericytes	-0.835177	0.390476	0.983777
scRNA_data/Linnarsson_MouseBrainAtlas_level5.txt.gz	Brain	PVM1	Glial cells	Perivascular macrophages	-1.16187	0.535084	0.985048
scRNA_data/Linnarsson_MouseBrainAtlas_level5.txt.gz	Brain	OBNBL5	Neurons	Inhibitory neurons, olfactory bulb	-1.02136	0.463026	0.986302
scRNA_data/Linnarsson_MouseBrainAtlas_level5.txt.gz	Brain	OBDOP2	Neurons	Dopaminergic neurons, olfactory nulb	-0.96306	0.427763	0.98782
scRNA_data/Linnarsson_MouseBrainAtlas_level5.txt.gz	Brain	OBINH2	Neurons	Inner horizontal cell, olfactory bulb	-1.10343	0.479577	0.9893
scRNA_data/Linnarsson_MouseBrainAtlas_level5.txt.gz	Brain	VSMCA	Glial cells	Vascular smooth muscle cells, arterial	-1.10731	0.4657	0.99129
scRNA_data/Linnarsson_MouseBrainAtlas_level5.txt.gz	Brain	OBINH3	Neurons	Inhibitory neurons, olfactory bulb	-1.19216	0.493594	0.992138
scRNA_data/Linnarsson_MouseBrainAtlas_level5.txt.gz	Brain	RGDG	Glial cells	Dentate gyrus radial glia-like cells	-1.07589	0.434406	0.99337
scRNA_data/Linnarsson_MouseBrainAtlas_level5.txt.gz	Brain	SEPNBL	Neurons	Neuroblasts, septum	-1.17862	0.465065	0.994366
scRNA_data/Linnarsson_MouseBrainAtlas_level5.txt.gz	Brain	OBINH1	Neurons	Inhibitory neurons, olfactory bulb	-1.33908	0.515384	0.995315
scRNA_data/MouseCellAtlas_all.txt.gz	Muscle	Muscle.Endothelial_cell	Endothelial cells		0.954583	0.349426	0.00314885
scRNA_data/MouseCellAtlas_all.txt.gz	Small_Intestine	Small_Intestine.Epithelial_cell_Sh2d6_high	Others		0.487867	0.187666	0.00466592
scRNA_data/MouseCellAtlas_all.txt.gz	Stomach	Stomach.Muscle_cell	Others		0.689553	0.287375	0.00820899
scRNA_data/MouseCellAtlas_all.txt.gz	Stomach	Stomach.Epithelial_cell_Gkn3_high	Others		0.794288	0.339626	0.00967508
scRNA_data/MouseCellAtlas_all.txt.gz	Small_Intestine	Small_Intestine.Paneth_cell	Others		0.651835	0.293077	0.0130706
scRNA_data/MouseCellAtlas_all.txt.gz	Lung	Lung.Conventional_dendritic_cell_Tubb5_high	Immune cells		1.00936	0.454343	0.0131556
scRNA_data/MouseCellAtlas_all.txt.gz	Fetal_Intestine	Fetal_Intestine.Stromal_cell_Stmn2_high	Others		0.736718	0.350536	0.0177904
scRNA_data/MouseCellAtlas_all.txt.gz	Small_Intestine	Small_Intestine.Epithelium_of_small_intestinal_villi_Fabp1_high	Others		0.29908	0.142817	0.0181231
scRNA_data/MouseCellAtlas_all.txt.gz	Stomach	Stomach.G_cell	Others		0.610067	0.291619	0.0182193
scRNA_data/MouseCellAtlas_all.txt.gz	Placenta	Placenta.Endothelial_cell_Maged2_high	Endothelial cells		0.917783	0.443616	0.0192793
scRNA_data/MouseCellAtlas_all.txt.gz	Fetal_Stomache	Fetal_Stomache.Erythroblast_Hbb.bs_high	Others		0.980936	0.47742	0.0199559
scRNA_data/MouseCellAtlas_all.txt.gz	Fetal_Lung	Fetal_Lung.Epithelial_cell_Aldh1a2_high	Others		0.773413	0.392239	0.0243168
scRNA_data/MouseCellAtlas_all.txt.gz	Stomach	Stomach.Tuft_cell	Others		0.378433	0.192608	0.0247199
scRNA_data/MouseCellAtlas_all.txt.gz	Fetal_Intestine	Fetal_Intestine.Erythroblast_Car2_high	Others		0.457182	0.24332	0.0301265
scRNA_data/MouseCellAtlas_all.txt.gz	Neonatal_Rib	Neonatal_Rib.Muscle_cell	Others		0.965731	0.518395	0.0312362
scRNA_data/MouseCellAtlas_all.txt.gz	Embryonic_Mesenchyme	Embryonic_Mesenchyme.Neuronal_Progenitors	Neurons		0.350302	0.192548	0.0344333
scRNA_data/MouseCellAtlas_all.txt.gz	Fetal_Intestine	Fetal_Intestine.Erythroblast_Hbb.bs_high	Others		0.607805	0.336184	0.0353069
scRNA_data/MouseCellAtlas_all.txt.gz	Fetal_Stomache	Fetal_Stomache.Stomach_cell_Kazald1_high	Others		0.570055	0.324029	0.0392654
scRNA_data/MouseCellAtlas_all.txt.gz	Stomach	Stomach.Antral_mucous_cell	Others		0.630811	0.35964	0.0397146
scRNA_data/MouseCellAtlas_all.txt.gz	Embryonic_Mesenchyme	Embryonic_Mesenchyme.Ganglion_cell_Mapt_high	Others		0.264922	0.151668	0.0403428
scRNA_data/MouseCellAtlas_all.txt.gz	Fetal_Intestine	Fetal_Intestine.Endothelial_cell	Endothelial cells		0.57401	0.330901	0.041398
scRNA_data/MouseCellAtlas_all.txt.gz	Small_Intestine	Small_Intestine.Epithelium_of_small_intestinal_villi_Fabp6_high	Others		0.297139	0.171684	0.0417494
scRNA_data/MouseCellAtlas_all.txt.gz	Small_Intestine	Small_Intestine.Epithelium_of_small_intestinal_villi_Gm23935_high	Others		0.307543	0.177983	0.0419994
scRNA_data/MouseCellAtlas_all.txt.gz	Fetal_Stomache	Fetal_Stomache.Erythroblast_Hba.x_HIGH	Others		0.632245	0.367583	0.0427156
scRNA_data/MouseCellAtlas_all.txt.gz	Fetal_Stomache	Fetal_Stomache.Epithelial_cell	Others		0.890635	0.522767	0.0442192
scRNA_data/MouseCellAtlas_all.txt.gz	Pancreas	Pancreas.Endocrine_cell	Others		0.672357	0.397738	0.0454706
scRNA_data/MouseCellAtlas_all.txt.gz	Small_Intestine	Small_Intestine.Epithelium_of_small_intestinal_villi_S100g_high	Others		0.272208	0.163782	0.0482547
scRNA_data/MouseCellAtlas_all.txt.gz	Fetal_Stomache	Fetal_Stomache.Erythroblast_Snca_high	Others		0.416152	0.250827	0.0485459
scRNA_data/MouseCellAtlas_all.txt.gz	Stomach	Stomach.Pit_cell_Ifrd1_high	Others		0.264815	0.165027	0.0542828
scRNA_data/MouseCellAtlas_all.txt.gz	Fetal_Intestine	Fetal_Intestine.Enterocyte_progenitor_late_Ube2c_high	Immune cells		0.693885	0.433496	0.0547245
scRNA_data/MouseCellAtlas_all.txt.gz	Spleen	Spleen.NK_cell	Immune cells		0.927268	0.616186	0.0661813
scRNA_data/MouseCellAtlas_all.txt.gz	Stomach	Stomach.Stomach_cell_Muc5ac_high	Others		0.22499	0.149907	0.0666953
scRNA_data/MouseCellAtlas_all.txt.gz	Mammary_Gland	Mammary_Gland.Secretory_alveoli_cell_Lgals1_high	Others		0.350849	0.234415	0.0672361
scRNA_data/MouseCellAtlas_all.txt.gz	Fetal_Stomache	Fetal_Stomache.Stromal_cell_Cdkn1c_high	Others		0.562638	0.37823	0.0684341
scRNA_data/MouseCellAtlas_all.txt.gz	Stomach	Stomach.Epithelial_cell_Krt20_high	Others		0.223056	0.150596	0.0692821
scRNA_data/MouseCellAtlas_all.txt.gz	Placenta	Placenta.Labyrinthine_trophoblast	Others		0.615028	0.421136	0.0720898
scRNA_data/MouseCellAtlas_all.txt.gz	Fetal_Intestine	Fetal_Intestine.Stromal_cell_Upk3b_high	Others		0.450288	0.309605	0.0729179
scRNA_data/MouseCellAtlas_all.txt.gz	Mammary_Gland	Mammary_Gland.B_cell_Igkv6.23_high	Immune cells		0.310296	0.222413	0.0814878
scRNA_data/MouseCellAtlas_all.txt.gz	Small_Intestine	Small_Intestine.S_cell_Chgb_high	Immune cells		0.319226	0.229039	0.0816947
scRNA_data/MouseCellAtlas_all.txt.gz	Pancreas	Pancreas.Dendrtic_cell	Immune cells		0.772294	0.557137	0.0828456
scRNA_data/MouseCellAtlas_all.txt.gz	Small_Intestine	Small_Intestine.Columnar_epithelium	Others		0.419149	0.302819	0.0831555
scRNA_data/MouseCellAtlas_all.txt.gz	Fetal_Stomache	Fetal_Stomache.Hepatocyte.Like_Cell	Others		0.239468	0.175262	0.0859163
scRNA_data/MouseCellAtlas_all.txt.gz	Stomach	Stomach.Dividing_cell	Others		0.30762	0.226871	0.0875617
scRNA_data/MouseCellAtlas_all.txt.gz	Bone_Marrow	Bone_Marrow.CXCL12.abundant_reticular_cell	Others		0.598634	0.444244	0.0889038
scRNA_data/MouseCellAtlas_all.txt.gz	Placenta	Placenta.Spiral_artery_trophoblast_giant_cells	Others		0.599403	0.445888	0.0894273
scRNA_data/MouseCellAtlas_all.txt.gz	Neonatal_Rib	Neonatal_Rib.Osteoblast	Others		0.68924	0.514333	0.0901119
scRNA_data/MouseCellAtlas_all.txt.gz	Placenta	Placenta.Spongiotrophoblast_Phlda2_high	Others		0.53549	0.404106	0.0925655
scRNA_data/MouseCellAtlas_all.txt.gz	Fetal_Intestine	Fetal_Intestine.Enterocyte_progenitor	Immune cells		0.506161	0.381987	0.0925732
scRNA_data/MouseCellAtlas_all.txt.gz	Fetal_Intestine	Fetal_Intestine.Enteric_muscle_cell	Others		0.455499	0.346125	0.0940876
scRNA_data/MouseCellAtlas_all.txt.gz	Brain	Brain.Myelinating_oligodendrocyte	Glial cells		0.24866	0.189406	0.0946182
scRNA_data/MouseCellAtlas_all.txt.gz	Embryonic_Mesenchyme	Embryonic_Mesenchyme.Stromal_cell_Cxcl12_high	Others		0.464677	0.35804	0.0971717
scRNA_data/MouseCellAtlas_all.txt.gz	Kidney	Kidney.Distal_collecting_duct_principal_cell_Cldn4_high	Others		0.335931	0.25949	0.0977326
scRNA_data/MouseCellAtlas_all.txt.gz	Mammary_Gland	Mammary_Gland.Secretory_alveoli_cell_Sars_high	Others		0.328258	0.253684	0.097839
scRNA_data/MouseCellAtlas_all.txt.gz	Embryonic_Mesenchyme	Embryonic_Mesenchyme.Stromal_Cell_Cxcl14_high	Others		0.494866	0.384416	0.0989917
scRNA_data/MouseCellAtlas_all.txt.gz	Neonatal_Rib	Neonatal_Rib.Macrophage_C1qc_high	Immune cells		0.692784	0.563823	0.109587
scRNA_data/MouseCellAtlas_all.txt.gz	Mammary_Gland	Mammary_Gland.Dendritic_cell	Immune cells		0.371415	0.302665	0.109883
scRNA_data/MouseCellAtlas_all.txt.gz	Brain	Brain.Oligodendrocyte_precursor_cell	Glial cells		0.328736	0.269751	0.111485
scRNA_data/MouseCellAtlas_all.txt.gz	Brain	Brain.Neuron	Neurons		0.224535	0.185709	0.113319
scRNA_data/MouseCellAtlas_all.txt.gz	Lung	Lung.Endothelial_cells_Vwf_high	Endothelial cells		0.404224	0.33599	0.114472
scRNA_data/MouseCellAtlas_all.txt.gz	Small_Intestine	Small_Intestine.T_cell_Cd7_high	Immune cells		0.941214	0.782556	0.114538
scRNA_data/MouseCellAtlas_all.txt.gz	Fetal_Stomache	Fetal_Stomache.Stromal_cell_Dcn_high	Others		0.482286	0.402305	0.115302
scRNA_data/MouseCellAtlas_all.txt.gz	Stomach	Stomach.Dendritic_cell	Others		0.208286	0.174257	0.115989
scRNA_data/MouseCellAtlas_all.txt.gz	Small_Intestine	Small_Intestine.Epithelial_cell_Kcne3_high	Others		0.253941	0.213552	0.117195
scRNA_data/MouseCellAtlas_all.txt.gz	Neonatal_Rib	Neonatal_Rib.Neuron_Stmn2_high	Others		0.231791	0.199654	0.122828
scRNA_data/MouseCellAtlas_all.txt.gz	Liver	Liver.Epithelial_cell	Others		0.301722	0.262704	0.125377
scRNA_data/MouseCellAtlas_all.txt.gz	Neonatal_Muscle	Neonatal_Muscle.Epithelial_cell	Others		0.555821	0.486832	0.126787
scRNA_data/MouseCellAtlas_all.txt.gz	Placenta	Placenta.Erythroblast_Hbb.y_high	Others		0.261059	0.230305	0.128494
scRNA_data/MouseCellAtlas_all.txt.gz	Mammary_Gland	Mammary_Gland.Muscle_cell_Inmt_high	Others		0.480407	0.427196	0.130388
scRNA_data/MouseCellAtlas_all.txt.gz	Stomach	Stomach.Stomach_cell_Mt2_high	Others		0.210978	0.18898	0.132126
scRNA_data/MouseCellAtlas_all.txt.gz	Stomach	Stomach.Stomach_cell_Gkn2_high	Others		0.177598	0.159805	0.133211
scRNA_data/MouseCellAtlas_all.txt.gz	Placenta	Placenta.Stromal_cell	Others		0.369716	0.336385	0.135865
scRNA_data/MouseCellAtlas_all.txt.gz	Brain	Brain.Microglia	Microglia		0.610863	0.557349	0.136536
scRNA_data/MouseCellAtlas_all.txt.gz	Fetal_Stomache	Fetal_Stomache.Erythroblast_Klf1_high	Others		0.341973	0.313236	0.137473
scRNA_data/MouseCellAtlas_all.txt.gz	Placenta	Placenta.Decidual_stromal_cell	Others		0.308628	0.285022	0.139444
scRNA_data/MouseCellAtlas_all.txt.gz	Fetal_Lung	Fetal_Lung.Stromal_cell_Ptn_high	Others		0.546238	0.504607	0.139515
scRNA_data/MouseCellAtlas_all.txt.gz	Small_Intestine	Small_Intestine.S_cell_Gip_high	Others		0.224308	0.209302	0.141927
scRNA_data/MouseCellAtlas_all.txt.gz	Neonatal_Calvaria	Neonatal_Calvaria.Neuron	Others		0.42425	0.405547	0.147753
scRNA_data/MouseCellAtlas_all.txt.gz	Embryonic_Mesenchyme	Embryonic_Mesenchyme.Ganglion_cell_Gal_high	Others		0.149415	0.143618	0.149086
scRNA_data/MouseCellAtlas_all.txt.gz	Fetal_Lung	Fetal_Lung.Erythroblast_Mt2_high	Others		0.323153	0.311101	0.149463
scRNA_data/MouseCellAtlas_all.txt.gz	Brain	Brain.Pan.GABAergic	Neurons		0.278031	0.268202	0.149949
scRNA_data/MouseCellAtlas_all.txt.gz	Stomach	Stomach.Pit_cell_Gm26917_high	Others		0.209267	0.202549	0.150763
scRNA_data/MouseCellAtlas_all.txt.gz	Neonatal_Skin	Neonatal_Skin.Stromal_cell_Gas6_high	Others		0.866316	0.847745	0.153413
scRNA_data/MouseCellAtlas_all.txt.gz	Mammary_Gland	Mammary_Gland.Endothelial_cell_Fabp4.Aqp1_high	Endothelial cells		0.33131	0.328429	0.156542
scRNA_data/MouseCellAtlas_all.txt.gz	Fetal_Stomache	Fetal_Stomache.Muscle_cell	Others		0.41613	0.412679	0.156641
scRNA_data/MouseCellAtlas_all.txt.gz	Pancreas	Pancreas.Endothelial_cell_Fabp4_high	Endothelial cells		0.732623	0.728916	0.157428
scRNA_data/MouseCellAtlas_all.txt.gz	Lung	Lung.Endothelial_cell_Kdr_high	Endothelial cells		0.389416	0.390473	0.159311
scRNA_data/MouseCellAtlas_all.txt.gz	Neonatal_Rib	Neonatal_Rib.Oligodendrocyte	Glial cells		0.284724	0.290384	0.163418
scRNA_data/MouseCellAtlas_all.txt.gz	Mammary_Gland	Mammary_Gland.Secretory_alveoli_cell_Snord118_high	Others		0.251087	0.260753	0.167792
scRNA_data/MouseCellAtlas_all.txt.gz	Neonatal_Heart	Neonatal_Heart.Endothelial_cell_Eln_high	Endothelial cells		0.304748	0.317024	0.168207
scRNA_data/MouseCellAtlas_all.txt.gz	Kidney	Kidney.Intercalated_cells_of_collecting_duct_Aqp6_high	Others		0.202352	0.21236	0.170327
scRNA_data/MouseCellAtlas_all.txt.gz	Muscle	Muscle.Muscle_cell_Tnnc1_high	Others		0.12206	0.128869	0.171777
scRNA_data/MouseCellAtlas_all.txt.gz	Bladder	Bladder.Umbrella_cell	Others		0.279117	0.294936	0.171981
scRNA_data/MouseCellAtlas_all.txt.gz	Stomach	Stomach.Gastric_mucosal_cell	Others		0.201303	0.216537	0.176277
scRNA_data/MouseCellAtlas_all.txt.gz	Neonatal_Muscle	Neonatal_Muscle.Smooth_muscle_cell_Mylk_high	Others		0.456494	0.491473	0.176489
scRNA_data/MouseCellAtlas_all.txt.gz	Stomach	Stomach.Parietal_cell	Others		0.216355	0.232992	0.176549
scRNA_data/MouseCellAtlas_all.txt.gz	Fetal_Lung	Fetal_Lung.Smooth_muscle_cell	Others		0.421727	0.4544	0.176679
scRNA_data/MouseCellAtlas_all.txt.gz	Placenta	Placenta.Granulocyte_monocyte_progenitors	Immune cells		0.439019	0.473623	0.176979
scRNA_data/MouseCellAtlas_all.txt.gz	Lung	Lung.AT1_Cell	Others		0.356841	0.390546	0.180437
scRNA_data/MouseCellAtlas_all.txt.gz	Mammary_Gland	Mammary_Gland.Secretory_alveoli_cell_Spp1_high	Others		0.252491	0.278584	0.182379
scRNA_data/MouseCellAtlas_all.txt.gz	Fetal_Intestine	Fetal_Intestine.Epithelial_cell_Bex1_high	Others		0.463114	0.520512	0.186806
scRNA_data/MouseCellAtlas_all.txt.gz	Uterus	Uterus.Muscle_cell_Mgp_high	Others		0.616547	0.69484	0.187452
scRNA_data/MouseCellAtlas_all.txt.gz	Fetal_Lung	Fetal_Lung.Stromal_cell_Ankfy1_high	Others		0.409656	0.464014	0.188658
scRNA_data/MouseCellAtlas_all.txt.gz		Pancreas.Î².cell			0.229368	0.263809	0.192301
scRNA_data/MouseCellAtlas_all.txt.gz	Neonatal_Rib	Neonatal_Rib.Dividing_cell	Others		0.267519	0.308231	0.19272
scRNA_data/MouseCellAtlas_all.txt.gz	Lung	Lung.Stromal_cell_Inmt_high	Others		0.418467	0.483905	0.193582
scRNA_data/MouseCellAtlas_all.txt.gz	Fetal_Lung	Fetal_Lung.Neutrophil_S100a8_high	Immune cells		0.447601	0.519328	0.194376
scRNA_data/MouseCellAtlas_all.txt.gz	Fetal_Brain	Fetal_Brain.Dopaminergic_neurons	Neurons		0.163793	0.192325	0.197206
scRNA_data/MouseCellAtlas_all.txt.gz	Embryonic_Mesenchyme	Embryonic_Mesenchyme.Stromal_Cell_Cnmd_high	Others		0.277603	0.325994	0.19723
scRNA_data/MouseCellAtlas_all.txt.gz	Placenta	Placenta.Progenitor_trophoblast_Gjb3_high	Others		0.300251	0.352916	0.197448
scRNA_data/MouseCellAtlas_all.txt.gz	Spleen	Spleen.Dendritic_cell_Siglech_high	Immune cells		0.367343	0.44011	0.201954
scRNA_data/MouseCellAtlas_all.txt.gz	Mammary_Gland	Mammary_Gland.Secretory_alveoli_cell_Ube2e3_high	Others		0.223723	0.269004	0.202798
scRNA_data/MouseCellAtlas_all.txt.gz	Neonatal_Rib	Neonatal_Rib.Muscle_cell_Acta2_high	Others		0.280741	0.337793	0.202958
scRNA_data/MouseCellAtlas_all.txt.gz	Neonatal_Skin	Neonatal_Skin.Melanocyte	Others		0.217548	0.261811	0.203005
scRNA_data/MouseCellAtlas_all.txt.gz	Small_Intestine	Small_Intestine.Macrophage_G0s2_high	Immune cells		0.243787	0.294468	0.203866
scRNA_data/MouseCellAtlas_all.txt.gz	Fetal_Stomache	Fetal_Stomache.Progenitor_cell	Others		0.35782	0.433787	0.204721
scRNA_data/MouseCellAtlas_all.txt.gz	Placenta	Placenta.Spongiotrophoblast_Hsd11b2_high	Others		0.209244	0.254238	0.205247
scRNA_data/MouseCellAtlas_all.txt.gz	Muscle	Muscle.T_cell	Immune cells		0.156013	0.190996	0.20701
scRNA_data/MouseCellAtlas_all.txt.gz	Mammary_Gland	Mammary_Gland.Secretory_alveoli_cell_Thy1_high	Others		0.16771	0.206448	0.208292
scRNA_data/MouseCellAtlas_all.txt.gz	Liver	Liver.Erythroblast_Hbb.bt_high	Others		0.236293	0.294265	0.210989
scRNA_data/MouseCellAtlas_all.txt.gz	Mammary_Gland	Mammary_Gland.Secretory_alveoli_cell_Fth1.Wfdc3_high	Others		0.197459	0.249446	0.2143
scRNA_data/MouseCellAtlas_all.txt.gz	Mammary_Gland	Mammary_Gland.Adiocyte_cell	Others		0.232879	0.294433	0.214489
scRNA_data/MouseCellAtlas_all.txt.gz	Embryonic_Mesenchyme	Embryonic_Mesenchyme.Stromal_Cell_Cldn11_high	Others		0.2148	0.272132	0.214962
scRNA_data/MouseCellAtlas_all.txt.gz	Brain	Brain.Astroglial_cell	Glial cells		0.133963	0.170909	0.21657
scRNA_data/MouseCellAtlas_all.txt.gz	Fetal_Intestine	Fetal_Intestine.Stromal_cell_Adamdec1_high	Others		0.341633	0.440612	0.219064
scRNA_data/MouseCellAtlas_all.txt.gz	Embryonic_Mesenchyme	Embryonic_Mesenchyme.Neuron_Igfbpl1_high	Neurons		0.136272	0.17716	0.220886
scRNA_data/MouseCellAtlas_all.txt.gz	Small_Intestine	Small_Intestine.T_cell_Icos_high	Immune cells		0.506527	0.66077	0.221668
scRNA_data/MouseCellAtlas_all.txt.gz	Neonatal_Muscle	Neonatal_Muscle.Endothelial_cell	Endothelial cells		0.429235	0.562079	0.222536
scRNA_data/MouseCellAtlas_all.txt.gz	Fetal_Stomache	Fetal_Stomache.Erythroblast_Car2_high	Others		0.268034	0.353533	0.224178
scRNA_data/MouseCellAtlas_all.txt.gz	Mammary_Gland	Mammary_Gland.Secretory_alveoli_cell_Cidea.Elovl5_high	Others		0.149062	0.196788	0.224383
scRNA_data/MouseCellAtlas_all.txt.gz	Small_Intestine	Small_Intestine.T_cell_Ccl5_high	Immune cells		0.588905	0.779302	0.22492
scRNA_data/MouseCellAtlas_all.txt.gz	Fetal_Stomache	Fetal_Stomache.Macrophage	Immune cells		0.418884	0.568916	0.230779
scRNA_data/MouseCellAtlas_all.txt.gz	Fetal_Brain	Fetal_Brain.Postmitotic_neurons_Lhx9_high	Neurons		0.111328	0.152226	0.232287
scRNA_data/MouseCellAtlas_all.txt.gz	Fetal_Lung	Fetal_Lung.Erythroblast_Hba.x_high	Others		0.314401	0.43784	0.236356
scRNA_data/MouseCellAtlas_all.txt.gz	Fetal_Lung	Fetal_Lung.Erythroblast_Hbb.bs_high	Others		0.331658	0.462841	0.23682
scRNA_data/MouseCellAtlas_all.txt.gz	Kidney	Kidney.Intercalated_cells_of_collecting_duct_Slc26a4_high	Others		0.15613	0.218433	0.237374
scRNA_data/MouseCellAtlas_all.txt.gz	Embryonic_Mesenchyme	Embryonic_Mesenchyme.Endothelial_Cell	Endothelial cells		0.207064	0.291013	0.238379
scRNA_data/MouseCellAtlas_all.txt.gz	Fetal_Brain	Fetal_Brain.Erythrocyte_Hbb.bt_high	Glial cells		0.147609	0.207974	0.23893
scRNA_data/MouseCellAtlas_all.txt.gz	Stomach	Stomach.Macrophage	Immune cells		0.18427	0.259667	0.238963
scRNA_data/MouseCellAtlas_all.txt.gz	Fetal_Intestine	Fetal_Intestine.Enterocyte_progenitor_late_Ccnb1_high	Others		0.278883	0.398991	0.242285
scRNA_data/MouseCellAtlas_all.txt.gz	Fetal_Stomache	Fetal_Stomache.Neuron	Others		0.14789	0.213792	0.244548
scRNA_data/MouseCellAtlas_all.txt.gz	Bone_Marrow	Bone_Marrow.Stromal_cell_Col10a1_high	Others		0.325354	0.471251	0.24497
scRNA_data/MouseCellAtlas_all.txt.gz	Mammary_Gland	Mammary_Gland.Secretory_alveoli_cell_Ly6a_high	Others		0.151521	0.219585	0.245087
scRNA_data/MouseCellAtlas_all.txt.gz	Bladder	Bladder.Epithelial_cell_Gm23935_high	Others		0.19885	0.29527	0.250329
scRNA_data/MouseCellAtlas_all.txt.gz	Mammary_Gland	Mammary_Gland.Macrophage_Cd74_high	Immune cells		0.353601	0.533613	0.253776
scRNA_data/MouseCellAtlas_all.txt.gz	Bone_Marrow	Bone_Marrow.Macrophage_Cd74_high	Immune cells		0.260871	0.393708	0.253794
scRNA_data/MouseCellAtlas_all.txt.gz	Embryonic_Mesenchyme	Embryonic_Mesenchyme.Reproductive_tissues	Others		0.209569	0.316525	0.253956
scRNA_data/MouseCellAtlas_all.txt.gz	Bladder	Bladder.Urothelium	Others		0.204661	0.312587	0.25632
scRNA_data/MouseCellAtlas_all.txt.gz	Small_Intestine	Small_Intestine.Epithelium_of_small_intestinal_villi_mt.Nd1_high	Others		0.0880446	0.13459	0.256501
scRNA_data/MouseCellAtlas_all.txt.gz	Mammary_Gland	Mammary_Gland.Secretory_alveoli_cell_Tmsb10_high	Others		0.193362	0.296248	0.256974
scRNA_data/MouseCellAtlas_all.txt.gz	Fetal_Brain	Fetal_Brain.Pyramidal_neuron_cell	Neurons		0.126582	0.194327	0.257398
scRNA_data/MouseCellAtlas_all.txt.gz	Small_Intestine	Small_Intestine.Mast_cell	Others		0.148582	0.228429	0.2577
scRNA_data/MouseCellAtlas_all.txt.gz	Mammary_Gland	Mammary_Gland.Secretory_alveoli_cell_Naxd_high	Others		0.203201	0.312875	0.25802
scRNA_data/MouseCellAtlas_all.txt.gz	Testis	Testis.Spermatogonia_1700001P01Rik_high	Others		0.127627	0.196738	0.258261
scRNA_data/MouseCellAtlas_all.txt.gz	Brain	Brain.Granulocyte_Il33_high	Neurons		0.0885366	0.138967	0.262028
scRNA_data/MouseCellAtlas_all.txt.gz	Fetal_Liver	Fetal_Liver.Megakaryocyte	Others		0.197154	0.312903	0.264321
scRNA_data/MouseCellAtlas_all.txt.gz	Mammary_Gland	Mammary_Gland.Secretory_alveoli_cell_Igkv1.110.P4hb_high	Others		0.174155	0.276602	0.26447
scRNA_data/MouseCellAtlas_all.txt.gz	Bladder	Bladder.Dendritic_cell_Cd74_high	Immune cells		0.392737	0.62832	0.265966
scRNA_data/MouseCellAtlas_all.txt.gz	Pancreas	Pancreas.Endothelial_cell_Tm4sf1_high	Endothelial cells		0.302026	0.494524	0.270686
scRNA_data/MouseCellAtlas_all.txt.gz	Fetal_Brain	Fetal_Brain.Stromal_cell	Glial cells		0.16774	0.275699	0.271455
scRNA_data/MouseCellAtlas_all.txt.gz	Mammary_Gland	Mammary_Gland.Muscle_cell	Others		0.227158	0.374644	0.272148
scRNA_data/MouseCellAtlas_all.txt.gz	Thymus	Thymus.T_cell_Id2_high	Immune cells		0.218715	0.361246	0.272442
scRNA_data/MouseCellAtlas_all.txt.gz	Embryonic_Mesenchyme	Embryonic_Mesenchyme.Neuron_Npy_high	Neurons		0.145568	0.244103	0.275475
scRNA_data/MouseCellAtlas_all.txt.gz	Mammary_Gland	Mammary_Gland.Endothelial_cell_Glycam1_high	Endothelial cells		0.237723	0.401246	0.276771
scRNA_data/MouseCellAtlas_all.txt.gz	Fetal_Stomache	Fetal_Stomache.Acinar_cell_Spp1_high	Others		0.266129	0.450893	0.277519
scRNA_data/MouseCellAtlas_all.txt.gz	Uterus	Uterus.Glandular_epithelium_Sprr2f_high	Others		0.262958	0.447543	0.278414
scRNA_data/MouseCellAtlas_all.txt.gz	Mammary_Gland	Mammary_Gland.Secretory_alveoli_cell_Kif5b_high	Others		0.171887	0.295174	0.280174
scRNA_data/MouseCellAtlas_all.txt.gz	Neonatal_Rib	Neonatal_Rib.Stromal_cell_Tnmd_high	Others		0.347258	0.597077	0.280419
scRNA_data/MouseCellAtlas_all.txt.gz	Neonatal_Skin	Neonatal_Skin.Neuron	Others		0.183686	0.317505	0.281454
scRNA_data/MouseCellAtlas_all.txt.gz	Embryonic_Mesenchyme	Embryonic_Mesenchyme.Erythroblast_Mt2_high	Others		0.154364	0.267123	0.281674
scRNA_data/MouseCellAtlas_all.txt.gz	Small_Intestine	Small_Intestine.Stromal_cell_Adamdec1_high	Others		0.189917	0.330242	0.282617
scRNA_data/MouseCellAtlas_all.txt.gz	Mammary_Gland	Mammary_Gland.Secretory_alveoli_cell_Tmem123_high	Others		0.124663	0.217167	0.282969
scRNA_data/MouseCellAtlas_all.txt.gz	Fetal_Brain	Fetal_Brain.Neural_progenitor_cell	Neurons		0.143595	0.252044	0.284434
scRNA_data/MouseCellAtlas_all.txt.gz	Uterus	Uterus.Stromal_cell_Cxcl14_high	Others		0.231531	0.408031	0.28521
scRNA_data/MouseCellAtlas_all.txt.gz	Peripheral_Blood	Peripheral_Blood.B_cell_Igha_high	Immune cells		0.242584	0.431293	0.286902
scRNA_data/MouseCellAtlas_all.txt.gz	Mammary_Gland	Mammary_Gland.Secretory_alveoli_cell_Retnla_high	Others		0.168453	0.304045	0.289777
scRNA_data/MouseCellAtlas_all.txt.gz	Small_Intestine	Small_Intestine.B_cell_Ms4a1_high	Immune cells		0.297442	0.539315	0.290639
scRNA_data/MouseCellAtlas_all.txt.gz	Bone_Marrow	Bone_Marrow.B_cell_Igkc_high	Immune cells		0.147811	0.26949	0.291679
scRNA_data/MouseCellAtlas_all.txt.gz	Muscle	Muscle.B_cell_Jchain_high	Immune cells		0.182027	0.338039	0.295123
scRNA_data/MouseCellAtlas_all.txt.gz	Stomach	Stomach.Epithelial_cell_Pla2g1b_high	Others		0.0900234	0.171345	0.299656
scRNA_data/MouseCellAtlas_all.txt.gz	Fetal_Lung	Fetal_Lung.Erythroblast_Mt2.Mt1_high	Others		0.188512	0.363269	0.301904
scRNA_data/MouseCellAtlas_all.txt.gz	Fetal_Brain	Fetal_Brain.Granule_neurons	Neurons		0.0926538	0.178857	0.302217
scRNA_data/MouseCellAtlas_all.txt.gz	Neonatal_Muscle	Neonatal_Muscle.Tendon_stem.progenitor_cell	Others		0.313817	0.607031	0.302589
scRNA_data/MouseCellAtlas_all.txt.gz	Placenta	Placenta.Basophil	Immune cells		0.167519	0.324579	0.302888
scRNA_data/MouseCellAtlas_all.txt.gz	Mammary_Gland	Mammary_Gland.Secretory_alveoli_cell_Malat1_high	Others		0.136253	0.265557	0.303946
scRNA_data/MouseCellAtlas_all.txt.gz	Mammary_Gland	Mammary_Gland.Luminal_cell	Others		0.319204	0.622677	0.304105
scRNA_data/MouseCellAtlas_all.txt.gz	Testis	Testis.Pre.Sertoli_cell_Cst9_high	Others		0.100093	0.195992	0.30478
scRNA_data/MouseCellAtlas_all.txt.gz	Kidney	Kidney.Ureteric_epithelium	Others		0.201238	0.398946	0.306981
scRNA_data/MouseCellAtlas_all.txt.gz	Mammary_Gland	Mammary_Gland.Secretory_alveoli_cell_Taf1d_high	Others		0.101109	0.202421	0.308715
scRNA_data/MouseCellAtlas_all.txt.gz	Brain	Brain.Astrocyte_Atp1b2_high	Glial cells		0.152244	0.306304	0.309581
scRNA_data/MouseCellAtlas_all.txt.gz	Testis	Testis.Preleptotene_spermatogonia	Others		0.111932	0.227128	0.311071
scRNA_data/MouseCellAtlas_all.txt.gz	Kidney	Kidney.Neutrophil_progenitor_S100a8_high	Immune cells		0.125498	0.25824	0.313493
scRNA_data/MouseCellAtlas_all.txt.gz	Peripheral_Blood	Peripheral_Blood.Basophil_Prss34_high	Immune cells		0.204558	0.429882	0.317092
scRNA_data/MouseCellAtlas_all.txt.gz	Mammary_Gland	Mammary_Gland.Secretory_alveoli_cell_Bckdha_high	Others		0.178719	0.376688	0.31759
scRNA_data/MouseCellAtlas_all.txt.gz	Fetal_Stomache	Fetal_Stomache.Endocrine_cell	Others		0.176764	0.37644	0.319332
scRNA_data/MouseCellAtlas_all.txt.gz	Fetal_Brain	Fetal_Brain.Purkinje_cell	Glial cells		0.0886597	0.193559	0.323458
scRNA_data/MouseCellAtlas_all.txt.gz	Mammary_Gland	Mammary_Gland.Macrophage_C1qb_high	Immune cells		0.117428	0.256876	0.323786
scRNA_data/MouseCellAtlas_all.txt.gz	Testis	Testis.Spermatogonia_Tbc1d23_high	Others		0.0853829	0.189037	0.325752
scRNA_data/MouseCellAtlas_all.txt.gz	Kidney	Kidney.Stromal_cell_Mgp_high	Others		0.135663	0.304644	0.328045
scRNA_data/MouseCellAtlas_all.txt.gz	Prostate	Prostate.Dendritic_cell	Immune cells		0.1294	0.292725	0.329226
scRNA_data/MouseCellAtlas_all.txt.gz	Bladder	Bladder.Basal_epithelial_cell	Others		0.14434	0.328494	0.330186
scRNA_data/MouseCellAtlas_all.txt.gz	Fetal_Stomache	Fetal_Stomache.Acinar_cell_Ctrb1_high	Others		0.200747	0.457416	0.330377
scRNA_data/MouseCellAtlas_all.txt.gz	Testis	Testis.Spermatocyte_Calm2_high	Others		0.0863245	0.198069	0.33148
scRNA_data/MouseCellAtlas_all.txt.gz	Fetal_Brain	Fetal_Brain.Macrophage	Microglia		0.185344	0.431922	0.33392
scRNA_data/MouseCellAtlas_all.txt.gz	Mammary_Gland	Mammary_Gland.Secretory_alveoli_cell_Wfdc17_high	Others		0.14898	0.349477	0.334947
scRNA_data/MouseCellAtlas_all.txt.gz	Lung	Lung.NK_Cell	Immune cells		0.242583	0.574632	0.336457
scRNA_data/MouseCellAtlas_all.txt.gz	Embryonic_Mesenchyme	Embryonic_Mesenchyme.Erythroblast_Hbb.bs_high	Others		0.123345	0.298192	0.339567
scRNA_data/MouseCellAtlas_all.txt.gz	Neonatal_Muscle	Neonatal_Muscle.Glial_cell	Others		0.111498	0.269976	0.339806
scRNA_data/MouseCellAtlas_all.txt.gz	Lung	Lung.Ig.producing_B_cell	Immune cells		0.0884266	0.215887	0.341051
scRNA_data/MouseCellAtlas_all.txt.gz	Uterus	Uterus.Endothelial_cell_Tm4sf1_high	Endothelial cells		0.235215	0.577772	0.341965
scRNA_data/MouseCellAtlas_all.txt.gz	Brain	Brain.Astrocyte_Mfe8_high	Glial cells		0.123784	0.308271	0.34401
scRNA_data/MouseCellAtlas_all.txt.gz	Mammary_Gland	Mammary_Gland.Secretory_alveoli_cell_Wfdc3.Wap_high	Others		0.0693746	0.173102	0.344294
scRNA_data/MouseCellAtlas_all.txt.gz	Bone_Marrow	Bone_Marrow.Eosinophils	Immune cells		0.142735	0.361407	0.346442
scRNA_data/MouseCellAtlas_all.txt.gz	Fetal_Lung	Fetal_Lung.Macrophage_Pf4high	Immune cells		0.227481	0.590272	0.349977
scRNA_data/MouseCellAtlas_all.txt.gz	Mammary_Gland	Mammary_Gland.Stromal_cell	Others		0.275059	0.724771	0.352154
scRNA_data/MouseCellAtlas_all.txt.gz	Neonatal_Rib	Neonatal_Rib.Stromal_cell_Acta1_high	Others		0.199686	0.539374	0.35561
scRNA_data/MouseCellAtlas_all.txt.gz	Small_Intestine	Small_Intestine.Erythroblast	Others		0.0662672	0.179045	0.355649
scRNA_data/MouseCellAtlas_all.txt.gz	Mammary_Gland	Mammary_Gland.Stem_and_progenitor_cell	Others		0.259788	0.720841	0.359275
scRNA_data/MouseCellAtlas_all.txt.gz	Pancreas	Pancreas.Stromal_cell_Smoc2_high	Others		0.211339	0.586666	0.359335
scRNA_data/MouseCellAtlas_all.txt.gz	Testis	Testis.Spermatids_Cst13_high	Others		0.0766717	0.217421	0.362179
scRNA_data/MouseCellAtlas_all.txt.gz	Mammary_Gland	Mammary_Gland.Secretory_alveoli_cell_Fth1_high	Others		0.0966053	0.274212	0.362306
scRNA_data/MouseCellAtlas_all.txt.gz	Prostate	Prostate.Epithelial_cell	Others		0.122812	0.351254	0.363305
scRNA_data/MouseCellAtlas_all.txt.gz	Neonatal_Rib	Neonatal_Rib.Muscle_cell_Actc1_high	Others		0.11708	0.335649	0.363613
scRNA_data/MouseCellAtlas_all.txt.gz	Neonatal_Heart	Neonatal_Heart.Endothelial_cell_Igfbp5_high	Endothelial cells		0.172993	0.496048	0.363641
scRNA_data/MouseCellAtlas_all.txt.gz	Fetal_Lung	Fetal_Lung.Epithelial_cell_Sftpc_high	Others		0.193552	0.559567	0.36471
scRNA_data/MouseCellAtlas_all.txt.gz	Spleen	Spleen.Plasma_cell	Others		0.161782	0.47377	0.366372
scRNA_data/MouseCellAtlas_all.txt.gz	Brain	Brain.Macrophage_Klf2_high	Microglia		0.157021	0.460071	0.36644
scRNA_data/MouseCellAtlas_all.txt.gz	Liver	Liver.Neutrophil_Ngp_high	Immune cells		0.103852	0.305011	0.366745
scRNA_data/MouseCellAtlas_all.txt.gz	Mammary_Gland	Mammary_Gland.Secretory_alveoli_cell_Cide.Wfdc3.Wap_high	Others		0.0618613	0.181849	0.366861
scRNA_data/MouseCellAtlas_all.txt.gz	Small_Intestine	Small_Intestine.Macrophage_Cxcl2_high	Immune cells		0.0763415	0.224978	0.367181
scRNA_data/MouseCellAtlas_all.txt.gz	Neonatal_Rib	Neonatal_Rib.B_cell	Immune cells		0.187775	0.557127	0.368043
scRNA_data/MouseCellAtlas_all.txt.gz	Fetal_Kidney	Fetal_Kidney.Stromal_cell_Mgp_high	Others		0.048739	0.145806	0.369087
scRNA_data/MouseCellAtlas_all.txt.gz	Bladder	Bladder.Macrophage_Pf4_high	Immune cells		0.140758	0.425398	0.370366
scRNA_data/MouseCellAtlas_all.txt.gz	Mammary_Gland	Mammary_Gland.Secretory_alveoli_cell_Ccng1_high	Others		0.108458	0.334247	0.372785
scRNA_data/MouseCellAtlas_all.txt.gz	Mammary_Gland	Mammary_Gland.B_cell_Cd79a.Fcer2a_high	Immune cells		0.239443	0.748183	0.374472
scRNA_data/MouseCellAtlas_all.txt.gz	Muscle	Muscle.Erythroblast_Car1_high	Others		0.111665	0.352907	0.375843
scRNA_data/MouseCellAtlas_all.txt.gz	Lung	Lung.Nuocyte	Immune cells		0.140331	0.458743	0.379839
scRNA_data/MouseCellAtlas_all.txt.gz	Pancreas	Pancreas.Smooth_muscle_cell_Rgs5_high	Others		0.0707777	0.237101	0.382656
scRNA_data/MouseCellAtlas_all.txt.gz	Mammary_Gland	Mammary_Gland.Secretory_alveoli_cell_Klf6_high	Others		0.101638	0.341157	0.382881
scRNA_data/MouseCellAtlas_all.txt.gz	Neonatal_Muscle	Neonatal_Muscle.Mast_cell	Others		0.124468	0.423447	0.384402
[truncated: 695 more rows]
